# Supplementary material for: Emotion inference in conversations based on commonsense enhancement and graph structures
Source: PLoS One. 2024 Dec 11;19(12):e0315039. doi: 10.1371/journal.pone.0315039 (PMC11633976; doi:10.1371/journal.pone.0315039)
Supplement: S1 File — Description: Public dataset that was used in this study, including all measured variables. Format: pkl file. Availability: The complete dataset can be downloaded from the following link: URL: https://affective-meld.github.io/. (ZIP) [file pone.0315039.s001.zip]

Archive with 5 entries (4 files):
- MELD/datasets.yaml
- MELD/dev_sent_emo.csv
- MELD/test_sent_emo.csv
- MELD/train_sent_emo.csv
- MELD/
