# Supplementary material for: Emotion inference in conversations based on commonsense enhancement and graph structures
Source: PLoS One. 2024 Dec 11;19(12):e0315039. doi: 10.1371/journal.pone.0315039 (PMC11633976; doi:10.1371/journal.pone.0315039)
Supplement: S1 File — Description: Public dataset that was used in this study, including all measured variables. Format: pkl file. Availability: The complete dataset can be downloaded from the following link: URL: https://affective-meld.github.io/. (ZIP) [file pone.0315039.s001.zip › MELD/datasets.yaml]

dev:
  dia0_utt0:
    Dialogue_ID: '0'
    Emotion: sadness
    EndTime: 00:21:00,049
    Episode: '7'
    Season: '4'
    Sentiment: negative
    Speaker: Phoebe
    SrNo: '1'
    StartTime: 00:20:57,256
    Utterance: Oh my God, he’s lost it. He’s totally lost it.
    Utterance_ID: '0'
  dia0_utt1:
    Dialogue_ID: '0'
    Emotion: surprise
    EndTime: 00:21:03,261
    Episode: '7'
    Season: '4'
    Sentiment: negative
    Speaker: Monica
    SrNo: '2'
    StartTime: 00:21:01,927
    Utterance: What?
    Utterance_ID: '1'
  dia100_utt0:
    Dialogue_ID: '100'
    Emotion: neutral
    EndTime: 00:13:26,460
    Episode: '1'
    Season: '1'
    Sentiment: neutral
    Speaker: Monica
    SrNo: '1064'
    StartTime: 00:13:23,916
    Utterance: Okay. It’s Emma.
    Utterance_ID: '0'
  dia101_utt0:
    Dialogue_ID: '101'
    Emotion: sadness
    EndTime: 00:13:35,928
    Episode: '4'
    Season: '8'
    Sentiment: negative
    Speaker: Rachel
    SrNo: '1065'
    StartTime: 00:13:27,795
    Utterance: Emma!  See? I don’t want it.
    Utterance_ID: '0'
  dia102_utt0:
    Dialogue_ID: '102'
    Emotion: neutral
    EndTime: 0:13:42,477
    Episode: '2'
    Season: '1'
    Sentiment: neutral
    Speaker: Monica
    SrNo: '1066'
    StartTime: 0:13:40,766
    Utterance: Take it.
    Utterance_ID: '0'
  dia102_utt1:
    Dialogue_ID: '102'
    Emotion: neutral
    EndTime: 0:13:43,955
    Episode: '2'
    Season: '1'
    Sentiment: neutral
    Speaker: Rachel
    SrNo: '1067'
    StartTime: 0:13:42,477
    Utterance: What?
    Utterance_ID: '1'
  dia103_utt0:
    Dialogue_ID: '103'
    Emotion: neutral
    EndTime: 00:13:46,438
    Episode: '24'
    Season: '8'
    Sentiment: neutral
    Speaker: Monica
    SrNo: '1068'
    StartTime: 00:13:44,395
    Utterance: It’s clearly an Emma.
    Utterance_ID: '0'
  dia103_utt1:
    Dialogue_ID: '103'
    Emotion: sadness
    EndTime: 00:13:48,816
    Episode: '24'
    Season: '8'
    Sentiment: negative
    Speaker: Rachel
    SrNo: '1069'
    StartTime: 00:13:46,605
    Utterance: Oh honey, but you love that name.
    Utterance_ID: '1'
  dia103_utt2:
    Dialogue_ID: '103'
    Emotion: joy
    EndTime: 00:13:51,986
    Episode: '24'
    Season: '8'
    Sentiment: positive
    Speaker: Monica
    SrNo: '1070'
    StartTime: 00:13:49,817
    Utterance: Yeah, but I love you more.
    Utterance_ID: '2'
  dia103_utt3:
    Dialogue_ID: '103'
    Emotion: neutral
    EndTime: 0:13:57,909
    Episode: '24'
    Season: '8'
    Sentiment: neutral
    Speaker: Monica
    SrNo: '1071'
    StartTime: 0:13:55,072
    Utterance: Besides y’know, nothing goes with Bing.
    Utterance_ID: '3'
  dia103_utt4:
    Dialogue_ID: '103'
    Emotion: joy
    EndTime: 0:13:59,473
    Episode: '24'
    Season: '8'
    Sentiment: positive
    Speaker: Monica
    SrNo: '1072'
    StartTime: 0:13:57,909
    Utterance: So I’m screwed.
    Utterance_ID: '4'
  dia104_utt0:
    Dialogue_ID: '104'
    Emotion: joy
    EndTime: 00:20:18,925
    Episode: '8'
    Season: '5'
    Sentiment: positive
    Speaker: Chandler
    SrNo: '1081'
    StartTime: 00:20:15,464
    Utterance: Oh-oh, I'm a duck! I go, "Quack, quack!" I’m happy all the time!
    Utterance_ID: '0'
  dia104_utt1:
    Dialogue_ID: '104'
    Emotion: sadness
    EndTime: 00:20:31,520
    Episode: '8'
    Season: '5'
    Sentiment: negative
    Speaker: Chandler
    SrNo: '1082'
    StartTime: 00:20:30,395
    Utterance: Nice try.
    Utterance_ID: '1'
  dia104_utt10:
    Dialogue_ID: '104'
    Emotion: surprise
    EndTime: 00:21:15,815
    Episode: '8'
    Season: '5'
    Sentiment: positive
    Speaker: Monica
    SrNo: '1091'
    StartTime: 00:21:13,563
    Utterance: You said you loved me! I can't believe this!
    Utterance_ID: '10'
  dia104_utt11:
    Dialogue_ID: '104'
    Emotion: fear
    EndTime: 00:21:17,108
    Episode: '8'
    Season: '5'
    Sentiment: negative
    Speaker: Chandler
    SrNo: '1092'
    StartTime: 00:21:15,983
    Utterance: No I didn't!
    Utterance_ID: '11'
  dia104_utt12:
    Dialogue_ID: '104'
    Emotion: surprise
    EndTime: 0:21:21,072
    Episode: '8'
    Season: '5'
    Sentiment: positive
    Speaker: Monica
    SrNo: '1093'
    StartTime: 0:21:18,944
    Utterance: Yes, you did!
    Utterance_ID: '12'
  dia104_utt13:
    Dialogue_ID: '104'
    Emotion: fear
    EndTime: 0:21:21,468
    Episode: '8'
    Season: '5'
    Sentiment: negative
    Speaker: Chandler
    SrNo: '1094'
    StartTime: 0:21:21,072
    Utterance: No I didn't!
    Utterance_ID: '13'
  dia104_utt14:
    Dialogue_ID: '104'
    Emotion: joy
    EndTime: 00:21:23,823
    Episode: '8'
    Season: '5'
    Sentiment: positive
    Speaker: Monica
    SrNo: '1095'
    StartTime: 00:21:22,281
    Utterance: You love me!
    Utterance_ID: '14'
  dia104_utt15:
    Dialogue_ID: '104'
    Emotion: anger
    EndTime: 00:21:26,993
    Episode: '8'
    Season: '5'
    Sentiment: negative
    Speaker: Chandler
    SrNo: '1096'
    StartTime: 00:21:24,032
    Utterance: No I don't! Stop it! Stop it! Stop it! Stop it!
    Utterance_ID: '15'
  dia104_utt2:
    Dialogue_ID: '104'
    Emotion: joy
    EndTime: 00:20:33,522
    Episode: '8'
    Season: '5'
    Sentiment: positive
    Speaker: Monica
    SrNo: '1083'
    StartTime: 00:20:31,688
    Utterance: Wait, wait, wait!
    Utterance_ID: '2'
  dia104_utt3:
    Dialogue_ID: '104'
    Emotion: neutral
    EndTime: 0:20:37,361
    Episode: '8'
    Season: '5'
    Sentiment: neutral
    Speaker: Chandler
    SrNo: '1084'
    StartTime: 0:20:36,526
    Utterance: Look, Monica
    Utterance_ID: '3'
  dia104_utt4:
    Dialogue_ID: '104'
    Emotion: surprise
    EndTime: 0:20:37,799
    Episode: '8'
    Season: '5'
    Sentiment: negative
    Speaker: Monica
    SrNo: '1085'
    StartTime: 0:20:37,361
    Utterance: Look!
    Utterance_ID: '4'
  dia104_utt5:
    Dialogue_ID: '104'
    Emotion: anger
    EndTime: 00:20:43,699
    Episode: '8'
    Season: '5'
    Sentiment: negative
    Speaker: Chandler
    SrNo: '1086'
    StartTime: 00:20:42,366
    Utterance: This is not going to work.
    Utterance_ID: '5'
  dia104_utt6:
    Dialogue_ID: '104'
    Emotion: joy
    EndTime: 00:20:45,660
    Episode: '8'
    Season: '5'
    Sentiment: positive
    Speaker: Monica
    SrNo: '1087'
    StartTime: 00:20:43,867
    Utterance: I bet this will work!
    Utterance_ID: '6'
  dia104_utt7:
    Dialogue_ID: '104'
    Emotion: joy
    EndTime: 00:20:56,754
    Episode: '8'
    Season: '5'
    Sentiment: positive
    Speaker: Chandler
    SrNo: '1088'
    StartTime: 00:20:54,086
    Utterance: You are so great! I love you!
    Utterance_ID: '7'
  dia104_utt8:
    Dialogue_ID: '104'
    Emotion: surprise
    EndTime: 00:21:07,765
    Episode: '8'
    Season: '5'
    Sentiment: positive
    Speaker: Monica
    SrNo: '1089'
    StartTime: 00:21:06,431
    Utterance: What?
    Utterance_ID: '8'
  dia104_utt9:
    Dialogue_ID: '104'
    Emotion: fear
    EndTime: 00:21:11,852
    Episode: '8'
    Season: '5'
    Sentiment: negative
    Speaker: Chandler
    SrNo: '1090'
    StartTime: 00:21:07,933
    Utterance: Nothing! I said, I said "You're so great" and then I just, I just stopped
      talking!
    Utterance_ID: '9'
  dia105_utt0:
    Dialogue_ID: '105'
    Emotion: neutral
    EndTime: 0:21:40,258
    Episode: '4'
    Season: '8'
    Sentiment: neutral
    Speaker: Monica
    SrNo: '1097'
    StartTime: 0:21:37,296
    Utterance: Hello Greg?
    Utterance_ID: '0'
  dia105_utt1:
    Dialogue_ID: '105'
    Emotion: neutral
    EndTime: 0:21:40,443
    Episode: '4'
    Season: '8'
    Sentiment: neutral
    Speaker: Monica
    SrNo: '1098'
    StartTime: 0:21:40,258
    Utterance: Hi, this is Monica from the plane?
    Utterance_ID: '1'
  dia105_utt10:
    Dialogue_ID: '105'
    Emotion: anger
    EndTime: 00:22:04,947
    Episode: '4'
    Season: '8'
    Sentiment: negative
    Speaker: Monica
    SrNo: '1107'
    StartTime: 00:22:03,488
    Utterance: Y’know what Greg?
    Utterance_ID: '10'
  dia105_utt11:
    Dialogue_ID: '105'
    Emotion: anger
    EndTime: 00:22:09,410
    Episode: '4'
    Season: '8'
    Sentiment: negative
    Speaker: Monica
    SrNo: '1109'
    StartTime: 00:22:05,115
    Utterance: We are good, interesting, funny people with
    Utterance_ID: '11'
  dia105_utt2:
    Dialogue_ID: '105'
    Emotion: anger
    EndTime: 00:21:47,722
    Episode: '4'
    Season: '8'
    Sentiment: negative
    Speaker: Monica
    SrNo: '1099'
    StartTime: 00:21:40,590
    Utterance: Listen, the number that you gave me 853-5…   That is their old number!
    Utterance_ID: '2'
  dia105_utt3:
    Dialogue_ID: '105'
    Emotion: anger
    EndTime: 00:21:47,722
    Episode: '4'
    Season: '8'
    Sentiment: negative
    Speaker: Monica
    SrNo: '1100'
    StartTime: 00:21:44,678
    Utterance: Jenny’s been giving it out since they moved!
    Utterance_ID: '3'
  dia105_utt4:
    Dialogue_ID: '105'
    Emotion: joy
    EndTime: 00:21:51,851
    Episode: '4'
    Season: '8'
    Sentiment: positive
    Speaker: Chandler
    SrNo: '1101'
    StartTime: 00:21:47,889
    Utterance: Jenny! That is so Jenny!
    Utterance_ID: '4'
  dia105_utt5:
    Dialogue_ID: '105'
    Emotion: neutral
    EndTime: 00:21:55,938
    Episode: '4'
    Season: '8'
    Sentiment: neutral
    Speaker: Monica
    SrNo: '1102'
    StartTime: 00:21:52,019
    Utterance: Hey listen umm, how would you like to get together?
    Utterance_ID: '5'
  dia105_utt6:
    Dialogue_ID: '105'
    Emotion: neutral
    EndTime: 00:21:55,938
    Episode: '4'
    Season: '8'
    Sentiment: neutral
    Speaker: Monica
    SrNo: '1103'
    StartTime: 00:21:54,000
    Utterance: Say next Saturday?
    Utterance_ID: '6'
  dia105_utt7:
    Dialogue_ID: '105'
    Emotion: neutral
    EndTime: 00:21:58,316
    Episode: '4'
    Season: '8'
    Sentiment: neutral
    Speaker: Monica
    SrNo: '1104'
    StartTime: 00:21:56,106
    Utterance: Okay, how about Sunday?
    Utterance_ID: '7'
  dia105_utt8:
    Dialogue_ID: '105'
    Emotion: joy
    EndTime: 0:21:59,568
    Episode: '4'
    Season: '8'
    Sentiment: positive
    Speaker: Monica
    SrNo: '1105'
    StartTime: 0:21:58,483
    Utterance: Okay umm, the week after that?
    Utterance_ID: '8'
  dia105_utt9:
    Dialogue_ID: '105'
    Emotion: joy
    EndTime: 0:22:01,261
    Episode: '4'
    Season: '8'
    Sentiment: positive
    Speaker: Monica
    SrNo: '1106'
    StartTime: 0:21:59,568
    Utterance: The week after that?
    Utterance_ID: '9'
  dia106_utt0:
    Dialogue_ID: '106'
    Emotion: neutral
    EndTime: 00:02:03,997
    Episode: '18'
    Season: '6'
    Sentiment: neutral
    Speaker: Joey
    SrNo: '1110'
    StartTime: 00:01:59,994
    Utterance: Hey Chandler! Y’know that girl you went to college with who-who became
      a movie director?
    Utterance_ID: '0'
  dia106_utt1:
    Dialogue_ID: '106'
    Emotion: neutral
    EndTime: 00:02:07,543
    Episode: '18'
    Season: '6'
    Sentiment: neutral
    Speaker: Chandler
    SrNo: '1111'
    StartTime: 00:02:04,165
    Utterance: Oh yeah, Dana Keystone. She was in my Movement class.
    Utterance_ID: '1'
  dia106_utt2:
    Dialogue_ID: '106'
    Emotion: neutral
    EndTime: 00:02:09,795
    Episode: '18'
    Season: '6'
    Sentiment: neutral
    Speaker: Phoebe
    SrNo: '1112'
    StartTime: 00:02:08,169
    Utterance: What’s a Movement class?
    Utterance_ID: '2'
  dia106_utt3:
    Dialogue_ID: '106'
    Emotion: neutral
    EndTime: 00:02:13,340
    Episode: '18'
    Season: '6'
    Sentiment: neutral
    Speaker: Monica
    SrNo: '1113'
    StartTime: 00:02:09,963
    Utterance: It’s Chandler’s way of pretending he didn’t take mime.
    Utterance_ID: '3'
  dia106_utt4:
    Dialogue_ID: '106'
    Emotion: joy
    EndTime: 00:02:21,306
    Episode: '18'
    Season: '6'
    Sentiment: positive
    Speaker: Joey
    SrNo: '1114'
    StartTime: 00:02:13,883
    Utterance: Oh well listen, anyway she’s directing the new Al Pacino movie. You
      gotta get me an audition!
    Utterance_ID: '4'
  dia106_utt5:
    Dialogue_ID: '106'
    Emotion: neutral
    EndTime: 00:02:21,306
    Episode: '18'
    Season: '6'
    Sentiment: neutral
    Speaker: Chandler
    SrNo: '1115'
    StartTime: 00:02:17,846
    Utterance: Oh, I don’t know man. I haven’t talked to her in like ten years.
    Utterance_ID: '5'
  dia107_utt0:
    Dialogue_ID: '107'
    Emotion: neutral
    EndTime: 00:02:39,575
    Episode: '20'
    Season: '6'
    Sentiment: neutral
    Speaker: Phoebe
    SrNo: '1116'
    StartTime: 00:02:38,000
    Utterance: I am.
    Utterance_ID: '0'
  dia107_utt1:
    Dialogue_ID: '107'
    Emotion: neutral
    EndTime: 00:02:44,454
    Episode: '20'
    Season: '6'
    Sentiment: neutral
    Speaker: Rachel
    SrNo: '1117'
    StartTime: 00:02:41,578
    Utterance: Joey, what are you talking about? You’re a terrific actor.
    Utterance_ID: '1'
  dia107_utt2:
    Dialogue_ID: '107'
    Emotion: surprise
    EndTime: 0:02:45,501
    Episode: '20'
    Season: '6'
    Sentiment: positive
    Speaker: Joey
    SrNo: '1118'
    StartTime: 0:02:44,789
    Utterance: You really think so?
    Utterance_ID: '2'
  dia107_utt3:
    Dialogue_ID: '107'
    Emotion: surprise
    EndTime: 0:02:48,182
    Episode: '20'
    Season: '6'
    Sentiment: positive
    Speaker: Rachel
    SrNo: '1119'
    StartTime: 0:02:45,501
    Utterance: Ugh, how can you even ask that question?!
    Utterance_ID: '3'
  dia108_utt0:
    Dialogue_ID: '108'
    Emotion: surprise
    EndTime: 00:05:18,025
    Episode: '3'
    Season: '5'
    Sentiment: positive
    Speaker: Joey
    SrNo: '1120'
    StartTime: 00:05:14,564
    Utterance: Ross! Get a shot of this. (He's carrying an issue of the
    Utterance_ID: '0'
  dia108_utt1:
    Dialogue_ID: '108'
    Emotion: fear
    EndTime: 00:05:37,669
    Episode: '3'
    Season: '5'
    Sentiment: negative
    Speaker: Phoebe
    SrNo: '1121'
    StartTime: 00:05:35,126
    Utterance: Oh, okay, I'm having another one!
    Utterance_ID: '1'
  dia108_utt10:
    Dialogue_ID: '108'
    Emotion: joy
    EndTime: 00:14:13,810
    Episode: '3'
    Season: '5'
    Sentiment: positive
    Speaker: Frank
    SrNo: '1131'
    StartTime: 00:14:10,766
    Utterance: Yeah, I love you. Okay, bye!  Hi!
    Utterance_ID: '10'
  dia108_utt11:
    Dialogue_ID: '108'
    Emotion: joy
    EndTime: 00:14:15,895
    Episode: '3'
    Season: '5'
    Sentiment: positive
    Speaker: Rachel
    SrNo: '1132'
    StartTime: 00:14:14,812
    Utterance: Hi!
    Utterance_ID: '11'
  dia108_utt12:
    Dialogue_ID: '108'
    Emotion: fear
    EndTime: 00:14:20,567
    Episode: '3'
    Season: '5'
    Sentiment: negative
    Speaker: Frank
    SrNo: '1133'
    StartTime: 00:14:16,105
    Utterance: That was Alice's mom, she said she left five hours ago. She should
      be here by now!
    Utterance_ID: '12'
  dia108_utt13:
    Dialogue_ID: '108'
    Emotion: neutral
    EndTime: 00:14:22,485
    Episode: '3'
    Season: '5'
    Sentiment: neutral
    Speaker: Rachel
    SrNo: '1134'
    StartTime: 00:14:20,776
    Utterance: Oh, honey, don’t worry. She's gonna make it on time.
    Utterance_ID: '13'
  dia108_utt14:
    Dialogue_ID: '108'
    Emotion: neutral
    EndTime: 00:14:24,445
    Episode: '3'
    Season: '5'
    Sentiment: neutral
    Speaker: Frank
    SrNo: '1135'
    StartTime: 00:14:23,028
    Utterance: Yeah.
    Utterance_ID: '14'
  dia108_utt2:
    Dialogue_ID: '108'
    Emotion: surprise
    EndTime: 00:05:40,756
    Episode: '3'
    Season: '5'
    Sentiment: negative
    Speaker: Phoebe
    SrNo: '1122'
    StartTime: 00:05:37,879
    Utterance: This one doesn't hurt either—Ooh, yes it does!
    Utterance_ID: '2'
  dia108_utt3:
    Dialogue_ID: '108'
    Emotion: anger
    EndTime: 00:05:40,756
    Episode: '3'
    Season: '5'
    Sentiment: negative
    Speaker: Phoebe
    SrNo: '1123'
    StartTime: 00:05:39,756
    Utterance: Ow!
    Utterance_ID: '3'
  dia108_utt4:
    Dialogue_ID: '108'
    Emotion: anger
    EndTime: 0:05:41,466
    Episode: '3'
    Season: '5'
    Sentiment: negative
    Speaker: Phoebe
    SrNo: '1124'
    StartTime: 0:05:41,132
    Utterance: Ow!
    Utterance_ID: '4'
  dia108_utt5:
    Dialogue_ID: '108'
    Emotion: anger
    EndTime: 0:05:41,550
    Episode: '3'
    Season: '5'
    Sentiment: negative
    Speaker: Phoebe
    SrNo: '1125'
    StartTime: 0:05:41,466
    Utterance: Ow!
    Utterance_ID: '5'
  dia108_utt6:
    Dialogue_ID: '108'
    Emotion: anger
    EndTime: 0:05:43,135
    Episode: '3'
    Season: '5'
    Sentiment: negative
    Speaker: Phoebe
    SrNo: '1126'
    StartTime: 0:05:41,550
    Utterance: Ow!
    Utterance_ID: '6'
  dia108_utt7:
    Dialogue_ID: '108'
    Emotion: surprise
    EndTime: 00:05:45,385
    Episode: '3'
    Season: '5'
    Sentiment: negative
    Speaker: Phoebe
    SrNo: '1127'
    StartTime: 00:05:43,676
    Utterance: Ooh!
    Utterance_ID: '7'
  dia108_utt8:
    Dialogue_ID: '108'
    Emotion: sadness
    EndTime: 00:05:48,555
    Episode: '3'
    Season: '5'
    Sentiment: negative
    Speaker: Phoebe
    SrNo: '1128'
    StartTime: 00:05:46,554
    Utterance: Oh, I was kinda hoping that was it.
    Utterance_ID: '8'
  dia108_utt9:
    Dialogue_ID: '108'
    Emotion: neutral
    EndTime: 00:05:53,518
    Episode: '3'
    Season: '5'
    Sentiment: neutral
    Speaker: Ross
    SrNo: '1129'
    StartTime: 00:05:51,267
    Utterance: Hey, where are Monica and Rachel anyway?
    Utterance_ID: '9'
  dia109_utt0:
    Dialogue_ID: '109'
    Emotion: neutral
    EndTime: 00:20:46,077
    Episode: '9'
    Season: '5'
    Sentiment: neutral
    Speaker: Monica
    SrNo: '1136'
    StartTime: 00:20:41,823
    Utterance: I guess I set up the video camera to try and entice Joey.
    Utterance_ID: '0'
  dia109_utt1:
    Dialogue_ID: '109'
    Emotion: joy
    EndTime: 00:20:50,331
    Episode: '9'
    Season: '5'
    Sentiment: positive
    Speaker: Joey
    SrNo: '1137'
    StartTime: 00:20:47,371
    Utterance: But sadly I could not be enticed.
    Utterance_ID: '1'
  dia109_utt2:
    Dialogue_ID: '109'
    Emotion: disgust
    EndTime: 00:20:58,714
    Episode: '9'
    Season: '5'
    Sentiment: negative
    Speaker: Ross
    SrNo: '1138'
    StartTime: 00:20:51,875
    Utterance: Unbelievable! I mean you really kept Joey's underwear?! Why? Why would
      you do that?!
    Utterance_ID: '2'
  dia109_utt3:
    Dialogue_ID: '109'
    Emotion: sadness
    EndTime: 00:21:11,185
    Episode: '9'
    Season: '5'
    Sentiment: negative
    Speaker: Monica
    SrNo: '1139'
    StartTime: 00:21:02,594
    Utterance: I'm Monica. I'm disgusting. I stalk guys and keep their underpants.
    Utterance_ID: '3'
  dia109_utt4:
    Dialogue_ID: '109'
    Emotion: anger
    EndTime: 00:21:20,403
    Episode: '9'
    Season: '5'
    Sentiment: negative
    Speaker: Joey
    SrNo: '1140'
    StartTime: 00:21:15,148
    Utterance: Well, I think we've all learned something about who's disgusting and
      who's not.
    Utterance_ID: '4'
  dia109_utt5:
    Dialogue_ID: '109'
    Emotion: neutral
    EndTime: 00:21:21,988
    Episode: '9'
    Season: '5'
    Sentiment: neutral
    Speaker: Joey
    SrNo: '1141'
    StartTime: 00:21:20,570
    Utterance: Eh?
    Utterance_ID: '5'
  dia109_utt6:
    Dialogue_ID: '109'
    Emotion: neutral
    EndTime: 00:21:26,242
    Episode: '9'
    Season: '5'
    Sentiment: neutral
    Speaker: Joey
    SrNo: '1142'
    StartTime: 00:21:22,155
    Utterance: All right, now, I'm going to get back to my bucket.
    Utterance_ID: '6'
  dia109_utt7:
    Dialogue_ID: '109'
    Emotion: neutral
    EndTime: 00:21:30,913
    Episode: '9'
    Season: '5'
    Sentiment: neutral
    Speaker: Joey
    SrNo: '1143'
    StartTime: 00:21:27,703
    Utterance: I'm only eating the skin, so the chicken's up for grabs.
    Utterance_ID: '7'
  dia10_utt0:
    Dialogue_ID: '10'
    Emotion: neutral
    EndTime: 00:06:53,412
    Episode: '20'
    Season: '5'
    Sentiment: neutral
    Speaker: Ross
    SrNo: '101'
    StartTime: 00:06:52,412
    Utterance: So where are we going next?
    Utterance_ID: '0'
  dia10_utt1:
    Dialogue_ID: '10'
    Emotion: neutral
    EndTime: 00:06:56,915
    Episode: '20'
    Season: '5'
    Sentiment: neutral
    Speaker: Gary
    SrNo: '102'
    StartTime: 00:06:53,579
    Utterance: This witness won't return my calls so we're gonna see if we can surprise
      him coming home.
    Utterance_ID: '1'
  dia10_utt2:
    Dialogue_ID: '10'
    Emotion: fear
    EndTime: 00:07:00,752
    Episode: '20'
    Season: '5'
    Sentiment: negative
    Speaker: Chandler
    SrNo: '103'
    StartTime: 00:06:57,125
    Utterance: Sur-surprise him? We're not, we're not gonna make anybody mad are we?
    Utterance_ID: '2'
  dia10_utt3:
    Dialogue_ID: '10'
    Emotion: joy
    EndTime: 00:07:07,342
    Episode: '20'
    Season: '5'
    Sentiment: positive
    Speaker: Joey
    SrNo: '104'
    StartTime: 00:07:01,254
    Utterance: Come on man!  Listen so uh, are you gonna squeeze the perps shoes a
      little bit before he lawyers up?
    Utterance_ID: '3'
  dia10_utt4:
    Dialogue_ID: '10'
    Emotion: anger
    EndTime: 0:07:10,096
    Episode: '20'
    Season: '5'
    Sentiment: negative
    Speaker: Gary
    SrNo: '105'
    StartTime: 0:07:07,593
    Utterance: It's a witness not a perp. And no one talks like that!
    Utterance_ID: '4'
  dia10_utt5:
    Dialogue_ID: '10'
    Emotion: anger
    EndTime: 0:07:10,240
    Episode: '20'
    Season: '5'
    Sentiment: negative
    Speaker: Ross
    SrNo: '106'
    StartTime: 0:07:10,096
    Utterance: Yeah, no one talks like that!
    Utterance_ID: '5'
  dia10_utt6:
    Dialogue_ID: '10'
    Emotion: anger
    EndTime: 0:07:16,237
    Episode: '20'
    Season: '5'
    Sentiment: negative
    Speaker: Joey
    SrNo: '107'
    StartTime: 0:07:14,475
    Utterance: Oh what? Like your Mr. Cop!
    Utterance_ID: '6'
  dia10_utt7:
    Dialogue_ID: '10'
    Emotion: anger
    EndTime: 0:07:18,231
    Episode: '20'
    Season: '5'
    Sentiment: negative
    Speaker: Ross
    SrNo: '108'
    StartTime: 0:07:16,237
    Utterance: Hey, I'm more cop than you two!
    Utterance_ID: '7'
  dia10_utt8:
    Dialogue_ID: '10'
    Emotion: neutral
    EndTime: 00:07:20,063
    Episode: '20'
    Season: '5'
    Sentiment: neutral
    Speaker: Chandler
    SrNo: '109'
    StartTime: 00:07:18,438
    Utterance: How do you figure that?
    Utterance_ID: '8'
  dia10_utt9:
    Dialogue_ID: '10'
    Emotion: neutral
    EndTime: 00:07:25,610
    Episode: '20'
    Season: '5'
    Sentiment: neutral
    Speaker: Ross
    SrNo: '110'
    StartTime: 00:07:20,273
    Utterance: Hello! I'm in the front seat, okay? I'm Gary's partner!
    Utterance_ID: '9'
  dia110_utt0:
    Dialogue_ID: '110'
    Emotion: neutral
    EndTime: 0:06:54,874
    Episode: '11'
    Season: '6'
    Sentiment: neutral
    Speaker: Phoebe
    SrNo: '1145'
    StartTime: 0:06:52,412
    Utterance: Ohh, okay, they gave you the old time pricing.
    Utterance_ID: '0'
  dia110_utt1:
    Dialogue_ID: '110'
    Emotion: neutral
    EndTime: 0:06:56,125
    Episode: '11'
    Season: '6'
    Sentiment: neutral
    Speaker: Rachel
    SrNo: '1146'
    StartTime: 0:06:54,874
    Utterance: Yeah.
    Utterance_ID: '1'
  dia110_utt2:
    Dialogue_ID: '110'
    Emotion: neutral
    EndTime: 00:06:59,167
    Episode: '11'
    Season: '6'
    Sentiment: neutral
    Speaker: Phoebe
    SrNo: '1147'
    StartTime: 00:06:57,417
    Utterance: Well, what period is it from?
    Utterance_ID: '2'
  dia110_utt3:
    Dialogue_ID: '110'
    Emotion: neutral
    EndTime: 00:07:03,380
    Episode: '11'
    Season: '6'
    Sentiment: neutral
    Speaker: Rachel
    SrNo: '1148'
    StartTime: 00:06:59,335
    Utterance: Uh, it’s from yore. Like the days of yore. Y’know?
    Utterance_ID: '3'
  dia110_utt4:
    Dialogue_ID: '110'
    Emotion: neutral
    EndTime: 00:07:05,757
    Episode: '11'
    Season: '6'
    Sentiment: neutral
    Speaker: Phoebe
    SrNo: '1149'
    StartTime: 00:07:03,589
    Utterance: Yes, yes I do.
    Utterance_ID: '4'
  dia110_utt5:
    Dialogue_ID: '110'
    Emotion: joy
    EndTime: 00:07:09,219
    Episode: '11'
    Season: '6'
    Sentiment: positive
    Speaker: Phoebe
    SrNo: '1150'
    StartTime: 00:07:05,925
    Utterance: God, oh it’s just perfect!
    Utterance_ID: '5'
  dia110_utt6:
    Dialogue_ID: '110'
    Emotion: joy
    EndTime: 00:07:11,596
    Episode: '11'
    Season: '6'
    Sentiment: positive
    Speaker: Phoebe
    SrNo: '1152'
    StartTime: 00:07:09,387
    Utterance: I bet it has a great story behind it too.
    Utterance_ID: '6'
  dia110_utt8:
    Dialogue_ID: '110'
    Emotion: joy
    EndTime: 00:07:16,935
    Episode: '11'
    Season: '6'
    Sentiment: positive
    Speaker: Rachel
    SrNo: '1155'
    StartTime: 00:07:14,058
    Utterance: Yes! That I know, this is from White Plains.
    Utterance_ID: '8'
  dia110_utt9:
    Dialogue_ID: '110'
    Emotion: joy
    EndTime: 00:07:23,608
    Episode: '11'
    Season: '6'
    Sentiment: positive
    Speaker: Phoebe
    SrNo: '1156'
    StartTime: 00:07:19,188
    Utterance: White Plains. Oh, it sounds like such a magical place.
    Utterance_ID: '9'
  dia111_utt0:
    Dialogue_ID: '111'
    Emotion: anger
    EndTime: 00:11:55,588
    Episode: '25'
    Season: '3'
    Sentiment: negative
    Speaker: Chandler
    SrNo: '1157'
    StartTime: 00:11:50,876
    Utterance: So, you still don’t think I’m boyfriend material?
    Utterance_ID: '0'
  dia111_utt1:
    Dialogue_ID: '111'
    Emotion: neutral
    EndTime: 00:11:57,340
    Episode: '25'
    Season: '3'
    Sentiment: neutral
    Speaker: Monica
    SrNo: '1158'
    StartTime: 00:11:56,298
    Utterance: Huh?
    Utterance_ID: '1'
  dia111_utt2:
    Dialogue_ID: '111'
    Emotion: neutral
    EndTime: 00:12:00,844
    Episode: '25'
    Season: '3'
    Sentiment: neutral
    Speaker: Chandler
    SrNo: '1159'
    StartTime: 00:11:57,508
    Utterance: I saw you checking me out during the game last night.
    Utterance_ID: '2'
  dia112_utt0:
    Dialogue_ID: '112'
    Emotion: anger
    EndTime: 00:13:32,101
    Episode: '1'
    Season: '4'
    Sentiment: negative
    Speaker: Phoebe
    SrNo: '1160'
    StartTime: 00:13:29,892
    Utterance: I, umm, shut up!
    Utterance_ID: '0'
  dia112_utt1:
    Dialogue_ID: '112'
    Emotion: sadness
    EndTime: 00:13:44,781
    Episode: '1'
    Season: '4'
    Sentiment: negative
    Speaker: Phoebe
    SrNo: '1161'
    StartTime: 00:13:36,732
    Utterance: “Good-bye Phoebe and Ursula. I’ll miss you. P.S. Your Mom lives in
      Montauk.” You just wrote this!
    Utterance_ID: '1'
  dia112_utt2:
    Dialogue_ID: '112'
    Emotion: neutral
    EndTime: 00:13:53,331
    Episode: '1'
    Season: '4'
    Sentiment: neutral
    Speaker: Ursula
    SrNo: '1162'
    StartTime: 00:13:45,991
    Utterance: Well, it’s pretty much the gist. Well, except for the poem. You read
      the poem, right?
    Utterance_ID: '2'
  dia112_utt3:
    Dialogue_ID: '112'
    Emotion: sadness
    EndTime: 00:13:55,166
    Episode: '1'
    Season: '4'
    Sentiment: negative
    Speaker: Phoebe
    SrNo: '1163'
    StartTime: 00:13:53,499
    Utterance: Noooo!!
    Utterance_ID: '3'
  dia112_utt4:
    Dialogue_ID: '112'
    Emotion: neutral
    EndTime: 00:13:57,752
    Episode: '1'
    Season: '4'
    Sentiment: neutral
    Speaker: Ursula
    SrNo: '1164'
    StartTime: 00:13:55,918
    Utterance: All right, hang on!
    Utterance_ID: '4'
  dia113_utt0:
    Dialogue_ID: '113'
    Emotion: neutral
    EndTime: 00:18:59,303
    Episode: '2'
    Season: '6'
    Sentiment: neutral
    Speaker: Monica
    SrNo: '1165'
    StartTime: 00:18:52,923
    Utterance: Rachel, it’s going to happen. Chandler is gonna move in here.
    Utterance_ID: '0'
  dia113_utt1:
    Dialogue_ID: '113'
    Emotion: sadness
    EndTime: 0:19:00,015
    Episode: '2'
    Season: '6'
    Sentiment: negative
    Speaker: Rachel
    SrNo: '1166'
    StartTime: 0:18:59,513
    Utterance: But I
    Utterance_ID: '1'
  dia113_utt10:
    Dialogue_ID: '113'
    Emotion: sadness
    EndTime: 00:19:35,965
    Episode: '2'
    Season: '6'
    Sentiment: negative
    Speaker: Rachel
    SrNo: '1175'
    StartTime: 00:19:33,213
    Utterance: What? Oh my God! I’m gonna miss you so much!
    Utterance_ID: '10'
  dia113_utt11:
    Dialogue_ID: '113'
    Emotion: sadness
    EndTime: 00:19:37,967
    Episode: '2'
    Season: '6'
    Sentiment: negative
    Speaker: Monica
    SrNo: '1176'
    StartTime: 00:19:36,175
    Utterance: I’m gonna miss you!
    Utterance_ID: '11'
  dia113_utt12:
    Dialogue_ID: '113'
    Emotion: sadness
    EndTime: 00:19:40,928
    Episode: '2'
    Season: '6'
    Sentiment: negative
    Speaker: Rachel
    SrNo: '1177'
    StartTime: 00:19:39,094
    Utterance: I mean it’s the end of an era!
    Utterance_ID: '12'
  dia113_utt13:
    Dialogue_ID: '113'
    Emotion: sadness
    EndTime: 00:19:42,638
    Episode: '2'
    Season: '6'
    Sentiment: negative
    Speaker: Monica
    SrNo: '1178'
    StartTime: 00:19:41,138
    Utterance: I know!
    Utterance_ID: '13'
  dia113_utt2:
    Dialogue_ID: '113'
    Emotion: neutral
    EndTime: 0:19:02,147
    Episode: '2'
    Season: '6'
    Sentiment: neutral
    Speaker: Monica
    SrNo: '1167'
    StartTime: 0:19:00,015
    Utterance: No-no, wait!
    Utterance_ID: '2'
  dia113_utt3:
    Dialogue_ID: '113'
    Emotion: sadness
    EndTime: 0:19:02,469
    Episode: '2'
    Season: '6'
    Sentiment: negative
    Speaker: Monica
    SrNo: '1168'
    StartTime: 0:19:02,147
    Utterance: Just let me finish, okay?
    Utterance_ID: '3'
  dia113_utt4:
    Dialogue_ID: '113'
    Emotion: neutral
    EndTime: 00:19:09,856
    Episode: '2'
    Season: '6'
    Sentiment: neutral
    Speaker: Monica
    SrNo: '1169'
    StartTime: 00:19:03,308
    Utterance: This isn’t something that we just, we just impulsively decided in-in
      Vegas, this is something we both really want.
    Utterance_ID: '4'
  dia113_utt5:
    Dialogue_ID: '113'
    Emotion: neutral
    EndTime: 00:19:14,068
    Episode: '2'
    Season: '6'
    Sentiment: neutral
    Speaker: Monica
    SrNo: '1170'
    StartTime: 00:19:11,525
    Utterance: And it
    Utterance_ID: '5'
  dia113_utt6:
    Dialogue_ID: '113'
    Emotion: surprise
    EndTime: 00:19:19,699
    Episode: '2'
    Season: '6'
    Sentiment: negative
    Speaker: Rachel
    SrNo: '1171'
    StartTime: 00:19:14,862
    Utterance: It is? Really?
    Utterance_ID: '6'
  dia113_utt7:
    Dialogue_ID: '113'
    Emotion: neutral
    EndTime: 00:19:21,826
    Episode: '2'
    Season: '6'
    Sentiment: neutral
    Speaker: Monica
    SrNo: '1172'
    StartTime: 00:19:20,159
    Utterance: Yeah, sweetie.
    Utterance_ID: '7'
  dia113_utt8:
    Dialogue_ID: '113'
    Emotion: sadness
    EndTime: 00:19:27,540
    Episode: '2'
    Season: '6'
    Sentiment: negative
    Speaker: Rachel
    SrNo: '1173'
    StartTime: 00:19:23,620
    Utterance: I mean we’re not, we’re not gonna live together anymore?
    Utterance_ID: '8'
  dia113_utt9:
    Dialogue_ID: '113'
    Emotion: sadness
    EndTime: 00:19:29,876
    Episode: '2'
    Season: '6'
    Sentiment: negative
    Speaker: Monica
    SrNo: '1174'
    StartTime: 00:19:28,792
    Utterance: No.
    Utterance_ID: '9'
  dia11_utt0:
    Dialogue_ID: '11'
    Emotion: neutral
    EndTime: 00:05:30,412
    Episode: '19'
    Season: '5'
    Sentiment: neutral
    Speaker: Phoebe
    SrNo: '111'
    StartTime: 00:05:29,287
    Utterance: I guess so.
    Utterance_ID: '0'
  dia11_utt1:
    Dialogue_ID: '11'
    Emotion: neutral
    EndTime: 0:05:36,879
    Episode: '19'
    Season: '5'
    Sentiment: neutral
    Speaker: Rachel
    SrNo: '112'
    StartTime: 0:05:34,459
    Utterance: Here you go. Thank you!
    Utterance_ID: '1'
  dia11_utt10:
    Dialogue_ID: '11'
    Emotion: anger
    EndTime: 00:06:03,570
    Episode: '19'
    Season: '5'
    Sentiment: negative
    Speaker: Rachel
    SrNo: '121'
    StartTime: 00:05:57,315
    Utterance: Nooo! Nooooo! You lent me Monica's earrings?! I'm not allowed to borrow
      her stuff!
    Utterance_ID: '10'
  dia11_utt11:
    Dialogue_ID: '11'
    Emotion: neutral
    EndTime: 0:06:05,631
    Episode: '19'
    Season: '5'
    Sentiment: neutral
    Speaker: Phoebe
    SrNo: '122'
    StartTime: 0:06:04,989
    Utterance: Why not?
    Utterance_ID: '11'
  dia11_utt12:
    Dialogue_ID: '11'
    Emotion: anger
    EndTime: 0:06:07,379
    Episode: '19'
    Season: '5'
    Sentiment: negative
    Speaker: Rachel
    SrNo: '123'
    StartTime: 0:06:05,631
    Utterance: Because I lose her stuff!
    Utterance_ID: '12'
  dia11_utt2:
    Dialogue_ID: '11'
    Emotion: neutral
    EndTime: 0:05:37,038
    Episode: '19'
    Season: '5'
    Sentiment: neutral
    Speaker: Phoebe
    SrNo: '113'
    StartTime: 0:05:36,879
    Utterance: Wait, Rach! Where's the other one?
    Utterance_ID: '2'
  dia11_utt3:
    Dialogue_ID: '11'
    Emotion: surprise
    EndTime: 00:05:40,172
    Episode: '19'
    Season: '5'
    Sentiment: positive
    Speaker: Rachel
    SrNo: '114'
    StartTime: 00:05:37,503
    Utterance: Oh what, you-you want both of them?
    Utterance_ID: '3'
  dia11_utt4:
    Dialogue_ID: '11'
    Emotion: anger
    EndTime: 00:05:43,050
    Episode: '19'
    Season: '5'
    Sentiment: negative
    Speaker: Phoebe
    SrNo: '115'
    StartTime: 00:05:40,590
    Utterance: Rachel Karen Green, where's the other earring?!
    Utterance_ID: '4'
  dia11_utt5:
    Dialogue_ID: '11'
    Emotion: fear
    EndTime: 00:05:46,261
    Episode: '19'
    Season: '5'
    Sentiment: negative
    Speaker: Rachel
    SrNo: '116'
    StartTime: 00:05:43,259
    Utterance: Okay, okay, okay, look, just don't freak out, but I kinda lost it.
    Utterance_ID: '5'
  dia11_utt6:
    Dialogue_ID: '11'
    Emotion: neutral
    EndTime: 00:05:49,973
    Episode: '19'
    Season: '5'
    Sentiment: neutral
    Speaker: Rachel
    SrNo: '117'
    StartTime: 00:05:46,429
    Utterance: I know it's in the apartment, but I
    Utterance_ID: '6'
  dia11_utt7:
    Dialogue_ID: '11'
    Emotion: fear
    EndTime: 00:05:53,518
    Episode: '19'
    Season: '5'
    Sentiment: negative
    Speaker: Phoebe
    SrNo: '118'
    StartTime: 00:05:50,183
    Utterance: Well, what am I going to tell Monica? She wants to wear them tonight!
    Utterance_ID: '7'
  dia11_utt8:
    Dialogue_ID: '11'
    Emotion: anger
    EndTime: 0:05:57,065
    Episode: '19'
    Season: '5'
    Sentiment: negative
    Speaker: Rachel
    SrNo: '119'
    StartTime: 0:05:53,728
    Utterance: Tell her to wear her own earrings.
    Utterance_ID: '8'
  dia11_utt9:
    Dialogue_ID: '11'
    Emotion: neutral
    EndTime: 0:05:57,211
    Episode: '19'
    Season: '5'
    Sentiment: neutral
    Speaker: Phoebe
    SrNo: '120'
    StartTime: 0:05:57,065
    Utterance: These
    Utterance_ID: '9'
  dia12_utt0:
    Dialogue_ID: '12'
    Emotion: neutral
    EndTime: 0:11:58,179
    Episode: '24'
    Season: '7'
    Sentiment: neutral
    Speaker: Ross
    SrNo: '127'
    StartTime: 0:11:56,507
    Utterance: Uh Phoebe, can I see you for a second?
    Utterance_ID: '0'
  dia12_utt1:
    Dialogue_ID: '12'
    Emotion: neutral
    EndTime: 0:12:00,071
    Episode: '24'
    Season: '7'
    Sentiment: neutral
    Speaker: Phoebe
    SrNo: '128'
    StartTime: 0:11:58,179
    Utterance: Yeah!
    Utterance_ID: '1'
  dia12_utt2:
    Dialogue_ID: '12'
    Emotion: neutral
    EndTime: 0:12:07,185
    Episode: '24'
    Season: '7'
    Sentiment: neutral
    Speaker: Phoebe
    SrNo: '129'
    StartTime: 0:12:05,433
    Utterance: What’s going on?
    Utterance_ID: '2'
  dia12_utt3:
    Dialogue_ID: '12'
    Emotion: surprise
    EndTime: 0:12:07,866
    Episode: '24'
    Season: '7'
    Sentiment: negative
    Speaker: Ross
    SrNo: '130'
    StartTime: 0:12:07,185
    Utterance: Chandler’s gone again!
    Utterance_ID: '3'
  dia12_utt4:
    Dialogue_ID: '12'
    Emotion: sadness
    EndTime: 00:12:13,481
    Episode: '24'
    Season: '7'
    Sentiment: negative
    Speaker: Phoebe
    SrNo: '131'
    StartTime: 00:12:08,060
    Utterance: Oh my God! Why would you play hide and seek with someone you know is
      a flight risk?!
    Utterance_ID: '4'
  dia13_utt0:
    Dialogue_ID: '13'
    Emotion: neutral
    EndTime: 00:16:04,504
    Episode: '3'
    Season: '5'
    Sentiment: neutral
    Speaker: Dr. Harad
    SrNo: '132'
    StartTime: 00:16:02,544
    Utterance: Okay. You ready to push again?
    Utterance_ID: '0'
  dia13_utt1:
    Dialogue_ID: '13'
    Emotion: anger
    EndTime: 00:16:07,048
    Episode: '3'
    Season: '5'
    Sentiment: negative
    Speaker: Phoebe
    SrNo: '133'
    StartTime: 00:16:04,755
    Utterance: I already had a baby. Leave me alone.
    Utterance_ID: '1'
  dia13_utt10:
    Dialogue_ID: '13'
    Emotion: surprise
    EndTime: 00:16:47,922
    Episode: '3'
    Season: '5'
    Sentiment: negative
    Speaker: Frank
    SrNo: '142'
    StartTime: 00:16:46,005
    Utterance: Hey, where's his thing?
    Utterance_ID: '10'
  dia13_utt11:
    Dialogue_ID: '13'
    Emotion: surprise
    EndTime: 00:16:53,678
    Episode: '3'
    Season: '5'
    Sentiment: positive
    Speaker: Frank
    SrNo: '143'
    StartTime: 00:16:52,136
    Utterance: Chandler's a girl!
    Utterance_ID: '11'
  dia13_utt12:
    Dialogue_ID: '13'
    Emotion: surprise
    EndTime: 00:16:58,141
    Episode: '3'
    Season: '5'
    Sentiment: negative
    Speaker: Chandler
    SrNo: '144'
    StartTime: 00:16:55,681
    Utterance: Oh God, kindergarten flashback.
    Utterance_ID: '12'
  dia13_utt13:
    Dialogue_ID: '13'
    Emotion: surprise
    EndTime: 00:17:03,146
    Episode: '3'
    Season: '5'
    Sentiment: negative
    Speaker: Frank
    SrNo: '145'
    StartTime: 00:16:59,476
    Utterance: They musta read the sonogram wrong.
    Utterance_ID: '13'
  dia13_utt14:
    Dialogue_ID: '13'
    Emotion: surprise
    EndTime: 00:17:05,440
    Episode: '3'
    Season: '5'
    Sentiment: positive
    Speaker: Frank
    SrNo: '146'
    StartTime: 00:16:59,476
    Utterance: Cause they, 'cause they thought it was a boy, but Chandler's a girl!
    Utterance_ID: '14'
  dia13_utt15:
    Dialogue_ID: '13'
    Emotion: surprise
    EndTime: 00:17:05,440
    Episode: '3'
    Season: '5'
    Sentiment: positive
    Speaker: Frank
    SrNo: '147'
    StartTime: 00:17:03,397
    Utterance: Chandler's a girl!
    Utterance_ID: '15'
  dia13_utt16:
    Dialogue_ID: '13'
    Emotion: joy
    EndTime: 00:17:07,316
    Episode: '3'
    Season: '5'
    Sentiment: positive
    Speaker: Chandler
    SrNo: '148'
    StartTime: 00:17:05,649
    Utterance: Okay, keep saying it!
    Utterance_ID: '16'
  dia13_utt17:
    Dialogue_ID: '13'
    Emotion: neutral
    EndTime: 00:17:11,779
    Episode: '3'
    Season: '5'
    Sentiment: neutral
    Speaker: Alice
    SrNo: '149'
    StartTime: 00:17:08,777
    Utterance: Am I too late?!
    Utterance_ID: '17'
  dia13_utt18:
    Dialogue_ID: '13'
    Emotion: joy
    EndTime: 00:17:14,407
    Episode: '3'
    Season: '5'
    Sentiment: positive
    Speaker: Frank
    SrNo: '150'
    StartTime: 00:17:11,989
    Utterance: No-no ah, everything's okay. Everybody's healthy there's 30 fingers
      and 30 toes.
    Utterance_ID: '18'
  dia13_utt19:
    Dialogue_ID: '13'
    Emotion: surprise
    EndTime: 00:17:16,075
    Episode: '3'
    Season: '5'
    Sentiment: positive
    Speaker: Alice
    SrNo: '151'
    StartTime: 00:17:14,908
    Utterance: We have our babies?
    Utterance_ID: '19'
  dia13_utt2:
    Dialogue_ID: '13'
    Emotion: joy
    EndTime: 00:16:10,593
    Episode: '3'
    Season: '5'
    Sentiment: positive
    Speaker: Frank
    SrNo: '134'
    StartTime: 00:16:07,257
    Utterance: Okay, okay, come on, you can do it. You can do it!
    Utterance_ID: '2'
  dia13_utt20:
    Dialogue_ID: '13'
    Emotion: joy
    EndTime: 00:17:17,452
    Episode: '3'
    Season: '5'
    Sentiment: positive
    Speaker: Frank
    SrNo: '152'
    StartTime: 00:17:16,410
    Utterance: Yeah.
    Utterance_ID: '20'
  dia13_utt21:
    Dialogue_ID: '13'
    Emotion: joy
    EndTime: 00:17:19,579
    Episode: '3'
    Season: '5'
    Sentiment: positive
    Speaker: Alice
    SrNo: '153'
    StartTime: 00:17:18,412
    Utterance: Oh, we have our babies.
    Utterance_ID: '21'
  dia13_utt3:
    Dialogue_ID: '13'
    Emotion: joy
    EndTime: 00:16:19,769
    Episode: '3'
    Season: '5'
    Sentiment: positive
    Speaker: Frank
    SrNo: '135'
    StartTime: 00:16:18,352
    Utterance: Yeah!!
    Utterance_ID: '3'
  dia13_utt4:
    Dialogue_ID: '13'
    Emotion: joy
    EndTime: 0:16:22,451
    Episode: '3'
    Season: '5'
    Sentiment: positive
    Speaker: Frank
    SrNo: '136'
    StartTime: 0:16:20,479
    Utterance: Little Leslie is here!
    Utterance_ID: '4'
  dia13_utt5:
    Dialogue_ID: '13'
    Emotion: surprise
    EndTime: 0:16:23,168
    Episode: '3'
    Season: '5'
    Sentiment: positive
    Speaker: Frank
    SrNo: '137'
    StartTime: 0:16:22,451
    Utterance: We got another one!
    Utterance_ID: '5'
  dia13_utt6:
    Dialogue_ID: '13'
    Emotion: surprise
    EndTime: 00:16:27,485
    Episode: '3'
    Season: '5'
    Sentiment: positive
    Speaker: Frank
    SrNo: '138'
    StartTime: 00:16:23,983
    Utterance: Oh my God, I can't believe I have two-two children.
    Utterance_ID: '6'
  dia13_utt7:
    Dialogue_ID: '13'
    Emotion: surprise
    EndTime: 00:16:30,405
    Episode: '3'
    Season: '5'
    Sentiment: positive
    Speaker: Frank
    SrNo: '139'
    StartTime: 00:16:28,529
    Utterance: How scary is that?
    Utterance_ID: '7'
  dia13_utt8:
    Dialogue_ID: '13'
    Emotion: joy
    EndTime: 00:16:38,579
    Episode: '3'
    Season: '5'
    Sentiment: positive
    Speaker: Frank
    SrNo: '140'
    StartTime: 00:16:34,034
    Utterance: Come on little Chandler, it's time to be born. Come on little Chandler!
      Come on!
    Utterance_ID: '8'
  dia13_utt9:
    Dialogue_ID: '13'
    Emotion: joy
    EndTime: 00:16:41,541
    Episode: '3'
    Season: '5'
    Sentiment: positive
    Speaker: Dr. Harad
    SrNo: '141'
    StartTime: 00:16:39,456
    Utterance: All right, he's coming. He's coming!
    Utterance_ID: '9'
  dia14_utt0:
    Dialogue_ID: '14'
    Emotion: joy
    EndTime: 0:16:08,267
    Episode: '5'
    Season: '8'
    Sentiment: positive
    Speaker: Bob
    SrNo: '154'
    StartTime: 0:16:07,675
    Utterance: Hey Toby!
    Utterance_ID: '0'
  dia14_utt1:
    Dialogue_ID: '14'
    Emotion: neutral
    EndTime: 0:16:09,490
    Episode: '5'
    Season: '8'
    Sentiment: neutral
    Speaker: Chandler
    SrNo: '155'
    StartTime: 0:16:08,267
    Utterance: Hey Bobby.
    Utterance_ID: '1'
  dia14_utt2:
    Dialogue_ID: '14'
    Emotion: neutral
    EndTime: 00:16:17,225
    Episode: '5'
    Season: '8'
    Sentiment: neutral
    Speaker: Bob
    SrNo: '156'
    StartTime: 00:16:09,885
    Utterance: It’s Bob actually. Hey, you work up here, can you tell me where this
      Chandler
    Utterance_ID: '2'
  dia14_utt3:
    Dialogue_ID: '14'
    Emotion: neutral
    EndTime: 00:16:25,942
    Episode: '5'
    Season: '8'
    Sentiment: neutral
    Speaker: Chandler
    SrNo: '157'
    StartTime: 00:16:17,393
    Utterance: Uhh yeah. Yeah, it’s  right, right down there.  Right there, yeah.
      Can I ask you why?
    Utterance_ID: '3'
  dia14_utt4:
    Dialogue_ID: '14'
    Emotion: anger
    EndTime: 00:16:28,945
    Episode: '5'
    Season: '8'
    Sentiment: negative
    Speaker: Bob
    SrNo: '158'
    StartTime: 00:16:26,110
    Utterance: I want to talk to that bastard, see what his problem is.
    Utterance_ID: '4'
  dia14_utt5:
    Dialogue_ID: '14'
    Emotion: sadness
    EndTime: 00:16:35,410
    Episode: '5'
    Season: '8'
    Sentiment: negative
    Speaker: Chandler
    SrNo: '159'
    StartTime: 00:16:29,113
    Utterance: Okay Bob listen uhh, I’m the reason you didn’t get the job up here.
    Utterance_ID: '5'
  dia14_utt6:
    Dialogue_ID: '14'
    Emotion: sadness
    EndTime: 0:16:36,849
    Episode: '5'
    Season: '8'
    Sentiment: negative
    Speaker: Bob
    SrNo: '160'
    StartTime: 0:16:35,577
    Utterance: Toby don’t.
    Utterance_ID: '6'
  dia14_utt7:
    Dialogue_ID: '14'
    Emotion: sadness
    EndTime: 0:16:37,541
    Episode: '5'
    Season: '8'
    Sentiment: negative
    Speaker: Chandler
    SrNo: '161'
    StartTime: 0:16:36,849
    Utterance: Bob!
    Utterance_ID: '7'
  dia14_utt8:
    Dialogue_ID: '14'
    Emotion: anger
    EndTime: 00:16:45,920
    Episode: '5'
    Season: '8'
    Sentiment: negative
    Speaker: Bob
    SrNo: '162'
    StartTime: 00:16:37,663
    Utterance: Toby! I’m not gonna let you cover for him. Anything you say right now
      will just get me more upset with Chandler!
    Utterance_ID: '8'
  dia15_utt0:
    Dialogue_ID: '15'
    Emotion: joy
    EndTime: 00:20:58,464
    Episode: '7'
    Season: '8'
    Sentiment: positive
    Speaker: Rachel
    SrNo: '164'
    StartTime: 00:20:49,414
    Utterance: Thank you.  Oh Joey and look at this crib! It’s so cute!
    Utterance_ID: '0'
  dia15_utt1:
    Dialogue_ID: '15'
    Emotion: joy
    EndTime: 00:21:00,675
    Episode: '7'
    Season: '8'
    Sentiment: positive
    Speaker: Joey
    SrNo: '165'
    StartTime: 00:20:58,632
    Utterance: I know! I found it on the street.
    Utterance_ID: '1'
  dia15_utt2:
    Dialogue_ID: '15'
    Emotion: surprise
    EndTime: 00:21:04,887
    Episode: '7'
    Season: '8'
    Sentiment: positive
    Speaker: Rachel
    SrNo: '166'
    StartTime: 00:21:00,842
    Utterance: Are you serious—Really?! It’s in such good condition.
    Utterance_ID: '2'
  dia15_utt3:
    Dialogue_ID: '15'
    Emotion: neutral
    EndTime: 00:21:04,887
    Episode: '7'
    Season: '8'
    Sentiment: neutral
    Speaker: Joey
    SrNo: '167'
    StartTime: 00:21:02,511
    Utterance: Yeah.
    Utterance_ID: '3'
  dia15_utt4:
    Dialogue_ID: '15'
    Emotion: surprise
    EndTime: 00:21:07,473
    Episode: '7'
    Season: '8'
    Sentiment: negative
    Speaker: Rachel
    SrNo: '168'
    StartTime: 00:21:05,055
    Utterance: Wow! Whoa-whoa what’s under the covers?
    Utterance_ID: '4'
  dia15_utt5:
    Dialogue_ID: '15'
    Emotion: neutral
    EndTime: 0:21:09,060
    Episode: '7'
    Season: '8'
    Sentiment: neutral
    Speaker: Joey
    SrNo: '169'
    StartTime: 0:21:07,641
    Utterance: I don’t know.
    Utterance_ID: '5'
  dia15_utt6:
    Dialogue_ID: '15'
    Emotion: fear
    EndTime: 0:21:09,217
    Episode: '7'
    Season: '8'
    Sentiment: negative
    Speaker: Rachel
    SrNo: '170'
    StartTime: 0:21:09,060
    Utterance: It’s moving.
    Utterance_ID: '6'
  dia15_utt7:
    Dialogue_ID: '15'
    Emotion: disgust
    EndTime: 00:21:10,685
    Episode: '7'
    Season: '8'
    Sentiment: negative
    Speaker: Joey
    SrNo: '171'
    StartTime: 00:21:09,309
    Utterance: Ew.
    Utterance_ID: '7'
  dia15_utt8:
    Dialogue_ID: '15'
    Emotion: fear
    EndTime: 0:21:12,479
    Episode: '7'
    Season: '8'
    Sentiment: negative
    Speaker: Rachel
    SrNo: '172'
    StartTime: 0:21:10,852
    Utterance: It’s still——It’s got a tail! Get it out of here! Get it out of here!!
    Utterance_ID: '8'
  dia15_utt9:
    Dialogue_ID: '15'
    Emotion: fear
    EndTime: 0:21:13,247
    Episode: '7'
    Season: '8'
    Sentiment: negative
    Speaker: Joey
    SrNo: '173'
    StartTime: 0:21:12,479
    Utterance: Ooh! Ah! Okay!
    Utterance_ID: '9'
  dia16_utt0:
    Dialogue_ID: '16'
    Emotion: neutral
    EndTime: 00:19:44,056
    Episode: '5'
    Season: '7'
    Sentiment: neutral
    Speaker: Whitney
    SrNo: '174'
    StartTime: 00:19:36,842
    Utterance: Well, I went over to Kyle’s last night to pick up a few things and
      we got to reminiscing
    Utterance_ID: '0'
  dia16_utt1:
    Dialogue_ID: '16'
    Emotion: sadness
    EndTime: 00:19:52,732
    Episode: '5'
    Season: '7'
    Sentiment: negative
    Speaker: Kyle
    SrNo: '175'
    StartTime: 00:19:44,224
    Utterance: we talked through most of the night and we realized that the reason
      we were so angry at each other was because there are still feelings there. So
    Utterance_ID: '1'
  dia16_utt10:
    Dialogue_ID: '16'
    Emotion: sadness
    EndTime: 00:20:25,348
    Episode: '5'
    Season: '7'
    Sentiment: negative
    Speaker: Whitney
    SrNo: '184'
    StartTime: 00:20:23,388
    Utterance: We’re so sorry.
    Utterance_ID: '10'
  dia16_utt11:
    Dialogue_ID: '16'
    Emotion: anger
    EndTime: 00:20:30,019
    Episode: '5'
    Season: '7'
    Sentiment: negative
    Speaker: Ross
    SrNo: '185'
    StartTime: 00:20:26,183
    Utterance: That’s all right, we-we don’t need you. In fact, hey I’m over it already.
    Utterance_ID: '11'
  dia16_utt12:
    Dialogue_ID: '16'
    Emotion: anger
    EndTime: 00:20:33,397
    Episode: '5'
    Season: '7'
    Sentiment: negative
    Speaker: Phoebe
    SrNo: '186'
    StartTime: 00:20:30,187
    Utterance: Yeah, and y’know what? I don’t give a tiny rat’s ass.
    Utterance_ID: '12'
  dia16_utt13:
    Dialogue_ID: '16'
    Emotion: neutral
    EndTime: 00:20:36,734
    Episode: '5'
    Season: '7'
    Sentiment: neutral
    Speaker: Kyle
    SrNo: '187'
    StartTime: 00:20:34,900
    Utterance: Yeah, we’re gonna go.
    Utterance_ID: '13'
  dia16_utt14:
    Dialogue_ID: '16'
    Emotion: sadness
    EndTime: 00:20:47,203
    Episode: '5'
    Season: '7'
    Sentiment: negative
    Speaker: Ross
    SrNo: '188'
    StartTime: 00:20:40,906
    Utterance: I’m sorry. Ugh, Pheebs, you were, you were right about her. Y’know,
      she
    Utterance_ID: '14'
  dia16_utt15:
    Dialogue_ID: '16'
    Emotion: neutral
    EndTime: 00:20:58,965
    Episode: '5'
    Season: '7'
    Sentiment: neutral
    Speaker: Phoebe
    SrNo: '189'
    StartTime: 00:20:55,879
    Utterance: Oh. Y’know, he hums while he does other stuff to.
    Utterance_ID: '15'
  dia16_utt16:
    Dialogue_ID: '16'
    Emotion: anger
    EndTime: 00:21:04,470
    Episode: '5'
    Season: '7'
    Sentiment: negative
    Speaker: Ross
    SrNo: '190'
    StartTime: 00:21:01,093
    Utterance: Yeah, we're better off without them.
    Utterance_ID: '16'
  dia16_utt17:
    Dialogue_ID: '16'
    Emotion: anger
    EndTime: 00:21:09,141
    Episode: '5'
    Season: '7'
    Sentiment: negative
    Speaker: Phoebe
    SrNo: '191'
    StartTime: 00:21:04,846
    Utterance: And y’know, even if they break up again, you’d better not let him in
      your sad men’s club!
    Utterance_ID: '17'
  dia16_utt18:
    Dialogue_ID: '16'
    Emotion: sadness
    EndTime: 00:21:12,603
    Episode: '5'
    Season: '7'
    Sentiment: negative
    Speaker: Ross
    SrNo: '192'
    StartTime: 00:21:09,309
    Utterance: Divorced men’s club.
    Utterance_ID: '18'
  dia16_utt2:
    Dialogue_ID: '16'
    Emotion: surprise
    EndTime: 00:19:59,697
    Episode: '5'
    Season: '7'
    Sentiment: negative
    Speaker: Ross
    SrNo: '176'
    StartTime: 00:19:58,030
    Utterance: Oh just say it Kyle!
    Utterance_ID: '2'
  dia16_utt3:
    Dialogue_ID: '16'
    Emotion: joy
    EndTime: 00:20:04,785
    Episode: '5'
    Season: '7'
    Sentiment: positive
    Speaker: Kyle
    SrNo: '177'
    StartTime: 00:20:02,910
    Utterance: We’re gonna give it another try.
    Utterance_ID: '3'
  dia16_utt4:
    Dialogue_ID: '16'
    Emotion: anger
    EndTime: 00:20:08,581
    Episode: '5'
    Season: '7'
    Sentiment: negative
    Speaker: Phoebe
    SrNo: '178'
    StartTime: 00:20:04,953
    Utterance: What about her whining and her constant need for attention?!
    Utterance_ID: '4'
  dia16_utt5:
    Dialogue_ID: '16'
    Emotion: neutral
    EndTime: 00:20:09,957
    Episode: '5'
    Season: '7'
    Sentiment: neutral
    Speaker: Whitney
    SrNo: '179'
    StartTime: 00:20:08,749
    Utterance: I’m gonna work on that.
    Utterance_ID: '5'
  dia16_utt6:
    Dialogue_ID: '16'
    Emotion: anger
    EndTime: 00:20:12,418
    Episode: '5'
    Season: '7'
    Sentiment: negative
    Speaker: Phoebe
    SrNo: '180'
    StartTime: 00:20:10,125
    Utterance: Oh right, because you’re so capable of change.
    Utterance_ID: '6'
  dia16_utt7:
    Dialogue_ID: '16'
    Emotion: anger
    EndTime: 00:20:16,088
    Episode: '5'
    Season: '7'
    Sentiment: negative
    Speaker: Ross
    SrNo: '181'
    StartTime: 00:20:13,921
    Utterance: Y’know, he hums when he pees!
    Utterance_ID: '7'
  dia16_utt8:
    Dialogue_ID: '16'
    Emotion: neutral
    EndTime: 0:20:19,232
    Episode: '5'
    Season: '7'
    Sentiment: neutral
    Speaker: Whitney
    SrNo: '182'
    StartTime: 0:20:18,050
    Utterance: I do know.
    Utterance_ID: '8'
  dia16_utt9:
    Dialogue_ID: '16'
    Emotion: disgust
    EndTime: 0:20:22,446
    Episode: '5'
    Season: '7'
    Sentiment: negative
    Speaker: Ross
    SrNo: '183'
    StartTime: 0:20:19,232
    Utterance: It makes him miss the bowl, but whatever.
    Utterance_ID: '9'
  dia17_utt0:
    Dialogue_ID: '17'
    Emotion: anger
    EndTime: 00:14:54,183
    Episode: '5'
    Season: '6'
    Sentiment: negative
    Speaker: Joey
    SrNo: '194'
    StartTime: 00:14:50,514
    Utterance: Why isn’t that valet back with my Porsche?
    Utterance_ID: '0'
  dia17_utt1:
    Dialogue_ID: '17'
    Emotion: anger
    EndTime: 00:14:57,520
    Episode: '5'
    Season: '6'
    Sentiment: negative
    Speaker: Passerby
    SrNo: '195'
    StartTime: 00:14:55,603
    Utterance: Maybe because you’ve got the keys?
    Utterance_ID: '1'
  dia17_utt2:
    Dialogue_ID: '17'
    Emotion: anger
    EndTime: 0:15:04,582
    Episode: '5'
    Season: '6'
    Sentiment: negative
    Speaker: Rachel
    SrNo: '197'
    StartTime: 0:15:03,110
    Utterance: This is totally your fault!
    Utterance_ID: '2'
  dia17_utt3:
    Dialogue_ID: '17'
    Emotion: anger
    EndTime: 0:15:07,079
    Episode: '5'
    Season: '6'
    Sentiment: negative
    Speaker: Ross
    SrNo: '198'
    StartTime: 0:15:04,582
    Utterance: My fault?! You threatened the judge!
    Utterance_ID: '3'
  dia17_utt4:
    Dialogue_ID: '17'
    Emotion: anger
    EndTime: 00:15:10,116
    Episode: '5'
    Season: '6'
    Sentiment: negative
    Speaker: Rachel
    SrNo: '199'
    StartTime: 00:15:07,197
    Utterance: Well, you ripped the paper out of the court reporter’s machine!!
    Utterance_ID: '4'
  dia18_utt0:
    Dialogue_ID: '18'
    Emotion: neutral
    EndTime: 0:16:18,102
    Episode: '22'
    Season: '6'
    Sentiment: neutral
    Speaker: Monica
    SrNo: '206'
    StartTime: 0:16:17,351
    Utterance: Phoebe!
    Utterance_ID: '0'
  dia18_utt1:
    Dialogue_ID: '18'
    Emotion: neutral
    EndTime: 0:16:18,406
    Episode: '22'
    Season: '6'
    Sentiment: neutral
    Speaker: Phoebe
    SrNo: '207'
    StartTime: 0:16:18,102
    Utterance: Yeah?
    Utterance_ID: '1'
  dia18_utt10:
    Dialogue_ID: '18'
    Emotion: anger
    EndTime: 0:16:41,285
    Episode: '22'
    Season: '6'
    Sentiment: negative
    Speaker: Monica
    SrNo: '217'
    StartTime: 0:16:38,831
    Utterance: Well, I’m never gonna listen to you again, that’s for sure!
    Utterance_ID: '10'
  dia18_utt11:
    Dialogue_ID: '18'
    Emotion: neutral
    EndTime: 00:16:44,669
    Episode: '22'
    Season: '6'
    Sentiment: neutral
    Speaker: Monica
    SrNo: '218'
    StartTime: 00:16:41,375
    Utterance: '"Y’know, harm can it do if you go and put your name down?"'
    Utterance_ID: '11'
  dia18_utt12:
    Dialogue_ID: '18'
    Emotion: surprise
    EndTime: 0:16:46,728
    Episode: '22'
    Season: '6'
    Sentiment: negative
    Speaker: Phoebe
    SrNo: '219'
    StartTime: 0:16:45,546
    Utterance: Rachel said that!
    Utterance_ID: '12'
  dia18_utt13:
    Dialogue_ID: '18'
    Emotion: anger
    EndTime: 0:16:47,766
    Episode: '22'
    Season: '6'
    Sentiment: negative
    Speaker: Monica
    SrNo: '220'
    StartTime: 0:16:46,728
    Utterance: Well Rachel’s not here!
    Utterance_ID: '13'
  dia18_utt2:
    Dialogue_ID: '18'
    Emotion: neutral
    EndTime: 0:16:19,401
    Episode: '22'
    Season: '6'
    Sentiment: neutral
    Speaker: Monica
    SrNo: '208'
    StartTime: 0:16:18,519
    Utterance: Have you seen Chandler?!
    Utterance_ID: '2'
  dia18_utt3:
    Dialogue_ID: '18'
    Emotion: neutral
    EndTime: 0:16:20,205
    Episode: '22'
    Season: '6'
    Sentiment: neutral
    Speaker: Phoebe
    SrNo: '209'
    StartTime: 0:16:19,401
    Utterance: No! Why?
    Utterance_ID: '3'
  dia18_utt4:
    Dialogue_ID: '18'
    Emotion: fear
    EndTime: 00:16:25,566
    Episode: '22'
    Season: '6'
    Sentiment: negative
    Speaker: Monica
    SrNo: '210'
    StartTime: 00:16:20,312
    Utterance: The woman from the museum called and said that there was a cancellation
      and that we could move up our wedding and Chandler heard!
    Utterance_ID: '4'
  dia18_utt5:
    Dialogue_ID: '18'
    Emotion: fear
    EndTime: 0:16:27,320
    Episode: '22'
    Season: '6'
    Sentiment: negative
    Speaker: Monica
    SrNo: '211'
    StartTime: 0:16:26,944
    Utterance: I know!
    Utterance_ID: '5'
  dia18_utt6:
    Dialogue_ID: '18'
    Emotion: fear
    EndTime: 0:16:28,826
    Episode: '22'
    Season: '6'
    Sentiment: negative
    Speaker: Monica
    SrNo: '212'
    StartTime: 0:16:27,320
    Utterance: How bad is this?
    Utterance_ID: '6'
  dia18_utt7:
    Dialogue_ID: '18'
    Emotion: fear
    EndTime: 00:16:33,074
    Episode: '22'
    Season: '6'
    Sentiment: negative
    Speaker: Phoebe
    SrNo: '214'
    StartTime: 00:16:28,946
    Utterance: Well for the regular guy, it’s bad, but Chandler, Oh dear God!
    Utterance_ID: '7'
  dia18_utt8:
    Dialogue_ID: '18'
    Emotion: fear
    EndTime: 00:16:37,662
    Episode: '22'
    Season: '6'
    Sentiment: negative
    Speaker: Monica
    SrNo: '215'
    StartTime: 00:16:34,660
    Utterance: I know! I know! And he totally freaked out and I can’t find him anywhere!
    Utterance_ID: '8'
  dia18_utt9:
    Dialogue_ID: '18'
    Emotion: neutral
    EndTime: 0:16:38,831
    Episode: '22'
    Season: '6'
    Sentiment: neutral
    Speaker: Phoebe
    SrNo: '216'
    StartTime: 0:16:37,830
    Utterance: What are you gonna do?
    Utterance_ID: '9'
  dia19_utt0:
    Dialogue_ID: '19'
    Emotion: neutral
    EndTime: 00:14:17,730
    Episode: '23'
    Season: '1'
    Sentiment: neutral
    Speaker: Ross
    SrNo: '221'
    StartTime: 00:14:15,980
    Utterance: Come on, come on.
    Utterance_ID: '0'
  dia19_utt1:
    Dialogue_ID: '19'
    Emotion: anger
    EndTime: 0:14:23,156
    Episode: '23'
    Season: '1'
    Sentiment: negative
    Speaker: Ross
    SrNo: '222'
    StartTime: 0:14:20,234
    Utterance: Damnit, damnit, damnit, damnit.
    Utterance_ID: '1'
  dia19_utt10:
    Dialogue_ID: '19'
    Emotion: sadness
    EndTime: 0:14:44,551
    Episode: '23'
    Season: '1'
    Sentiment: negative
    Speaker: Ross
    SrNo: '231'
    StartTime: 0:14:43,799
    Utterance: Where does that leave me?
    Utterance_ID: '10'
  dia19_utt11:
    Dialogue_ID: '19'
    Emotion: neutral
    EndTime: 0:14:46,275
    Episode: '23'
    Season: '1'
    Sentiment: neutral
    Speaker: Susan
    SrNo: '232'
    StartTime: 0:14:44,551
    Utterance: You get to be the baby's father.
    Utterance_ID: '11'
  dia19_utt12:
    Dialogue_ID: '19'
    Emotion: neutral
    EndTime: 0:14:47,517
    Episode: '23'
    Season: '1'
    Sentiment: neutral
    Speaker: Susan
    SrNo: '233'
    StartTime: 0:14:46,385
    Utterance: Everyone knows who you are.
    Utterance_ID: '12'
  dia19_utt13:
    Dialogue_ID: '19'
    Emotion: anger
    EndTime: 0:14:50,183
    Episode: '23'
    Season: '1'
    Sentiment: negative
    Speaker: Susan
    SrNo: '234'
    StartTime: 0:14:47,517
    Utterance: Who am I?
    Utterance_ID: '13'
  dia19_utt14:
    Dialogue_ID: '19'
    Emotion: sadness
    EndTime: 00:14:52,599
    Episode: '23'
    Season: '1'
    Sentiment: negative
    Speaker: Susan
    SrNo: '235'
    StartTime: 00:14:50,306
    Utterance: There's Mother's Day, there's Father's Day, there's no... Lesbian Lover
      Day.
    Utterance_ID: '14'
  dia19_utt15:
    Dialogue_ID: '19'
    Emotion: neutral
    EndTime: 00:14:55,226
    Episode: '23'
    Season: '1'
    Sentiment: neutral
    Speaker: Ross
    SrNo: '236'
    StartTime: 00:14:52,766
    Utterance: Every day is Lesbian Lover Day.
    Utterance_ID: '15'
  dia19_utt16:
    Dialogue_ID: '19'
    Emotion: joy
    EndTime: 00:14:59,814
    Episode: '23'
    Season: '1'
    Sentiment: positive
    Speaker: Phoebe
    SrNo: '237'
    StartTime: 00:14:58,063
    Utterance: This is so great.
    Utterance_ID: '16'
  dia19_utt17:
    Dialogue_ID: '19'
    Emotion: neutral
    EndTime: 00:15:05,570
    Episode: '23'
    Season: '1'
    Sentiment: neutral
    Speaker: Ross
    SrNo: '238'
    StartTime: 00:15:03,986
    Utterance: You wanna explain that?
    Utterance_ID: '17'
  dia19_utt18:
    Dialogue_ID: '19'
    Emotion: sadness
    EndTime: 00:15:16,664
    Episode: '23'
    Season: '1'
    Sentiment: negative
    Speaker: Phoebe
    SrNo: '239'
    StartTime: 00:15:06,280
    Utterance: I mean, well, 'cause when I was growing up, you know my dad left, and
      my mother died, and my stepfather went to jail, so I barely had enough pieces
      of parents to make one whole one.
    Utterance_ID: '18'
  dia19_utt19:
    Dialogue_ID: '19'
    Emotion: joy
    EndTime: 00:15:27,842
    Episode: '23'
    Season: '1'
    Sentiment: positive
    Speaker: Phoebe
    SrNo: '240'
    StartTime: 00:15:17,791
    Utterance: And here's this little baby who has like three whole parents who care
      about it so much that they're fighting over who gets to love it the most.
    Utterance_ID: '19'
  dia19_utt2:
    Dialogue_ID: '19'
    Emotion: anger
    EndTime: 0:14:24,118
    Episode: '23'
    Season: '1'
    Sentiment: negative
    Speaker: Ross
    SrNo: '223'
    StartTime: 0:14:23,156
    Utterance: This is all your fault.
    Utterance_ID: '2'
  dia19_utt20:
    Dialogue_ID: '19'
    Emotion: sadness
    EndTime: 00:15:27,842
    Episode: '23'
    Season: '1'
    Sentiment: negative
    Speaker: Phoebe
    SrNo: '241'
    StartTime: 00:15:25,424
    Utterance: And it's not even born yet.
    Utterance_ID: '20'
  dia19_utt21:
    Dialogue_ID: '19'
    Emotion: joy
    EndTime: 00:15:30,553
    Episode: '23'
    Season: '1'
    Sentiment: positive
    Speaker: Phoebe
    SrNo: '242'
    StartTime: 00:15:28,010
    Utterance: It's just, it's just the luckiest baby in the whole world.
    Utterance_ID: '21'
  dia19_utt22:
    Dialogue_ID: '19'
    Emotion: sadness
    EndTime: 00:15:35,433
    Episode: '23'
    Season: '1'
    Sentiment: negative
    Speaker: Phoebe
    SrNo: '243'
    StartTime: 00:15:33,349
    Utterance: I'm sorry, you were fighting.
    Utterance_ID: '22'
  dia19_utt3:
    Dialogue_ID: '19'
    Emotion: anger
    EndTime: 00:14:26,948
    Episode: '23'
    Season: '1'
    Sentiment: negative
    Speaker: Ross
    SrNo: '224'
    StartTime: 00:14:24,280
    Utterance: This is supposed to be, like, the greatest day of my life, y'know?
    Utterance_ID: '3'
  dia19_utt4:
    Dialogue_ID: '19'
    Emotion: anger
    EndTime: 00:14:32,161
    Episode: '23'
    Season: '1'
    Sentiment: negative
    Speaker: Ross
    SrNo: '225'
    StartTime: 00:14:27,116
    Utterance: My son is being born, and I should be in there, you know, instead of
      stuck in a closet with you.
    Utterance_ID: '4'
  dia19_utt5:
    Dialogue_ID: '19'
    Emotion: anger
    EndTime: 00:14:35,665
    Episode: '23'
    Season: '1'
    Sentiment: negative
    Speaker: Susan
    SrNo: '226'
    StartTime: 00:14:32,329
    Utterance: The woman I love is having a baby today. I've been waiting for this
      just as much as you have.
    Utterance_ID: '5'
  dia19_utt6:
    Dialogue_ID: '19'
    Emotion: anger
    EndTime: 0:14:37,095
    Episode: '23'
    Season: '1'
    Sentiment: negative
    Speaker: Ross
    SrNo: '227'
    StartTime: 0:14:35,833
    Utterance: No no no, believe me.
    Utterance_ID: '6'
  dia19_utt7:
    Dialogue_ID: '19'
    Emotion: anger
    EndTime: 0:14:39,055
    Episode: '23'
    Season: '1'
    Sentiment: negative
    Speaker: Ross
    SrNo: '228'
    StartTime: 0:14:37,095
    Utterance: No one has been waiting for this as much as I have, ok?
    Utterance_ID: '7'
  dia19_utt8:
    Dialogue_ID: '19'
    Emotion: neutral
    EndTime: 00:14:40,879
    Episode: '23'
    Season: '1'
    Sentiment: neutral
    Speaker: Ross
    SrNo: '229'
    StartTime: 00:14:39,169
    Utterance: And you know what the funny thing is?
    Utterance_ID: '8'
  dia19_utt9:
    Dialogue_ID: '19'
    Emotion: anger
    EndTime: 00:14:43,631
    Episode: '23'
    Season: '1'
    Sentiment: negative
    Speaker: Ross
    SrNo: '230'
    StartTime: 00:14:41,046
    Utterance: When this day is over, you get to go home with the baby, ok?
    Utterance_ID: '9'
  dia1_utt0:
    Dialogue_ID: '1'
    Emotion: neutral
    EndTime: 00:12:30,915
    Episode: '4'
    Season: '4'
    Sentiment: neutral
    Speaker: Ross
    SrNo: '3'
    StartTime: 00:12:24,660
    Utterance: Or! Or, we could go to the bank, close our accounts and cut them off
      at the source.
    Utterance_ID: '0'
  dia1_utt1:
    Dialogue_ID: '1'
    Emotion: joy
    EndTime: 00:12:33,960
    Episode: '4'
    Season: '4'
    Sentiment: positive
    Speaker: Chandler
    SrNo: '4'
    StartTime: 00:12:32,334
    Utterance: You’re a genius!
    Utterance_ID: '1'
  dia1_utt10:
    Dialogue_ID: '1'
    Emotion: surprise
    EndTime: 00:13:01,863
    Episode: '4'
    Season: '4'
    Sentiment: negative
    Speaker: Phoebe
    SrNo: '13'
    StartTime: 00:12:59,195
    Utterance: No, I know!
    Utterance_ID: '10'
  dia1_utt11:
    Dialogue_ID: '1'
    Emotion: anger
    EndTime: 00:13:10,163
    Episode: '4'
    Season: '4'
    Sentiment: negative
    Speaker: Phoebe
    SrNo: '14'
    StartTime: 00:12:59,195
    Utterance: I-I’m sorry, but the moment I touch him, I just wanna throw out my
      old oath and take a new, dirty one.
    Utterance_ID: '11'
  dia1_utt12:
    Dialogue_ID: '1'
    Emotion: neutral
    EndTime: 00:13:16,044
    Episode: '4'
    Season: '4'
    Sentiment: neutral
    Speaker: Monica
    SrNo: '15'
    StartTime: 00:13:07,495
    Utterance: Well, next time your massaging him, you should try and distract yourself.
    Utterance_ID: '12'
  dia1_utt13:
    Dialogue_ID: '1'
    Emotion: joy
    EndTime: 00:13:17,712
    Episode: '4'
    Season: '4'
    Sentiment: positive
    Speaker: Joey
    SrNo: '16'
    StartTime: 00:13:10,372
    Utterance: Yeah! Yeah! Yeah! Like-like when I’m doing something exciting and I
      don’t wanna get
    Utterance_ID: '13'
  dia1_utt14:
    Dialogue_ID: '1'
    Emotion: neutral
    EndTime: 0:13:30,483
    Episode: '4'
    Season: '4'
    Sentiment: neutral
    Speaker: Chandler
    SrNo: '17'
    StartTime: 0:13:29,391
    Utterance: Thank you, Joey.
    Utterance_ID: '14'
  dia1_utt15:
    Dialogue_ID: '1'
    Emotion: neutral
    EndTime: 0:13:31,611
    Episode: '4'
    Season: '4'
    Sentiment: neutral
    Speaker: Joey
    SrNo: '18'
    StartTime: 0:13:30,483
    Utterance: No-no, thank you.
    Utterance_ID: '15'
  dia1_utt2:
    Dialogue_ID: '1'
    Emotion: sadness
    EndTime: 00:12:37,505
    Episode: '4'
    Season: '4'
    Sentiment: negative
    Speaker: Joey
    SrNo: '5'
    StartTime: 00:12:34,211
    Utterance: Aww, man, now we won’t be bank buddies!
    Utterance_ID: '2'
  dia1_utt3:
    Dialogue_ID: '1'
    Emotion: neutral
    EndTime: 00:12:39,841
    Episode: '4'
    Season: '4'
    Sentiment: neutral
    Speaker: Chandler
    SrNo: '6'
    StartTime: 00:12:38,466
    Utterance: Now, there’s two reasons.
    Utterance_ID: '3'
  dia1_utt4:
    Dialogue_ID: '1'
    Emotion: neutral
    EndTime: 0:12:44,074
    Episode: '4'
    Season: '4'
    Sentiment: neutral
    Speaker: Phoebe
    SrNo: '7'
    StartTime: 0:12:43,012
    Utterance: Hey.
    Utterance_ID: '4'
  dia1_utt5:
    Dialogue_ID: '1'
    Emotion: joy
    EndTime: 0:12:45,189
    Episode: '4'
    Season: '4'
    Sentiment: positive
    Speaker: All
    SrNo: '8'
    StartTime: 0:12:44,074
    Utterance: Hey!
    Utterance_ID: '5'
  dia1_utt6:
    Dialogue_ID: '1'
    Emotion: neutral
    EndTime: 00:12:50,852
    Episode: '4'
    Season: '4'
    Sentiment: neutral
    Speaker: Phoebe
    SrNo: '9'
    StartTime: 00:12:45,347
    Utterance: Ohh, you guys, remember that cute client I told you about? I bit him.
    Utterance_ID: '6'
  dia1_utt7:
    Dialogue_ID: '1'
    Emotion: surprise
    EndTime: 0:12:55,002
    Episode: '4'
    Season: '4'
    Sentiment: negative
    Speaker: Rachel
    SrNo: '10'
    StartTime: 0:12:52,730
    Utterance: Where?!
    Utterance_ID: '7'
  dia1_utt8:
    Dialogue_ID: '1'
    Emotion: neutral
    EndTime: 0:12:55,824
    Episode: '4'
    Season: '4'
    Sentiment: neutral
    Speaker: Phoebe
    SrNo: '11'
    StartTime: 0:12:55,002
    Utterance: On the touchy.
    Utterance_ID: '8'
  dia1_utt9:
    Dialogue_ID: '1'
    Emotion: neutral
    EndTime: 00:12:58,193
    Episode: '4'
    Season: '4'
    Sentiment: neutral
    Speaker: Ross
    SrNo: '12'
    StartTime: 00:12:56,025
    Utterance: And
    Utterance_ID: '9'
  dia20_utt0:
    Dialogue_ID: '20'
    Emotion: neutral
    EndTime: 00:21:37,128
    Episode: '10'
    Season: '5'
    Sentiment: neutral
    Speaker: Joey
    SrNo: '244'
    StartTime: 00:21:31,498
    Utterance: Okay, it's a typical New York City apartment. Two girls are just hanging
      out.
    Utterance_ID: '0'
  dia20_utt1:
    Dialogue_ID: '20'
    Emotion: neutral
    EndTime: 00:21:41,465
    Episode: '10'
    Season: '5'
    Sentiment: neutral
    Speaker: Monica
    SrNo: '245'
    StartTime: 00:21:37,879
    Utterance: Hi, how are you doing Kelly?
    Utterance_ID: '1'
  dia20_utt2:
    Dialogue_ID: '20'
    Emotion: joy
    EndTime: 00:21:44,385
    Episode: '10'
    Season: '5'
    Sentiment: positive
    Speaker: Rachel
    SrNo: '246'
    StartTime: 00:21:41,633
    Utterance: I'm doing just fine! God, Tiffany, you smell so great!
    Utterance_ID: '2'
  dia20_utt3:
    Dialogue_ID: '20'
    Emotion: neutral
    EndTime: 00:21:52,643
    Episode: '10'
    Season: '5'
    Sentiment: neutral
    Speaker: Monica
    SrNo: '247'
    StartTime: 00:21:46,555
    Utterance: It's my new perfume. Why don't you come closer where you can
    Utterance_ID: '3'
  dia20_utt4:
    Dialogue_ID: '20'
    Emotion: disgust
    EndTime: 0:21:57,662
    Episode: '10'
    Season: '5'
    Sentiment: negative
    Speaker: Rachel
    SrNo: '248'
    StartTime: 0:21:55,230
    Utterance: Oh, y'know Joey, you are sick!
    Utterance_ID: '4'
  dia20_utt5:
    Dialogue_ID: '20'
    Emotion: disgust
    EndTime: 0:21:58,196
    Episode: '10'
    Season: '5'
    Sentiment: negative
    Speaker: Monica
    SrNo: '249'
    StartTime: 0:21:57,662
    Utterance: This is disgusting!
    Utterance_ID: '5'
  dia20_utt6:
    Dialogue_ID: '20'
    Emotion: disgust
    EndTime: 00:22:00,109
    Episode: '10'
    Season: '5'
    Sentiment: negative
    Speaker: Rachel
    SrNo: '250'
    StartTime: 00:21:58,317
    Utterance: I'm not reading this!
    Utterance_ID: '6'
  dia20_utt7:
    Dialogue_ID: '20'
    Emotion: surprise
    EndTime: 00:22:04,488
    Episode: '10'
    Season: '5'
    Sentiment: negative
    Speaker: Joey
    SrNo: '251'
    StartTime: 00:22:00,277
    Utterance: What?! Wait-wait-wait! The handsome man was about to enter!!
    Utterance_ID: '7'
  dia21_utt0:
    Dialogue_ID: '21'
    Emotion: neutral
    EndTime: 00:21:30,621
    Episode: '20'
    Season: '1'
    Sentiment: neutral
    Speaker: Joey
    SrNo: '252'
    StartTime: 00:21:27,119
    Utterance: All right, I'll give you this, Mr. Peanut is a better dresser.
    Utterance_ID: '0'
  dia21_utt1:
    Dialogue_ID: '21'
    Emotion: neutral
    EndTime: 00:21:33,833
    Episode: '20'
    Season: '1'
    Sentiment: neutral
    Speaker: Joey
    SrNo: '253'
    StartTime: 00:21:30,789
    Utterance: I mean he's got the monocle, he's got the top hat...
    Utterance_ID: '1'
  dia21_utt2:
    Dialogue_ID: '21'
    Emotion: neutral
    EndTime: 00:21:35,876
    Episode: '20'
    Season: '1'
    Sentiment: neutral
    Speaker: Phoebe
    SrNo: '254'
    StartTime: 00:21:34,001
    Utterance: You know he's gay?
    Utterance_ID: '2'
  dia21_utt3:
    Dialogue_ID: '21'
    Emotion: neutral
    EndTime: 00:21:43,092
    Episode: '20'
    Season: '1'
    Sentiment: neutral
    Speaker: Ross
    SrNo: '255'
    StartTime: 00:21:38,964
    Utterance: 'I just wanna clarify this: are you outing Mr. Peanut?'
    Utterance_ID: '3'
  dia21_utt4:
    Dialogue_ID: '21'
    Emotion: neutral
    EndTime: 00:21:49,765
    Episode: '20'
    Season: '1'
    Sentiment: neutral
    Speaker: Chandler
    SrNo: '256'
    StartTime: 00:21:44,303
    Utterance: Danielle! Hi! Uh- everybody, this is Danielle, Danielle, everybody.
    Utterance_ID: '4'
  dia21_utt5:
    Dialogue_ID: '21'
    Emotion: neutral
    EndTime: 00:21:51,142
    Episode: '20'
    Season: '1'
    Sentiment: neutral
    Speaker: All
    SrNo: '257'
    StartTime: 00:21:49,933
    Utterance: Hi. Hi.
    Utterance_ID: '5'
  dia21_utt6:
    Dialogue_ID: '21'
    Emotion: surprise
    EndTime: 00:21:53,728
    Episode: '20'
    Season: '1'
    Sentiment: positive
    Speaker: Chandler
    SrNo: '258'
    StartTime: 00:21:51,310
    Utterance: What are you doing here?
    Utterance_ID: '6'
  dia22_utt0:
    Dialogue_ID: '22'
    Emotion: neutral
    EndTime: 0:17:42,689
    Episode: '4'
    Season: '1'
    Sentiment: neutral
    Speaker: Chandler
    SrNo: '259'
    StartTime: 0:17:41,977
    Utterance: Well, what?
    Utterance_ID: '0'
  dia22_utt1:
    Dialogue_ID: '22'
    Emotion: neutral
    EndTime: 0:17:43,041
    Episode: '4'
    Season: '1'
    Sentiment: neutral
    Speaker: Chandler
    SrNo: '260'
    StartTime: 0:17:42,689
    Utterance: What?
    Utterance_ID: '1'
  dia22_utt10:
    Dialogue_ID: '22'
    Emotion: neutral
    EndTime: 00:18:10,379
    Episode: '4'
    Season: '1'
    Sentiment: neutral
    Speaker: Ross
    SrNo: '269'
    StartTime: 00:18:07,586
    Utterance: It was my
    Utterance_ID: '10'
  dia22_utt11:
    Dialogue_ID: '22'
    Emotion: surprise
    EndTime: 00:18:14,842
    Episode: '4'
    Season: '1'
    Sentiment: negative
    Speaker: Joey
    SrNo: '270'
    StartTime: 00:18:13,008
    Utterance: With Carol?  Oh.
    Utterance_ID: '11'
  dia22_utt12:
    Dialogue_ID: '22'
    Emotion: surprise
    EndTime: 00:18:24,519
    Episode: '4'
    Season: '1'
    Sentiment: negative
    Speaker: Chandler
    SrNo: '271'
    StartTime: 00:18:21,683
    Utterance: So in your whole life, you've only been with one——oh.
    Utterance_ID: '12'
  dia22_utt13:
    Dialogue_ID: '22'
    Emotion: surprise
    EndTime: 00:18:34,445
    Episode: '4'
    Season: '1'
    Sentiment: negative
    Speaker: Joey
    SrNo: '272'
    StartTime: 00:18:26,814
    Utterance: Whoah, boy, hockey was a big mistake! There was a whole bunch of stuff
      we could've done tonight!
    Utterance_ID: '13'
  dia22_utt2:
    Dialogue_ID: '22'
    Emotion: neutral
    EndTime: 0:17:43,563
    Episode: '4'
    Season: '1'
    Sentiment: neutral
    Speaker: Chandler
    SrNo: '261'
    StartTime: 0:17:43,041
    Utterance: What is it?
    Utterance_ID: '2'
  dia22_utt3:
    Dialogue_ID: '22'
    Emotion: surprise
    EndTime: 0:17:44,365
    Episode: '4'
    Season: '1'
    Sentiment: negative
    Speaker: Chandler
    SrNo: '262'
    StartTime: 0:17:43,563
    Utterance: That she left you?
    Utterance_ID: '3'
  dia22_utt4:
    Dialogue_ID: '22'
    Emotion: neutral
    EndTime: 0:17:44,908
    Episode: '4'
    Season: '1'
    Sentiment: neutral
    Speaker: Chandler
    SrNo: '263'
    StartTime: 0:17:44,365
    Utterance: That she likes women?
    Utterance_ID: '4'
  dia22_utt5:
    Dialogue_ID: '22'
    Emotion: neutral
    EndTime: 00:17:47,106
    Episode: '4'
    Season: '1'
    Sentiment: neutral
    Speaker: Chandler
    SrNo: '264'
    StartTime: 00:17:44,938
    Utterance: That she left you for another woman that likes women?
    Utterance_ID: '5'
  dia22_utt6:
    Dialogue_ID: '22'
    Emotion: anger
    EndTime: 00:17:51,652
    Episode: '4'
    Season: '1'
    Sentiment: negative
    Speaker: Ross
    SrNo: '265'
    StartTime: 00:17:47,274
    Utterance: Little louder, okay, I think there's a man on the twelfth floor in
      a coma that didn't quite hear you...
    Utterance_ID: '6'
  dia22_utt7:
    Dialogue_ID: '22'
    Emotion: neutral
    EndTime: 00:17:56,365
    Episode: '4'
    Season: '1'
    Sentiment: neutral
    Speaker: Chandler
    SrNo: '266'
    StartTime: 00:17:55,282
    Utterance: Then what?
    Utterance_ID: '7'
  dia22_utt8:
    Dialogue_ID: '22'
    Emotion: neutral
    EndTime: 00:18:00,161
    Episode: '4'
    Season: '1'
    Sentiment: neutral
    Speaker: Ross
    SrNo: '267'
    StartTime: 00:17:57,493
    Utterance: My first time with Carol was...
    Utterance_ID: '8'
  dia22_utt9:
    Dialogue_ID: '22'
    Emotion: neutral
    EndTime: 00:18:05,041
    Episode: '4'
    Season: '1'
    Sentiment: neutral
    Speaker: Joey
    SrNo: '268'
    StartTime: 00:18:03,624
    Utterance: What?
    Utterance_ID: '9'
  dia23_utt0:
    Dialogue_ID: '23'
    Emotion: neutral
    EndTime: 00:17:22,790
    Episode: '6'
    Season: '3'
    Sentiment: neutral
    Speaker: Ross
    SrNo: '273'
    StartTime: 00:17:21,123
    Utterance: Hi. Where is everybody?
    Utterance_ID: '0'
  dia23_utt1:
    Dialogue_ID: '23'
    Emotion: sadness
    EndTime: 00:17:27,128
    Episode: '6'
    Season: '3'
    Sentiment: negative
    Speaker: Phoebe
    SrNo: '274'
    StartTime: 00:17:22,958
    Utterance: Oh, it’s already closed, Chris gave me the keys to lock up-what is
      wrong?
    Utterance_ID: '1'
  dia23_utt10:
    Dialogue_ID: '23'
    Emotion: sadness
    EndTime: 00:18:34,570
    Episode: '6'
    Season: '3'
    Sentiment: negative
    Speaker: Phoebe
    SrNo: '283'
    StartTime: 00:18:33,529
    Utterance: I’m sorry.
    Utterance_ID: '10'
  dia23_utt11:
    Dialogue_ID: '23'
    Emotion: sadness
    EndTime: 00:18:38,866
    Episode: '6'
    Season: '3'
    Sentiment: negative
    Speaker: Ross
    SrNo: '284'
    StartTime: 00:18:37,199
    Utterance: Seven years.
    Utterance_ID: '11'
  dia23_utt12:
    Dialogue_ID: '23'
    Emotion: sadness
    EndTime: 00:18:48,876
    Episode: '6'
    Season: '3'
    Sentiment: negative
    Speaker: Ross
    SrNo: '285'
    StartTime: 00:18:39,576
    Utterance: I mean we’ve been together seven years, she’s the only woman who’s
      ever loved me, and the only woman I’ve-I’ve ever....
    Utterance_ID: '12'
  dia23_utt13:
    Dialogue_ID: '23'
    Emotion: sadness
    EndTime: 00:18:52,046
    Episode: '6'
    Season: '3'
    Sentiment: negative
    Speaker: Phoebe
    SrNo: '286'
    StartTime: 00:18:50,712
    Utterance: Aw, God Ross. Oh.
    Utterance_ID: '13'
  dia23_utt2:
    Dialogue_ID: '23'
    Emotion: sadness
    EndTime: 00:17:34,135
    Episode: '6'
    Season: '3'
    Sentiment: negative
    Speaker: Ross
    SrNo: '275'
    StartTime: 00:17:27,337
    Utterance: My marriage, I think my marriage is um, is kinda over.
    Utterance_ID: '2'
  dia23_utt3:
    Dialogue_ID: '23'
    Emotion: surprise
    EndTime: 00:17:34,135
    Episode: '6'
    Season: '3'
    Sentiment: negative
    Speaker: Phoebe
    SrNo: '276'
    StartTime: 00:17:32,301
    Utterance: Oh no! Why?
    Utterance_ID: '3'
  dia23_utt4:
    Dialogue_ID: '23'
    Emotion: sadness
    EndTime: 00:17:49,484
    Episode: '6'
    Season: '3'
    Sentiment: negative
    Speaker: Ross
    SrNo: '277'
    StartTime: 00:17:34,303
    Utterance: ‘Cause Carol’s a lesbian.  And, and I’m not one. And apparently it’s
      not a mix and match situation.
    Utterance_ID: '4'
  dia23_utt5:
    Dialogue_ID: '23'
    Emotion: surprise
    EndTime: 00:17:57,658
    Episode: '6'
    Season: '3'
    Sentiment: negative
    Speaker: Phoebe
    SrNo: '278'
    StartTime: 00:17:50,152
    Utterance: Oh my God! I don’t believe it! Oh, you poor bunny.
    Utterance_ID: '5'
  dia23_utt6:
    Dialogue_ID: '23'
    Emotion: disgust
    EndTime: 00:18:00,661
    Episode: '6'
    Season: '3'
    Sentiment: negative
    Speaker: Ross
    SrNo: '279'
    StartTime: 00:17:59,369
    Utterance: I’m an idiot.
    Utterance_ID: '6'
  dia23_utt7:
    Dialogue_ID: '23'
    Emotion: sadness
    EndTime: 00:18:13,674
    Episode: '6'
    Season: '3'
    Sentiment: negative
    Speaker: Ross
    SrNo: '280'
    StartTime: 00:18:03,499
    Utterance: I mean shoulda seen it, I mean Carol and I’d be out and she’d, she’d
      see some beautiful woman, and, and she’d be Ross y'know look at her, and I’d
      think, God, my wife is cool!
    Utterance_ID: '7'
  dia23_utt8:
    Dialogue_ID: '23'
    Emotion: neutral
    EndTime: 00:18:26,854
    Episode: '6'
    Season: '3'
    Sentiment: neutral
    Speaker: Phoebe
    SrNo: '281'
    StartTime: 00:18:21,850
    Utterance: Aw! Hey, do you think that Susan person is her lover?
    Utterance_ID: '8'
  dia23_utt9:
    Dialogue_ID: '23'
    Emotion: surprise
    EndTime: 00:18:31,651
    Episode: '6'
    Season: '3'
    Sentiment: negative
    Speaker: Ross
    SrNo: '282'
    StartTime: 00:18:29,858
    Utterance: Well, now I do!!
    Utterance_ID: '9'
  dia24_utt0:
    Dialogue_ID: '24'
    Emotion: neutral
    EndTime: 0:19:51,690
    Episode: '11'
    Season: '3'
    Sentiment: neutral
    Speaker: Cookie
    SrNo: '287'
    StartTime: 0:19:49,938
    Utterance: I’ll do it.
    Utterance_ID: '0'
  dia24_utt1:
    Dialogue_ID: '24'
    Emotion: neutral
    EndTime: 0:19:51,869
    Episode: '11'
    Season: '3'
    Sentiment: neutral
    Speaker: Joey
    SrNo: '288'
    StartTime: 0:19:51,690
    Utterance: No you won’t.
    Utterance_ID: '1'
  dia24_utt2:
    Dialogue_ID: '24'
    Emotion: sadness
    EndTime: 00:19:57,904
    Episode: '11'
    Season: '3'
    Sentiment: negative
    Speaker: Joey
    SrNo: '289'
    StartTime: 00:19:52,357
    Utterance: Look he knows he did a terrible thing and I believe him, he’s sorry.
    Utterance_ID: '2'
  dia24_utt3:
    Dialogue_ID: '24'
    Emotion: neutral
    EndTime: 00:20:00,740
    Episode: '11'
    Season: '3'
    Sentiment: neutral
    Speaker: Joey
    SrNo: '290'
    StartTime: 00:19:55,194
    Utterance: But,  you’ve got one more apology to make, all right, you’ve got to
      apologize to Mary-Angela.
    Utterance_ID: '3'
  dia24_utt4:
    Dialogue_ID: '24'
    Emotion: joy
    EndTime: 0:20:02,180
    Episode: '11'
    Season: '3'
    Sentiment: positive
    Speaker: Chandler
    SrNo: '291'
    StartTime: 0:20:00,908
    Utterance: Okay, absolutely!
    Utterance_ID: '4'
  dia24_utt5:
    Dialogue_ID: '24'
    Emotion: neutral
    EndTime: 0:20:02,931
    Episode: '11'
    Season: '3'
    Sentiment: neutral
    Speaker: Joey
    SrNo: '292'
    StartTime: 0:20:02,180
    Utterance: All right.
    Utterance_ID: '5'
  dia24_utt6:
    Dialogue_ID: '24'
    Emotion: neutral
    EndTime: 0:20:03,875
    Episode: '11'
    Season: '3'
    Sentiment: neutral
    Speaker: Chandler
    SrNo: '293'
    StartTime: 0:20:02,931
    Utterance: You’ve got it.
    Utterance_ID: '6'
  dia24_utt7:
    Dialogue_ID: '24'
    Emotion: anger
    EndTime: 0:20:15,089
    Episode: '11'
    Season: '3'
    Sentiment: negative
    Speaker: Joey
    SrNo: '294'
    StartTime: 0:20:13,545
    Utterance: Cookie, now you can punch him!
    Utterance_ID: '7'
  dia24_utt8:
    Dialogue_ID: '24'
    Emotion: surprise
    EndTime: 0:20:15,511
    Episode: '11'
    Season: '3'
    Sentiment: negative
    Speaker: Chandler
    SrNo: '295'
    StartTime: 0:20:15,089
    Utterance: What?!
    Utterance_ID: '8'
  dia25_utt0:
    Dialogue_ID: '25'
    Emotion: anger
    EndTime: 0:13:26,555
    Episode: '1'
    Season: '2'
    Sentiment: negative
    Speaker: Phoebe
    SrNo: '296'
    StartTime: 0:13:25,095
    Utterance: All right, that's it, I quit.
    Utterance_ID: '0'
  dia25_utt1:
    Dialogue_ID: '25'
    Emotion: surprise
    EndTime: 0:13:28,453
    Episode: '1'
    Season: '2'
    Sentiment: negative
    Speaker: Monica
    SrNo: '297'
    StartTime: 0:13:26,555
    Utterance: What? I didn't say anything.
    Utterance_ID: '1'
  dia25_utt2:
    Dialogue_ID: '25'
    Emotion: anger
    EndTime: 00:13:32,310
    Episode: '1'
    Season: '2'
    Sentiment: negative
    Speaker: Phoebe
    SrNo: '298'
    StartTime: 00:13:28,557
    Utterance: Yeah, but this  isn't the face of a person who trusts a person.
    Utterance_ID: '2'
  dia25_utt3:
    Dialogue_ID: '25'
    Emotion: anger
    EndTime: 00:13:37,690
    Episode: '1'
    Season: '2'
    Sentiment: negative
    Speaker: Phoebe
    SrNo: '299'
    StartTime: 00:13:32,478
    Utterance: Ok, this  is the face of a person who, you know, doesn't trust a person.
    Utterance_ID: '3'
  dia25_utt4:
    Dialogue_ID: '25'
    Emotion: sadness
    EndTime: 00:13:44,405
    Episode: '1'
    Season: '2'
    Sentiment: negative
    Speaker: Monica
    SrNo: '300'
    StartTime: 00:13:38,818
    Utterance: I'm sorry. I'm sorry, Phoebe. It's just a little shorter than what
      we had discussed.
    Utterance_ID: '4'
  dia25_utt5:
    Dialogue_ID: '25'
    Emotion: anger
    EndTime: 00:13:50,870
    Episode: '1'
    Season: '2'
    Sentiment: negative
    Speaker: Phoebe
    SrNo: '301'
    StartTime: 00:13:44,573
    Utterance: Would you relax? I know what I am doing. This is how he wears it.
    Utterance_ID: '5'
  dia26_utt0:
    Dialogue_ID: '26'
    Emotion: neutral
    EndTime: 0:10:43,185
    Episode: '2'
    Season: '2'
    Sentiment: neutral
    Speaker: Monica
    SrNo: '302'
    StartTime: 0:10:42,642
    Utterance: Julie.
    Utterance_ID: '0'
  dia26_utt1:
    Dialogue_ID: '26'
    Emotion: surprise
    EndTime: 0:10:43,747
    Episode: '2'
    Season: '2'
    Sentiment: negative
    Speaker: Rachel
    SrNo: '303'
    StartTime: 0:10:43,185
    Utterance: What?!
    Utterance_ID: '1'
  dia26_utt10:
    Dialogue_ID: '26'
    Emotion: sadness
    EndTime: 0:11:30,865
    Episode: '2'
    Season: '2'
    Sentiment: negative
    Speaker: Monica
    SrNo: '312'
    StartTime: 0:11:27,853
    Utterance: Look, I'm sorry, all right.
    Utterance_ID: '10'
  dia26_utt11:
    Dialogue_ID: '26'
    Emotion: sadness
    EndTime: 0:11:32,163
    Episode: '2'
    Season: '2'
    Sentiment: negative
    Speaker: Monica
    SrNo: '313'
    StartTime: 0:11:30,865
    Utterance: I never meant for you to find out!
    Utterance_ID: '11'
  dia26_utt12:
    Dialogue_ID: '26'
    Emotion: anger
    EndTime: 00:11:35,985
    Episode: '2'
    Season: '2'
    Sentiment: negative
    Speaker: Rachel
    SrNo: '314'
    StartTime: 00:11:32,274
    Utterance: Oh, please, you wanted to get caught.
    Utterance_ID: '12'
  dia26_utt13:
    Dialogue_ID: '26'
    Emotion: anger
    EndTime: 00:11:37,696
    Episode: '2'
    Season: '2'
    Sentiment: negative
    Speaker: Monica
    SrNo: '315'
    StartTime: 00:11:36,445
    Utterance: That is not true!
    Utterance_ID: '13'
  dia26_utt14:
    Dialogue_ID: '26'
    Emotion: anger
    EndTime: 00:11:40,323
    Episode: '2'
    Season: '2'
    Sentiment: negative
    Speaker: Rachel
    SrNo: '316'
    StartTime: 00:11:37,905
    Utterance: Oh, so you just sort of happened to leave it in here?
    Utterance_ID: '14'
  dia26_utt15:
    Dialogue_ID: '26'
    Emotion: anger
    EndTime: 00:11:45,120
    Episode: '2'
    Season: '2'
    Sentiment: negative
    Speaker: Monica
    SrNo: '317'
    StartTime: 00:11:41,409
    Utterance: Did it ever occur to you that I might just be that stupid?
    Utterance_ID: '15'
  dia26_utt16:
    Dialogue_ID: '26'
    Emotion: sadness
    EndTime: 00:11:55,171
    Episode: '2'
    Season: '2'
    Sentiment: negative
    Speaker: Rachel
    SrNo: '318'
    StartTime: 00:11:47,039
    Utterance: Ok, Monica. I just have to know one thing. Did you go with her to
    Utterance_ID: '16'
  dia26_utt2:
    Dialogue_ID: '26'
    Emotion: surprise
    EndTime: 0:10:45,255
    Episode: '2'
    Season: '2'
    Sentiment: negative
    Speaker: Monica
    SrNo: '304'
    StartTime: 0:10:43,747
    Utterance: Jody!
    Utterance_ID: '2'
  dia26_utt3:
    Dialogue_ID: '26'
    Emotion: neutral
    EndTime: 00:10:50,523
    Episode: '2'
    Season: '2'
    Sentiment: neutral
    Speaker: Rachel
    SrNo: '305'
    StartTime: 00:10:46,812
    Utterance: You were with Julie?
    Utterance_ID: '3'
  dia26_utt4:
    Dialogue_ID: '26'
    Emotion: neutral
    EndTime: 00:10:56,363
    Episode: '2'
    Season: '2'
    Sentiment: neutral
    Speaker: Monica
    SrNo: '306'
    StartTime: 00:10:50,691
    Utterance: Look, when it started I was just trying to be nice to her because she
      was my brother's girlfriend.
    Utterance_ID: '4'
  dia26_utt5:
    Dialogue_ID: '26'
    Emotion: neutral
    EndTime: 00:11:02,786
    Episode: '2'
    Season: '2'
    Sentiment: neutral
    Speaker: Monica
    SrNo: '307'
    StartTime: 00:10:56,530
    Utterance: And then, one thing led to another and, before I knew it, we were...shopping.
    Utterance_ID: '5'
  dia26_utt6:
    Dialogue_ID: '26'
    Emotion: surprise
    EndTime: 00:11:11,336
    Episode: '2'
    Season: '2'
    Sentiment: negative
    Speaker: Rachel
    SrNo: '308'
    StartTime: 00:11:09,669
    Utterance: Oh. Oh my God.
    Utterance_ID: '6'
  dia26_utt7:
    Dialogue_ID: '26'
    Emotion: sadness
    EndTime: 00:11:18,510
    Episode: '2'
    Season: '2'
    Sentiment: negative
    Speaker: Monica
    SrNo: '309'
    StartTime: 00:11:12,755
    Utterance: Honey, wait. We only did it once. It didn't mean anything to me.
    Utterance_ID: '7'
  dia26_utt8:
    Dialogue_ID: '26'
    Emotion: anger
    EndTime: 00:11:21,805
    Episode: '2'
    Season: '2'
    Sentiment: negative
    Speaker: Rachel
    SrNo: '310'
    StartTime: 00:11:20,012
    Utterance: Yeah, right.  Sure!
    Utterance_ID: '8'
  dia26_utt9:
    Dialogue_ID: '26'
    Emotion: sadness
    EndTime: 00:11:24,849
    Episode: '2'
    Season: '2'
    Sentiment: negative
    Speaker: Monica
    SrNo: '311'
    StartTime: 00:11:21,972
    Utterance: Really, Rachel, I was thinking of you the whole time.
    Utterance_ID: '9'
  dia27_utt0:
    Dialogue_ID: '27'
    Emotion: surprise
    EndTime: 00:01:29,505
    Episode: '1'
    Season: '8'
    Sentiment: negative
    Speaker: Monica
    SrNo: '320'
    StartTime: 00:01:28,088
    Utterance: Yeah!
    Utterance_ID: '0'
  dia27_utt1:
    Dialogue_ID: '27'
    Emotion: neutral
    EndTime: 00:01:31,548
    Episode: '1'
    Season: '8'
    Sentiment: neutral
    Speaker: Phoebe
    SrNo: '321'
    StartTime: 00:01:30,173
    Utterance: I can’t say.
    Utterance_ID: '1'
  dia27_utt2:
    Dialogue_ID: '27'
    Emotion: surprise
    EndTime: 0:01:32,968
    Episode: '1'
    Season: '8'
    Sentiment: negative
    Speaker: Monica
    SrNo: '322'
    StartTime: 0:01:32,133
    Utterance: Why?!
    Utterance_ID: '2'
  dia27_utt3:
    Dialogue_ID: '27'
    Emotion: sadness
    EndTime: 0:01:33,738
    Episode: '1'
    Season: '8'
    Sentiment: negative
    Speaker: Chandler
    SrNo: '323'
    StartTime: 0:01:32,968
    Utterance: Why not?
    Utterance_ID: '3'
  dia27_utt4:
    Dialogue_ID: '27'
    Emotion: neutral
    EndTime: 00:01:37,596
    Episode: '1'
    Season: '8'
    Sentiment: neutral
    Speaker: Phoebe
    SrNo: '324'
    StartTime: 00:01:34,344
    Utterance: I can’t say because he’s famous.
    Utterance_ID: '4'
  dia27_utt5:
    Dialogue_ID: '27'
    Emotion: surprise
    EndTime: 00:01:40,182
    Episode: '1'
    Season: '8'
    Sentiment: negative
    Speaker: Rachel
    SrNo: '325'
    StartTime: 00:01:38,515
    Utterance: Oh my God, who is it?!
    Utterance_ID: '5'
  dia27_utt6:
    Dialogue_ID: '27'
    Emotion: anger
    EndTime: 00:01:44,103
    Episode: '1'
    Season: '8'
    Sentiment: negative
    Speaker: Monica
    SrNo: '326'
    StartTime: 00:01:41,976
    Utterance: Phoebe, come on, you have to tell us.
    Utterance_ID: '6'
  dia27_utt7:
    Dialogue_ID: '27'
    Emotion: neutral
    EndTime: 00:01:51,819
    Episode: '1'
    Season: '8'
    Sentiment: neutral
    Speaker: Phoebe
    SrNo: '327'
    StartTime: 00:01:44,270
    Utterance: Okay, okay. It’s James Brolin. James Brolin is the father of my baby.
    Utterance_ID: '7'
  dia27_utt8:
    Dialogue_ID: '27'
    Emotion: surprise
    EndTime: 00:01:55,072
    Episode: '1'
    Season: '8'
    Sentiment: negative
    Speaker: Chandler
    SrNo: '328'
    StartTime: 00:01:52,195
    Utterance: As in Barbara Streisand’s husband James Brolin?
    Utterance_ID: '8'
  dia27_utt9:
    Dialogue_ID: '27'
    Emotion: surprise
    EndTime: 00:01:59,701
    Episode: '1'
    Season: '8'
    Sentiment: negative
    Speaker: Phoebe
    SrNo: '329'
    StartTime: 00:01:55,782
    Utterance: What?! Well he never said that to me!
    Utterance_ID: '9'
  dia28_utt0:
    Dialogue_ID: '28'
    Emotion: neutral
    EndTime: 00:04:02,991
    Episode: '8'
    Season: '5'
    Sentiment: neutral
    Speaker: Ross
    SrNo: '330'
    StartTime: 00:04:00,865
    Utterance: In
    Utterance_ID: '0'
  dia28_utt1:
    Dialogue_ID: '28'
    Emotion: sadness
    EndTime: 00:04:06,995
    Episode: '8'
    Season: '5'
    Sentiment: negative
    Speaker: Phoebe
    SrNo: '331'
    StartTime: 00:04:04,118
    Utterance: Oh, this life! Oh okay no, Chandler's is worse.
    Utterance_ID: '1'
  dia28_utt10:
    Dialogue_ID: '28'
    Emotion: neutral
    EndTime: 0:04:37,176
    Episode: '8'
    Season: '5'
    Sentiment: neutral
    Speaker: Chandler
    SrNo: '340'
    StartTime: 0:04:36,485
    Utterance: It's
    Utterance_ID: '10'
  dia28_utt2:
    Dialogue_ID: '28'
    Emotion: joy
    EndTime: 00:04:14,044
    Episode: '8'
    Season: '5'
    Sentiment: positive
    Speaker: Joey
    SrNo: '332'
    StartTime: 00:04:08,831
    Utterance: Man, it must be so cool remembering stuff like that! I don't have any
      past life memories.
    Utterance_ID: '2'
  dia28_utt3:
    Dialogue_ID: '28'
    Emotion: neutral
    EndTime: 00:04:17,798
    Episode: '8'
    Season: '5'
    Sentiment: neutral
    Speaker: Phoebe
    SrNo: '333'
    StartTime: 00:04:14,963
    Utterance: Of course you don't sweetie. You're brand new.
    Utterance_ID: '3'
  dia28_utt4:
    Dialogue_ID: '28'
    Emotion: neutral
    EndTime: 00:04:22,010
    Episode: '8'
    Season: '5'
    Sentiment: neutral
    Speaker: Rachel
    SrNo: '334'
    StartTime: 00:04:19,968
    Utterance: I know Monica's worst Thanksgiving.
    Utterance_ID: '4'
  dia28_utt5:
    Dialogue_ID: '28'
    Emotion: sadness
    EndTime: 0:04:23,780
    Episode: '8'
    Season: '5'
    Sentiment: negative
    Speaker: Monica
    SrNo: '335'
    StartTime: 0:04:22,178
    Utterance: Oh, let's not tell this story.
    Utterance_ID: '5'
  dia28_utt6:
    Dialogue_ID: '28'
    Emotion: sadness
    EndTime: 0:04:24,782
    Episode: '8'
    Season: '5'
    Sentiment: negative
    Speaker: All
    SrNo: '336'
    StartTime: 0:04:23,780
    Utterance: Oh, come on!
    Utterance_ID: '6'
  dia28_utt7:
    Dialogue_ID: '28'
    Emotion: joy
    EndTime: 00:04:30,394
    Episode: '8'
    Season: '5'
    Sentiment: positive
    Speaker: Phoebe
    SrNo: '337'
    StartTime: 00:04:24,889
    Utterance: Oh no, I know! I know! It's the one where Joey got Monica's turkey
      stuck on his head!
    Utterance_ID: '7'
  dia28_utt8:
    Dialogue_ID: '28'
    Emotion: surprise
    EndTime: 00:04:35,524
    Episode: '8'
    Season: '5'
    Sentiment: positive
    Speaker: Rachel
    SrNo: '338'
    StartTime: 00:04:31,229
    Utterance: What?! Joey got a turkey stuck on his head?!
    Utterance_ID: '8'
  dia28_utt9:
    Dialogue_ID: '28'
    Emotion: neutral
    EndTime: 0:04:36,485
    Episode: '8'
    Season: '5'
    Sentiment: neutral
    Speaker: Joey
    SrNo: '339'
    StartTime: 0:04:35,692
    Utterance: Hey, it's not like it sounds.
    Utterance_ID: '9'
  dia29_utt0:
    Dialogue_ID: '29'
    Emotion: anger
    EndTime: 00:15:56,496
    Episode: '15'
    Season: '1'
    Sentiment: negative
    Speaker: Monica
    SrNo: '341'
    StartTime: 00:15:52,368
    Utterance: Wendy, we had a deal!  Yeah, you promised! Wendy! Wendy! Wendy!
    Utterance_ID: '0'
  dia29_utt1:
    Dialogue_ID: '29'
    Emotion: neutral
    EndTime: 00:16:05,213
    Episode: '15'
    Season: '1'
    Sentiment: neutral
    Speaker: Rachel
    SrNo: '342'
    StartTime: 00:16:03,587
    Utterance: Who was that?
    Utterance_ID: '1'
  dia29_utt10:
    Dialogue_ID: '29'
    Emotion: joy
    EndTime: 00:16:37,662
    Episode: '15'
    Season: '1'
    Sentiment: positive
    Speaker: Rachel
    SrNo: '351'
    StartTime: 00:16:36,370
    Utterance: Done.
    Utterance_ID: '10'
  dia29_utt2:
    Dialogue_ID: '29'
    Emotion: sadness
    EndTime: 00:16:10,218
    Episode: '15'
    Season: '1'
    Sentiment: negative
    Speaker: Monica
    SrNo: '343'
    StartTime: 00:16:07,049
    Utterance: Wendy bailed. I have no waitress.
    Utterance_ID: '2'
  dia29_utt3:
    Dialogue_ID: '29'
    Emotion: sadness
    EndTime: 00:16:15,974
    Episode: '15'
    Season: '1'
    Sentiment: negative
    Speaker: Rachel
    SrNo: '344'
    StartTime: 00:16:11,971
    Utterance: Oh... that's too bad. Bye bye.
    Utterance_ID: '3'
  dia29_utt4:
    Dialogue_ID: '29'
    Emotion: neutral
    EndTime: 0:16:18,068
    Episode: '15'
    Season: '1'
    Sentiment: neutral
    Speaker: Monica
    SrNo: '345'
    StartTime: 0:16:16,976
    Utterance: Ten dollars an hour.
    Utterance_ID: '4'
  dia29_utt5:
    Dialogue_ID: '29'
    Emotion: neutral
    EndTime: 0:16:18,620
    Episode: '15'
    Season: '1'
    Sentiment: neutral
    Speaker: Rachel
    SrNo: '346'
    StartTime: 0:16:18,068
    Utterance: No.
    Utterance_ID: '5'
  dia29_utt6:
    Dialogue_ID: '29'
    Emotion: neutral
    EndTime: 00:16:20,061
    Episode: '15'
    Season: '1'
    Sentiment: neutral
    Speaker: Monica
    SrNo: '347'
    StartTime: 00:16:18,936
    Utterance: Twelve dollars an hour.
    Utterance_ID: '6'
  dia29_utt7:
    Dialogue_ID: '29'
    Emotion: neutral
    EndTime: 00:16:23,856
    Episode: '15'
    Season: '1'
    Sentiment: neutral
    Speaker: Rachel
    SrNo: '348'
    StartTime: 00:16:20,521
    Utterance: Mon. I wish I could, but I've made plans to walk around.
    Utterance_ID: '7'
  dia29_utt8:
    Dialogue_ID: '29'
    Emotion: anger
    EndTime: 00:16:28,319
    Episode: '15'
    Season: '1'
    Sentiment: negative
    Speaker: Monica
    SrNo: '349'
    StartTime: 00:16:25,792
    Utterance: You know, Rachel, when you ran out of your wedding, I was there for
      you.
    Utterance_ID: '8'
  dia29_utt9:
    Dialogue_ID: '29'
    Emotion: anger
    EndTime: 00:16:35,034
    Episode: '15'
    Season: '1'
    Sentiment: negative
    Speaker: Monica
    SrNo: '350'
    StartTime: 00:16:28,487
    Utterance: I put a roof over your head, and if that means nothing to you...  twenty
      dollars an hour.
    Utterance_ID: '9'
  dia2_utt0:
    Dialogue_ID: '2'
    Emotion: neutral
    EndTime: 00:08:57,224
    Episode: '4'
    Season: '6'
    Sentiment: neutral
    Speaker: Joey
    SrNo: '19'
    StartTime: 00:08:53,241
    Utterance: Hey Estelle, listen
    Utterance_ID: '0'
  dia2_utt1:
    Dialogue_ID: '2'
    Emotion: surprise
    EndTime: 00:09:01,206
    Episode: '4'
    Season: '6'
    Sentiment: positive
    Speaker: Estelle
    SrNo: '20'
    StartTime: 00:08:53,241
    Utterance: Well! Well! Well! Joey Tribbiani! So you came back huh? They
    Utterance_ID: '1'
  dia2_utt2:
    Dialogue_ID: '2'
    Emotion: surprise
    EndTime: 00:09:13,476
    Episode: '4'
    Season: '6'
    Sentiment: negative
    Speaker: Joey
    SrNo: '21'
    StartTime: 00:09:08,548
    Utterance: What are you talkin’ about? I never left you! You’ve always been my
      agent!
    Utterance_ID: '2'
  dia2_utt3:
    Dialogue_ID: '2'
    Emotion: surprise
    EndTime: 0:09:14,476
    Episode: '4'
    Season: '6'
    Sentiment: positive
    Speaker: Estelle
    SrNo: '22'
    StartTime: 0:09:13,594
    Utterance: Really?!
    Utterance_ID: '3'
  dia2_utt4:
    Dialogue_ID: '2'
    Emotion: joy
    EndTime: 0:09:15,728
    Episode: '4'
    Season: '6'
    Sentiment: positive
    Speaker: Joey
    SrNo: '23'
    StartTime: 0:09:14,476
    Utterance: Yeah!
    Utterance_ID: '4'
  dia2_utt5:
    Dialogue_ID: '2'
    Emotion: neutral
    EndTime: 00:09:19,224
    Episode: '4'
    Season: '6'
    Sentiment: neutral
    Speaker: Estelle
    SrNo: '24'
    StartTime: 00:09:16,138
    Utterance: Oh well, no harm, no foul.
    Utterance_ID: '5'
  dia30_utt0:
    Dialogue_ID: '30'
    Emotion: fear
    EndTime: 00:00:08,549
    Episode: '20'
    Season: '6'
    Sentiment: negative
    Speaker: Joey
    SrNo: '352'
    StartTime: 00:00:05,005
    Utterance: The reactor’s gonna blow in three seconds, we’re never gonna make it!
    Utterance_ID: '0'
  dia30_utt1:
    Dialogue_ID: '30'
    Emotion: fear
    EndTime: 00:00:11,802
    Episode: '20'
    Season: '6'
    Sentiment: negative
    Speaker: Phoebe
    SrNo: '353'
    StartTime: 00:00:08,717
    Utterance: You’ve got to get out of here! Save yourself!
    Utterance_ID: '1'
  dia30_utt10:
    Dialogue_ID: '30'
    Emotion: joy
    EndTime: 00:00:38,078
    Episode: '20'
    Season: '6'
    Sentiment: positive
    Speaker: Joey
    SrNo: '362'
    StartTime: 00:00:36,327
    Utterance: Yeah, I thought I was pretty good too.
    Utterance_ID: '10'
  dia30_utt11:
    Dialogue_ID: '30'
    Emotion: neutral
    EndTime: 00:00:40,789
    Episode: '20'
    Season: '6'
    Sentiment: neutral
    Speaker: Phoebe
    SrNo: '363'
    StartTime: 00:00:38,246
    Utterance: Oh yeah, you’re solid. Yeah, you’re just no me.
    Utterance_ID: '11'
  dia30_utt12:
    Dialogue_ID: '30'
    Emotion: neutral
    EndTime: 00:00:46,962
    Episode: '20'
    Season: '6'
    Sentiment: neutral
    Speaker: Joey
    SrNo: '364'
    StartTime: 00:00:42,500
    Utterance: Y’know what? I think that’s enough for now. Yeah. I don’t want to be
      over rehearsed.
    Utterance_ID: '12'
  dia30_utt13:
    Dialogue_ID: '30'
    Emotion: anger
    EndTime: 0:00:48,219
    Episode: '20'
    Season: '6'
    Sentiment: negative
    Speaker: Phoebe
    SrNo: '365'
    StartTime: 0:00:47,547
    Utterance: Fine!
    Utterance_ID: '13'
  dia30_utt14:
    Dialogue_ID: '30'
    Emotion: anger
    EndTime: 0:00:50,279
    Episode: '20'
    Season: '6'
    Sentiment: negative
    Speaker: Phoebe
    SrNo: '366'
    StartTime: 0:00:48,219
    Utterance: I’ll do it without you!
    Utterance_ID: '14'
  dia30_utt15:
    Dialogue_ID: '30'
    Emotion: anger
    EndTime: 00:00:53,552
    Episode: '20'
    Season: '6'
    Sentiment: negative
    Speaker: Phoebe
    SrNo: '367'
    StartTime: 00:00:50,800
    Utterance: I don’t need you or anybody else!
    Utterance_ID: '15'
  dia30_utt16:
    Dialogue_ID: '30'
    Emotion: anger
    EndTime: 00:00:56,346
    Episode: '20'
    Season: '6'
    Sentiment: negative
    Speaker: Phoebe
    SrNo: '368'
    StartTime: 00:00:53,803
    Utterance: I’m gonna make it on my own!
    Utterance_ID: '16'
  dia30_utt17:
    Dialogue_ID: '30'
    Emotion: anger
    EndTime: 0:01:00,435
    Episode: '20'
    Season: '6'
    Sentiment: negative
    Speaker: Phoebe
    SrNo: '369'
    StartTime: 0:00:57,682
    Utterance: You’ll see!!
    Utterance_ID: '17'
  dia30_utt18:
    Dialogue_ID: '30'
    Emotion: neutral
    EndTime: 0:01:00,574
    Episode: '20'
    Season: '6'
    Sentiment: neutral
    Speaker: Phoebe
    SrNo: '370'
    StartTime: 0:01:00,435
    Utterance: You’ll
    Utterance_ID: '18'
  dia30_utt2:
    Dialogue_ID: '30'
    Emotion: fear
    EndTime: 00:00:15,014
    Episode: '20'
    Season: '6'
    Sentiment: negative
    Speaker: Joey
    SrNo: '354'
    StartTime: 00:00:13,555
    Utterance: No! I won’t leave you!
    Utterance_ID: '2'
  dia30_utt3:
    Dialogue_ID: '30'
    Emotion: sadness
    EndTime: 00:00:20,060
    Episode: '20'
    Season: '6'
    Sentiment: negative
    Speaker: Phoebe
    SrNo: '355'
    StartTime: 00:00:15,181
    Utterance: Don’t worry about me, I’m a robot! I’m just a machine!!
    Utterance_ID: '3'
  dia30_utt4:
    Dialogue_ID: '30'
    Emotion: anger
    EndTime: 0:00:23,523
    Episode: '20'
    Season: '6'
    Sentiment: negative
    Speaker: Joey
    SrNo: '356'
    StartTime: 0:00:21,521
    Utterance: No you’re not! Not to me!
    Utterance_ID: '4'
  dia30_utt5:
    Dialogue_ID: '30'
    Emotion: surprise
    EndTime: 0:00:25,329
    Episode: '20'
    Season: '6'
    Sentiment: positive
    Speaker: Phoebe
    SrNo: '357'
    StartTime: 0:00:23,523
    Utterance: Oh my God.
    Utterance_ID: '5'
  dia30_utt6:
    Dialogue_ID: '30'
    Emotion: neutral
    EndTime: 0:00:26,124
    Episode: '20'
    Season: '6'
    Sentiment: neutral
    Speaker: Joey
    SrNo: '358'
    StartTime: 0:00:25,442
    Utterance: What?
    Utterance_ID: '6'
  dia30_utt7:
    Dialogue_ID: '30'
    Emotion: neutral
    EndTime: 0:00:28,664
    Episode: '20'
    Season: '6'
    Sentiment: neutral
    Speaker: Phoebe
    SrNo: '359'
    StartTime: 0:00:26,124
    Utterance: I am
    Utterance_ID: '7'
  dia30_utt8:
    Dialogue_ID: '30'
    Emotion: joy
    EndTime: 00:00:35,159
    Episode: '20'
    Season: '6'
    Sentiment: positive
    Speaker: Joey
    SrNo: '360'
    StartTime: 00:00:29,446
    Utterance: Yeah, you’re great! Okay, let’s take it from
    Utterance_ID: '8'
  dia30_utt9:
    Dialogue_ID: '30'
    Emotion: joy
    EndTime: 00:00:35,159
    Episode: '20'
    Season: '6'
    Sentiment: positive
    Speaker: Phoebe
    SrNo: '361'
    StartTime: 00:00:31,031
    Utterance: No, I mean I was really acting my ass off.
    Utterance_ID: '9'
  dia31_utt0:
    Dialogue_ID: '31'
    Emotion: sadness
    EndTime: 00:22:11,902
    Episode: '17'
    Season: '9'
    Sentiment: negative
    Speaker: Kori
    SrNo: '371'
    StartTime: 00:22:08,315
    Utterance: I can't believe that Ross is gone. It is just so sad.
    Utterance_ID: '0'
  dia31_utt1:
    Dialogue_ID: '31'
    Emotion: surprise
    EndTime: 00:22:14,154
    Episode: '17'
    Season: '9'
    Sentiment: negative
    Speaker: Chandler
    SrNo: '372'
    StartTime: 00:22:12,110
    Utterance: I didn't know Ross and you were so close.
    Utterance_ID: '1'
  dia31_utt10:
    Dialogue_ID: '31'
    Emotion: joy
    EndTime: 00:22:59,517
    Episode: '17'
    Season: '9'
    Sentiment: positive
    Speaker: Ross
    SrNo: '381'
    StartTime: 00:22:54,110
    Utterance: I mean, the fact that you are here means more    to me than if this
      room were filled with people!
    Utterance_ID: '10'
  dia31_utt11:
    Dialogue_ID: '31'
    Emotion: anger
    EndTime: 00:23:04,120
    Episode: '17'
    Season: '9'
    Sentiment: negative
    Speaker: Kori
    SrNo: '382'
    StartTime: 00:22:59,825
    Utterance: You sick freak, who does that? I can't believe I had a crush on    you!
    Utterance_ID: '11'
  dia31_utt12:
    Dialogue_ID: '31'
    Emotion: joy
    EndTime: 00:23:15,257
    Episode: '17'
    Season: '9'
    Sentiment: positive
    Speaker: Ross
    SrNo: '383'
    StartTime: 00:23:09,584
    Utterance: Did you hear that? Kori Weston had a crush on me!!
    Utterance_ID: '12'
  dia31_utt2:
    Dialogue_ID: '31'
    Emotion: sadness
    EndTime: 00:22:25,749
    Episode: '17'
    Season: '9'
    Sentiment: negative
    Speaker: Kori
    SrNo: '373'
    StartTime: 00:22:14,362
    Utterance: We weren't but we had one class together. He was such a great    guy
      and he talked so passionately about science. I always remembered him.
    Utterance_ID: '2'
  dia31_utt3:
    Dialogue_ID: '31'
    Emotion: neutral
    EndTime: 00:22:25,749
    Episode: '17'
    Season: '9'
    Sentiment: neutral
    Speaker: Chandler
    SrNo: '374'
    StartTime: 00:22:22,120
    Utterance: I'm sure that would mean a lot to him.
    Utterance_ID: '3'
  dia31_utt4:
    Dialogue_ID: '31'
    Emotion: neutral
    EndTime: 00:22:31,671
    Episode: '17'
    Season: '9'
    Sentiment: neutral
    Speaker: Chandler
    SrNo: '375'
    StartTime: 00:22:25,916
    Utterance: And if heaven has a    door, I'm sure he's pressing his ear up against
      it and listening intently.
    Utterance_ID: '4'
  dia31_utt5:
    Dialogue_ID: '31'
    Emotion: sadness
    EndTime: 00:22:39,554
    Episode: '17'
    Season: '9'
    Sentiment: negative
    Speaker: Kori
    SrNo: '376'
    StartTime: 00:22:33,507
    Utterance: I thought so many times about calling him and asking him out.    I
      guess I really missed my chance.
    Utterance_ID: '5'
  dia31_utt6:
    Dialogue_ID: '31'
    Emotion: joy
    EndTime: 00:22:42,265
    Episode: '17'
    Season: '9'
    Sentiment: positive
    Speaker: Ross
    SrNo: '377'
    StartTime: 00:22:39,971
    Utterance: But you didn't!
    Utterance_ID: '6'
  dia31_utt7:
    Dialogue_ID: '31'
    Emotion: joy
    EndTime: 00:22:45,852
    Episode: '17'
    Season: '9'
    Sentiment: positive
    Speaker: Ross
    SrNo: '378'
    StartTime: 00:22:44,059
    Utterance: I'm still alive!!
    Utterance_ID: '7'
  dia31_utt8:
    Dialogue_ID: '31'
    Emotion: joy
    EndTime: 00:22:49,606
    Episode: '17'
    Season: '9'
    Sentiment: positive
    Speaker: Ross
    SrNo: '379'
    StartTime: 00:22:47,103
    Utterance: Kori, I know this is a big surprise for you.
    Utterance_ID: '8'
  dia31_utt9:
    Dialogue_ID: '31'
    Emotion: joy
    EndTime: 00:22:53,944
    Episode: '17'
    Season: '9'
    Sentiment: positive
    Speaker: Ross
    SrNo: '380'
    StartTime: 00:22:49,815
    Utterance: It's a long story but the things    you just said really made my day!
    Utterance_ID: '9'
  dia32_utt0:
    Dialogue_ID: '32'
    Emotion: neutral
    EndTime: 0:11:15,214
    Episode: '22'
    Season: '8'
    Sentiment: neutral
    Speaker: Dr. Long
    SrNo: '384'
    StartTime: 0:11:13,702
    Utterance: We’ll do a quick check.
    Utterance_ID: '0'
  dia32_utt1:
    Dialogue_ID: '32'
    Emotion: neutral
    EndTime: 0:11:16,092
    Episode: '22'
    Season: '8'
    Sentiment: neutral
    Speaker: Rachel
    SrNo: '385'
    StartTime: 0:11:15,214
    Utterance: Okay.
    Utterance_ID: '1'
  dia32_utt10:
    Dialogue_ID: '32'
    Emotion: neutral
    EndTime: 00:11:42,857
    Episode: '22'
    Season: '8'
    Sentiment: neutral
    Speaker: Dr. Long
    SrNo: '394'
    StartTime: 00:11:35,015
    Utterance: Actually, they’re things you can do. Just some home remedies, but in
      my experience I’ve found that some of them are quite effective.
    Utterance_ID: '10'
  dia32_utt11:
    Dialogue_ID: '32'
    Emotion: neutral
    EndTime: 0:11:45,155
    Episode: '22'
    Season: '8'
    Sentiment: neutral
    Speaker: Rachel
    SrNo: '395'
    StartTime: 0:11:43,023
    Utterance: Well, we are ready to try anything.
    Utterance_ID: '11'
  dia32_utt12:
    Dialogue_ID: '32'
    Emotion: neutral
    EndTime: 0:11:48,123
    Episode: '22'
    Season: '8'
    Sentiment: neutral
    Speaker: Dr. Long
    SrNo: '396'
    StartTime: 0:11:45,155
    Utterance: Okay, there’s an herbal tea you can drink.
    Utterance_ID: '12'
  dia32_utt13:
    Dialogue_ID: '32'
    Emotion: neutral
    EndTime: 00:11:49,280
    Episode: '22'
    Season: '8'
    Sentiment: neutral
    Speaker: Rachel
    SrNo: '397'
    StartTime: 00:11:48,237
    Utterance: Okay.
    Utterance_ID: '13'
  dia32_utt2:
    Dialogue_ID: '32'
    Emotion: surprise
    EndTime: 0:11:18,208
    Episode: '22'
    Season: '8'
    Sentiment: positive
    Speaker: Dr. Long
    SrNo: '386'
    StartTime: 0:11:16,247
    Utterance: So, eight days late huh?
    Utterance_ID: '2'
  dia32_utt3:
    Dialogue_ID: '32'
    Emotion: neutral
    EndTime: 0:11:18,433
    Episode: '22'
    Season: '8'
    Sentiment: neutral
    Speaker: Rachel
    SrNo: '387'
    StartTime: 0:11:18,208
    Utterance: Yeah.
    Utterance_ID: '3'
  dia32_utt4:
    Dialogue_ID: '32'
    Emotion: neutral
    EndTime: 00:11:20,042
    Episode: '22'
    Season: '8'
    Sentiment: neutral
    Speaker: Dr. Long
    SrNo: '388'
    StartTime: 00:11:18,541
    Utterance: You must be a little uncomfortable.
    Utterance_ID: '4'
  dia32_utt5:
    Dialogue_ID: '32'
    Emotion: neutral
    EndTime: 00:11:22,837
    Episode: '22'
    Season: '8'
    Sentiment: neutral
    Speaker: Rachel
    SrNo: '389'
    StartTime: 00:11:20,209
    Utterance: Eh, just a tad.
    Utterance_ID: '5'
  dia32_utt6:
    Dialogue_ID: '32'
    Emotion: neutral
    EndTime: 0:11:26,524
    Episode: '22'
    Season: '8'
    Sentiment: neutral
    Speaker: Dr. Long
    SrNo: '390'
    StartTime: 0:11:23,712
    Utterance: You’re about 80 percent effaced, so you’re on your way.
    Utterance_ID: '6'
  dia32_utt7:
    Dialogue_ID: '32'
    Emotion: neutral
    EndTime: 0:11:28,769
    Episode: '22'
    Season: '8'
    Sentiment: neutral
    Speaker: Dr. Long
    SrNo: '391'
    StartTime: 0:11:26,524
    Utterance: It still could last a little while longer.
    Utterance_ID: '7'
  dia32_utt8:
    Dialogue_ID: '32'
    Emotion: neutral
    EndTime: 00:11:34,056
    Episode: '22'
    Season: '8'
    Sentiment: neutral
    Speaker: Dr. Long
    SrNo: '392'
    StartTime: 00:11:23,712
    Utterance: If you’re anxious there are a few ways to help things along.
    Utterance_ID: '8'
  dia32_utt9:
    Dialogue_ID: '32'
    Emotion: anger
    EndTime: 00:11:34,056
    Episode: '22'
    Season: '8'
    Sentiment: negative
    Speaker: Ross
    SrNo: '393'
    StartTime: 00:11:28,968
    Utterance: Do them!!
    Utterance_ID: '9'
  dia33_utt0:
    Dialogue_ID: '33'
    Emotion: sadness
    EndTime: 00:13:20,507
    Episode: '2'
    Season: '9'
    Sentiment: negative
    Speaker: Chandler
    SrNo: '398'
    StartTime: 00:13:18,339
    Utterance: What is wrong with Emma?
    Utterance_ID: '0'
  dia33_utt1:
    Dialogue_ID: '33'
    Emotion: neutral
    EndTime: 00:13:22,634
    Episode: '2'
    Season: '9'
    Sentiment: neutral
    Speaker: Monica
    SrNo: '399'
    StartTime: 00:13:18,339
    Utterance: Oh she misunderstood, she thought she was moving to Tulsa.
    Utterance_ID: '1'
  dia34_utt0:
    Dialogue_ID: '34'
    Emotion: neutral
    EndTime: 00:14:18,940
    Episode: '9'
    Season: '1'
    Sentiment: neutral
    Speaker: Carol
    SrNo: '400'
    StartTime: 00:14:17,565
    Utterance: Anytime you're ready.
    Utterance_ID: '0'
  dia34_utt1:
    Dialogue_ID: '34'
    Emotion: neutral
    EndTime: 00:14:23,987
    Episode: '9'
    Season: '1'
    Sentiment: neutral
    Speaker: Ross
    SrNo: '401'
    StartTime: 00:14:19,942
    Utterance: Ok, ok, here we go.
    Utterance_ID: '1'
  dia34_utt10:
    Dialogue_ID: '34'
    Emotion: joy
    EndTime: 00:15:10,742
    Episode: '9'
    Season: '1'
    Sentiment: positive
    Speaker: Ross
    SrNo: '410'
    StartTime: 00:15:06,071
    Utterance: Hello, baby. Hello, hello.
    Utterance_ID: '10'
  dia34_utt2:
    Dialogue_ID: '34'
    Emotion: neutral
    EndTime: 00:14:32,453
    Episode: '9'
    Season: '1'
    Sentiment: neutral
    Speaker: Ross
    SrNo: '402'
    StartTime: 00:14:28,409
    Utterance: Ok, where am I talking to, here?
    Utterance_ID: '2'
  dia34_utt3:
    Dialogue_ID: '34'
    Emotion: neutral
    EndTime: 00:14:37,417
    Episode: '9'
    Season: '1'
    Sentiment: neutral
    Speaker: Ross
    SrNo: '403'
    StartTime: 00:14:32,621
    Utterance: I mean, uh, well, there is one way that seems to offer a certain acoustical
      advantage, but...
    Utterance_ID: '3'
  dia34_utt4:
    Dialogue_ID: '34'
    Emotion: neutral
    EndTime: 00:14:39,961
    Episode: '9'
    Season: '1'
    Sentiment: neutral
    Speaker: Carol
    SrNo: '404'
    StartTime: 00:14:38,335
    Utterance: Just aim for the bump.
    Utterance_ID: '4'
  dia34_utt5:
    Dialogue_ID: '34'
    Emotion: neutral
    EndTime: 00:14:47,093
    Episode: '9'
    Season: '1'
    Sentiment: neutral
    Speaker: Ross
    SrNo: '405'
    StartTime: 00:14:41,130
    Utterance: Ok, ok, ok, ok, here goes.
    Utterance_ID: '5'
  dia34_utt6:
    Dialogue_ID: '34'
    Emotion: fear
    EndTime: 00:14:56,853
    Episode: '9'
    Season: '1'
    Sentiment: negative
    Speaker: Ross
    SrNo: '406'
    StartTime: 00:14:54,101
    Utterance: You know, I, you know, can't do this.
    Utterance_ID: '6'
  dia34_utt7:
    Dialogue_ID: '34'
    Emotion: disgust
    EndTime: 0:14:59,023
    Episode: '9'
    Season: '1'
    Sentiment: negative
    Speaker: Ross
    SrNo: '407'
    StartTime: 0:14:57,021
    Utterance: Uh, this is too weird.
    Utterance_ID: '7'
  dia34_utt8:
    Dialogue_ID: '34'
    Emotion: sadness
    EndTime: 0:15:00,168
    Episode: '9'
    Season: '1'
    Sentiment: negative
    Speaker: Ross
    SrNo: '408'
    StartTime: 0:14:59,023
    Utterance: I feel stupid.
    Utterance_ID: '8'
  dia34_utt9:
    Dialogue_ID: '34'
    Emotion: neutral
    EndTime: 00:15:05,904
    Episode: '9'
    Season: '1'
    Sentiment: neutral
    Speaker: Carol
    SrNo: '409'
    StartTime: 00:15:01,108
    Utterance: So don't do it, it's fine. You don't have to do it just because Susan
      does it.
    Utterance_ID: '9'
  dia35_utt0:
    Dialogue_ID: '35'
    Emotion: neutral
    EndTime: 00:04:20,384
    Episode: '12'
    Season: '3'
    Sentiment: neutral
    Speaker: Mark
    SrNo: '412'
    StartTime: 00:04:18,258
    Utterance: Oh, hi. It’s Mark.
    Utterance_ID: '0'
  dia36_utt0:
    Dialogue_ID: '36'
    Emotion: fear
    EndTime: 00:15:30,345
    Episode: '21'
    Season: '3'
    Sentiment: negative
    Speaker: Ross
    SrNo: '418'
    StartTime: 00:15:26,342
    Utterance: Easy. Easy. You have to go to the hospital. Okay?
    Utterance_ID: '0'
  dia36_utt1:
    Dialogue_ID: '36'
    Emotion: neutral
    EndTime: 0:15:31,324
    Episode: '21'
    Season: '3'
    Sentiment: neutral
    Speaker: Rachel
    SrNo: '419'
    StartTime: 0:15:30,512
    Utterance: Okay, I do.
    Utterance_ID: '1'
  dia36_utt10:
    Dialogue_ID: '36'
    Emotion: fear
    EndTime: 00:15:54,661
    Episode: '21'
    Season: '3'
    Sentiment: negative
    Speaker: Ross
    SrNo: '428'
    StartTime: 00:15:53,535
    Utterance: What?! I wh-, what’s wrong?
    Utterance_ID: '10'
  dia36_utt11:
    Dialogue_ID: '36'
    Emotion: disgust
    EndTime: 00:15:58,498
    Episode: '21'
    Season: '3'
    Sentiment: negative
    Speaker: Rachel
    SrNo: '429'
    StartTime: 00:15:54,828
    Utterance: I’m sorry, I just can’t go to the hospital lookin’ like this.
    Utterance_ID: '11'
  dia36_utt2:
    Dialogue_ID: '36'
    Emotion: neutral
    EndTime: 0:15:31,706
    Episode: '21'
    Season: '3'
    Sentiment: neutral
    Speaker: Ross
    SrNo: '420'
    StartTime: 0:15:31,324
    Utterance: Okay.
    Utterance_ID: '2'
  dia36_utt3:
    Dialogue_ID: '36'
    Emotion: neutral
    EndTime: 0:15:32,541
    Episode: '21'
    Season: '3'
    Sentiment: neutral
    Speaker: Rachel
    SrNo: '421'
    StartTime: 0:15:31,706
    Utterance: I really do.
    Utterance_ID: '3'
  dia36_utt4:
    Dialogue_ID: '36'
    Emotion: neutral
    EndTime: 00:15:35,141
    Episode: '21'
    Season: '3'
    Sentiment: neutral
    Speaker: Ross
    SrNo: '422'
    StartTime: 00:15:32,681
    Utterance: Okay, I’m gonna get your coat and then I’ll-I’ll put you in a cab.
    Utterance_ID: '4'
  dia36_utt5:
    Dialogue_ID: '36'
    Emotion: sadness
    EndTime: 00:15:37,135
    Episode: '21'
    Season: '3'
    Sentiment: negative
    Speaker: Rachel
    SrNo: '423'
    StartTime: 00:15:35,309
    Utterance: Okay. Oh wait, wait-wait, you’re not gonna come with me?
    Utterance_ID: '5'
  dia36_utt6:
    Dialogue_ID: '36'
    Emotion: surprise
    EndTime: 00:15:45,109
    Episode: '21'
    Season: '3'
    Sentiment: positive
    Speaker: Ross
    SrNo: '424'
    StartTime: 00:15:40,856
    Utterance: Of course I am. I just have to make a call.
    Utterance_ID: '6'
  dia36_utt7:
    Dialogue_ID: '36'
    Emotion: neutral
    EndTime: 0:15:46,154
    Episode: '21'
    Season: '3'
    Sentiment: neutral
    Speaker: Rachel
    SrNo: '425'
    StartTime: 0:15:45,319
    Utterance: Okay.
    Utterance_ID: '7'
  dia36_utt8:
    Dialogue_ID: '36'
    Emotion: neutral
    EndTime: 0:15:46,454
    Episode: '21'
    Season: '3'
    Sentiment: neutral
    Speaker: Ross
    SrNo: '426'
    StartTime: 0:15:46,154
    Utterance: Okay?
    Utterance_ID: '8'
  dia36_utt9:
    Dialogue_ID: '36'
    Emotion: surprise
    EndTime: 00:15:53,368
    Episode: '21'
    Season: '3'
    Sentiment: negative
    Speaker: Rachel
    SrNo: '427'
    StartTime: 00:15:46,570
    Utterance: Thank you.  Oww!!!! God!
    Utterance_ID: '9'
  dia37_utt0:
    Dialogue_ID: '37'
    Emotion: neutral
    EndTime: 00:22:03,237
    Episode: '24'
    Season: '3'
    Sentiment: neutral
    Speaker: TV Announcer
    SrNo: '430'
    StartTime: 00:21:57,065
    Utterance: Pete Becker is circling the ring now. It looks like, he’s just trying
      to feel him out. Oh, Bruiser is just...
    Utterance_ID: '0'
  dia37_utt1:
    Dialogue_ID: '37'
    Emotion: fear
    EndTime: 00:22:06,157
    Episode: '24'
    Season: '3'
    Sentiment: negative
    Speaker: Chandler
    SrNo: '431'
    StartTime: 00:22:03,488
    Utterance: Run! Run you crazy, rich freak!
    Utterance_ID: '1'
  dia37_utt10:
    Dialogue_ID: '37'
    Emotion: neutral
    EndTime: 00:22:33,601
    Episode: '24'
    Season: '3'
    Sentiment: neutral
    Speaker: Ross
    SrNo: '440'
    StartTime: 00:22:28,096
    Utterance: Of your last two boyfriends, Richard didn’t want to have kids, and
      from the looks of it, now Pete can’t.
    Utterance_ID: '10'
  dia37_utt2:
    Dialogue_ID: '37'
    Emotion: fear
    EndTime: 00:22:09,076
    Episode: '24'
    Season: '3'
    Sentiment: negative
    Speaker: Rachel
    SrNo: '432'
    StartTime: 00:22:07,826
    Utterance: Oh, I can’t watch this.
    Utterance_ID: '2'
  dia37_utt3:
    Dialogue_ID: '37'
    Emotion: surprise
    EndTime: 00:22:10,995
    Episode: '24'
    Season: '3'
    Sentiment: positive
    Speaker: Joey
    SrNo: '433'
    StartTime: 00:22:09,369
    Utterance: Check it out, he’s winning!  Pete’s winning!
    Utterance_ID: '3'
  dia37_utt4:
    Dialogue_ID: '37'
    Emotion: surprise
    EndTime: 0:22:12,838
    Episode: '24'
    Season: '3'
    Sentiment: positive
    Speaker: Monica
    SrNo: '434'
    StartTime: 0:22:11,246
    Utterance: Really?!
    Utterance_ID: '4'
  dia37_utt5:
    Dialogue_ID: '37'
    Emotion: fear
    EndTime: 0:22:13,295
    Episode: '24'
    Season: '3'
    Sentiment: negative
    Speaker: Joey
    SrNo: '435'
    StartTime: 0:22:12,838
    Utterance: No-o-o!!
    Utterance_ID: '5'
  dia37_utt6:
    Dialogue_ID: '37'
    Emotion: fear
    EndTime: 00:22:20,171
    Episode: '24'
    Season: '3'
    Sentiment: negative
    Speaker: TV Announcer
    SrNo: '436'
    StartTime: 00:22:15,751
    Utterance: Uh-oh, Bruiser has Becker on the canvas and is going for his favourite
      area.
    Utterance_ID: '6'
  dia37_utt7:
    Dialogue_ID: '37'
    Emotion: disgust
    EndTime: 00:22:21,672
    Episode: '24'
    Season: '3'
    Sentiment: negative
    Speaker: All
    SrNo: '437'
    StartTime: 00:22:20,422
    Utterance: Oh! Oh!
    Utterance_ID: '7'
  dia37_utt8:
    Dialogue_ID: '37'
    Emotion: surprise
    EndTime: 00:22:25,926
    Episode: '24'
    Season: '3'
    Sentiment: negative
    Speaker: Phoebe
    SrNo: '438'
    StartTime: 00:22:21,961
    Utterance: Wait, if that’s his favourite area, why is he being so mean to it?
    Utterance_ID: '8'
  dia37_utt9:
    Dialogue_ID: '37'
    Emotion: surprise
    EndTime: 00:22:27,845
    Episode: '24'
    Season: '3'
    Sentiment: negative
    Speaker: Ross
    SrNo: '439'
    StartTime: 00:22:26,595
    Utterance: Well, this is ironic.
    Utterance_ID: '9'
  dia38_utt0:
    Dialogue_ID: '38'
    Emotion: anger
    EndTime: 00:21:33,165
    Episode: '2'
    Season: '4'
    Sentiment: negative
    Speaker: Joey
    SrNo: '441'
    StartTime: 00:21:29,705
    Utterance: Dude, you don’t have to brag! We got nothing here!!
    Utterance_ID: '0'
  dia39_utt0:
    Dialogue_ID: '39'
    Emotion: neutral
    EndTime: 00:01:10,808
    Episode: '24'
    Season: '8'
    Sentiment: neutral
    Speaker: Chandler
    SrNo: '442'
    StartTime: 00:01:07,013
    Utterance: Should we tell Rachel there’s an empty private room right next door
      to hers?
    Utterance_ID: '0'
  dia39_utt1:
    Dialogue_ID: '39'
    Emotion: joy
    EndTime: 00:01:15,104
    Episode: '24'
    Season: '8'
    Sentiment: positive
    Speaker: Monica
    SrNo: '443'
    StartTime: 00:01:11,851
    Utterance: We could, or we can have sex in it.
    Utterance_ID: '1'
  dia39_utt2:
    Dialogue_ID: '39'
    Emotion: joy
    EndTime: 00:01:19,484
    Episode: '24'
    Season: '8'
    Sentiment: positive
    Speaker: Chandler
    SrNo: '444'
    StartTime: 00:01:16,439
    Utterance: Well let me think about that, while I remove my pants!
    Utterance_ID: '2'
  dia3_utt0:
    Dialogue_ID: '3'
    Emotion: neutral
    EndTime: 0:01:02,271
    Episode: '20'
    Season: '5'
    Sentiment: neutral
    Speaker: Gary
    SrNo: '25'
    StartTime: 0:01:00,894
    Utterance: Okay, you guys free tonight?
    Utterance_ID: '0'
  dia3_utt1:
    Dialogue_ID: '3'
    Emotion: joy
    EndTime: 0:01:03,961
    Episode: '20'
    Season: '5'
    Sentiment: positive
    Speaker: Ross
    SrNo: '26'
    StartTime: 0:01:02,271
    Utterance: Yeah!!
    Utterance_ID: '1'
  dia3_utt2:
    Dialogue_ID: '3'
    Emotion: surprise
    EndTime: 00:01:07,608
    Episode: '20'
    Season: '5'
    Sentiment: negative
    Speaker: Chandler
    SrNo: '27'
    StartTime: 00:01:04,731
    Utterance: Tonight? You-you didn't say it was going to be at nighttime.
    Utterance_ID: '2'
  dia40_utt0:
    Dialogue_ID: '40'
    Emotion: surprise
    EndTime: 00:06:40,857
    Episode: '5'
    Season: '8'
    Sentiment: positive
    Speaker: Rachel
    SrNo: '445'
    StartTime: 00:06:37,605
    Utterance: I thought I was a complete idiot.
    Utterance_ID: '0'
  dia40_utt1:
    Dialogue_ID: '40'
    Emotion: neutral
    EndTime: 00:06:45,570
    Episode: '5'
    Season: '8'
    Sentiment: neutral
    Speaker: Joey
    SrNo: '446'
    StartTime: 00:06:37,605
    Utterance: Hey, I’m with you. He even asked me if I thought you’d go out with
      him.
    Utterance_ID: '1'
  dia40_utt10:
    Dialogue_ID: '40'
    Emotion: joy
    EndTime: 00:07:21,273
    Episode: '5'
    Season: '8'
    Sentiment: positive
    Speaker: Rachel
    SrNo: '455'
    StartTime: 00:07:16,561
    Utterance: Okay, you go do it! I’ll come back to that set! I’ll meet more actors!
      I’ll meet ‘em all!
    Utterance_ID: '10'
  dia40_utt2:
    Dialogue_ID: '40'
    Emotion: disgust
    EndTime: 00:06:50,575
    Episode: '5'
    Season: '8'
    Sentiment: negative
    Speaker: Rachel
    SrNo: '447'
    StartTime: 00:06:45,822
    Utterance: Oh! Oh, I think I’m gonna throw up a little bit. What did you say?
    Utterance_ID: '2'
  dia40_utt3:
    Dialogue_ID: '40'
    Emotion: neutral
    EndTime: 0:06:50,008
    Episode: '5'
    Season: '8'
    Sentiment: neutral
    Speaker: Joey
    SrNo: '448'
    StartTime: 0:06:48,366
    Utterance: I said no.
    Utterance_ID: '3'
  dia40_utt4:
    Dialogue_ID: '40'
    Emotion: surprise
    EndTime: 0:06:50,628
    Episode: '5'
    Season: '8'
    Sentiment: positive
    Speaker: Rachel
    SrNo: '449'
    StartTime: 0:06:50,008
    Utterance: What?!
    Utterance_ID: '4'
  dia40_utt5:
    Dialogue_ID: '40'
    Emotion: surprise
    EndTime: 00:06:56,706
    Episode: '5'
    Season: '8'
    Sentiment: negative
    Speaker: Joey
    SrNo: '450'
    StartTime: 00:06:50,743
    Utterance: What? I…I just figured since you’re pregnant you’re not gonna be seeing
      people.
    Utterance_ID: '5'
  dia40_utt6:
    Dialogue_ID: '40'
    Emotion: anger
    EndTime: 00:06:58,750
    Episode: '5'
    Season: '8'
    Sentiment: negative
    Speaker: Rachel
    SrNo: '451'
    StartTime: 00:06:56,874
    Utterance: Okay Joey, first of all Kash Ford is not people. Second of all, what
      did he say when you told him I was pregnant?
    Utterance_ID: '6'
  dia40_utt7:
    Dialogue_ID: '40'
    Emotion: neutral
    EndTime: 00:07:12,431
    Episode: '5'
    Season: '8'
    Sentiment: neutral
    Speaker: Joey
    SrNo: '452'
    StartTime: 00:07:06,551
    Utterance: I didn’t tell him. I didn’t know if you were telling people. This is
      back when I thought Kash was still people.
    Utterance_ID: '7'
  dia40_utt8:
    Dialogue_ID: '40'
    Emotion: fear
    EndTime: 0:07:14,851
    Episode: '5'
    Season: '8'
    Sentiment: negative
    Speaker: Rachel
    SrNo: '453'
    StartTime: 0:07:12,598
    Utterance: Good-good, don’t tell him. Don’t tell him. Just have him call me okay?
    Utterance_ID: '8'
  dia40_utt9:
    Dialogue_ID: '40'
    Emotion: sadness
    EndTime: 0:07:16,450
    Episode: '5'
    Season: '8'
    Sentiment: negative
    Speaker: Joey
    SrNo: '454'
    StartTime: 0:07:14,851
    Utterance: Rach look, I really don’t think that’s such a great
    Utterance_ID: '9'
  dia41_utt0:
    Dialogue_ID: '41'
    Emotion: neutral
    EndTime: 00:18:12,548
    Episode: '16'
    Season: '4'
    Sentiment: neutral
    Speaker: Rachel
    SrNo: '456'
    StartTime: 00:18:06,543
    Utterance: Ohh, here you are. I was looking for you before. Joshua’s gone so you
      and Emily are free to go.
    Utterance_ID: '0'
  dia41_utt1:
    Dialogue_ID: '41'
    Emotion: neutral
    EndTime: 00:18:14,467
    Episode: '16'
    Season: '4'
    Sentiment: neutral
    Speaker: Ross
    SrNo: '457'
    StartTime: 00:18:12,966
    Utterance: That’s okay.
    Utterance_ID: '1'
  dia41_utt2:
    Dialogue_ID: '41'
    Emotion: neutral
    EndTime: 00:18:21,808
    Episode: '16'
    Season: '4'
    Sentiment: neutral
    Speaker: Ross
    SrNo: '458'
    StartTime: 00:18:14,927
    Utterance: She’s still in there enjoying her fake party and uh, it’s too late
      to do any of the things I had planned, so
    Utterance_ID: '2'
  dia42_utt0:
    Dialogue_ID: '42'
    Emotion: anger
    EndTime: 00:21:11,769
    Episode: '1'
    Season: '5'
    Sentiment: negative
    Speaker: Ross
    SrNo: '459'
    StartTime: 00:21:09,768
    Utterance: Ah! Ah! I forgot my jacket!
    Utterance_ID: '0'
  dia42_utt1:
    Dialogue_ID: '42'
    Emotion: anger
    EndTime: 00:21:14,230
    Episode: '1'
    Season: '5'
    Sentiment: negative
    Speaker: Ross
    SrNo: '461'
    StartTime: 00:21:11,937
    Utterance: You tell them to wait!
    Utterance_ID: '1'
  dia42_utt2:
    Dialogue_ID: '42'
    Emotion: neutral
    EndTime: 00:21:16,482
    Episode: '1'
    Season: '5'
    Sentiment: neutral
    Speaker: Rachel
    SrNo: '462'
    StartTime: 00:21:13,230
    Utterance: Okay. Wait! Wait!
    Utterance_ID: '2'
  dia42_utt3:
    Dialogue_ID: '42'
    Emotion: neutral
    EndTime: 00:21:23,155
    Episode: '1'
    Season: '5'
    Sentiment: neutral
    Speaker: Ross
    SrNo: '463'
    StartTime: 00:21:21,154
    Utterance: Emily.
    Utterance_ID: '3'
  dia42_utt4:
    Dialogue_ID: '42'
    Emotion: anger
    EndTime: 00:21:34,709
    Episode: '1'
    Season: '5'
    Sentiment: negative
    Speaker: Ross
    SrNo: '464'
    StartTime: 00:21:28,036
    Utterance: Oh no-no-no! Oh-no!  No! No! Emily!
    Utterance_ID: '4'
  dia43_utt0:
    Dialogue_ID: '43'
    Emotion: neutral
    EndTime: 00:19:43,431
    Episode: '6'
    Season: '6'
    Sentiment: neutral
    Speaker: Monica
    SrNo: '465'
    StartTime: 00:19:41,346
    Utterance: Hey. Call me when you get there. Okay?
    Utterance_ID: '0'
  dia43_utt1:
    Dialogue_ID: '43'
    Emotion: neutral
    EndTime: 00:19:43,431
    Episode: '6'
    Season: '6'
    Sentiment: neutral
    Speaker: Rachel
    SrNo: '466'
    StartTime: 00:19:42,431
    Utterance: Okay.
    Utterance_ID: '1'
  dia44_utt0:
    Dialogue_ID: '44'
    Emotion: sadness
    EndTime: 00:13:15,835
    Episode: '17'
    Season: '5'
    Sentiment: negative
    Speaker: The Hot Girl
    SrNo: '467'
    StartTime: 00:13:12,416
    Utterance: I know. You're the guy who wouldn't chip in for the handyman.
    Utterance_ID: '0'
  dia44_utt1:
    Dialogue_ID: '44'
    Emotion: anger
    EndTime: 00:13:18,922
    Episode: '17'
    Season: '5'
    Sentiment: negative
    Speaker: Ross
    SrNo: '468'
    StartTime: 00:13:17,630
    Utterance: Nevermind!
    Utterance_ID: '1'
  dia44_utt10:
    Dialogue_ID: '44'
    Emotion: joy
    EndTime: 0:13:57,005
    Episode: '17'
    Season: '5'
    Sentiment: positive
    Speaker: Ross
    SrNo: '478'
    StartTime: 0:13:56,046
    Utterance: Okay!
    Utterance_ID: '10'
  dia44_utt11:
    Dialogue_ID: '44'
    Emotion: neutral
    EndTime: 00:14:04,259
    Episode: '17'
    Season: '5'
    Sentiment: neutral
    Speaker: Jen
    SrNo: '479'
    StartTime: 00:14:02,132
    Utterance: I forgot my paper.
    Utterance_ID: '11'
  dia44_utt2:
    Dialogue_ID: '44'
    Emotion: neutral
    EndTime: 00:13:25,637
    Episode: '17'
    Season: '5'
    Sentiment: neutral
    Speaker: The Hot Girl
    SrNo: '469'
    StartTime: 00:13:19,757
    Utterance: No, I-I actually thought it was unfair the way everyone reacted. I
      mean you had just moved in.
    Utterance_ID: '2'
  dia44_utt3:
    Dialogue_ID: '44'
    Emotion: neutral
    EndTime: 00:13:34,854
    Episode: '17'
    Season: '5'
    Sentiment: neutral
    Speaker: The Hot Girl
    SrNo: '471'
    StartTime: 00:13:33,229
    Utterance: Jen.
    Utterance_ID: '3'
  dia44_utt4:
    Dialogue_ID: '44'
    Emotion: neutral
    EndTime: 00:13:44,239
    Episode: '17'
    Season: '5'
    Sentiment: neutral
    Speaker: Ross
    SrNo: '472'
    StartTime: 00:13:33,229
    Utterance: Jen, I know this may sound a little… But uh, would you maybe wanna
      grab a cup of coffee sometime, or
    Utterance_ID: '4'
  dia44_utt5:
    Dialogue_ID: '44'
    Emotion: joy
    EndTime: 00:13:47,116
    Episode: '17'
    Season: '5'
    Sentiment: positive
    Speaker: Jen
    SrNo: '473'
    StartTime: 00:13:45,366
    Utterance: Sure! That would be nice.
    Utterance_ID: '5'
  dia44_utt6:
    Dialogue_ID: '44'
    Emotion: neutral
    EndTime: 00:13:48,868
    Episode: '17'
    Season: '5'
    Sentiment: neutral
    Speaker: Ross
    SrNo: '474'
    StartTime: 00:13:47,827
    Utterance: Umm?
    Utterance_ID: '6'
  dia44_utt7:
    Dialogue_ID: '44'
    Emotion: joy
    EndTime: 00:13:52,622
    Episode: '17'
    Season: '5'
    Sentiment: positive
    Speaker: Jen
    SrNo: '475'
    StartTime: 00:13:49,537
    Utterance: Oh! My number is on there.  Give me a call.
    Utterance_ID: '7'
  dia44_utt8:
    Dialogue_ID: '44'
    Emotion: neutral
    EndTime: 00:13:54,916
    Episode: '17'
    Season: '5'
    Sentiment: neutral
    Speaker: Ross
    SrNo: '476'
    StartTime: 00:13:52,832
    Utterance: I will give you a call.
    Utterance_ID: '8'
  dia44_utt9:
    Dialogue_ID: '44'
    Emotion: neutral
    EndTime: 0:13:56,046
    Episode: '17'
    Season: '5'
    Sentiment: neutral
    Speaker: Jen
    SrNo: '477'
    StartTime: 0:13:55,084
    Utterance: I'll see you later.
    Utterance_ID: '9'
  dia45_utt0:
    Dialogue_ID: '45'
    Emotion: neutral
    EndTime: 00:08:55,283
    Episode: '17'
    Season: '3'
    Sentiment: neutral
    Speaker: Chandler
    SrNo: '480'
    StartTime: 00:08:52,198
    Utterance: Here we go. Okay, brace yourselves.
    Utterance_ID: '0'
  dia45_utt1:
    Dialogue_ID: '45'
    Emotion: neutral
    EndTime: 00:08:55,283
    Episode: '17'
    Season: '3'
    Sentiment: neutral
    Speaker: Monica
    SrNo: '481'
    StartTime: 00:08:53,658
    Utterance: What?
    Utterance_ID: '1'
  dia45_utt10:
    Dialogue_ID: '45'
    Emotion: neutral
    EndTime: 0:09:30,820
    Episode: '17'
    Season: '3'
    Sentiment: neutral
    Speaker: Joey
    SrNo: '490'
    StartTime: 0:09:30,152
    Utterance: What’s going on?
    Utterance_ID: '10'
  dia45_utt11:
    Dialogue_ID: '45'
    Emotion: fear
    EndTime: 0:09:32,729
    Episode: '17'
    Season: '3'
    Sentiment: negative
    Speaker: Chandler
    SrNo: '491'
    StartTime: 0:09:30,820
    Utterance: My lighter’s in there!
    Utterance_ID: '11'
  dia45_utt2:
    Dialogue_ID: '45'
    Emotion: neutral
    EndTime: 0:08:57,389
    Episode: '17'
    Season: '3'
    Sentiment: neutral
    Speaker: Rachel
    SrNo: '482'
    StartTime: 0:08:56,827
    Utterance: Okay.
    Utterance_ID: '2'
  dia45_utt3:
    Dialogue_ID: '45'
    Emotion: surprise
    EndTime: 0:08:58,641
    Episode: '17'
    Season: '3'
    Sentiment: positive
    Speaker: Monica
    SrNo: '483'
    StartTime: 0:08:57,389
    Utterance: Ow!
    Utterance_ID: '3'
  dia45_utt4:
    Dialogue_ID: '45'
    Emotion: neutral
    EndTime: 0:09:05,733
    Episode: '17'
    Season: '3'
    Sentiment: neutral
    Speaker: Phoebe
    SrNo: '484'
    StartTime: 0:09:04,961
    Utterance: Aren’t you gonna go?
    Utterance_ID: '4'
  dia45_utt5:
    Dialogue_ID: '45'
    Emotion: neutral
    EndTime: 0:09:06,967
    Episode: '17'
    Season: '3'
    Sentiment: neutral
    Speaker: Rachel
    SrNo: '485'
    StartTime: 0:09:05,733
    Utterance: No. Thank you.
    Utterance_ID: '5'
  dia45_utt6:
    Dialogue_ID: '45'
    Emotion: neutral
    EndTime: 00:09:09,839
    Episode: '17'
    Season: '3'
    Sentiment: neutral
    Speaker: Monica
    SrNo: '486'
    StartTime: 00:09:07,129
    Utterance: No, Rachel never pees in public restrooms.
    Utterance_ID: '6'
  dia45_utt7:
    Dialogue_ID: '45'
    Emotion: neutral
    EndTime: 00:09:24,479
    Episode: '17'
    Season: '3'
    Sentiment: neutral
    Speaker: Rachel
    SrNo: '487'
    StartTime: 00:09:10,591
    Utterance: Well, they never have any paper in there y'know. So my rule is ‘no
      tissue, no tuschy.’  Well, if everybody’s going.
    Utterance_ID: '7'
  dia45_utt8:
    Dialogue_ID: '45'
    Emotion: neutral
    EndTime: 00:09:27,983
    Episode: '17'
    Season: '3'
    Sentiment: neutral
    Speaker: Phoebe
    SrNo: '488'
    StartTime: 00:09:25,606
    Utterance: No, y'know what don’t close it  ‘cause the... keys...are in there.
    Utterance_ID: '8'
  dia45_utt9:
    Dialogue_ID: '45'
    Emotion: fear
    EndTime: 00:09:29,568
    Episode: '17'
    Season: '3'
    Sentiment: negative
    Speaker: Chandler
    SrNo: '489'
    StartTime: 00:09:28,192
    Utterance: Oh, no-no-no-no-no-no!!
    Utterance_ID: '9'
  dia46_utt0:
    Dialogue_ID: '46'
    Emotion: neutral
    EndTime: 00:02:32,484
    Episode: '8'
    Season: '3'
    Sentiment: neutral
    Speaker: Rachel
    SrNo: '492'
    StartTime: 00:02:31,442
    Utterance: I promise.
    Utterance_ID: '0'
  dia46_utt1:
    Dialogue_ID: '46'
    Emotion: neutral
    EndTime: 00:02:34,570
    Episode: '8'
    Season: '3'
    Sentiment: neutral
    Speaker: Phoebe
    SrNo: '493'
    StartTime: 00:02:32,652
    Utterance: Although, don’t feel like you can’t visit.
    Utterance_ID: '1'
  dia46_utt2:
    Dialogue_ID: '46'
    Emotion: neutral
    EndTime: 00:02:39,700
    Episode: '8'
    Season: '3'
    Sentiment: neutral
    Speaker: Joey
    SrNo: '494'
    StartTime: 00:02:37,240
    Utterance: Hey, is, is, is Chandler here?
    Utterance_ID: '2'
  dia46_utt3:
    Dialogue_ID: '46'
    Emotion: neutral
    EndTime: 00:02:42,452
    Episode: '8'
    Season: '3'
    Sentiment: neutral
    Speaker: Ross
    SrNo: '495'
    StartTime: 00:02:41,119
    Utterance: No, no he’s not.
    Utterance_ID: '3'
  dia46_utt4:
    Dialogue_ID: '46'
    Emotion: surprise
    EndTime: 00:02:48,584
    Episode: '8'
    Season: '3'
    Sentiment: negative
    Speaker: Monica
    SrNo: '496'
    StartTime: 00:02:43,955
    Utterance: You guys, Joey just saw Janice kissing her ex-husband.
    Utterance_ID: '4'
  dia46_utt5:
    Dialogue_ID: '46'
    Emotion: surprise
    EndTime: 00:02:53,213
    Episode: '8'
    Season: '3'
    Sentiment: negative
    Speaker: Ross
    SrNo: '497'
    StartTime: 00:02:48,793
    Utterance: What?  So what are you going to do? I mean how, how are you going to
      tell Chandler?
    Utterance_ID: '5'
  dia46_utt6:
    Dialogue_ID: '46'
    Emotion: neutral
    EndTime: 00:02:57,843
    Episode: '8'
    Season: '3'
    Sentiment: neutral
    Speaker: Joey
    SrNo: '498'
    StartTime: 00:02:53,381
    Utterance: Well, I was thinking about that and I, I think the best way would be,
      to not.
    Utterance_ID: '6'
  dia46_utt7:
    Dialogue_ID: '46'
    Emotion: neutral
    EndTime: 00:03:02,214
    Episode: '8'
    Season: '3'
    Sentiment: neutral
    Speaker: Rachel
    SrNo: '499'
    StartTime: 00:02:58,761
    Utterance: Joey, you can’t keep this to yourself, if you know about this, you
      have to tell him.
    Utterance_ID: '7'
  dia46_utt8:
    Dialogue_ID: '46'
    Emotion: fear
    EndTime: 00:03:04,474
    Episode: '8'
    Season: '3'
    Sentiment: negative
    Speaker: Joey
    SrNo: '500'
    StartTime: 00:03:02,182
    Utterance: It’ll kill him. I mean it’ll, it’ll just kill him.
    Utterance_ID: '8'
  dia46_utt9:
    Dialogue_ID: '46'
    Emotion: neutral
    EndTime: 00:03:07,519
    Episode: '8'
    Season: '3'
    Sentiment: neutral
    Speaker: Phoebe
    SrNo: '501'
    StartTime: 00:03:04,642
    Utterance: Well, you could wait ‘til I go to the dentist, maybe
    Utterance_ID: '9'
  dia47_utt0:
    Dialogue_ID: '47'
    Emotion: neutral
    EndTime: 00:12:07,642
    Episode: '17'
    Season: '3'
    Sentiment: neutral
    Speaker: Carol
    SrNo: '504'
    StartTime: 00:12:05,599
    Utterance: Hey, what are you doing here?
    Utterance_ID: '0'
  dia47_utt1:
    Dialogue_ID: '47'
    Emotion: neutral
    EndTime: 00:12:14,524
    Episode: '17'
    Season: '3'
    Sentiment: neutral
    Speaker: Ross
    SrNo: '505'
    StartTime: 00:12:07,893
    Utterance: Well, oh just ah, I was just wondering, when you and I split up, did
      you get the tape that was half the last episode of
    Utterance_ID: '1'
  dia47_utt10:
    Dialogue_ID: '47'
    Emotion: neutral
    EndTime: 00:12:45,638
    Episode: '17'
    Season: '3'
    Sentiment: neutral
    Speaker: Carol
    SrNo: '514'
    StartTime: 00:12:42,939
    Utterance: Sooo!! Anyway...
    Utterance_ID: '10'
  dia47_utt2:
    Dialogue_ID: '47'
    Emotion: neutral
    EndTime: 00:12:22,031
    Episode: '17'
    Season: '3'
    Sentiment: neutral
    Speaker: Carol
    SrNo: '506'
    StartTime: 00:12:18,362
    Utterance: Ah yeah, but now it’s Susan and me in Mexico and the hostages coming
      home.
    Utterance_ID: '2'
  dia47_utt3:
    Dialogue_ID: '47'
    Emotion: neutral
    EndTime: 00:12:23,533
    Episode: '17'
    Season: '3'
    Sentiment: neutral
    Speaker: Ross
    SrNo: '507'
    StartTime: 00:12:22,491
    Utterance: Where’s Ben?
    Utterance_ID: '3'
  dia47_utt4:
    Dialogue_ID: '47'
    Emotion: neutral
    EndTime: 00:12:24,993
    Episode: '17'
    Season: '3'
    Sentiment: neutral
    Speaker: Carol
    SrNo: '508'
    StartTime: 00:12:23,743
    Utterance: He’s sleeping.
    Utterance_ID: '4'
  dia47_utt5:
    Dialogue_ID: '47'
    Emotion: surprise
    EndTime: 00:12:29,122
    Episode: '17'
    Season: '3'
    Sentiment: positive
    Speaker: Ross
    SrNo: '509'
    StartTime: 00:12:24,000
    Utterance: Ahh.  Ooh, is this a ah, is this a bad time?
    Utterance_ID: '5'
  dia47_utt6:
    Dialogue_ID: '47'
    Emotion: joy
    EndTime: 00:12:34,544
    Episode: '17'
    Season: '3'
    Sentiment: positive
    Speaker: Carol
    SrNo: '510'
    StartTime: 00:12:29,373
    Utterance: Umm, yeah, actually, Susan’s gonna be home any minute, it’s kinda an
      anniversary.
    Utterance_ID: '6'
  dia47_utt7:
    Dialogue_ID: '47'
    Emotion: surprise
    EndTime: 00:12:37,172
    Episode: '17'
    Season: '3'
    Sentiment: negative
    Speaker: Ross
    SrNo: '511'
    StartTime: 00:12:34,712
    Utterance: Oh! I thought you guys got married in uh, January?
    Utterance_ID: '7'
  dia47_utt8:
    Dialogue_ID: '47'
    Emotion: neutral
    EndTime: 00:12:39,090
    Episode: '17'
    Season: '3'
    Sentiment: neutral
    Speaker: Carol
    SrNo: '512'
    StartTime: 00:12:37,381
    Utterance: It’s not that kind of anniversary.
    Utterance_ID: '8'
  dia47_utt9:
    Dialogue_ID: '47'
    Emotion: surprise
    EndTime: 00:12:42,242
    Episode: '17'
    Season: '3'
    Sentiment: negative
    Speaker: Ross
    SrNo: '513'
    StartTime: 00:12:39,300
    Utterance: Ah!  Oh.
    Utterance_ID: '9'
  dia48_utt0:
    Dialogue_ID: '48'
    Emotion: neutral
    EndTime: 00:06:13,121
    Episode: '8'
    Season: '3'
    Sentiment: neutral
    Speaker: Monica
    SrNo: '515'
    StartTime: 00:06:08,284
    Utterance: Where are we gonna find a tiny little hat?
    Utterance_ID: '0'
  dia48_utt1:
    Dialogue_ID: '48'
    Emotion: joy
    EndTime: 00:06:14,956
    Episode: '8'
    Season: '3'
    Sentiment: positive
    Speaker: Rachel
    SrNo: '516'
    StartTime: 00:06:13,289
    Utterance: Oh, oh, oh, I’ll get ‘Rainy Day Bear’!!
    Utterance_ID: '1'
  dia48_utt2:
    Dialogue_ID: '48'
    Emotion: joy
    EndTime: 00:06:19,378
    Episode: '8'
    Season: '3'
    Sentiment: positive
    Speaker: Monica
    SrNo: '517'
    StartTime: 00:06:15,124
    Utterance: Because he’ll know what to do?  Oh my God, you’re a genius!
    Utterance_ID: '2'
  dia48_utt3:
    Dialogue_ID: '48'
    Emotion: fear
    EndTime: 00:06:21,463
    Episode: '8'
    Season: '3'
    Sentiment: negative
    Speaker: Rachel
    SrNo: '518'
    StartTime: 00:06:19,545
    Utterance: Oh God, oh God, it’s sowed on though.
    Utterance_ID: '3'
  dia48_utt4:
    Dialogue_ID: '48'
    Emotion: neutral
    EndTime: 00:06:23,090
    Episode: '8'
    Season: '3'
    Sentiment: neutral
    Speaker: Monica
    SrNo: '519'
    StartTime: 00:06:21,631
    Utterance: Give it. Give it.
    Utterance_ID: '4'
  dia48_utt5:
    Dialogue_ID: '48'
    Emotion: neutral
    EndTime: 00:06:23,090
    Episode: '8'
    Season: '3'
    Sentiment: neutral
    Speaker: Rachel
    SrNo: '520'
    StartTime: 00:06:22,090
    Utterance: Okay.
    Utterance_ID: '5'
  dia48_utt6:
    Dialogue_ID: '48'
    Emotion: surprise
    EndTime: 00:06:24,674
    Episode: '8'
    Season: '3'
    Sentiment: negative
    Speaker: Monica and Rachel
    SrNo: '521'
    StartTime: 00:06:23,466
    Utterance: Oh!!
    Utterance_ID: '6'
  dia48_utt7:
    Dialogue_ID: '48'
    Emotion: sadness
    EndTime: 00:06:30,806
    Episode: '8'
    Season: '3'
    Sentiment: negative
    Speaker: Rachel
    SrNo: '522'
    StartTime: 00:06:27,303
    Utterance: Oh, it’s just like a bloodbath in here today.
    Utterance_ID: '7'
  dia49_utt0:
    Dialogue_ID: '49'
    Emotion: anger
    EndTime: 0:09:18,446
    Episode: '23'
    Season: '1'
    Sentiment: negative
    Speaker: Ross
    SrNo: '523'
    StartTime: 0:09:14,804
    Utterance: Please. This is so your fault.
    Utterance_ID: '0'
  dia49_utt1:
    Dialogue_ID: '49'
    Emotion: surprise
    EndTime: 0:09:18,602
    Episode: '23'
    Season: '1'
    Sentiment: negative
    Speaker: Susan
    SrNo: '524'
    StartTime: 0:09:18,446
    Utterance: How, how is this my fault?
    Utterance_ID: '1'
  dia49_utt10:
    Dialogue_ID: '49'
    Emotion: anger
    EndTime: 00:09:45,458
    Episode: '23'
    Season: '1'
    Sentiment: negative
    Speaker: Phoebe
    SrNo: '535'
    StartTime: 00:09:38,578
    Utterance: There are children coming into the world in this very building and
      your negative fighting noises are not the first thing they should be hearing.
    Utterance_ID: '10'
  dia49_utt11:
    Dialogue_ID: '49'
    Emotion: anger
    EndTime: 00:09:48,086
    Episode: '23'
    Season: '1'
    Sentiment: negative
    Speaker: Phoebe
    SrNo: '536'
    StartTime: 00:09:45,626
    Utterance: So just stop all the yelling, just stop it!
    Utterance_ID: '11'
  dia49_utt12:
    Dialogue_ID: '49'
    Emotion: neutral
    EndTime: 00:09:50,714
    Episode: '23'
    Season: '1'
    Sentiment: neutral
    Speaker: Ross
    SrNo: '537'
    StartTime: 00:09:48,296
    Utterance: Yeah, Susan.
    Utterance_ID: '12'
  dia49_utt13:
    Dialogue_ID: '49'
    Emotion: anger
    EndTime: 00:09:54,593
    Episode: '23'
    Season: '1'
    Sentiment: negative
    Speaker: Phoebe
    SrNo: '538'
    StartTime: 00:09:50,881
    Utterance: Don't make me do this again, I don't like my voice like this.
    Utterance_ID: '13'
  dia49_utt14:
    Dialogue_ID: '49'
    Emotion: neutral
    EndTime: 00:10:02,225
    Episode: '23'
    Season: '1'
    Sentiment: neutral
    Speaker: Phoebe
    SrNo: '539'
    StartTime: 00:09:59,807
    Utterance: Ok, who wants to hear something ironic?
    Utterance_ID: '14'
  dia49_utt2:
    Dialogue_ID: '49'
    Emotion: anger
    EndTime: 00:09:21,685
    Episode: '23'
    Season: '1'
    Sentiment: negative
    Speaker: Ross
    SrNo: '525'
    StartTime: 00:09:18,724
    Utterance: Look, Carol never threw me out of a room before you came along.
    Utterance_ID: '2'
  dia49_utt3:
    Dialogue_ID: '49'
    Emotion: anger
    EndTime: 00:09:25,480
    Episode: '23'
    Season: '1'
    Sentiment: negative
    Speaker: Susan
    SrNo: '526'
    StartTime: 00:09:21,894
    Utterance: Yeah? Well, there's a lot of things Carol never did before I came along.
    Utterance_ID: '3'
  dia49_utt6:
    Dialogue_ID: '49'
    Emotion: anger
    EndTime: 00:09:33,947
    Episode: '23'
    Season: '1'
    Sentiment: negative
    Speaker: Phoebe
    SrNo: '531'
    StartTime: 00:09:29,735
    Utterance: Hey, hey, ok, all right, that's it!
    Utterance_ID: '6'
  dia49_utt7:
    Dialogue_ID: '49'
    Emotion: anger
    EndTime: 00:09:34,447
    Episode: '23'
    Season: '1'
    Sentiment: negative
    Speaker: Phoebe
    SrNo: '532'
    StartTime: 00:09:32,947
    Utterance: Get in here.
    Utterance_ID: '7'
  dia49_utt8:
    Dialogue_ID: '49'
    Emotion: neutral
    EndTime: 00:09:34,447
    Episode: '23'
    Season: '1'
    Sentiment: neutral
    Speaker: Phoebe
    SrNo: '533'
    StartTime: 00:09:33,447
    Utterance: Come on.
    Utterance_ID: '8'
  dia49_utt9:
    Dialogue_ID: '49'
    Emotion: anger
    EndTime: 00:09:38,410
    Episode: '23'
    Season: '1'
    Sentiment: negative
    Speaker: Phoebe
    SrNo: '534'
    StartTime: 00:09:34,615
    Utterance: My god, you guys, I don't believe you.
    Utterance_ID: '9'
  dia4_utt0:
    Dialogue_ID: '4'
    Emotion: neutral
    EndTime: 00:14:36,040
    Episode: '7'
    Season: '7'
    Sentiment: neutral
    Speaker: Ross
    SrNo: '28'
    StartTime: 00:14:33,289
    Utterance: Yes? Yes?! How can I help you?
    Utterance_ID: '0'
  dia4_utt1:
    Dialogue_ID: '4'
    Emotion: neutral
    EndTime: 00:14:38,001
    Episode: '7'
    Season: '7'
    Sentiment: neutral
    Speaker: Guy
    SrNo: '29'
    StartTime: 00:14:36,208
    Utterance: Yeah, we were…we were just looking around.
    Utterance_ID: '1'
  dia4_utt10:
    Dialogue_ID: '4'
    Emotion: neutral
    EndTime: 00:15:30,386
    Episode: '7'
    Season: '7'
    Sentiment: neutral
    Speaker: Ross
    SrNo: '38'
    StartTime: 00:15:28,177
    Utterance: I’m a professor here uh, Ross…Geller.
    Utterance_ID: '10'
  dia4_utt11:
    Dialogue_ID: '4'
    Emotion: surprise
    EndTime: 00:15:41,022
    Episode: '7'
    Season: '7'
    Sentiment: positive
    Speaker: Woman
    SrNo: '39'
    StartTime: 00:15:30,638
    Utterance: Ross Geller, why do I know that name? It’s uh—Wait!  Did you write
      this?
    Utterance_ID: '11'
  dia4_utt12:
    Dialogue_ID: '4'
    Emotion: surprise
    EndTime: 00:15:50,490
    Episode: '7'
    Season: '7'
    Sentiment: positive
    Speaker: Ross
    SrNo: '40'
    StartTime: 00:15:41,899
    Utterance: Yes! You’re the person who checked out my book?!
    Utterance_ID: '12'
  dia4_utt13:
    Dialogue_ID: '4'
    Emotion: surprise
    EndTime: 00:15:58,311
    Episode: '7'
    Season: '7'
    Sentiment: positive
    Speaker: Woman
    SrNo: '41'
    StartTime: 00:15:56,830
    Utterance: Y’know, you look nothing like I would’ve thought. You’re…you’re so
      young.
    Utterance_ID: '13'
  dia4_utt14:
    Dialogue_ID: '4'
    Emotion: neutral
    EndTime: 00:16:03,544
    Episode: '7'
    Season: '7'
    Sentiment: neutral
    Speaker: Ross
    SrNo: '42'
    StartTime: 00:15:59,500
    Utterance: Well I uh, I skipped forth grade.
    Utterance_ID: '14'
  dia4_utt2:
    Dialogue_ID: '4'
    Emotion: surprise
    EndTime: 00:14:40,587
    Episode: '7'
    Season: '7'
    Sentiment: negative
    Speaker: Ross
    SrNo: '30'
    StartTime: 00:14:38,210
    Utterance: Oh-oh, you’re-you’re fellow scholars.
    Utterance_ID: '2'
  dia4_utt3:
    Dialogue_ID: '4'
    Emotion: neutral
    EndTime: 00:14:43,256
    Episode: '7'
    Season: '7'
    Sentiment: neutral
    Speaker: Ross
    SrNo: '31'
    StartTime: 00:14:40,754
    Utterance: What exactly were you looking for, hmm?
    Utterance_ID: '3'
  dia4_utt4:
    Dialogue_ID: '4'
    Emotion: neutral
    EndTime: 00:14:50,597
    Episode: '7'
    Season: '7'
    Sentiment: neutral
    Speaker: Ross
    SrNo: '32'
    StartTime: 00:14:43,424
    Utterance: Perhaps,  perhaps Dr. Chester Stock’s musings on the Smiledon Californicus?
    Utterance_ID: '4'
  dia4_utt5:
    Dialogue_ID: '4'
    Emotion: neutral
    EndTime: 00:14:53,099
    Episode: '7'
    Season: '7'
    Sentiment: neutral
    Speaker: Guy
    SrNo: '33'
    StartTime: 00:14:51,932
    Utterance: Uhh….
    Utterance_ID: '5'
  dia4_utt6:
    Dialogue_ID: '4'
    Emotion: anger
    EndTime: 00:15:11,743
    Episode: '7'
    Season: '7'
    Sentiment: negative
    Speaker: Ross
    SrNo: '34'
    StartTime: 00:14:51,932
    Utterance: Ah… Ah…Get out of here!  Uh, meeting someone? Or-or are you just here
      to brush up on Marion’s views on evolution?
    Utterance_ID: '6'
  dia4_utt7:
    Dialogue_ID: '4'
    Emotion: neutral
    EndTime: 00:15:16,623
    Episode: '7'
    Season: '7'
    Sentiment: neutral
    Speaker: Woman
    SrNo: '35'
    StartTime: 00:15:12,036
    Utterance: Uh, actually I find Marion’s views far too progressionist.
    Utterance_ID: '7'
  dia4_utt8:
    Dialogue_ID: '4'
    Emotion: neutral
    EndTime: 00:15:24,547
    Episode: '7'
    Season: '7'
    Sentiment: neutral
    Speaker: Ross
    SrNo: '36'
    StartTime: 00:15:21,253
    Utterance: I find Marion’s views far too progressionist.
    Utterance_ID: '8'
  dia4_utt9:
    Dialogue_ID: '4'
    Emotion: surprise
    EndTime: 00:15:27,967
    Episode: '7'
    Season: '7'
    Sentiment: positive
    Speaker: Woman
    SrNo: '37'
    StartTime: 00:15:24,798
    Utterance: I’m sorry, who are you?
    Utterance_ID: '9'
  dia50_utt0:
    Dialogue_ID: '50'
    Emotion: surprise
    EndTime: 00:17:00,101
    Episode: '22'
    Season: '6'
    Sentiment: negative
    Speaker: Phoebe
    SrNo: '540'
    StartTime: 00:16:55,597
    Utterance: Oh! Here it is!  Ooh, Joey! Why did you sign it, "Son of a bitch?"
    Utterance_ID: '0'
  dia50_utt1:
    Dialogue_ID: '50'
    Emotion: surprise
    EndTime: 0:17:05,671
    Episode: '22'
    Season: '6'
    Sentiment: negative
    Speaker: Joey
    SrNo: '541'
    StartTime: 0:17:03,439
    Utterance: I didn’t do that! Who would’ve done that?!
    Utterance_ID: '1'
  dia50_utt2:
    Dialogue_ID: '50'
    Emotion: anger
    EndTime: 0:17:06,747
    Episode: '22'
    Season: '6'
    Sentiment: negative
    Speaker: The Dry Cleaner
    SrNo: '542'
    StartTime: 0:17:05,671
    Utterance: Son of a bitch!
    Utterance_ID: '2'
  dia50_utt3:
    Dialogue_ID: '50'
    Emotion: neutral
    EndTime: 00:17:09,527
    Episode: '22'
    Season: '6'
    Sentiment: neutral
    Speaker: Phoebe
    SrNo: '543'
    StartTime: 00:17:07,317
    Utterance: Okay, maybe ask this guy.
    Utterance_ID: '3'
  dia51_utt0:
    Dialogue_ID: '51'
    Emotion: neutral
    EndTime: 00:15:05,153
    Episode: '17'
    Season: '6'
    Sentiment: neutral
    Speaker: Joey
    SrNo: '544'
    StartTime: 00:14:57,062
    Utterance: Oh, did I not mention? Carl is a guy I hired to be my identical twin
      for a medical research project.
    Utterance_ID: '0'
  dia51_utt1:
    Dialogue_ID: '51'
    Emotion: joy
    EndTime: 00:15:11,618
    Episode: '17'
    Season: '6'
    Sentiment: positive
    Speaker: Chandler
    SrNo: '545'
    StartTime: 00:15:07,907
    Utterance: Y’know sometimes the good ideas are just right in front of you, aren’t
      they?
    Utterance_ID: '1'
  dia51_utt2:
    Dialogue_ID: '51'
    Emotion: neutral
    EndTime: 00:15:16,998
    Episode: '17'
    Season: '6'
    Sentiment: neutral
    Speaker: Joey
    SrNo: '546'
    StartTime: 00:15:11,785
    Utterance: Okay, I know it sounds crazy, but I think it might work. Y’know? The
      only problem is, Carl’s acting is
    Utterance_ID: '2'
  dia51_utt3:
    Dialogue_ID: '51'
    Emotion: neutral
    EndTime: 00:15:19,417
    Episode: '17'
    Season: '6'
    Sentiment: neutral
    Speaker: Monica
    SrNo: '547'
    StartTime: 00:15:17,166
    Utterance: The
    Utterance_ID: '3'
  dia51_utt4:
    Dialogue_ID: '51'
    Emotion: neutral
    EndTime: 00:15:23,963
    Episode: '17'
    Season: '6'
    Sentiment: neutral
    Speaker: Joey
    SrNo: '548'
    StartTime: 00:15:20,169
    Utterance: Yeah, he’s the reason I didn’t get that big
    Utterance_ID: '4'
  dia51_utt5:
    Dialogue_ID: '51'
    Emotion: neutral
    EndTime: 00:15:29,844
    Episode: '17'
    Season: '6'
    Sentiment: neutral
    Speaker: Carl
    SrNo: '549'
    StartTime: 00:15:27,217
    Utterance: Hey, uh can I get a little piece of that cake?
    Utterance_ID: '5'
  dia51_utt6:
    Dialogue_ID: '51'
    Emotion: anger
    EndTime: 00:15:33,014
    Episode: '17'
    Season: '6'
    Sentiment: negative
    Speaker: Joey
    SrNo: '550'
    StartTime: 00:15:30,054
    Utterance: Pizza!! We like Pizza!! Get out!!!
    Utterance_ID: '6'
  dia52_utt0:
    Dialogue_ID: '52'
    Emotion: neutral
    EndTime: 00:20:39,528
    Episode: '24'
    Season: '6'
    Sentiment: neutral
    Speaker: Waitress
    SrNo: '551'
    StartTime: 00:20:36,109
    Utterance: Hey Monica, there’s a customer who wants to complement the chef, should
      I let him in?
    Utterance_ID: '0'
  dia52_utt1:
    Dialogue_ID: '52'
    Emotion: joy
    EndTime: 00:20:42,073
    Episode: '24'
    Season: '6'
    Sentiment: positive
    Speaker: Monica
    SrNo: '552'
    StartTime: 00:20:39,696
    Utterance: Sure, I love this part!
    Utterance_ID: '1'
  dia52_utt2:
    Dialogue_ID: '52'
    Emotion: neutral
    EndTime: 00:20:45,159
    Episode: '24'
    Season: '6'
    Sentiment: neutral
    Speaker: Waitress
    SrNo: '553'
    StartTime: 00:20:42,741
    Utterance: Come on in.
    Utterance_ID: '2'
  dia53_utt0:
    Dialogue_ID: '53'
    Emotion: joy
    EndTime: 00:19:52,440
    Episode: '10'
    Season: '6'
    Sentiment: positive
    Speaker: Joey
    SrNo: '554'
    StartTime: 00:19:45,559
    Utterance: Really? In the moment, I really wanted to kiss you too. In the moment.
    Utterance_ID: '0'
  dia53_utt1:
    Dialogue_ID: '53'
    Emotion: neutral
    EndTime: 00:19:54,000
    Episode: '10'
    Season: '6'
    Sentiment: neutral
    Speaker: Janine
    SrNo: '555'
    StartTime: 00:19:52,983
    Utterance: In the moment, yeah.
    Utterance_ID: '1'
  dia53_utt2:
    Dialogue_ID: '53'
    Emotion: joy
    EndTime: 00:20:01,616
    Episode: '10'
    Season: '6'
    Sentiment: positive
    Speaker: Joey
    SrNo: '556'
    StartTime: 00:19:53,983
    Utterance: But only in the moment. So do ya wanna kiss again?
    Utterance_ID: '2'
  dia53_utt3:
    Dialogue_ID: '53'
    Emotion: neutral
    EndTime: 00:20:06,996
    Episode: '10'
    Season: '6'
    Sentiment: neutral
    Speaker: Janine
    SrNo: '557'
    StartTime: 00:20:02,451
    Utterance: Sure, New Year’s Eve is only two weeks away. Can you wait?
    Utterance_ID: '3'
  dia53_utt4:
    Dialogue_ID: '53'
    Emotion: neutral
    EndTime: 00:20:08,873
    Episode: '10'
    Season: '6'
    Sentiment: neutral
    Speaker: Joey
    SrNo: '558'
    StartTime: 00:20:07,456
    Utterance: No.
    Utterance_ID: '4'
  dia53_utt5:
    Dialogue_ID: '53'
    Emotion: neutral
    EndTime: 00:20:11,959
    Episode: '10'
    Season: '6'
    Sentiment: neutral
    Speaker: Janine
    SrNo: '559'
    StartTime: 00:20:10,751
    Utterance: Me neither.
    Utterance_ID: '5'
  dia53_utt6:
    Dialogue_ID: '53'
    Emotion: neutral
    EndTime: 00:20:17,024
    Episode: '10'
    Season: '6'
    Sentiment: neutral
    Speaker: Joey
    SrNo: '560'
    StartTime: 00:20:15,088
    Utterance: 3, 2,
    Utterance_ID: '6'
  dia53_utt7:
    Dialogue_ID: '53'
    Emotion: joy
    EndTime: 00:20:20,468
    Episode: '10'
    Season: '6'
    Sentiment: positive
    Speaker: Janine
    SrNo: '561'
    StartTime: 00:20:18,175
    Utterance: Joey, you don’t have to count down every time we kiss.
    Utterance_ID: '7'
  dia53_utt8:
    Dialogue_ID: '53'
    Emotion: joy
    EndTime: 00:20:28,684
    Episode: '10'
    Season: '6'
    Sentiment: positive
    Speaker: Joey
    SrNo: '562'
    StartTime: 00:20:20,719
    Utterance: Uh, yeah, okay. Except I sorta felt like I needed a couple of seconds
      to get ready.
    Utterance_ID: '8'
  dia54_utt0:
    Dialogue_ID: '54'
    Emotion: neutral
    EndTime: 0:00:04,382
    Episode: '4'
    Season: '1'
    Sentiment: neutral
    Speaker: Monica
    SrNo: '565'
    StartTime: 0:00:03,420
    Utterance: Alright. Phoebe?
    Utterance_ID: '0'
  dia54_utt1:
    Dialogue_ID: '54'
    Emotion: neutral
    EndTime: 0:00:05,298
    Episode: '4'
    Season: '1'
    Sentiment: neutral
    Speaker: Phoebe
    SrNo: '566'
    StartTime: 0:00:04,382
    Utterance: Okay, okay.
    Utterance_ID: '1'
  dia54_utt10:
    Dialogue_ID: '54'
    Emotion: sadness
    EndTime: 00:00:47,087
    Episode: '4'
    Season: '1'
    Sentiment: negative
    Speaker: Joey
    SrNo: '575'
    StartTime: 00:00:43,418
    Utterance: Hey, if Little Joey's dead, then I got no reason to live!
    Utterance_ID: '10'
  dia54_utt11:
    Dialogue_ID: '54'
    Emotion: surprise
    EndTime: 00:00:51,383
    Episode: '4'
    Season: '1'
    Sentiment: positive
    Speaker: Ross
    SrNo: '576'
    StartTime: 00:00:49,090
    Utterance: Joey, uh-
    Utterance_ID: '11'
  dia54_utt12:
    Dialogue_ID: '54'
    Emotion: neutral
    EndTime: 00:00:55,054
    Episode: '4'
    Season: '1'
    Sentiment: neutral
    Speaker: Joey
    SrNo: '577'
    StartTime: 00:00:53,094
    Utterance: You
    Utterance_ID: '12'
  dia54_utt2:
    Dialogue_ID: '54'
    Emotion: joy
    EndTime: 00:00:15,556
    Episode: '4'
    Season: '1'
    Sentiment: positive
    Speaker: Phoebe
    SrNo: '567'
    StartTime: 00:00:05,422
    Utterance: If I were omnipotent for a day, I would want, um, world peace, no more
      hunger, good things for the rain-forest...And bigger boobs!
    Utterance_ID: '2'
  dia54_utt3:
    Dialogue_ID: '54'
    Emotion: neutral
    EndTime: 00:00:22,438
    Episode: '4'
    Season: '1'
    Sentiment: neutral
    Speaker: Ross
    SrNo: '568'
    StartTime: 00:00:17,100
    Utterance: Yeah, see.. you took mine. Chandler, what about you?
    Utterance_ID: '3'
  dia54_utt4:
    Dialogue_ID: '54'
    Emotion: neutral
    EndTime: 00:00:26,025
    Episode: '4'
    Season: '1'
    Sentiment: neutral
    Speaker: Chandler
    SrNo: '569'
    StartTime: 00:00:22,605
    Utterance: Uh, if I were omnipotent for a day, I'd.. make myself omnipotent forever.
    Utterance_ID: '4'
  dia54_utt5:
    Dialogue_ID: '54'
    Emotion: disgust
    EndTime: 00:00:31,405
    Episode: '4'
    Season: '1'
    Sentiment: negative
    Speaker: Rachel
    SrNo: '570'
    StartTime: 00:00:26,234
    Utterance: See, there's always one guy.  "If I had a wish, I'd wish for three
      more wishes."
    Utterance_ID: '5'
  dia54_utt6:
    Dialogue_ID: '54'
    Emotion: neutral
    EndTime: 00:00:35,534
    Episode: '4'
    Season: '1'
    Sentiment: neutral
    Speaker: All
    SrNo: '571'
    StartTime: 00:00:34,075
    Utterance: Hey Joey. Hi. Hey, buddy.
    Utterance_ID: '6'
  dia54_utt7:
    Dialogue_ID: '54'
    Emotion: neutral
    EndTime: 00:00:37,828
    Episode: '4'
    Season: '1'
    Sentiment: neutral
    Speaker: Monica
    SrNo: '572'
    StartTime: 00:00:35,702
    Utterance: Hey, Joey, what would you do if you were omnipotent?
    Utterance_ID: '7'
  dia54_utt8:
    Dialogue_ID: '54'
    Emotion: sadness
    EndTime: 00:00:40,831
    Episode: '4'
    Season: '1'
    Sentiment: negative
    Speaker: Joey
    SrNo: '573'
    StartTime: 00:00:38,538
    Utterance: Probably kill myself!
    Utterance_ID: '8'
  dia54_utt9:
    Dialogue_ID: '54'
    Emotion: surprise
    EndTime: 00:00:43,250
    Episode: '4'
    Season: '1'
    Sentiment: positive
    Speaker: Monica
    SrNo: '574'
    StartTime: 00:00:41,791
    Utterance: ..Excuse me?
    Utterance_ID: '9'
  dia55_utt0:
    Dialogue_ID: '55'
    Emotion: sadness
    EndTime: 00:03:48,769
    Episode: '1'
    Season: '6'
    Sentiment: negative
    Speaker: Kate
    SrNo: '578'
    StartTime: 00:03:46,100
    Utterance: I’m sorry.
    Utterance_ID: '0'
  dia56_utt0:
    Dialogue_ID: '56'
    Emotion: anger
    EndTime: 00:19:50,354
    Episode: '22'
    Season: '3'
    Sentiment: negative
    Speaker: Stage Manager
    SrNo: '579'
    StartTime: 00:19:48,103
    Utterance: Joey, onstage!
    Utterance_ID: '0'
  dia56_utt1:
    Dialogue_ID: '56'
    Emotion: sadness
    EndTime: 00:19:53,274
    Episode: '22'
    Season: '3'
    Sentiment: negative
    Speaker: Joey
    SrNo: '580'
    StartTime: 00:19:51,106
    Utterance: Well can you at least stay to the end of the play?
    Utterance_ID: '1'
  dia56_utt10:
    Dialogue_ID: '56'
    Emotion: sadness
    EndTime: 00:20:33,898
    Episode: '22'
    Season: '3'
    Sentiment: negative
    Speaker: Joey
    SrNo: '589'
    StartTime: 00:20:29,311
    Utterance: One thing you gotta know, is that I will never forget you.
    Utterance_ID: '10'
  dia56_utt11:
    Dialogue_ID: '56'
    Emotion: sadness
    EndTime: 00:20:39,320
    Episode: '22'
    Season: '3'
    Sentiment: negative
    Speaker: Joey
    SrNo: '590'
    StartTime: 00:20:34,149
    Utterance: But, you’ve got things you have to do now, and so do I.
    Utterance_ID: '11'
  dia56_utt12:
    Dialogue_ID: '56'
    Emotion: sadness
    EndTime: 00:20:57,797
    Episode: '22'
    Season: '3'
    Sentiment: negative
    Speaker: Joey
    SrNo: '591'
    StartTime: 00:20:40,989
    Utterance: And so… I’m gonna get on this spaceship,  and I’m gonna go to Blargon
      7 in search of alternative fuels.
    Utterance_ID: '12'
  dia56_utt13:
    Dialogue_ID: '56'
    Emotion: sadness
    EndTime: 00:21:05,471
    Episode: '22'
    Season: '3'
    Sentiment: negative
    Speaker: Joey
    SrNo: '592'
    StartTime: 00:20:59,508
    Utterance: But when I return, 200 years from now, you’ll be long gone.
    Utterance_ID: '13'
  dia56_utt14:
    Dialogue_ID: '56'
    Emotion: neutral
    EndTime: 00:21:08,557
    Episode: '22'
    Season: '3'
    Sentiment: neutral
    Speaker: Joey
    SrNo: '593'
    StartTime: 00:21:06,098
    Utterance: But I won’t have aged at all.
    Utterance_ID: '14'
  dia56_utt15:
    Dialogue_ID: '56'
    Emotion: neutral
    EndTime: 00:21:26,534
    Episode: '22'
    Season: '3'
    Sentiment: neutral
    Speaker: Joey
    SrNo: '594'
    StartTime: 00:21:11,823
    Utterance: So you tell your great-great-granddaughter to look me up, because Adrienne,
      baby, I’m gonna want to meet her.
    Utterance_ID: '15'
  dia56_utt16:
    Dialogue_ID: '56'
    Emotion: sadness
    EndTime: 00:21:36,585
    Episode: '22'
    Season: '3'
    Sentiment: negative
    Speaker: Lauren
    SrNo: '595'
    StartTime: 00:21:34,293
    Utterance: So long, Vic!
    Utterance_ID: '16'
  dia56_utt2:
    Dialogue_ID: '56'
    Emotion: sadness
    EndTime: 00:19:56,227
    Episode: '22'
    Season: '3'
    Sentiment: negative
    Speaker: Joey
    SrNo: '581'
    StartTime: 00:19:53,442
    Utterance: I mean, I’ll go to the airport with ya, I-I wanna say good bye.
    Utterance_ID: '2'
  dia56_utt3:
    Dialogue_ID: '56'
    Emotion: neutral
    EndTime: 00:19:58,362
    Episode: '22'
    Season: '3'
    Sentiment: neutral
    Speaker: Lauren
    SrNo: '582'
    StartTime: 00:19:56,445
    Utterance: Where are you Vic?
    Utterance_ID: '3'
  dia56_utt4:
    Dialogue_ID: '56'
    Emotion: sadness
    EndTime: 00:20:00,698
    Episode: '22'
    Season: '3'
    Sentiment: negative
    Speaker: Kate
    SrNo: '583'
    StartTime: 00:19:58,530
    Utterance: Flight’s in an hour. I-I gotta go.
    Utterance_ID: '4'
  dia56_utt5:
    Dialogue_ID: '56'
    Emotion: anger
    EndTime: 00:20:02,325
    Episode: '22'
    Season: '3'
    Sentiment: negative
    Speaker: Lauren
    SrNo: '584'
    StartTime: 00:20:00,866
    Utterance: Vic! Vic!
    Utterance_ID: '5'
  dia56_utt6:
    Dialogue_ID: '56'
    Emotion: anger
    EndTime: 00:20:07,455
    Episode: '22'
    Season: '3'
    Sentiment: negative
    Speaker: Joey
    SrNo: '585'
    StartTime: 00:20:05,454
    Utterance: In a minute!!
    Utterance_ID: '6'
  dia56_utt7:
    Dialogue_ID: '56'
    Emotion: sadness
    EndTime: 00:20:11,959
    Episode: '22'
    Season: '3'
    Sentiment: negative
    Speaker: Lauren
    SrNo: '586'
    StartTime: 00:20:09,583
    Utterance: So this is it? Victor?
    Utterance_ID: '7'
  dia56_utt8:
    Dialogue_ID: '56'
    Emotion: sadness
    EndTime: 00:20:15,755
    Episode: '22'
    Season: '3'
    Sentiment: negative
    Speaker: Joey
    SrNo: '587'
    StartTime: 00:20:12,794
    Utterance: Yeah, I guess it is.
    Utterance_ID: '8'
  dia56_utt9:
    Dialogue_ID: '56'
    Emotion: sadness
    EndTime: 00:20:28,643
    Episode: '22'
    Season: '3'
    Sentiment: negative
    Speaker: Joey
    SrNo: '588'
    StartTime: 00:20:21,970
    Utterance: Listen, I ah, I gotta say good bye, and-and I gotta say it quick ‘cause
      this is killing me.
    Utterance_ID: '9'
  dia57_utt0:
    Dialogue_ID: '57'
    Emotion: neutral
    EndTime: 00:01:18,994
    Episode: '1'
    Season: '3'
    Sentiment: neutral
    Speaker: Rachel
    SrNo: '597'
    StartTime: 00:01:14,616
    Utterance: Nooo Way! The most romantic song ever is
    Utterance_ID: '0'
  dia57_utt1:
    Dialogue_ID: '57'
    Emotion: neutral
    EndTime: 00:01:24,333
    Episode: '1'
    Season: '3'
    Sentiment: neutral
    Speaker: Phoebe
    SrNo: '598'
    StartTime: 00:01:19,162
    Utterance: See, I-I think that one that Elton John wrote for, um, that guy on
    Utterance_ID: '1'
  dia57_utt10:
    Dialogue_ID: '57'
    Emotion: neutral
    EndTime: 00:01:56,949
    Episode: '1'
    Season: '3'
    Sentiment: neutral
    Speaker: Phoebe
    SrNo: '607'
    StartTime: 00:01:52,529
    Utterance: Oh, okay that explains it.
    Utterance_ID: '10'
  dia57_utt11:
    Dialogue_ID: '57'
    Emotion: neutral
    EndTime: 00:02:02,204
    Episode: '1'
    Season: '3'
    Sentiment: neutral
    Speaker: Phoebe
    SrNo: '608'
    StartTime: 00:01:52,529
    Utterance: I got a call at two in the morning, but all I could hear was, like,
      this high squeaky sound, so I thought okay its like a mouse or a opossum.
    Utterance_ID: '11'
  dia57_utt12:
    Dialogue_ID: '57'
    Emotion: joy
    EndTime: 00:02:11,421
    Episode: '1'
    Season: '3'
    Sentiment: positive
    Speaker: Phoebe
    SrNo: '609'
    StartTime: 00:02:03,873
    Utterance: But then I realized where would a mouse or a opossum get the money
      to make the phone call.
    Utterance_ID: '12'
  dia57_utt2:
    Dialogue_ID: '57'
    Emotion: neutral
    EndTime: 00:01:28,295
    Episode: '1'
    Season: '3'
    Sentiment: neutral
    Speaker: Rachel
    SrNo: '599'
    StartTime: 00:01:26,336
    Utterance: What song was that, Pheebs?
    Utterance_ID: '2'
  dia57_utt3:
    Dialogue_ID: '57'
    Emotion: joy
    EndTime: 00:01:37,846
    Episode: '1'
    Season: '3'
    Sentiment: positive
    Speaker: Phoebe
    SrNo: '600'
    StartTime: 00:01:36,513
    Utterance: Hi Monica!
    Utterance_ID: '3'
  dia57_utt4:
    Dialogue_ID: '57'
    Emotion: joy
    EndTime: 0:01:38,807
    Episode: '1'
    Season: '3'
    Sentiment: positive
    Speaker: Ross
    SrNo: '601'
    StartTime: 0:01:38,014
    Utterance: Hey Mon!
    Utterance_ID: '4'
  dia57_utt5:
    Dialogue_ID: '57'
    Emotion: joy
    EndTime: 0:01:39,754
    Episode: '1'
    Season: '3'
    Sentiment: positive
    Speaker: Rachel
    SrNo: '602'
    StartTime: 0:01:38,807
    Utterance: Hey Mon!
    Utterance_ID: '5'
  dia57_utt6:
    Dialogue_ID: '57'
    Emotion: surprise
    EndTime: 00:01:44,978
    Episode: '1'
    Season: '3'
    Sentiment: negative
    Speaker: Phoebe
    SrNo: '603'
    StartTime: 00:01:41,559
    Utterance: Oh my God, has she slept at all?
    Utterance_ID: '6'
  dia57_utt7:
    Dialogue_ID: '57'
    Emotion: neutral
    EndTime: 00:01:44,978
    Episode: '1'
    Season: '3'
    Sentiment: neutral
    Speaker: Ross
    SrNo: '604'
    StartTime: 00:01:43,144
    Utterance: Nope.
    Utterance_ID: '7'
  dia57_utt8:
    Dialogue_ID: '57'
    Emotion: neutral
    EndTime: 00:01:47,064
    Episode: '1'
    Season: '3'
    Sentiment: neutral
    Speaker: Rachel
    SrNo: '605'
    StartTime: 00:01:45,146
    Utterance: No, it's been three nights in a row.
    Utterance_ID: '8'
  dia57_utt9:
    Dialogue_ID: '57'
    Emotion: neutral
    EndTime: 00:01:52,361
    Episode: '1'
    Season: '3'
    Sentiment: neutral
    Speaker: Ross
    SrNo: '606'
    StartTime: 00:01:47,232
    Utterance: Yeah, she finally stopped crying yesterday, but then she found one
      of Richard's cigar butts out on the terrace, so.
    Utterance_ID: '9'
  dia58_utt0:
    Dialogue_ID: '58'
    Emotion: neutral
    EndTime: 00:05:03,552
    Episode: '13'
    Season: '4'
    Sentiment: neutral
    Speaker: Chandler
    SrNo: '610'
    StartTime: 00:05:01,050
    Utterance: So uh, man, are you gonna go to the play with me tonight?
    Utterance_ID: '0'
  dia58_utt1:
    Dialogue_ID: '58'
    Emotion: disgust
    EndTime: 00:05:09,558
    Episode: '13'
    Season: '4'
    Sentiment: negative
    Speaker: Ross
    SrNo: '611'
    StartTime: 00:05:03,720
    Utterance: Y’know what, I don’t know how comfortable I am going to see how hot
      the sex is between some guy and your girlfriend.
    Utterance_ID: '1'
  dia58_utt10:
    Dialogue_ID: '58'
    Emotion: neutral
    EndTime: 00:05:42,674
    Episode: '13'
    Season: '4'
    Sentiment: neutral
    Speaker: Joey
    SrNo: '621'
    StartTime: 00:05:39,589
    Utterance: Listen also we’re uh, we’re watching the game here Saturday night,
      if people want to come over.
    Utterance_ID: '10'
  dia58_utt11:
    Dialogue_ID: '58'
    Emotion: joy
    EndTime: 00:05:43,925
    Episode: '13'
    Season: '4'
    Sentiment: positive
    Speaker: Ross
    SrNo: '622'
    StartTime: 00:05:42,842
    Utterance: Oh yeah!
    Utterance_ID: '11'
  dia58_utt2:
    Dialogue_ID: '58'
    Emotion: neutral
    EndTime: 0:05:11,575
    Episode: '13'
    Season: '4'
    Sentiment: neutral
    Speaker: Chandler
    SrNo: '612'
    StartTime: 0:05:10,143
    Utterance: Yeah, I know but
    Utterance_ID: '2'
  dia58_utt3:
    Dialogue_ID: '58'
    Emotion: neutral
    EndTime: 0:05:12,320
    Episode: '13'
    Season: '4'
    Sentiment: neutral
    Speaker: Ross
    SrNo: '613'
    StartTime: 0:05:11,575
    Utterance: Oh no-no-no, I’m there.
    Utterance_ID: '3'
  dia58_utt4:
    Dialogue_ID: '58'
    Emotion: surprise
    EndTime: 00:05:15,814
    Episode: '13'
    Season: '4'
    Sentiment: positive
    Speaker: Monica
    SrNo: '614'
    StartTime: 00:05:14,731
    Utterance: Hey!
    Utterance_ID: '4'
  dia58_utt5:
    Dialogue_ID: '58'
    Emotion: joy
    EndTime: 00:05:18,150
    Episode: '13'
    Season: '4'
    Sentiment: positive
    Speaker: Joey
    SrNo: '615'
    StartTime: 00:05:14,731
    Utterance: Hey Mon! Want some pancakes?
    Utterance_ID: '5'
  dia58_utt6:
    Dialogue_ID: '58'
    Emotion: surprise
    EndTime: 00:05:18,150
    Episode: '13'
    Season: '4'
    Sentiment: positive
    Speaker: Monica
    SrNo: '616'
    StartTime: 00:05:15,982
    Utterance: You made pancakes?
    Utterance_ID: '6'
  dia58_utt7:
    Dialogue_ID: '58'
    Emotion: joy
    EndTime: 00:05:20,110
    Episode: '13'
    Season: '4'
    Sentiment: positive
    Speaker: Joey
    SrNo: '617'
    StartTime: 00:05:18,318
    Utterance: Yep! Grab a plate.
    Utterance_ID: '7'
  dia58_utt8:
    Dialogue_ID: '58'
    Emotion: neutral
    EndTime: 00:05:27,784
    Episode: '13'
    Season: '4'
    Sentiment: neutral
    Speaker: Joey
    SrNo: '619'
    StartTime: 00:05:21,988
    Utterance: No-no, stay right there.  Gettin’ closer.
    Utterance_ID: '8'
  dia58_utt9:
    Dialogue_ID: '58'
    Emotion: neutral
    EndTime: 00:05:33,749
    Episode: '13'
    Season: '4'
    Sentiment: neutral
    Speaker: Chandler
    SrNo: '620'
    StartTime: 00:05:29,537
    Utterance: Okay, okay, but don’t worry, because we also have cereals, muffins,
      waffles,
    Utterance_ID: '9'
  dia59_utt0:
    Dialogue_ID: '59'
    Emotion: neutral
    EndTime: 00:21:45,344
    Episode: '20'
    Season: '5'
    Sentiment: neutral
    Speaker: Chandler
    SrNo: '623'
    StartTime: 00:21:42,592
    Utterance: Yes, if the foxhole was lined with sandwiches.
    Utterance_ID: '0'
  dia59_utt1:
    Dialogue_ID: '59'
    Emotion: neutral
    EndTime: 00:21:48,848
    Episode: '20'
    Season: '5'
    Sentiment: neutral
    Speaker: Joey
    SrNo: '624'
    StartTime: 00:21:46,638
    Utterance: Yeah, hero sandwiches.
    Utterance_ID: '1'
  dia59_utt2:
    Dialogue_ID: '59'
    Emotion: neutral
    EndTime: 00:21:55,813
    Episode: '20'
    Season: '5'
    Sentiment: neutral
    Speaker: Phoebe
    SrNo: '625'
    StartTime: 00:21:51,310
    Utterance: Well you all know that I'm a pacifist so I'm not interested in war
      in any way.
    Utterance_ID: '2'
  dia59_utt3:
    Dialogue_ID: '59'
    Emotion: neutral
    EndTime: 00:21:59,358
    Episode: '20'
    Season: '5'
    Sentiment: neutral
    Speaker: Phoebe
    SrNo: '627'
    StartTime: 00:21:56,064
    Utterance: When the revolution comes, I will have to destroy you all.
    Utterance_ID: '3'
  dia59_utt4:
    Dialogue_ID: '59'
    Emotion: neutral
    EndTime: 00:22:01,861
    Episode: '20'
    Season: '5'
    Sentiment: neutral
    Speaker: Phoebe
    SrNo: '628'
    StartTime: 00:22:00,569
    Utterance: Not you Joey.
    Utterance_ID: '4'
  dia5_utt0:
    Dialogue_ID: '5'
    Emotion: anger
    EndTime: 00:18:31,234
    Episode: '7'
    Season: '2'
    Sentiment: negative
    Speaker: Ross
    SrNo: '43'
    StartTime: 00:18:28,565
    Utterance: You had no right to tell me you ever had feelings for me.
    Utterance_ID: '0'
  dia5_utt1:
    Dialogue_ID: '5'
    Emotion: surprise
    EndTime: 00:18:33,528
    Episode: '7'
    Season: '2'
    Sentiment: negative
    Speaker: Rachel
    SrNo: '44'
    StartTime: 00:18:31,693
    Utterance: What?
    Utterance_ID: '1'
  dia5_utt10:
    Dialogue_ID: '5'
    Emotion: anger
    EndTime: 00:19:31,210
    Episode: '7'
    Season: '2'
    Sentiment: negative
    Speaker: Rachel
    SrNo: '53'
    StartTime: 00:19:29,835
    Utterance: Cause I don't need your stupid ship.
    Utterance_ID: '10'
  dia5_utt11:
    Dialogue_ID: '5'
    Emotion: anger
    EndTime: 0:19:32,440
    Episode: '7'
    Season: '2'
    Sentiment: negative
    Speaker: Ross
    SrNo: '54'
    StartTime: 0:19:31,378
    Utterance: Good.
    Utterance_ID: '11'
  dia5_utt12:
    Dialogue_ID: '5'
    Emotion: anger
    EndTime: 0:19:33,256
    Episode: '7'
    Season: '2'
    Sentiment: negative
    Speaker: Rachel
    SrNo: '55'
    StartTime: 0:19:32,440
    Utterance: Good.
    Utterance_ID: '12'
  dia5_utt2:
    Dialogue_ID: '5'
    Emotion: anger
    EndTime: 00:18:35,196
    Episode: '7'
    Season: '2'
    Sentiment: negative
    Speaker: Ross
    SrNo: '45'
    StartTime: 00:18:31,693
    Utterance: I was doing great with Julie before I found out about you.
    Utterance_ID: '2'
  dia5_utt3:
    Dialogue_ID: '5'
    Emotion: anger
    EndTime: 00:18:39,951
    Episode: '7'
    Season: '2'
    Sentiment: negative
    Speaker: Rachel
    SrNo: '46'
    StartTime: 00:18:35,364
    Utterance: Hey, I was doin' great before I found out about you. You think it's
      easy for me to see you with Julie?
    Utterance_ID: '3'
  dia5_utt4:
    Dialogue_ID: '5'
    Emotion: anger
    EndTime: 0:19:14,030
    Episode: '7'
    Season: '2'
    Sentiment: negative
    Speaker: Ross
    SrNo: '47'
    StartTime: 0:19:12,818
    Utterance: The point is I...
    Utterance_ID: '4'
  dia5_utt5:
    Dialogue_ID: '5'
    Emotion: anger
    EndTime: 0:19:15,699
    Episode: '7'
    Season: '2'
    Sentiment: negative
    Speaker: Ross
    SrNo: '48'
    StartTime: 0:19:14,030
    Utterance: I don't need this right now, OK.
    Utterance_ID: '5'
  dia5_utt6:
    Dialogue_ID: '5'
    Emotion: anger
    EndTime: 00:19:20,741
    Episode: '7'
    Season: '2'
    Sentiment: negative
    Speaker: Ross
    SrNo: '49'
    StartTime: 00:19:15,821
    Utterance: It, it's too late, I'm with somebody else, I'm happy.
    Utterance_ID: '6'
  dia5_utt7:
    Dialogue_ID: '5'
    Emotion: anger
    EndTime: 00:19:20,741
    Episode: '7'
    Season: '2'
    Sentiment: negative
    Speaker: Ross
    SrNo: '50'
    StartTime: 00:19:17,781
    Utterance: This ship has sailed.
    Utterance_ID: '7'
  dia5_utt8:
    Dialogue_ID: '5'
    Emotion: anger
    EndTime: 0:19:29,588
    Episode: '7'
    Season: '2'
    Sentiment: negative
    Speaker: Rachel
    SrNo: '51'
    StartTime: 0:19:27,166
    Utterance: Alright, fine, you go ahead and you do that, alright Ross.
    Utterance_ID: '8'
  dia5_utt9:
    Dialogue_ID: '5'
    Emotion: anger
    EndTime: 0:19:29,727
    Episode: '7'
    Season: '2'
    Sentiment: negative
    Speaker: Ross
    SrNo: '52'
    StartTime: 0:19:29,588
    Utterance: Fine.
    Utterance_ID: '9'
  dia60_utt0:
    Dialogue_ID: '60'
    Emotion: surprise
    EndTime: 00:17:18,036
    Episode: '17'
    Season: '6'
    Sentiment: positive
    Speaker: Chandler
    SrNo: '629'
    StartTime: 00:17:15,534
    Utterance: Oh my good God.
    Utterance_ID: '0'
  dia60_utt1:
    Dialogue_ID: '60'
    Emotion: neutral
    EndTime: 00:17:30,798
    Episode: '17'
    Season: '6'
    Sentiment: neutral
    Speaker: Monica
    SrNo: '630'
    StartTime: 00:17:18,871
    Utterance: Hey! Continuing the countdown of your favorite meals. Tonight, No.
      3, macaroni and cheese with cut up hot dogs.
    Utterance_ID: '1'
  dia60_utt2:
    Dialogue_ID: '60'
    Emotion: anger
    EndTime: 00:17:36,012
    Episode: '17'
    Season: '6'
    Sentiment: negative
    Speaker: Chandler
    SrNo: '631'
    StartTime: 00:17:32,551
    Utterance: Look, you have done enough! Okay? You have to stop this now.
    Utterance_ID: '2'
  dia60_utt3:
    Dialogue_ID: '60'
    Emotion: joy
    EndTime: 00:17:42,560
    Episode: '17'
    Season: '6'
    Sentiment: positive
    Speaker: Monica
    SrNo: '632'
    StartTime: 00:17:36,180
    Utterance: I will! But not tonight. For dinner music, I thought we could listen
      to that tape you made me.
    Utterance_ID: '3'
  dia60_utt4:
    Dialogue_ID: '60'
    Emotion: neutral
    EndTime: 00:17:44,520
    Episode: '17'
    Season: '6'
    Sentiment: neutral
    Speaker: Chandler
    SrNo: '633'
    StartTime: 00:17:42,728
    Utterance: Oh, the mixed tape.
    Utterance_ID: '4'
  dia60_utt5:
    Dialogue_ID: '60'
    Emotion: joy
    EndTime: 00:17:48,107
    Episode: '17'
    Season: '6'
    Sentiment: positive
    Speaker: Monica
    SrNo: '634'
    StartTime: 00:17:45,731
    Utterance: The Way You Look Tonight
    Utterance_ID: '5'
  dia60_utt6:
    Dialogue_ID: '60'
    Emotion: joy
    EndTime: 00:18:19,055
    Episode: '17'
    Season: '6'
    Sentiment: positive
    Speaker: Monica
    SrNo: '635'
    StartTime: 00:18:16,136
    Utterance: You are just the sweetest.
    Utterance_ID: '6'
  dia61_utt0:
    Dialogue_ID: '61'
    Emotion: joy
    EndTime: 0:12:47,225
    Episode: '21'
    Season: '3'
    Sentiment: positive
    Speaker: Monica
    SrNo: '637'
    StartTime: 0:12:46,891
    Utterance: Hey!
    Utterance_ID: '0'
  dia61_utt1:
    Dialogue_ID: '61'
    Emotion: joy
    EndTime: 0:12:48,632
    Episode: '21'
    Season: '3'
    Sentiment: positive
    Speaker: Phoebe
    SrNo: '638'
    StartTime: 0:12:47,225
    Utterance: Hey!
    Utterance_ID: '1'
  dia61_utt2:
    Dialogue_ID: '61'
    Emotion: neutral
    EndTime: 00:12:50,393
    Episode: '21'
    Season: '3'
    Sentiment: neutral
    Speaker: Monica
    SrNo: '639'
    StartTime: 00:12:48,726
    Utterance: Hey, guess what I’m doing tonight.
    Utterance_ID: '2'
  dia61_utt3:
    Dialogue_ID: '61'
    Emotion: neutral
    EndTime: 00:12:50,393
    Episode: '21'
    Season: '3'
    Sentiment: neutral
    Speaker: Phoebe
    SrNo: '640'
    StartTime: 00:12:49,393
    Utterance: What?
    Utterance_ID: '3'
  dia61_utt4:
    Dialogue_ID: '61'
    Emotion: neutral
    EndTime: 00:12:52,562
    Episode: '21'
    Season: '3'
    Sentiment: neutral
    Speaker: Monica
    SrNo: '641'
    StartTime: 00:12:50,603
    Utterance: I’m checking out the restaurant with Pete.
    Utterance_ID: '4'
  dia61_utt5:
    Dialogue_ID: '61'
    Emotion: joy
    EndTime: 00:12:56,232
    Episode: '21'
    Season: '3'
    Sentiment: positive
    Speaker: Phoebe
    SrNo: '642'
    StartTime: 00:12:52,730
    Utterance: Ohh, Monica, I am so excited for you.
    Utterance_ID: '5'
  dia62_utt0:
    Dialogue_ID: '62'
    Emotion: neutral
    EndTime: 00:00:59,058
    Episode: '16'
    Season: '6'
    Sentiment: neutral
    Speaker: Ross
    SrNo: '644'
    StartTime: 00:00:50,924
    Utterance: So honey this uh, this threesome thing umm, I mean how-how are you
      gonna start to find
    Utterance_ID: '0'
  dia62_utt1:
    Dialogue_ID: '62'
    Emotion: joy
    EndTime: 00:01:03,020
    Episode: '16'
    Season: '6'
    Sentiment: positive
    Speaker: Carol
    SrNo: '645'
    StartTime: 00:00:59,309
    Utterance: Ooh, actually I’ve been making a list of all the women I know who might
      be into doing this!
    Utterance_ID: '1'
  dia62_utt2:
    Dialogue_ID: '62'
    Emotion: surprise
    EndTime: 00:01:18,285
    Episode: '16'
    Season: '6'
    Sentiment: positive
    Speaker: Ross
    SrNo: '646'
    StartTime: 00:01:05,090
    Utterance: Oh.  Wow!  Huh.  Boy!  Well, someone’s been doing their homework.
    Utterance_ID: '2'
  dia62_utt3:
    Dialogue_ID: '62'
    Emotion: neutral
    EndTime: 00:01:22,926
    Episode: '16'
    Season: '6'
    Sentiment: neutral
    Speaker: Carol
    SrNo: '647'
    StartTime: 00:01:18,661
    Utterance: Yeah. Ooh, and I know Gail Rosten is in there twice, but she is so
    Utterance_ID: '3'
  dia62_utt4:
    Dialogue_ID: '62'
    Emotion: neutral
    EndTime: 00:01:30,964
    Episode: '16'
    Season: '6'
    Sentiment: neutral
    Speaker: Ross
    SrNo: '648'
    StartTime: 00:01:23,124
    Utterance: Oh, I know.  Y’know, just-just talking about it is getting me kinda
    Utterance_ID: '4'
  dia62_utt5:
    Dialogue_ID: '62'
    Emotion: neutral
    EndTime: 00:01:33,258
    Episode: '16'
    Season: '6'
    Sentiment: neutral
    Speaker: Carol
    SrNo: '649'
    StartTime: 00:01:31,132
    Utterance: Oh, me too.
    Utterance_ID: '5'
  dia63_utt0:
    Dialogue_ID: '63'
    Emotion: joy
    EndTime: 00:19:42,794
    Episode: '18'
    Season: '8'
    Sentiment: positive
    Speaker: Ross
    SrNo: '650'
    StartTime: 00:19:36,622
    Utterance: and then, we could’ve gone from the ceremony to the reception with
      you in the sidecar!
    Utterance_ID: '0'
  dia63_utt1:
    Dialogue_ID: '63'
    Emotion: neutral
    EndTime: 00:19:44,838
    Episode: '18'
    Season: '8'
    Sentiment: neutral
    Speaker: Rachel
    SrNo: '651'
    StartTime: 00:19:43,003
    Utterance: Ross, it just wouldn’t have been feasible.
    Utterance_ID: '1'
  dia63_utt10:
    Dialogue_ID: '63'
    Emotion: joy
    EndTime: 0:20:13,534
    Episode: '18'
    Season: '8'
    Sentiment: positive
    Speaker: Rachel
    SrNo: '660'
    StartTime: 0:20:08,278
    Utterance: With the, with the lilies, and-and the song, and the stars!
    Utterance_ID: '10'
  dia63_utt11:
    Dialogue_ID: '63'
    Emotion: joy
    EndTime: 0:20:16,959
    Episode: '18'
    Season: '8'
    Sentiment: positive
    Speaker: Rachel
    SrNo: '661'
    StartTime: 0:20:13,617
    Utterance: It was…really wonderful!
    Utterance_ID: '11'
  dia63_utt12:
    Dialogue_ID: '63'
    Emotion: surprise
    EndTime: 0:20:18,759
    Episode: '18'
    Season: '8'
    Sentiment: positive
    Speaker: Rachel
    SrNo: '662'
    StartTime: 0:20:16,959
    Utterance: Did you just make that up?
    Utterance_ID: '12'
  dia63_utt13:
    Dialogue_ID: '63'
    Emotion: neutral
    EndTime: 00:20:22,167
    Episode: '18'
    Season: '8'
    Sentiment: neutral
    Speaker: Ross
    SrNo: '663'
    StartTime: 00:20:19,039
    Utterance: No, actually I thought about it when, when we were going out.
    Utterance_ID: '13'
  dia63_utt14:
    Dialogue_ID: '63'
    Emotion: neutral
    EndTime: 00:20:27,130
    Episode: '18'
    Season: '8'
    Sentiment: neutral
    Speaker: Ross
    SrNo: '664'
    StartTime: 00:20:22,376
    Utterance: It’s how I imagined I uh, I would ask you to marry me.
    Utterance_ID: '14'
  dia63_utt15:
    Dialogue_ID: '63'
    Emotion: neutral
    EndTime: 00:20:35,055
    Episode: '18'
    Season: '8'
    Sentiment: neutral
    Speaker: Rachel
    SrNo: '665'
    StartTime: 00:20:30,550
    Utterance: Well, that would’ve been very hard to say no too.
    Utterance_ID: '15'
  dia63_utt16:
    Dialogue_ID: '63'
    Emotion: neutral
    EndTime: 00:20:53,407
    Episode: '18'
    Season: '8'
    Sentiment: neutral
    Speaker: Ross
    SrNo: '666'
    StartTime: 00:20:38,016
    Utterance: It’s a good thing I didn’t do it, because it sounds like it would’ve
      been a very expensive wedding.  Okay, good night
    Utterance_ID: '16'
  dia63_utt17:
    Dialogue_ID: '63'
    Emotion: neutral
    EndTime: 00:20:53,407
    Episode: '18'
    Season: '8'
    Sentiment: neutral
    Speaker: Rachel
    SrNo: '667'
    StartTime: 00:20:52,407
    Utterance: Goodnight
    Utterance_ID: '17'
  dia63_utt18:
    Dialogue_ID: '63'
    Emotion: neutral
    EndTime: 00:21:00,664
    Episode: '18'
    Season: '8'
    Sentiment: neutral
    Speaker: Ross
    SrNo: '668'
    StartTime: 00:20:55,909
    Utterance: Even if the sidecar had a windscreen so your hair wouldn’t get messed
      up?
    Utterance_ID: '18'
  dia63_utt19:
    Dialogue_ID: '63'
    Emotion: neutral
    EndTime: 0:21:01,754
    Episode: '18'
    Season: '8'
    Sentiment: neutral
    Speaker: Rachel
    SrNo: '669'
    StartTime: 0:21:00,872
    Utterance: I will think about it.
    Utterance_ID: '19'
  dia63_utt2:
    Dialogue_ID: '63'
    Emotion: anger
    EndTime: 00:19:49,593
    Episode: '18'
    Season: '8'
    Sentiment: negative
    Speaker: Ross
    SrNo: '652'
    StartTime: 00:19:45,088
    Utterance: But having a dove place the ring on your finger would’ve been no problem?
    Utterance_ID: '2'
  dia63_utt20:
    Dialogue_ID: '63'
    Emotion: neutral
    EndTime: 0:21:04,265
    Episode: '18'
    Season: '8'
    Sentiment: neutral
    Speaker: Ross
    SrNo: '670'
    StartTime: 0:21:01,754
    Utterance: That’s all I’m askin’
    Utterance_ID: '20'
  dia63_utt3:
    Dialogue_ID: '63'
    Emotion: joy
    EndTime: 00:19:54,056
    Episode: '18'
    Season: '8'
    Sentiment: positive
    Speaker: Rachel
    SrNo: '653'
    StartTime: 00:19:52,137
    Utterance: It was really fun being married to you tonight.
    Utterance_ID: '3'
  dia63_utt4:
    Dialogue_ID: '63'
    Emotion: joy
    EndTime: 00:19:57,351
    Episode: '18'
    Season: '8'
    Sentiment: positive
    Speaker: Ross
    SrNo: '654'
    StartTime: 00:19:54,222
    Utterance: Yeah! And! And, it was the easiest 400 bucks I’ve ever made.
    Utterance_ID: '4'
  dia63_utt5:
    Dialogue_ID: '63'
    Emotion: sadness
    EndTime: 0:20:01,747
    Episode: '18'
    Season: '8'
    Sentiment: negative
    Speaker: Rachel
    SrNo: '655'
    StartTime: 0:19:58,935
    Utterance: Okay Ross, can I uh, can I ask you something?
    Utterance_ID: '5'
  dia63_utt6:
    Dialogue_ID: '63'
    Emotion: neutral
    EndTime: 0:20:02,499
    Episode: '18'
    Season: '8'
    Sentiment: neutral
    Speaker: Ross
    SrNo: '656'
    StartTime: 0:20:01,747
    Utterance: Yeah.
    Utterance_ID: '6'
  dia63_utt7:
    Dialogue_ID: '63'
    Emotion: neutral
    EndTime: 0:20:04,951
    Episode: '18'
    Season: '8'
    Sentiment: neutral
    Speaker: Rachel
    SrNo: '657'
    StartTime: 0:20:02,689
    Utterance: That proposal, at the planetarium
    Utterance_ID: '7'
  dia63_utt8:
    Dialogue_ID: '63'
    Emotion: sadness
    EndTime: 0:20:07,383
    Episode: '18'
    Season: '8'
    Sentiment: negative
    Speaker: Ross
    SrNo: '658'
    StartTime: 0:20:04,951
    Utterance: I know, I know it was stupid.
    Utterance_ID: '8'
  dia63_utt9:
    Dialogue_ID: '63'
    Emotion: surprise
    EndTime: 0:20:08,278
    Episode: '18'
    Season: '8'
    Sentiment: positive
    Speaker: Rachel
    SrNo: '659'
    StartTime: 0:20:07,527
    Utterance: Are you kidding?!
    Utterance_ID: '9'
  dia64_utt0:
    Dialogue_ID: '64'
    Emotion: surprise
    EndTime: 00:22:14,623
    Episode: '9'
    Season: '6'
    Sentiment: positive
    Speaker: Rachel
    SrNo: '671'
    StartTime: 00:22:05,365
    Utterance: You guys! It was bananas, cream, and beef! I-I just cannot believe
      that you ate that so that I wouldn’t feel bad!
    Utterance_ID: '0'
  dia64_utt1:
    Dialogue_ID: '64'
    Emotion: joy
    EndTime: 00:22:18,085
    Episode: '9'
    Season: '6'
    Sentiment: positive
    Speaker: Monica
    SrNo: '672'
    StartTime: 00:22:14,833
    Utterance: Well actually, I-I didn’t eat mine. It’s still in the bathroom.
    Utterance_ID: '1'
  dia64_utt2:
    Dialogue_ID: '64'
    Emotion: neutral
    EndTime: 00:22:19,295
    Episode: '9'
    Season: '6'
    Sentiment: neutral
    Speaker: Joey
    SrNo: '673'
    StartTime: 00:22:18,295
    Utterance: No it isn’t, I ate that.
    Utterance_ID: '2'
  dia64_utt3:
    Dialogue_ID: '64'
    Emotion: neutral
    EndTime: 00:22:24,133
    Episode: '9'
    Season: '6'
    Sentiment: neutral
    Speaker: Mrs. Geller
    SrNo: '674'
    StartTime: 00:22:22,049
    Utterance: Well we left ours in Monica’s bedroom.
    Utterance_ID: '3'
  dia64_utt4:
    Dialogue_ID: '64'
    Emotion: neutral
    EndTime: 00:22:26,635
    Episode: '9'
    Season: '6'
    Sentiment: neutral
    Speaker: Joey
    SrNo: '675'
    StartTime: 00:22:24,343
    Utterance: Nope, got it and I got yours  too.
    Utterance_ID: '4'
  dia65_utt0:
    Dialogue_ID: '65'
    Emotion: joy
    EndTime: 00:04:19,216
    Episode: '9'
    Season: '4'
    Sentiment: positive
    Speaker: Rachel
    SrNo: '677'
    StartTime: 00:04:17,006
    Utterance: And that’s I’m so glad… there’s no problem.
    Utterance_ID: '0'
  dia65_utt1:
    Dialogue_ID: '65'
    Emotion: neutral
    EndTime: 00:04:23,845
    Episode: '9'
    Season: '4'
    Sentiment: neutral
    Speaker: Joanna
    SrNo: '678'
    StartTime: 00:04:19,842
    Utterance: That’s fine, actually I’m on the hiring committee, so there’ll be at
      least one friendly face.
    Utterance_ID: '1'
  dia65_utt10:
    Dialogue_ID: '65'
    Emotion: joy
    EndTime: 00:04:57,254
    Episode: '9'
    Season: '4'
    Sentiment: positive
    Speaker: Joanna
    SrNo: '687'
    StartTime: 00:04:51,873
    Utterance: Kidding! God, I feel wild today!
    Utterance_ID: '10'
  dia65_utt2:
    Dialogue_ID: '65'
    Emotion: joy
    EndTime: 00:04:25,430
    Episode: '9'
    Season: '4'
    Sentiment: positive
    Speaker: Rachel
    SrNo: '679'
    StartTime: 00:04:24,013
    Utterance: Ohh! That’s great!
    Utterance_ID: '2'
  dia65_utt3:
    Dialogue_ID: '65'
    Emotion: neutral
    EndTime: 00:04:31,603
    Episode: '9'
    Season: '4'
    Sentiment: neutral
    Speaker: Joanna
    SrNo: '680'
    StartTime: 00:04:25,598
    Utterance: You know, Junior Miss is where I started. Oh, I had to sleep with the
    Utterance_ID: '3'
  dia65_utt4:
    Dialogue_ID: '65'
    Emotion: surprise
    EndTime: 0:04:33,541
    Episode: '9'
    Season: '4'
    Sentiment: positive
    Speaker: Rachel
    SrNo: '681'
    StartTime: 0:04:32,689
    Utterance: Really?!
    Utterance_ID: '4'
  dia65_utt5:
    Dialogue_ID: '65'
    Emotion: joy
    EndTime: 0:04:36,295
    Episode: '9'
    Season: '4'
    Sentiment: positive
    Speaker: Joanna
    SrNo: '682'
    StartTime: 0:04:33,541
    Utterance: No-ho-ho!
    Utterance_ID: '5'
  dia65_utt6:
    Dialogue_ID: '65'
    Emotion: neutral
    EndTime: 00:04:37,985
    Episode: '9'
    Season: '4'
    Sentiment: neutral
    Speaker: Joanna
    SrNo: '683'
    StartTime: 00:04:36,401
    Utterance: Yeah.
    Utterance_ID: '6'
  dia65_utt7:
    Dialogue_ID: '65'
    Emotion: neutral
    EndTime: 00:04:45,200
    Episode: '9'
    Season: '4'
    Sentiment: neutral
    Speaker: Joanna
    SrNo: '684'
    StartTime: 00:04:38,987
    Utterance: I mean, no-no-no-no-no, don’t you worry, I’m sure with your qualifications
      you won’t need to sleep with some guy to get that job.
    Utterance_ID: '7'
  dia65_utt8:
    Dialogue_ID: '65'
    Emotion: neutral
    EndTime: 00:04:48,704
    Episode: '9'
    Season: '4'
    Sentiment: neutral
    Speaker: Joanna
    SrNo: '685'
    StartTime: 00:04:46,577
    Utterance: Although, I might need some convincing.
    Utterance_ID: '8'
  dia65_utt9:
    Dialogue_ID: '65'
    Emotion: fear
    EndTime: 00:04:51,873
    Episode: '9'
    Season: '4'
    Sentiment: negative
    Speaker: Rachel
    SrNo: '686'
    StartTime: 00:04:50,873
    Utterance: Well, I, umm
    Utterance_ID: '9'
  dia66_utt0:
    Dialogue_ID: '66'
    Emotion: surprise
    EndTime: 00:14:38,334
    Episode: '23'
    Season: '7'
    Sentiment: negative
    Speaker: Phoebe
    SrNo: '688'
    StartTime: 00:14:35,291
    Utterance: Oh my God! Chandler just left though!
    Utterance_ID: '0'
  dia66_utt1:
    Dialogue_ID: '66'
    Emotion: neutral
    EndTime: 00:14:45,216
    Episode: '23'
    Season: '7'
    Sentiment: neutral
    Speaker: Rachel
    SrNo: '689'
    StartTime: 00:14:38,586
    Utterance: Yeah but, maybe it’s not what we think. Maybe it’s tell Monica I’m
      sorry I…drank the last of the milk.
    Utterance_ID: '1'
  dia66_utt11:
    Dialogue_ID: '66'
    Emotion: neutral
    EndTime: 00:15:31,179
    Episode: '23'
    Season: '7'
    Sentiment: neutral
    Speaker: Ross
    SrNo: '699'
    StartTime: 00:15:29,345
    Utterance: I will, I will find him.
    Utterance_ID: '11'
  dia66_utt2:
    Dialogue_ID: '66'
    Emotion: neutral
    EndTime: 00:14:54,048
    Episode: '23'
    Season: '7'
    Sentiment: neutral
    Speaker: Phoebe
    SrNo: '690'
    StartTime: 00:14:45,676
    Utterance: Or maybe he-he was writing to tell her that-that he’s changed his name,
      y’know? Tell Monica I’m sorry.
    Utterance_ID: '2'
  dia66_utt3:
    Dialogue_ID: '66'
    Emotion: surprise
    EndTime: 00:15:01,065
    Episode: '23'
    Season: '7'
    Sentiment: negative
    Speaker: Ross
    SrNo: '691'
    StartTime: 00:14:56,020
    Utterance: I think it means he freaked out and left!
    Utterance_ID: '3'
  dia66_utt4:
    Dialogue_ID: '66'
    Emotion: anger
    EndTime: 00:15:06,905
    Episode: '23'
    Season: '7'
    Sentiment: negative
    Speaker: Phoebe
    SrNo: '692'
    StartTime: 00:15:01,525
    Utterance: Don’t be so negative! Good God! Isn’t it possible that Sorry is sitting
      in there  right now?!
    Utterance_ID: '4'
  dia66_utt5:
    Dialogue_ID: '66'
    Emotion: sadness
    EndTime: 00:15:12,035
    Episode: '23'
    Season: '7'
    Sentiment: negative
    Speaker: Rachel
    SrNo: '693'
    StartTime: 00:15:08,032
    Utterance: Okay. Phoebe, I-I think Ross is right. What are we gonna do?
    Utterance_ID: '5'
  dia66_utt6:
    Dialogue_ID: '66'
    Emotion: neutral
    EndTime: 00:15:15,872
    Episode: '23'
    Season: '7'
    Sentiment: neutral
    Speaker: Ross
    SrNo: '694'
    StartTime: 00:15:12,369
    Utterance: Look—Okay, I’m just gonna—I’m gonna have to go find him and bring him
      back!
    Utterance_ID: '6'
  dia66_utt7:
    Dialogue_ID: '66'
    Emotion: neutral
    EndTime: 0:15:16,503
    Episode: '23'
    Season: '7'
    Sentiment: neutral
    Speaker: Ross
    SrNo: '695'
    StartTime: 0:15:16,081
    Utterance: Okay?
    Utterance_ID: '7'
  dia66_utt8:
    Dialogue_ID: '66'
    Emotion: neutral
    EndTime: 0:15:19,673
    Episode: '23'
    Season: '7'
    Sentiment: neutral
    Speaker: Ross
    SrNo: '696'
    StartTime: 0:15:16,503
    Utterance: You-you make sure Monica does not find out, okay?
    Utterance_ID: '8'
  dia67_utt0:
    Dialogue_ID: '67'
    Emotion: joy
    EndTime: 0:02:01,205
    Episode: '19'
    Season: '6'
    Sentiment: positive
    Speaker: Rachel
    SrNo: '700'
    StartTime: 0:01:59,953
    Utterance: Hey!
    Utterance_ID: '0'
  dia67_utt1:
    Dialogue_ID: '67'
    Emotion: joy
    EndTime: 0:02:01,361
    Episode: '19'
    Season: '6'
    Sentiment: positive
    Speaker: All
    SrNo: '701'
    StartTime: 0:02:01,205
    Utterance: Hi! Hey!
    Utterance_ID: '1'
  dia67_utt10:
    Dialogue_ID: '67'
    Emotion: neutral
    EndTime: 00:02:39,408
    Episode: '19'
    Season: '6'
    Sentiment: neutral
    Speaker: Phoebe
    SrNo: '710'
    StartTime: 00:02:37,740
    Utterance: Well, what kind of guy are you looking for?
    Utterance_ID: '10'
  dia67_utt2:
    Dialogue_ID: '67'
    Emotion: neutral
    EndTime: 00:02:04,289
    Episode: '19'
    Season: '6'
    Sentiment: neutral
    Speaker: Rachel
    SrNo: '702'
    StartTime: 00:02:01,454
    Utterance: Do you guys know any cute guys?
    Utterance_ID: '2'
  dia67_utt3:
    Dialogue_ID: '67'
    Emotion: joy
    EndTime: 00:02:07,417
    Episode: '19'
    Season: '6'
    Sentiment: positive
    Speaker: Chandler
    SrNo: '703'
    StartTime: 00:02:04,457
    Utterance: Well, of course I do! My good friend Joey over here.
    Utterance_ID: '3'
  dia67_utt4:
    Dialogue_ID: '67'
    Emotion: joy
    EndTime: 00:02:14,299
    Episode: '19'
    Season: '6'
    Sentiment: positive
    Speaker: Joey
    SrNo: '704'
    StartTime: 00:02:10,839
    Utterance: Oh, I’m sorry. Thank you Chandler.
    Utterance_ID: '4'
  dia67_utt5:
    Dialogue_ID: '67'
    Emotion: neutral
    EndTime: 00:02:21,056
    Episode: '19'
    Season: '6'
    Sentiment: neutral
    Speaker: Rachel
    SrNo: '705'
    StartTime: 00:02:15,635
    Utterance: Anyway, there’s this big charity ball this weekend and Ralph Lauren
      bought a table, so I kinda have to go
    Utterance_ID: '5'
  dia67_utt6:
    Dialogue_ID: '67'
    Emotion: neutral
    EndTime: 00:02:22,350
    Episode: '19'
    Season: '6'
    Sentiment: neutral
    Speaker: Monica
    SrNo: '706'
    StartTime: 00:02:21,224
    Utterance: What’s the charity?
    Utterance_ID: '6'
  dia67_utt7:
    Dialogue_ID: '67'
    Emotion: neutral
    EndTime: 00:02:30,899
    Episode: '19'
    Season: '6'
    Sentiment: neutral
    Speaker: Rachel
    SrNo: '707'
    StartTime: 00:02:22,000
    Utterance: I don’t know, something either trees or disease—Ralph mumbles a lot.
    Utterance_ID: '7'
  dia67_utt8:
    Dialogue_ID: '67'
    Emotion: neutral
    EndTime: 00:02:34,528
    Episode: '19'
    Season: '6'
    Sentiment: neutral
    Speaker: Monica
    SrNo: '708'
    StartTime: 00:02:27,772
    Utterance: Does Ralph mumble when you’re not paying attention?
    Utterance_ID: '8'
  dia67_utt9:
    Dialogue_ID: '67'
    Emotion: surprise
    EndTime: 00:02:37,573
    Episode: '19'
    Season: '6'
    Sentiment: positive
    Speaker: Rachel
    SrNo: '709'
    StartTime: 00:02:31,067
    Utterance: Yeah! It’s weird. But the thing is need to find a date.
    Utterance_ID: '9'
  dia68_utt0:
    Dialogue_ID: '68'
    Emotion: joy
    EndTime: 00:02:19,054
    Episode: '21'
    Season: '6'
    Sentiment: positive
    Speaker: Rachel
    SrNo: '711'
    StartTime: 00:02:18,012
    Utterance: Hey!
    Utterance_ID: '0'
  dia68_utt1:
    Dialogue_ID: '68'
    Emotion: neutral
    EndTime: 00:02:20,973
    Episode: '21'
    Season: '6'
    Sentiment: neutral
    Speaker: Ross
    SrNo: '712'
    StartTime: 00:02:19,222
    Utterance: What are you guys doing later?
    Utterance_ID: '1'
  dia68_utt10:
    Dialogue_ID: '68'
    Emotion: joy
    EndTime: 00:02:47,541
    Episode: '21'
    Season: '6'
    Sentiment: positive
    Speaker: Ross
    SrNo: '722'
    StartTime: 00:02:45,999
    Utterance: Thanks!
    Utterance_ID: '10'
  dia68_utt11:
    Dialogue_ID: '68'
    Emotion: neutral
    EndTime: 00:02:50,544
    Episode: '21'
    Season: '6'
    Sentiment: neutral
    Speaker: Monica
    SrNo: '723'
    StartTime: 00:02:47,709
    Utterance: We know how tough those parent/teacher conferences can be.
    Utterance_ID: '11'
  dia68_utt2:
    Dialogue_ID: '68'
    Emotion: neutral
    EndTime: 00:02:23,475
    Episode: '21'
    Season: '6'
    Sentiment: neutral
    Speaker: Phoebe
    SrNo: '713'
    StartTime: 00:02:21,141
    Utterance: Oh, Rachel and I have appointments to get our hair cut.
    Utterance_ID: '2'
  dia68_utt3:
    Dialogue_ID: '68'
    Emotion: surprise
    EndTime: 0:02:24,404
    Episode: '21'
    Season: '6'
    Sentiment: negative
    Speaker: Rachel
    SrNo: '714'
    StartTime: 0:02:24,102
    Utterance: We do?
    Utterance_ID: '3'
  dia68_utt4:
    Dialogue_ID: '68'
    Emotion: neutral
    EndTime: 0:02:26,706
    Episode: '21'
    Season: '6'
    Sentiment: neutral
    Speaker: Phoebe
    SrNo: '715'
    StartTime: 0:02:24,404
    Utterance: I want to see what he wants first.
    Utterance_ID: '4'
  dia68_utt5:
    Dialogue_ID: '68'
    Emotion: sadness
    EndTime: 00:02:30,774
    Episode: '21'
    Season: '6'
    Sentiment: negative
    Speaker: Ross
    SrNo: '717'
    StartTime: 00:02:28,064
    Utterance: I just found out that Elizabeth’s dad wants to meet me.
    Utterance_ID: '5'
  dia68_utt6:
    Dialogue_ID: '68'
    Emotion: surprise
    EndTime: 00:02:35,070
    Episode: '21'
    Season: '6'
    Sentiment: positive
    Speaker: Chandler
    SrNo: '718'
    StartTime: 00:02:30,942
    Utterance: Wait a minute, hold the phone! You’re not Elizabeth’s dad?!
    Utterance_ID: '6'
  dia68_utt7:
    Dialogue_ID: '68'
    Emotion: fear
    EndTime: 00:02:40,742
    Episode: '21'
    Season: '6'
    Sentiment: negative
    Speaker: Ross
    SrNo: '719'
    StartTime: 00:02:38,449
    Utterance: Come on guys, I-I really want this guy to like me.
    Utterance_ID: '7'
  dia68_utt8:
    Dialogue_ID: '68'
    Emotion: sadness
    EndTime: 00:02:45,831
    Episode: '21'
    Season: '6'
    Sentiment: negative
    Speaker: Ross
    SrNo: '720'
    StartTime: 00:02:40,910
    Utterance: It-it would really help me out if you guys were here to make me look
      good.
    Utterance_ID: '8'
  dia68_utt9:
    Dialogue_ID: '68'
    Emotion: joy
    EndTime: 00:02:47,541
    Episode: '21'
    Season: '6'
    Sentiment: positive
    Speaker: All
    SrNo: '721'
    StartTime: 00:02:43,663
    Utterance: Of course we’ll help! Yeah! We’ll be here!
    Utterance_ID: '9'
  dia69_utt0:
    Dialogue_ID: '69'
    Emotion: joy
    EndTime: 00:19:41,000
    Episode: '8'
    Season: '7'
    Sentiment: positive
    Speaker: Rachel
    SrNo: '724'
    StartTime: 00:19:38,969
    Utterance: Oh, hi! How are you doing?
    Utterance_ID: '0'
  dia69_utt1:
    Dialogue_ID: '69'
    Emotion: sadness
    EndTime: 00:19:45,099
    Episode: '8'
    Season: '7'
    Sentiment: negative
    Speaker: Tag
    SrNo: '725'
    StartTime: 00:19:40,888
    Utterance: I'm okay. I gotta go down to the police station and look at mug shots.
    Utterance_ID: '1'
  dia69_utt10:
    Dialogue_ID: '69'
    Emotion: neutral
    EndTime: 00:20:09,081
    Episode: '8'
    Season: '7'
    Sentiment: neutral
    Speaker: Tag
    SrNo: '736'
    StartTime: 00:20:07,706
    Utterance: Okay.
    Utterance_ID: '10'
  dia69_utt11:
    Dialogue_ID: '69'
    Emotion: sadness
    EndTime: 00:20:11,000
    Episode: '8'
    Season: '7'
    Sentiment: negative
    Speaker: Rachel
    SrNo: '737'
    StartTime: 00:20:09,249
    Utterance: Ah, I-I never should have said what I said.
    Utterance_ID: '11'
  dia69_utt12:
    Dialogue_ID: '69'
    Emotion: neutral
    EndTime: 0:20:11,920
    Episode: '8'
    Season: '7'
    Sentiment: neutral
    Speaker: Rachel
    SrNo: '738'
    StartTime: 0:20:11,168
    Utterance: It—y’know what?
    Utterance_ID: '12'
  dia69_utt13:
    Dialogue_ID: '69'
    Emotion: sadness
    EndTime: 0:20:13,260
    Episode: '8'
    Season: '7'
    Sentiment: negative
    Speaker: Rachel
    SrNo: '739'
    StartTime: 0:20:11,920
    Utterance: It just doesn't matter how I feel.
    Utterance_ID: '13'
  dia69_utt14:
    Dialogue_ID: '69'
    Emotion: sadness
    EndTime: 00:20:28,309
    Episode: '8'
    Season: '7'
    Sentiment: negative
    Speaker: Rachel
    SrNo: '740'
    StartTime: 00:20:13,378
    Utterance: I mean we work together, so nothing could really ever happen between
      us, and what I would love is just to go to work on Monday, and-and never talk
      about this again, okay?
    Utterance_ID: '14'
  dia69_utt15:
    Dialogue_ID: '69'
    Emotion: neutral
    EndTime: 00:20:30,686
    Episode: '8'
    Season: '7'
    Sentiment: neutral
    Speaker: Tag
    SrNo: '741'
    StartTime: 00:20:28,518
    Utterance: Um, I'm not.
    Utterance_ID: '15'
  dia69_utt16:
    Dialogue_ID: '69'
    Emotion: sadness
    EndTime: 00:20:34,232
    Episode: '8'
    Season: '7'
    Sentiment: negative
    Speaker: Rachel
    SrNo: '742'
    StartTime: 00:20:30,896
    Utterance: Oh, god, I knew it, that I freaked you out.
    Utterance_ID: '16'
  dia69_utt17:
    Dialogue_ID: '69'
    Emotion: sadness
    EndTime: 00:20:38,694
    Episode: '8'
    Season: '7'
    Sentiment: negative
    Speaker: Tag
    SrNo: '743'
    StartTime: 00:20:32,232
    Utterance: No, you didn't. The only thing that freaked me out was you saying that
      nothing could ever happen between us.
    Utterance_ID: '17'
  dia69_utt18:
    Dialogue_ID: '69'
    Emotion: surprise
    EndTime: 00:20:41,000
    Episode: '8'
    Season: '7'
    Sentiment: positive
    Speaker: Rachel
    SrNo: '744'
    StartTime: 00:20:39,738
    Utterance: Really?
    Utterance_ID: '18'
  dia69_utt19:
    Dialogue_ID: '69'
    Emotion: sadness
    EndTime: 00:20:45,409
    Episode: '8'
    Season: '7'
    Sentiment: negative
    Speaker: Tag
    SrNo: '745'
    StartTime: 00:20:41,000
    Utterance: Yeah, so, please don't fire me for doing this.
    Utterance_ID: '19'
  dia69_utt2:
    Dialogue_ID: '69'
    Emotion: neutral
    EndTime: 0:19:46,728
    Episode: '8'
    Season: '7'
    Sentiment: neutral
    Speaker: Tag
    SrNo: '727'
    StartTime: 0:19:45,309
    Utterance: Thanks for having me over, you guys.
    Utterance_ID: '2'
  dia69_utt3:
    Dialogue_ID: '69'
    Emotion: neutral
    EndTime: 0:19:49,508
    Episode: '8'
    Season: '7'
    Sentiment: neutral
    Speaker: Ross
    SrNo: '728'
    StartTime: 0:19:46,728
    Utterance: Tag?
    Utterance_ID: '3'
  dia69_utt4:
    Dialogue_ID: '69'
    Emotion: joy
    EndTime: 00:19:49,437
    Episode: '8'
    Season: '7'
    Sentiment: positive
    Speaker: Ross
    SrNo: '730'
    StartTime: 00:19:45,309
    Utterance: Y-You're going?
    Utterance_ID: '4'
  dia69_utt5:
    Dialogue_ID: '69'
    Emotion: neutral
    EndTime: 00:19:52,023
    Episode: '8'
    Season: '7'
    Sentiment: neutral
    Speaker: Ross
    SrNo: '731'
    StartTime: 00:19:49,605
    Utterance: Uh we didn't, uh we didn't get the chance to talk.
    Utterance_ID: '5'
  dia69_utt6:
    Dialogue_ID: '69'
    Emotion: neutral
    EndTime: 00:19:54,650
    Episode: '8'
    Season: '7'
    Sentiment: neutral
    Speaker: Ross
    SrNo: '732'
    StartTime: 00:19:52,274
    Utterance: Uh, so, where did you say you're from again?
    Utterance_ID: '6'
  dia69_utt7:
    Dialogue_ID: '69'
    Emotion: neutral
    EndTime: 0:19:55,672
    Episode: '8'
    Season: '7'
    Sentiment: neutral
    Speaker: Tag
    SrNo: '733'
    StartTime: 0:19:54,860
    Utterance: Colorado.
    Utterance_ID: '7'
  dia69_utt8:
    Dialogue_ID: '69'
    Emotion: neutral
    EndTime: 0:19:57,378
    Episode: '8'
    Season: '7'
    Sentiment: neutral
    Speaker: Ross
    SrNo: '734'
    StartTime: 0:19:55,672
    Utterance: Ah, what good are you.
    Utterance_ID: '8'
  dia69_utt9:
    Dialogue_ID: '69'
    Emotion: neutral
    EndTime: 00:20:07,496
    Episode: '8'
    Season: '7'
    Sentiment: neutral
    Speaker: Rachel
    SrNo: '735'
    StartTime: 00:20:03,619
    Utterance: Look, um, I think we should talk about what happened on the terrace.
    Utterance_ID: '9'
  dia6_utt0:
    Dialogue_ID: '6'
    Emotion: joy
    EndTime: 00:03:14,610
    Episode: '3'
    Season: '8'
    Sentiment: positive
    Speaker: Phoebe
    SrNo: '56'
    StartTime: 00:03:10,273
    Utterance: Oh, it's so romantic to send people off on their honeymoon.
    Utterance_ID: '0'
  dia6_utt1:
    Dialogue_ID: '6'
    Emotion: neutral
    EndTime: 00:03:25,120
    Episode: '3'
    Season: '8'
    Sentiment: neutral
    Speaker: Joey
    SrNo: '57'
    StartTime: 00:03:14,861
    Utterance: Y’know, Monica and Chandler are married. Ross and Rachel are having
      a baby. Maybe you and I should do something.
    Utterance_ID: '1'
  dia6_utt2:
    Dialogue_ID: '6'
    Emotion: neutral
    EndTime: 0:03:22,044
    Episode: '3'
    Season: '8'
    Sentiment: neutral
    Speaker: Phoebe
    SrNo: '58'
    StartTime: 0:03:19,032
    Utterance: All in good time my love.
    Utterance_ID: '2'
  dia6_utt3:
    Dialogue_ID: '6'
    Emotion: neutral
    EndTime: 0:03:25,177
    Episode: '3'
    Season: '8'
    Sentiment: neutral
    Speaker: Phoebe
    SrNo: '59'
    StartTime: 0:03:22,044
    Utterance: All in good time.
    Utterance_ID: '3'
  dia6_utt4:
    Dialogue_ID: '6'
    Emotion: surprise
    EndTime: 0:03:27,415
    Episode: '3'
    Season: '8'
    Sentiment: negative
    Speaker: Phoebe
    SrNo: '60'
    StartTime: 0:03:26,247
    Utterance: Oh shoot!
    Utterance_ID: '4'
  dia6_utt5:
    Dialogue_ID: '6'
    Emotion: sadness
    EndTime: 0:03:29,417
    Episode: '3'
    Season: '8'
    Sentiment: negative
    Speaker: Phoebe
    SrNo: '61'
    StartTime: 0:03:27,415
    Utterance: I left my guitar in their apartment.
    Utterance_ID: '5'
  dia6_utt6:
    Dialogue_ID: '6'
    Emotion: neutral
    EndTime: 0:03:31,086
    Episode: '3'
    Season: '8'
    Sentiment: neutral
    Speaker: Phoebe
    SrNo: '62'
    StartTime: 0:03:29,417
    Utterance: Well you can let me in later.
    Utterance_ID: '6'
  dia6_utt7:
    Dialogue_ID: '6'
    Emotion: neutral
    EndTime: 0:03:33,589
    Episode: '3'
    Season: '8'
    Sentiment: neutral
    Speaker: Joey
    SrNo: '63'
    StartTime: 0:03:31,211
    Utterance: I don’t have a key, they took mine to give to you.
    Utterance_ID: '7'
  dia6_utt8:
    Dialogue_ID: '6'
    Emotion: surprise
    EndTime: 0:03:33,746
    Episode: '3'
    Season: '8'
    Sentiment: negative
    Speaker: Phoebe
    SrNo: '64'
    StartTime: 0:03:33,589
    Utterance: What?! They took mine to give to you!
    Utterance_ID: '8'
  dia6_utt9:
    Dialogue_ID: '6'
    Emotion: surprise
    EndTime: 00:03:38,884
    Episode: '3'
    Season: '8'
    Sentiment: negative
    Speaker: Joey
    SrNo: '65'
    StartTime: 00:03:33,880
    Utterance: Why would they take away our keys?
    Utterance_ID: '9'
  dia70_utt0:
    Dialogue_ID: '70'
    Emotion: anger
    EndTime: 00:12:23,575
    Episode: '4'
    Season: '1'
    Sentiment: negative
    Speaker: Ross
    SrNo: '746'
    StartTime: 00:12:16,944
    Utterance: Get him! GET HIM! Get him! Get- YESSS! Not laughing now, are ya pal!
    Utterance_ID: '0'
  dia70_utt1:
    Dialogue_ID: '70'
    Emotion: neutral
    EndTime: 00:12:27,370
    Episode: '4'
    Season: '1'
    Sentiment: neutral
    Speaker: Chandler
    SrNo: '747'
    StartTime: 00:12:23,743
    Utterance: See buddy, that's all you need, a bunch of toothless guys hitting each
      other with sticks.
    Utterance_ID: '1'
  dia70_utt2:
    Dialogue_ID: '70'
    Emotion: joy
    EndTime: 00:12:29,831
    Episode: '4'
    Season: '1'
    Sentiment: positive
    Speaker: Ross
    SrNo: '748'
    StartTime: 00:12:27,538
    Utterance: Pass it! Pass it!
    Utterance_ID: '2'
  dia70_utt3:
    Dialogue_ID: '70'
    Emotion: joy
    EndTime: 0:12:30,511
    Episode: '4'
    Season: '1'
    Sentiment: positive
    Speaker: Chandler
    SrNo: '749'
    StartTime: 0:12:29,999
    Utterance: He's open!
    Utterance_ID: '3'
  dia70_utt4:
    Dialogue_ID: '70'
    Emotion: joy
    EndTime: 0:12:33,925
    Episode: '4'
    Season: '1'
    Sentiment: positive
    Speaker: All
    SrNo: '750'
    StartTime: 0:12:30,511
    Utterance: Shoot! Shoot! Shoot!
    Utterance_ID: '4'
  dia70_utt5:
    Dialogue_ID: '70'
    Emotion: surprise
    EndTime: 00:12:43,178
    Episode: '4'
    Season: '1'
    Sentiment: positive
    Speaker: Chandler
    SrNo: '751'
    StartTime: 00:12:39,842
    Utterance: Hey, look, we're on that TV thing!
    Utterance_ID: '5'
  dia71_utt0:
    Dialogue_ID: '71'
    Emotion: joy
    EndTime: 00:13:11,331
    Episode: '13'
    Season: '7'
    Sentiment: positive
    Speaker: Rachel
    SrNo: '752'
    StartTime: 00:13:07,620
    Utterance: I am so psyched I kept this chair for myself!
    Utterance_ID: '0'
  dia71_utt1:
    Dialogue_ID: '71'
    Emotion: neutral
    EndTime: 00:13:17,253
    Episode: '13'
    Season: '7'
    Sentiment: neutral
    Speaker: Joey
    SrNo: '753'
    StartTime: 00:13:15,169
    Utterance: Yeah, me too.
    Utterance_ID: '1'
  dia71_utt2:
    Dialogue_ID: '71'
    Emotion: surprise
    EndTime: 00:13:23,218
    Episode: '13'
    Season: '7'
    Sentiment: positive
    Speaker: Rachel
    SrNo: '756'
    StartTime: 00:13:19,715
    Utterance: Yeah? Wow! Y’know, that this thing has speakers in the headrest!
    Utterance_ID: '2'
  dia71_utt3:
    Dialogue_ID: '71'
    Emotion: surprise
    EndTime: 00:13:26,346
    Episode: '13'
    Season: '7'
    Sentiment: negative
    Speaker: Joey
    SrNo: '757'
    StartTime: 00:13:24,929
    Utterance: No. Really?
    Utterance_ID: '3'
  dia71_utt4:
    Dialogue_ID: '71'
    Emotion: joy
    EndTime: 00:13:29,015
    Episode: '13'
    Season: '7'
    Sentiment: positive
    Speaker: Rachel
    SrNo: '758'
    StartTime: 00:13:26,514
    Utterance: Yeah! You can hook it up to your TV
    Utterance_ID: '4'
  dia71_utt5:
    Dialogue_ID: '71'
    Emotion: neutral
    EndTime: 00:13:36,731
    Episode: '13'
    Season: '7'
    Sentiment: neutral
    Speaker: Joey
    SrNo: '759'
    StartTime: 00:13:34,563
    Utterance: My chair heals itself.
    Utterance_ID: '5'
  dia72_utt0:
    Dialogue_ID: '72'
    Emotion: anger
    EndTime: 00:11:03,578
    Episode: '11'
    Season: '5'
    Sentiment: negative
    Speaker: Phoebe
    SrNo: '760'
    StartTime: 00:10:55,738
    Utterance: Tiger!  Dragon! Iceberg!!  Joseph, did you even study at all last night?
    Utterance_ID: '0'
  dia72_utt1:
    Dialogue_ID: '72'
    Emotion: sadness
    EndTime: 0:11:05,373
    Episode: '11'
    Season: '5'
    Sentiment: negative
    Speaker: Joey
    SrNo: '761'
    StartTime: 0:11:03,746
    Utterance: Yes! Yes, I did.
    Utterance_ID: '1'
  dia72_utt10:
    Dialogue_ID: '72'
    Emotion: anger
    EndTime: 00:11:42,617
    Episode: '11'
    Season: '5'
    Sentiment: negative
    Speaker: Joey
    SrNo: '770'
    StartTime: 00:11:39,657
    Utterance: Your other student, was you!
    Utterance_ID: '10'
  dia72_utt11:
    Dialogue_ID: '72'
    Emotion: anger
    EndTime: 00:11:47,914
    Episode: '11'
    Season: '5'
    Sentiment: negative
    Speaker: Phoebe
    SrNo: '771'
    StartTime: 00:11:43,911
    Utterance: Yeah, well, y'know maybe you just need to try a little harder!
    Utterance_ID: '11'
  dia72_utt12:
    Dialogue_ID: '72'
    Emotion: anger
    EndTime: 00:11:49,833
    Episode: '11'
    Season: '5'
    Sentiment: negative
    Speaker: Joey
    SrNo: '772'
    StartTime: 00:11:48,082
    Utterance: Look, maybe I need to try a real teacher!
    Utterance_ID: '12'
  dia72_utt13:
    Dialogue_ID: '72'
    Emotion: anger
    EndTime: 0:11:50,751
    Episode: '11'
    Season: '5'
    Sentiment: negative
    Speaker: Joey
    SrNo: '773'
    StartTime: 0:11:49,833
    Utterance: Right here!
    Utterance_ID: '13'
  dia72_utt14:
    Dialogue_ID: '72'
    Emotion: anger
    EndTime: 0:11:52,943
    Episode: '11'
    Season: '5'
    Sentiment: negative
    Speaker: Joey
    SrNo: '774'
    StartTime: 0:11:50,751
    Utterance: Here!
    Utterance_ID: '14'
  dia72_utt15:
    Dialogue_ID: '72'
    Emotion: neutral
    EndTime: 00:11:55,338
    Episode: '11'
    Season: '5'
    Sentiment: neutral
    Speaker: Joey
    SrNo: '775'
    StartTime: 00:11:50,000
    Utterance: Andy Cooper, he teaches guitar and look ooh, there's a nice picture
      of him with a little kid and
    Utterance_ID: '15'
  dia72_utt16:
    Dialogue_ID: '72'
    Emotion: anger
    EndTime: 00:12:09,811
    Episode: '11'
    Season: '5'
    Sentiment: negative
    Speaker: Phoebe
    SrNo: '776'
    StartTime: 00:12:00,177
    Utterance: Fine! You go learn from your qualified instructor! But don't come crying
      to me when everyone's sick and tired of hearing you play
    Utterance_ID: '16'
  dia72_utt17:
    Dialogue_ID: '72'
    Emotion: neutral
    EndTime: 00:12:13,606
    Episode: '11'
    Season: '5'
    Sentiment: neutral
    Speaker: Rachel
    SrNo: '777'
    StartTime: 00:12:11,230
    Utterance: '"Baddest man in the whole damn town."'
    Utterance_ID: '17'
  dia72_utt18:
    Dialogue_ID: '72'
    Emotion: anger
    EndTime: 00:12:16,234
    Episode: '11'
    Season: '5'
    Sentiment: negative
    Speaker: Phoebe
    SrNo: '778'
    StartTime: 00:12:13,774
    Utterance: Oh, fine! Take his side!
    Utterance_ID: '18'
  dia72_utt2:
    Dialogue_ID: '72'
    Emotion: anger
    EndTime: 0:11:06,557
    Episode: '11'
    Season: '5'
    Sentiment: negative
    Speaker: Phoebe
    SrNo: '762'
    StartTime: 0:11:05,373
    Utterance: Then do Iceberg!
    Utterance_ID: '2'
  dia72_utt3:
    Dialogue_ID: '72'
    Emotion: neutral
    EndTime: 0:11:08,627
    Episode: '11'
    Season: '5'
    Sentiment: neutral
    Speaker: Joey
    SrNo: '763'
    StartTime: 0:11:07,875
    Utterance: G-sharp.
    Utterance_ID: '3'
  dia72_utt4:
    Dialogue_ID: '72'
    Emotion: neutral
    EndTime: 0:11:10,799
    Episode: '11'
    Season: '5'
    Sentiment: neutral
    Speaker: Phoebe
    SrNo: '764'
    StartTime: 0:11:08,627
    Utterance: G
    Utterance_ID: '4'
  dia72_utt5:
    Dialogue_ID: '72'
    Emotion: surprise
    EndTime: 00:11:22,555
    Episode: '11'
    Season: '5'
    Sentiment: negative
    Speaker: Joey
    SrNo: '765'
    StartTime: 00:11:20,471
    Utterance: What?! I didn't touch a guitar!
    Utterance_ID: '5'
  dia72_utt6:
    Dialogue_ID: '72'
    Emotion: anger
    EndTime: 00:11:24,432
    Episode: '11'
    Season: '5'
    Sentiment: negative
    Speaker: Phoebe
    SrNo: '766'
    StartTime: 00:11:22,273
    Utterance: No, but you're questioning my method!
    Utterance_ID: '6'
  dia72_utt7:
    Dialogue_ID: '72'
    Emotion: anger
    EndTime: 00:11:30,021
    Episode: '11'
    Season: '5'
    Sentiment: negative
    Speaker: Joey
    SrNo: '767'
    StartTime: 00:11:24,600
    Utterance: No, I'm not questioning it, I'm saying it's stupid!  What?!
    Utterance_ID: '7'
  dia72_utt8:
    Dialogue_ID: '72'
    Emotion: neutral
    EndTime: 00:11:33,525
    Episode: '11'
    Season: '5'
    Sentiment: neutral
    Speaker: Monica
    SrNo: '768'
    StartTime: 00:11:32,066
    Utterance: Thank you.
    Utterance_ID: '8'
  dia72_utt9:
    Dialogue_ID: '72'
    Emotion: anger
    EndTime: 00:11:39,155
    Episode: '11'
    Season: '5'
    Sentiment: negative
    Speaker: Phoebe
    SrNo: '769'
    StartTime: 00:11:34,110
    Utterance: Y'know none of my other student thought I was stupid.
    Utterance_ID: '9'
  dia73_utt0:
    Dialogue_ID: '73'
    Emotion: anger
    EndTime: 00:10:34,257
    Episode: '10'
    Season: '5'
    Sentiment: negative
    Speaker: Ross
    SrNo: '779'
    StartTime: 00:10:28,461
    Utterance: And shame on you! You should know better, Joey needs to work.  Now
      come on!
    Utterance_ID: '0'
  dia73_utt1:
    Dialogue_ID: '73'
    Emotion: anger
    EndTime: 00:10:34,257
    Episode: '10'
    Season: '5'
    Sentiment: negative
    Speaker: Joey
    SrNo: '780'
    StartTime: 00:10:33,257
    Utterance: Hey!
    Utterance_ID: '1'
  dia73_utt2:
    Dialogue_ID: '73'
    Emotion: anger
    EndTime: 00:10:38,762
    Episode: '10'
    Season: '5'
    Sentiment: negative
    Speaker: Ross
    SrNo: '781'
    StartTime: 00:10:34,425
    Utterance: No! Ah-ah-ah-ah-ah! You can have this back when the five pages are
      done!  Ahh!
    Utterance_ID: '2'
  dia74_utt0:
    Dialogue_ID: '74'
    Emotion: joy
    EndTime: 0:09:13,637
    Episode: '3'
    Season: '8'
    Sentiment: positive
    Speaker: Rachel
    SrNo: '782'
    StartTime: 0:09:12,969
    Utterance: Hi!
    Utterance_ID: '0'
  dia74_utt1:
    Dialogue_ID: '74'
    Emotion: neutral
    EndTime: 0:09:14,448
    Episode: '3'
    Season: '8'
    Sentiment: neutral
    Speaker: Ross
    SrNo: '783'
    StartTime: 0:09:13,637
    Utterance: Hi.
    Utterance_ID: '1'
  dia74_utt10:
    Dialogue_ID: '74'
    Emotion: surprise
    EndTime: 00:10:20,827
    Episode: '3'
    Season: '8'
    Sentiment: negative
    Speaker: Rachel
    SrNo: '792'
    StartTime: 00:10:18,909
    Utterance: Seriously. What?!
    Utterance_ID: '10'
  dia74_utt11:
    Dialogue_ID: '74'
    Emotion: neutral
    EndTime: 0:10:23,086
    Episode: '3'
    Season: '8'
    Sentiment: neutral
    Speaker: Ross
    SrNo: '793'
    StartTime: 0:10:22,204
    Utterance: Okay.
    Utterance_ID: '11'
  dia74_utt12:
    Dialogue_ID: '74'
    Emotion: neutral
    EndTime: 0:10:24,058
    Episode: '3'
    Season: '8'
    Sentiment: neutral
    Speaker: Ross
    SrNo: '794'
    StartTime: 0:10:23,086
    Utterance: Okay.
    Utterance_ID: '12'
  dia74_utt13:
    Dialogue_ID: '74'
    Emotion: neutral
    EndTime: 0:10:25,668
    Episode: '3'
    Season: '8'
    Sentiment: neutral
    Speaker: Ross
    SrNo: '795'
    StartTime: 0:10:24,058
    Utterance: Y’know what?
    Utterance_ID: '13'
  dia74_utt14:
    Dialogue_ID: '74'
    Emotion: neutral
    EndTime: 00:10:29,711
    Episode: '3'
    Season: '8'
    Sentiment: neutral
    Speaker: Ross
    SrNo: '796'
    StartTime: 00:10:25,791
    Utterance: If you want to, we can do it one more time.
    Utterance_ID: '14'
  dia74_utt15:
    Dialogue_ID: '74'
    Emotion: neutral
    EndTime: 0:10:34,397
    Episode: '3'
    Season: '8'
    Sentiment: neutral
    Speaker: Ross
    SrNo: '797'
    StartTime: 0:10:32,465
    Utterance: I mean I’d-I’d be okay with that.
    Utterance_ID: '15'
  dia74_utt16:
    Dialogue_ID: '74'
    Emotion: neutral
    EndTime: 0:10:38,140
    Episode: '3'
    Season: '8'
    Sentiment: neutral
    Speaker: Ross
    SrNo: '798'
    StartTime: 0:10:34,397
    Utterance: In fact, I have some time right now.
    Utterance_ID: '16'
  dia74_utt17:
    Dialogue_ID: '74'
    Emotion: joy
    EndTime: 0:10:40,648
    Episode: '3'
    Season: '8'
    Sentiment: positive
    Speaker: Rachel
    SrNo: '799'
    StartTime: 0:10:38,604
    Utterance: Okay, y’know what? Can I, can I talk now?
    Utterance_ID: '17'
  dia74_utt18:
    Dialogue_ID: '74'
    Emotion: neutral
    EndTime: 0:10:42,713
    Episode: '3'
    Season: '8'
    Sentiment: neutral
    Speaker: Ross
    SrNo: '800'
    StartTime: 0:10:40,648
    Utterance: Oh sure.
    Utterance_ID: '18'
  dia74_utt19:
    Dialogue_ID: '74'
    Emotion: anger
    EndTime: 00:11:17,258
    Episode: '3'
    Season: '8'
    Sentiment: negative
    Speaker: Rachel
    SrNo: '801'
    StartTime: 00:10:48,731
    Utterance: I’m pregnant.  Ross?  Ross?  Okay, whenever you’re ready.  And you’re
      the father by the way—but you got that
    Utterance_ID: '19'
  dia74_utt2:
    Dialogue_ID: '74'
    Emotion: joy
    EndTime: 00:09:20,141
    Episode: '3'
    Season: '8'
    Sentiment: positive
    Speaker: Rachel
    SrNo: '784'
    StartTime: 00:09:14,679
    Utterance: Hi.  Umm, I think there’s something that we really need to talk about.
    Utterance_ID: '2'
  dia74_utt3:
    Dialogue_ID: '74'
    Emotion: sadness
    EndTime: 00:09:35,323
    Episode: '3'
    Season: '8'
    Sentiment: negative
    Speaker: Ross
    SrNo: '785'
    StartTime: 00:09:20,768
    Utterance: I think we do. Why don’t we go inside?  Look uh, I know why you’re
      here.
    Utterance_ID: '3'
  dia74_utt4:
    Dialogue_ID: '74'
    Emotion: surprise
    EndTime: 00:09:35,323
    Episode: '3'
    Season: '8'
    Sentiment: positive
    Speaker: Rachel
    SrNo: '786'
    StartTime: 00:09:34,323
    Utterance: You do?
    Utterance_ID: '4'
  dia74_utt5:
    Dialogue_ID: '74'
    Emotion: neutral
    EndTime: 00:09:41,621
    Episode: '3'
    Season: '8'
    Sentiment: neutral
    Speaker: Ross
    SrNo: '787'
    StartTime: 00:09:35,575
    Utterance: Yeah, and to save you from any embarrassment umm, I think maybe I should
      talk first.
    Utterance_ID: '5'
  dia74_utt6:
    Dialogue_ID: '74'
    Emotion: neutral
    EndTime: 00:09:43,707
    Episode: '3'
    Season: '8'
    Sentiment: neutral
    Speaker: Rachel
    SrNo: '788'
    StartTime: 00:09:41,872
    Utterance: Okay.
    Utterance_ID: '6'
  dia74_utt7:
    Dialogue_ID: '74'
    Emotion: neutral
    EndTime: 00:10:03,852
    Episode: '3'
    Season: '8'
    Sentiment: neutral
    Speaker: Ross
    SrNo: '789'
    StartTime: 00:09:42,872
    Utterance: Okay.  Uh, Ross and Rachel. Rachel and Ross. That’s been one heck of
      a see-saw hasn’t it?
    Utterance_ID: '7'
  dia74_utt8:
    Dialogue_ID: '74'
    Emotion: surprise
    EndTime: 00:10:05,895
    Episode: '3'
    Season: '8'
    Sentiment: negative
    Speaker: Rachel
    SrNo: '790'
    StartTime: 00:10:04,645
    Utterance: What?
    Utterance_ID: '8'
  dia74_utt9:
    Dialogue_ID: '74'
    Emotion: sadness
    EndTime: 00:10:16,781
    Episode: '3'
    Season: '8'
    Sentiment: negative
    Speaker: Ross
    SrNo: '791'
    StartTime: 00:10:06,606
    Utterance: I mean look, that-that one night we had was fun and…and certainly passionate,
      but don’t you think it’s better if we just stayed friends?
    Utterance_ID: '9'
  dia75_utt0:
    Dialogue_ID: '75'
    Emotion: neutral
    EndTime: 00:21:52,935
    Episode: '9'
    Season: '3'
    Sentiment: neutral
    Speaker: Rachel
    SrNo: '802'
    StartTime: 00:21:44,886
    Utterance: We should defiantly play football more often. Maybe there’s a like
      league we could join or something.
    Utterance_ID: '0'
  dia76_utt0:
    Dialogue_ID: '76'
    Emotion: joy
    EndTime: 00:16:24,524
    Episode: '1'
    Season: '3'
    Sentiment: positive
    Speaker: Chandler
    SrNo: '803'
    StartTime: 00:16:22,982
    Utterance: I know!
    Utterance_ID: '0'
  dia76_utt1:
    Dialogue_ID: '76'
    Emotion: surprise
    EndTime: 00:16:30,655
    Episode: '1'
    Season: '3'
    Sentiment: positive
    Speaker: Ross
    SrNo: '804'
    StartTime: 00:16:25,693
    Utterance: Yes! Wow, well, that-that was easy. Okay, you-you go.
    Utterance_ID: '1'
  dia76_utt10:
    Dialogue_ID: '76'
    Emotion: anger
    EndTime: 00:16:57,724
    Episode: '1'
    Season: '3'
    Sentiment: negative
    Speaker: Chandler
    SrNo: '813'
    StartTime: 00:16:54,054
    Utterance: And your like 'Mom, get outta here!'
    Utterance_ID: '10'
  dia76_utt11:
    Dialogue_ID: '76'
    Emotion: anger
    EndTime: 00:17:06,065
    Episode: '1'
    Season: '3'
    Sentiment: negative
    Speaker: Chandler
    SrNo: '814'
    StartTime: 00:16:57,975
    Utterance: You know, but of course, like, after that you can't possibly think
      of anything else, and you can't, you know, stop what your doing.
    Utterance_ID: '11'
  dia76_utt12:
    Dialogue_ID: '76'
    Emotion: neutral
    EndTime: 00:17:08,860
    Episode: '1'
    Season: '3'
    Sentiment: neutral
    Speaker: Chandler
    SrNo: '815'
    StartTime: 00:17:00,769
    Utterance: So it's kinda like, you're, you know.
    Utterance_ID: '12'
  dia76_utt13:
    Dialogue_ID: '76'
    Emotion: surprise
    EndTime: 00:17:11,029
    Episode: '1'
    Season: '3'
    Sentiment: negative
    Speaker: Chandler
    SrNo: '816'
    StartTime: 00:17:06,442
    Utterance: You know.... You don't know!
    Utterance_ID: '13'
  dia76_utt14:
    Dialogue_ID: '76'
    Emotion: disgust
    EndTime: 00:17:18,202
    Episode: '1'
    Season: '3'
    Sentiment: negative
    Speaker: Ross
    SrNo: '817'
    StartTime: 00:17:12,573
    Utterance: Your Mom, your telling me, your telling me, about your Mom, what is
      the matter with you?
    Utterance_ID: '14'
  dia76_utt15:
    Dialogue_ID: '76'
    Emotion: neutral
    EndTime: 0:17:20,831
    Episode: '1'
    Season: '3'
    Sentiment: neutral
    Speaker: Chandler
    SrNo: '818'
    StartTime: 0:17:19,079
    Utterance: You said...
    Utterance_ID: '15'
  dia76_utt16:
    Dialogue_ID: '76'
    Emotion: neutral
    EndTime: 0:17:22,173
    Episode: '1'
    Season: '3'
    Sentiment: neutral
    Speaker: Ross
    SrNo: '819'
    StartTime: 0:17:20,831
    Utterance: I said '
    Utterance_ID: '16'
  dia76_utt2:
    Dialogue_ID: '76'
    Emotion: neutral
    EndTime: 0:16:31,575
    Episode: '1'
    Season: '3'
    Sentiment: neutral
    Speaker: Chandler
    SrNo: '805'
    StartTime: 0:16:30,823
    Utterance: Okay.
    Utterance_ID: '2'
  dia76_utt3:
    Dialogue_ID: '76'
    Emotion: neutral
    EndTime: 0:16:31,955
    Episode: '1'
    Season: '3'
    Sentiment: neutral
    Speaker: Ross
    SrNo: '806'
    StartTime: 0:16:31,575
    Utterance: Okay.
    Utterance_ID: '3'
  dia76_utt4:
    Dialogue_ID: '76'
    Emotion: joy
    EndTime: 00:16:35,451
    Episode: '1'
    Season: '3'
    Sentiment: positive
    Speaker: Chandler
    SrNo: '807'
    StartTime: 00:16:32,491
    Utterance: Okay, you know, you know when your in bed, with a woman.
    Utterance_ID: '4'
  dia76_utt5:
    Dialogue_ID: '76'
    Emotion: neutral
    EndTime: 00:16:36,703
    Episode: '1'
    Season: '3'
    Sentiment: neutral
    Speaker: Ross
    SrNo: '808'
    StartTime: 00:16:35,619
    Utterance: Hmph.
    Utterance_ID: '5'
  dia76_utt6:
    Dialogue_ID: '76'
    Emotion: joy
    EndTime: 00:16:40,248
    Episode: '1'
    Season: '3'
    Sentiment: positive
    Speaker: Chandler
    SrNo: '809'
    StartTime: 00:16:36,912
    Utterance: And, ah, you know, your fooling around with her.
    Utterance_ID: '6'
  dia76_utt7:
    Dialogue_ID: '76'
    Emotion: joy
    EndTime: 00:16:46,671
    Episode: '1'
    Season: '3'
    Sentiment: positive
    Speaker: Chandler
    SrNo: '810'
    StartTime: 00:16:40,416
    Utterance: And you get all these like, mental images in your brain, you know,
      like Elle MacPherson, or that girl at the Xerox place....
    Utterance_ID: '7'
  dia76_utt8:
    Dialogue_ID: '76'
    Emotion: joy
    EndTime: 00:16:49,549
    Episode: '1'
    Season: '3'
    Sentiment: positive
    Speaker: Ross
    SrNo: '811'
    StartTime: 00:16:46,839
    Utterance: With the belly-button ring? Oh, muhawa!
    Utterance_ID: '8'
  dia76_utt9:
    Dialogue_ID: '76'
    Emotion: anger
    EndTime: 00:16:52,301
    Episode: '1'
    Season: '3'
    Sentiment: negative
    Speaker: Chandler
    SrNo: '812'
    StartTime: 00:16:49,717
    Utterance: I know, And then all of the sudden your Mom pops into your head.
    Utterance_ID: '9'
  dia77_utt0:
    Dialogue_ID: '77'
    Emotion: surprise
    EndTime: 00:17:18,066
    Episode: '24'
    Season: '8'
    Sentiment: positive
    Speaker: Phoebe
    SrNo: '820'
    StartTime: 00:17:17,065
    Utterance: Oh!
    Utterance_ID: '0'
  dia77_utt1:
    Dialogue_ID: '77'
    Emotion: surprise
    EndTime: 00:17:21,737
    Episode: '24'
    Season: '8'
    Sentiment: positive
    Speaker: Ross
    SrNo: '821'
    StartTime: 00:17:18,233
    Utterance: Look at Emma!
    Utterance_ID: '1'
  dia77_utt10:
    Dialogue_ID: '77'
    Emotion: sadness
    EndTime: 0:17:58,454
    Episode: '24'
    Season: '8'
    Sentiment: negative
    Speaker: Ross
    SrNo: '830'
    StartTime: 0:17:57,272
    Utterance: Look, we’ve been together.
    Utterance_ID: '10'
  dia77_utt11:
    Dialogue_ID: '77'
    Emotion: neutral
    EndTime: 0:18:00,088
    Episode: '24'
    Season: '8'
    Sentiment: neutral
    Speaker: Ross
    SrNo: '831'
    StartTime: 0:17:58,454
    Utterance: Okay?
    Utterance_ID: '11'
  dia77_utt12:
    Dialogue_ID: '77'
    Emotion: sadness
    EndTime: 00:18:04,738
    Episode: '24'
    Season: '8'
    Sentiment: negative
    Speaker: Ross
    SrNo: '832'
    StartTime: 00:18:00,192
    Utterance: And then apart, and then together, and then apart, and now we have
      a baby.
    Utterance_ID: '12'
  dia77_utt13:
    Dialogue_ID: '77'
    Emotion: sadness
    EndTime: 00:18:16,624
    Episode: '24'
    Season: '8'
    Sentiment: negative
    Speaker: Ross
    SrNo: '833'
    StartTime: 00:18:07,658
    Utterance: It’s just if-if we got together again and it didn’t work out…I could
      never do that to Emma.
    Utterance_ID: '13'
  dia77_utt14:
    Dialogue_ID: '77'
    Emotion: sadness
    EndTime: 00:18:23,507
    Episode: '24'
    Season: '8'
    Sentiment: negative
    Speaker: Ross
    SrNo: '834'
    StartTime: 00:18:18,043
    Utterance: I mean she-she thinking everything— Oh that’s…now me.
    Utterance_ID: '14'
  dia77_utt15:
    Dialogue_ID: '77'
    Emotion: neutral
    EndTime: 00:18:27,302
    Episode: '24'
    Season: '8'
    Sentiment: neutral
    Speaker: Ross
    SrNo: '835'
    StartTime: 00:18:23,674
    Utterance: What do they put something in the water in this place?
    Utterance_ID: '15'
  dia77_utt16:
    Dialogue_ID: '77'
    Emotion: sadness
    EndTime: 00:18:31,807
    Episode: '24'
    Season: '8'
    Sentiment: negative
    Speaker: Ross
    SrNo: '836'
    StartTime: 00:18:28,220
    Utterance: Since Rachel and I we’re doing really, we’re doing really well right
      now.
    Utterance_ID: '16'
  dia77_utt17:
    Dialogue_ID: '77'
    Emotion: neutral
    EndTime: 00:18:36,019
    Episode: '24'
    Season: '8'
    Sentiment: neutral
    Speaker: Phoebe
    SrNo: '837'
    StartTime: 00:18:31,974
    Utterance: I know. I know. I know. I know, and if you try to make it more you
      might wreck it.
    Utterance_ID: '17'
  dia77_utt18:
    Dialogue_ID: '77'
    Emotion: neutral
    EndTime: 00:18:38,397
    Episode: '24'
    Season: '8'
    Sentiment: neutral
    Speaker: Ross
    SrNo: '838'
    StartTime: 00:18:36,186
    Utterance: Yeah, exactly.
    Utterance_ID: '18'
  dia77_utt19:
    Dialogue_ID: '77'
    Emotion: neutral
    EndTime: 00:18:44,778
    Episode: '24'
    Season: '8'
    Sentiment: neutral
    Speaker: Phoebe
    SrNo: '839'
    StartTime: 00:18:40,899
    Utterance: Right.  Or you might get everything you’ve wanted since you were fifteen.
    Utterance_ID: '19'
  dia77_utt2:
    Dialogue_ID: '77'
    Emotion: neutral
    EndTime: 00:17:23,155
    Episode: '24'
    Season: '8'
    Sentiment: neutral
    Speaker: Phoebe
    SrNo: '822'
    StartTime: 00:17:18,233
    Utterance: I just can’t decide who she looks more alike, you or Rachel?
    Utterance_ID: '2'
  dia77_utt3:
    Dialogue_ID: '77'
    Emotion: joy
    EndTime: 00:17:27,075
    Episode: '24'
    Season: '8'
    Sentiment: positive
    Speaker: Ross
    SrNo: '823'
    StartTime: 00:17:23,322
    Utterance: Oh what are you kidding? She’s gorgeous, it’s all Rachel.
    Utterance_ID: '3'
  dia77_utt4:
    Dialogue_ID: '77'
    Emotion: neutral
    EndTime: 00:17:36,084
    Episode: '24'
    Season: '8'
    Sentiment: neutral
    Speaker: Phoebe
    SrNo: '824'
    StartTime: 00:17:31,497
    Utterance: I’m sorry, for the last time, why aren’t you two together again?
    Utterance_ID: '4'
  dia77_utt5:
    Dialogue_ID: '77'
    Emotion: neutral
    EndTime: 0:17:38,170
    Episode: '24'
    Season: '8'
    Sentiment: neutral
    Speaker: Phoebe
    SrNo: '825'
    StartTime: 0:17:37,544
    Utterance: No, I know.
    Utterance_ID: '5'
  dia77_utt6:
    Dialogue_ID: '77'
    Emotion: neutral
    EndTime: 0:17:40,780
    Episode: '24'
    Season: '8'
    Sentiment: neutral
    Speaker: Phoebe
    SrNo: '826'
    StartTime: 0:17:38,170
    Utterance: I know, because you’re not in that place.
    Utterance_ID: '6'
  dia77_utt7:
    Dialogue_ID: '77'
    Emotion: neutral
    EndTime: 00:17:44,009
    Episode: '24'
    Season: '8'
    Sentiment: neutral
    Speaker: Phoebe
    SrNo: '827'
    StartTime: 00:17:40,881
    Utterance: Which would be fine, except you totally are.
    Utterance_ID: '7'
  dia77_utt8:
    Dialogue_ID: '77'
    Emotion: sadness
    EndTime: 00:17:47,513
    Episode: '24'
    Season: '8'
    Sentiment: negative
    Speaker: Ross
    SrNo: '828'
    StartTime: 00:17:44,176
    Utterance: It’s…it’s complicated okay?
    Utterance_ID: '8'
  dia77_utt9:
    Dialogue_ID: '77'
    Emotion: neutral
    EndTime: 00:17:55,437
    Episode: '24'
    Season: '8'
    Sentiment: neutral
    Speaker: Phoebe
    SrNo: '829'
    StartTime: 00:17:48,639
    Utterance: Yeah that’s true. Yeah, you love her. You always have. You have a child
      together. There is no right answer.
    Utterance_ID: '9'
  dia78_utt0:
    Dialogue_ID: '78'
    Emotion: joy
    EndTime: 00:09:35,490
    Episode: '22'
    Season: '7'
    Sentiment: positive
    Speaker: Rachel
    SrNo: '840'
    StartTime: 00:09:32,530
    Utterance: God. I forgot how much I love driving. I have
    Utterance_ID: '0'
  dia78_utt1:
    Dialogue_ID: '78'
    Emotion: neutral
    EndTime: 00:09:45,375
    Episode: '22'
    Season: '7'
    Sentiment: neutral
    Speaker: Ross
    SrNo: '841'
    StartTime: 00:09:41,414
    Utterance: You don’t have a
    Utterance_ID: '1'
  dia78_utt2:
    Dialogue_ID: '78'
    Emotion: neutral
    EndTime: 00:09:53,925
    Episode: '22'
    Season: '7'
    Sentiment: neutral
    Speaker: Rachel
    SrNo: '842'
    StartTime: 00:09:45,585
    Utterance: Oh Ross you’re so tense! You just gotta relax, okay? Just need to relax
      all right? Just need to relax
    Utterance_ID: '2'
  dia78_utt3:
    Dialogue_ID: '78'
    Emotion: anger
    EndTime: 00:09:57,917
    Episode: '22'
    Season: '7'
    Sentiment: negative
    Speaker: Ross
    SrNo: '843'
    StartTime: 00:09:54,093
    Utterance: What-what are you doing?! Are you—Okay that’s not funny! Just stop
      horsing around!
    Utterance_ID: '3'
  dia78_utt4:
    Dialogue_ID: '78'
    Emotion: joy
    EndTime: 00:10:00,390
    Episode: '22'
    Season: '7'
    Sentiment: positive
    Speaker: Rachel
    SrNo: '844'
    StartTime: 00:09:58,139
    Utterance: I am not horsing around, okay? I am Porsching around.
    Utterance_ID: '4'
  dia78_utt5:
    Dialogue_ID: '78'
    Emotion: fear
    EndTime: 00:10:10,775
    Episode: '22'
    Season: '7'
    Sentiment: negative
    Speaker: Rachel
    SrNo: '845'
    StartTime: 00:10:08,733
    Utterance: Uh-oh.
    Utterance_ID: '5'
  dia78_utt6:
    Dialogue_ID: '78'
    Emotion: neutral
    EndTime: 00:10:16,072
    Episode: '22'
    Season: '7'
    Sentiment: neutral
    Speaker: Ross
    SrNo: '846'
    StartTime: 00:10:10,943
    Utterance: Okay, stay calm. Nothing is going to happen to you, you are not in
      that much trouble.
    Utterance_ID: '6'
  dia78_utt7:
    Dialogue_ID: '78'
    Emotion: fear
    EndTime: 00:10:17,657
    Episode: '22'
    Season: '7'
    Sentiment: negative
    Speaker: Rachel
    SrNo: '847'
    StartTime: 00:10:16,240
    Utterance: Really? You think so?
    Utterance_ID: '7'
  dia78_utt8:
    Dialogue_ID: '78'
    Emotion: anger
    EndTime: 00:10:20,619
    Episode: '22'
    Season: '7'
    Sentiment: negative
    Speaker: Ross
    SrNo: '848'
    StartTime: 00:10:17,825
    Utterance: I was talking to myself! You’re going down!
    Utterance_ID: '8'
  dia79_utt0:
    Dialogue_ID: '79'
    Emotion: joy
    EndTime: 00:05:28,535
    Episode: '21'
    Season: '9'
    Sentiment: positive
    Speaker: Monica
    SrNo: '849'
    StartTime: 00:05:26,159
    Utterance: Hey honey! I missed you today!
    Utterance_ID: '0'
  dia79_utt1:
    Dialogue_ID: '79'
    Emotion: surprise
    EndTime: 00:05:31,204
    Episode: '21'
    Season: '9'
    Sentiment: positive
    Speaker: Chandler
    SrNo: '850'
    StartTime: 00:05:28,703
    Utterance: Oh, yeah?
    Utterance_ID: '1'
  dia79_utt10:
    Dialogue_ID: '79'
    Emotion: sadness
    EndTime: 00:06:12,954
    Episode: '21'
    Season: '9'
    Sentiment: negative
    Speaker: Chandler
    SrNo: '859'
    StartTime: 00:06:08,910
    Utterance: But I don't wanna do it in a cup!
    Utterance_ID: '10'
  dia79_utt2:
    Dialogue_ID: '79'
    Emotion: neutral
    EndTime: 0:05:33,168
    Episode: '21'
    Season: '9'
    Sentiment: neutral
    Speaker: Monica
    SrNo: '851'
    StartTime: 0:05:31,956
    Utterance: Yeah.  What d'you wanna do tonight?
    Utterance_ID: '2'
  dia79_utt3:
    Dialogue_ID: '79'
    Emotion: neutral
    EndTime: 0:05:36,842
    Episode: '21'
    Season: '9'
    Sentiment: neutral
    Speaker: Chandler
    SrNo: '852'
    StartTime: 0:05:33,168
    Utterance: Oh, well... Maybe we could...
    Utterance_ID: '3'
  dia79_utt4:
    Dialogue_ID: '79'
    Emotion: joy
    EndTime: 00:05:49,931
    Episode: '21'
    Season: '9'
    Sentiment: positive
    Speaker: Monica
    SrNo: '853'
    StartTime: 00:05:46,429
    Utterance: Ok, trying to turn me on by making a mess?
    Utterance_ID: '4'
  dia79_utt5:
    Dialogue_ID: '79'
    Emotion: joy
    EndTime: 00:05:51,683
    Episode: '21'
    Season: '9'
    Sentiment: positive
    Speaker: Monica
    SrNo: '854'
    StartTime: 00:05:50,099
    Utterance: Know your audience!
    Utterance_ID: '5'
  dia79_utt6:
    Dialogue_ID: '79'
    Emotion: neutral
    EndTime: 00:05:59,816
    Episode: '21'
    Season: '9'
    Sentiment: neutral
    Speaker: Monica
    SrNo: '855'
    StartTime: 00:05:53,353
    Utterance: Besides, tomorrow we're doing those fertility tests and until then
      you need    to keep your tadpoles in the tank.
    Utterance_ID: '6'
  dia79_utt7:
    Dialogue_ID: '79'
    Emotion: sadness
    EndTime: 00:06:03,403
    Episode: '21'
    Season: '9'
    Sentiment: negative
    Speaker: Chandler
    SrNo: '856'
    StartTime: 00:06:01,277
    Utterance: We really need to take those tests?
    Utterance_ID: '7'
  dia79_utt8:
    Dialogue_ID: '79'
    Emotion: neutral
    EndTime: 00:06:05,655
    Episode: '21'
    Season: '9'
    Sentiment: neutral
    Speaker: Monica
    SrNo: '857'
    StartTime: 00:06:03,571
    Utterance: Honey, we've been trying to have a baby for over a year.
    Utterance_ID: '8'
  dia79_utt9:
    Dialogue_ID: '79'
    Emotion: neutral
    EndTime: 00:06:12,954
    Episode: '21'
    Season: '9'
    Sentiment: neutral
    Speaker: Monica
    SrNo: '858'
    StartTime: 00:06:05,823
    Utterance: I think    it's a good idea to find out if everything's ok. Just a
      few routine tests.
    Utterance_ID: '9'
  dia7_utt0:
    Dialogue_ID: '7'
    Emotion: joy
    EndTime: 00:15:03,557
    Episode: '20'
    Season: '8'
    Sentiment: positive
    Speaker: Ross
    SrNo: '66'
    StartTime: 00:15:01,722
    Utterance: Wow! It looks like we got a lot of good stuff.
    Utterance_ID: '0'
  dia7_utt1:
    Dialogue_ID: '7'
    Emotion: joy
    EndTime: 00:15:06,560
    Episode: '20'
    Season: '8'
    Sentiment: positive
    Speaker: Rachel
    SrNo: '67'
    StartTime: 00:15:03,724
    Utterance: Oh we did, but my mom got us the greatest gift of all.
    Utterance_ID: '1'
  dia7_utt10:
    Dialogue_ID: '7'
    Emotion: joy
    EndTime: 00:15:31,835
    Episode: '20'
    Season: '8'
    Sentiment: positive
    Speaker: Ross
    SrNo: '76'
    StartTime: 00:15:29,625
    Utterance: Hi roomie!
    Utterance_ID: '10'
  dia7_utt2:
    Dialogue_ID: '7'
    Emotion: neutral
    EndTime: 00:15:08,729
    Episode: '20'
    Season: '8'
    Sentiment: neutral
    Speaker: Ross
    SrNo: '68'
    StartTime: 00:15:06,769
    Utterance: A
    Utterance_ID: '2'
  dia7_utt3:
    Dialogue_ID: '7'
    Emotion: neutral
    EndTime: 00:15:14,026
    Episode: '20'
    Season: '8'
    Sentiment: neutral
    Speaker: Rachel
    SrNo: '69'
    StartTime: 00:15:09,897
    Utterance: No. She’s going to live with us for eight weeks.
    Utterance_ID: '3'
  dia7_utt4:
    Dialogue_ID: '7'
    Emotion: surprise
    EndTime: 00:15:15,672
    Episode: '20'
    Season: '8'
    Sentiment: positive
    Speaker: Ross
    SrNo: '70'
    StartTime: 00:15:14,276
    Utterance: Uh, what?
    Utterance_ID: '4'
  dia7_utt5:
    Dialogue_ID: '7'
    Emotion: joy
    EndTime: 00:15:19,656
    Episode: '20'
    Season: '8'
    Sentiment: positive
    Speaker: Rachel
    SrNo: '71'
    StartTime: 00:15:15,861
    Utterance: Yes! She’s gonna help us take care of the baby! Woo-hoo.
    Utterance_ID: '5'
  dia7_utt6:
    Dialogue_ID: '7'
    Emotion: surprise
    EndTime: 00:15:22,743
    Episode: '20'
    Season: '8'
    Sentiment: negative
    Speaker: Ross
    SrNo: '72'
    StartTime: 00:15:20,574
    Utterance: What—You’re not serious.
    Utterance_ID: '6'
  dia7_utt7:
    Dialogue_ID: '7'
    Emotion: anger
    EndTime: 00:15:27,247
    Episode: '20'
    Season: '8'
    Sentiment: negative
    Speaker: Ross
    SrNo: '73'
    StartTime: 00:15:22,910
    Utterance: I mean she’s a very nice woman, but there is no way we can take eight
      weeks of her.
    Utterance_ID: '7'
  dia7_utt8:
    Dialogue_ID: '7'
    Emotion: disgust
    EndTime: 0:15:28,999
    Episode: '20'
    Season: '8'
    Sentiment: negative
    Speaker: Ross
    SrNo: '74'
    StartTime: 0:15:27,414
    Utterance: She’ll drive us totally crazy.
    Utterance_ID: '8'
  dia7_utt9:
    Dialogue_ID: '7'
    Emotion: joy
    EndTime: 0:15:29,508
    Episode: '20'
    Season: '8'
    Sentiment: positive
    Speaker: Mrs. Green
    SrNo: '75'
    StartTime: 0:15:28,999
    Utterance: Hi Ross!
    Utterance_ID: '9'
  dia80_utt0:
    Dialogue_ID: '80'
    Emotion: neutral
    EndTime: 00:12:04,639
    Episode: '10'
    Season: '1'
    Sentiment: neutral
    Speaker: Phoebe
    SrNo: '860'
    StartTime: 00:12:02,471
    Utterance: Oh, hi Max! Hey, do you know everybody?
    Utterance_ID: '0'
  dia80_utt1:
    Dialogue_ID: '80'
    Emotion: neutral
    EndTime: 00:12:06,683
    Episode: '10'
    Season: '1'
    Sentiment: neutral
    Speaker: Max
    SrNo: '861'
    StartTime: 00:12:04,807
    Utterance: No. Have you seen David?
    Utterance_ID: '1'
  dia80_utt2:
    Dialogue_ID: '80'
    Emotion: neutral
    EndTime: 00:12:09,519
    Episode: '10'
    Season: '1'
    Sentiment: neutral
    Speaker: Phoebe
    SrNo: '862'
    StartTime: 00:12:08,227
    Utterance: No, no, he hasn't been around.
    Utterance_ID: '2'
  dia80_utt3:
    Dialogue_ID: '80'
    Emotion: neutral
    EndTime: 00:12:13,273
    Episode: '10'
    Season: '1'
    Sentiment: neutral
    Speaker: Max
    SrNo: '863'
    StartTime: 00:12:09,687
    Utterance: Well, if you see him, tell him to pack his bags. We are going to Minsk.
    Utterance_ID: '3'
  dia80_utt4:
    Dialogue_ID: '80'
    Emotion: surprise
    EndTime: 0:12:14,533
    Episode: '10'
    Season: '1'
    Sentiment: negative
    Speaker: Phoebe
    SrNo: '864'
    StartTime: 0:12:13,941
    Utterance: Minsk?
    Utterance_ID: '4'
  dia80_utt5:
    Dialogue_ID: '80'
    Emotion: neutral
    EndTime: 0:12:16,673
    Episode: '10'
    Season: '1'
    Sentiment: neutral
    Speaker: Max
    SrNo: '865'
    StartTime: 0:12:14,533
    Utterance: Minsk. It's in Russia.
    Utterance_ID: '5'
  dia80_utt6:
    Dialogue_ID: '80'
    Emotion: neutral
    EndTime: 00:12:19,696
    Episode: '10'
    Season: '1'
    Sentiment: neutral
    Speaker: Phoebe
    SrNo: '866'
    StartTime: 00:12:17,737
    Utterance: I know where Minsk is.
    Utterance_ID: '6'
  dia80_utt7:
    Dialogue_ID: '80'
    Emotion: joy
    EndTime: 00:12:25,535
    Episode: '10'
    Season: '1'
    Sentiment: positive
    Speaker: Max
    SrNo: '867'
    StartTime: 00:12:20,406
    Utterance: We got the grant. Three years, all expenses paid.
    Utterance_ID: '7'
  dia80_utt8:
    Dialogue_ID: '80'
    Emotion: neutral
    EndTime: 00:12:27,328
    Episode: '10'
    Season: '1'
    Sentiment: neutral
    Speaker: Phoebe
    SrNo: '868'
    StartTime: 00:12:26,078
    Utterance: So when, when do you leave?
    Utterance_ID: '8'
  dia80_utt9:
    Dialogue_ID: '80'
    Emotion: neutral
    EndTime: 00:12:29,205
    Episode: '10'
    Season: '1'
    Sentiment: neutral
    Speaker: Max
    SrNo: '869'
    StartTime: 00:12:27,538
    Utterance: January first
    Utterance_ID: '9'
  dia81_utt0:
    Dialogue_ID: '81'
    Emotion: joy
    EndTime: 0:09:53,444
    Episode: '19'
    Season: '6'
    Sentiment: positive
    Speaker: Elizabeth
    SrNo: '870'
    StartTime: 0:09:51,882
    Utterance: You wanted to see me Professor Geller?
    Utterance_ID: '0'
  dia81_utt1:
    Dialogue_ID: '81'
    Emotion: neutral
    EndTime: 0:09:56,235
    Episode: '19'
    Season: '6'
    Sentiment: neutral
    Speaker: Ross
    SrNo: '871'
    StartTime: 0:09:53,444
    Utterance: Yes. Yes! Please, come in.
    Utterance_ID: '1'
  dia81_utt2:
    Dialogue_ID: '81'
    Emotion: joy
    EndTime: 00:10:01,016
    Episode: '19'
    Season: '6'
    Sentiment: positive
    Speaker: Ross
    SrNo: '873'
    StartTime: 00:09:59,807
    Utterance: Oo-oo!
    Utterance_ID: '2'
  dia82_utt0:
    Dialogue_ID: '82'
    Emotion: joy
    EndTime: 00:09:53,633
    Episode: '21'
    Season: '6'
    Sentiment: positive
    Speaker: Joey
    SrNo: '874'
    StartTime: 00:09:50,006
    Utterance: Pretty great! Except I did get a little attitude from the robot.
    Utterance_ID: '0'
  dia82_utt1:
    Dialogue_ID: '82'
    Emotion: anger
    EndTime: 00:09:57,137
    Episode: '21'
    Season: '6'
    Sentiment: negative
    Speaker: Chandler
    SrNo: '875'
    StartTime: 00:09:53,801
    Utterance: Damn those robots, they’re supposed to be our
    Utterance_ID: '1'
  dia82_utt10:
    Dialogue_ID: '82'
    Emotion: neutral
    EndTime: 00:10:15,905
    Episode: '21'
    Season: '6'
    Sentiment: neutral
    Speaker: Joey
    SrNo: '884'
    StartTime: 00:10:12,612
    Utterance: There’s a limit to how many sandwiches I can eat off the floor.
    Utterance_ID: '10'
  dia82_utt11:
    Dialogue_ID: '82'
    Emotion: neutral
    EndTime: 00:10:20,118
    Episode: '21'
    Season: '6'
    Sentiment: neutral
    Speaker: Joey
    SrNo: '885'
    StartTime: 00:10:17,825
    Utterance: Excuse me.
    Utterance_ID: '11'
  dia82_utt12:
    Dialogue_ID: '82'
    Emotion: neutral
    EndTime: 00:10:22,579
    Episode: '21'
    Season: '6'
    Sentiment: neutral
    Speaker: Joey
    SrNo: '886'
    StartTime: 00:10:20,286
    Utterance: Joey Tribbiani.
    Utterance_ID: '12'
  dia82_utt13:
    Dialogue_ID: '82'
    Emotion: joy
    EndTime: 00:10:26,458
    Episode: '21'
    Season: '6'
    Sentiment: positive
    Speaker: Estelle
    SrNo: '887'
    StartTime: 00:10:22,747
    Utterance: Joe! I’m glad I found ya, I got an audition for ya!
    Utterance_ID: '13'
  dia82_utt14:
    Dialogue_ID: '82'
    Emotion: surprise
    EndTime: 0:10:27,338
    Episode: '21'
    Season: '6'
    Sentiment: positive
    Speaker: Joey
    SrNo: '888'
    StartTime: 0:10:26,626
    Utterance: Wow!
    Utterance_ID: '14'
  dia82_utt15:
    Dialogue_ID: '82'
    Emotion: neutral
    EndTime: 0:10:29,678
    Episode: '21'
    Season: '6'
    Sentiment: neutral
    Speaker: Estelle
    SrNo: '889'
    StartTime: 0:10:27,338
    Utterance: The thing is it’s kinda on the Q.T.
    Utterance_ID: '15'
  dia82_utt16:
    Dialogue_ID: '82'
    Emotion: neutral
    EndTime: 00:10:33,715
    Episode: '21'
    Season: '6'
    Sentiment: neutral
    Speaker: Estelle
    SrNo: '890'
    StartTime: 00:10:29,795
    Utterance: The actor who has the part doesn’t know he might be fired.
    Utterance_ID: '16'
  dia82_utt17:
    Dialogue_ID: '82'
    Emotion: neutral
    EndTime: 00:10:37,761
    Episode: '21'
    Season: '6'
    Sentiment: neutral
    Speaker: Estelle
    SrNo: '891'
    StartTime: 00:10:33,833
    Utterance: It’s the lead in a series, Mac and C.H.E.E.S.E.
    Utterance_ID: '17'
  dia82_utt18:
    Dialogue_ID: '82'
    Emotion: anger
    EndTime: 00:10:41,348
    Episode: '21'
    Season: '6'
    Sentiment: negative
    Speaker: Joey
    SrNo: '892'
    StartTime: 00:10:39,597
    Utterance: I’m the lead in Mac and C.H.E.E.S.E.!!
    Utterance_ID: '18'
  dia82_utt2:
    Dialogue_ID: '82'
    Emotion: neutral
    EndTime: 00:10:00,724
    Episode: '21'
    Season: '6'
    Sentiment: neutral
    Speaker: Joey
    SrNo: '876'
    StartTime: 00:09:58,222
    Utterance: Anyway, it wasn’t the robot, it was the guy who controls him.
    Utterance_ID: '2'
  dia82_utt3:
    Dialogue_ID: '82'
    Emotion: anger
    EndTime: 0:10:04,063
    Episode: '21'
    Season: '6'
    Sentiment: negative
    Speaker: Joey
    SrNo: '877'
    StartTime: 0:10:00,891
    Utterance: Yeah, he doesn’t like me.
    Utterance_ID: '3'
  dia82_utt4:
    Dialogue_ID: '82'
    Emotion: neutral
    EndTime: 0:10:04,284
    Episode: '21'
    Season: '6'
    Sentiment: neutral
    Speaker: Joey
    SrNo: '878'
    StartTime: 0:10:04,063
    Utterance: He had C.H.E.E.S.E.
    Utterance_ID: '4'
  dia82_utt5:
    Dialogue_ID: '82'
    Emotion: anger
    EndTime: 00:10:06,771
    Episode: '21'
    Season: '6'
    Sentiment: negative
    Speaker: Joey
    SrNo: '879'
    StartTime: 00:10:02,227
    Utterance: knock over the sandwich right when I was reaching for one!
    Utterance_ID: '5'
  dia82_utt6:
    Dialogue_ID: '82'
    Emotion: surprise
    EndTime: 00:10:06,771
    Episode: '21'
    Season: '6'
    Sentiment: positive
    Speaker: Joey
    SrNo: '880'
    StartTime: 00:10:05,771
    Utterance: Ohh!
    Utterance_ID: '6'
  dia82_utt7:
    Dialogue_ID: '82'
    Emotion: neutral
    EndTime: 00:10:08,607
    Episode: '21'
    Season: '6'
    Sentiment: neutral
    Speaker: Phoebe
    SrNo: '881'
    StartTime: 00:10:06,939
    Utterance: Well, why don’t you just get him fired?
    Utterance_ID: '7'
  dia82_utt8:
    Dialogue_ID: '82'
    Emotion: anger
    EndTime: 0:10:11,706
    Episode: '21'
    Season: '6'
    Sentiment: negative
    Speaker: Joey
    SrNo: '882'
    StartTime: 0:10:08,774
    Utterance: I may have to, I hate to do it, but I’m the star!
    Utterance_ID: '8'
  dia82_utt9:
    Dialogue_ID: '82'
    Emotion: neutral
    EndTime: 0:10:12,508
    Episode: '21'
    Season: '6'
    Sentiment: neutral
    Speaker: Joey
    SrNo: '883'
    StartTime: 0:10:11,706
    Utterance: Y’know?
    Utterance_ID: '9'
  dia83_utt0:
    Dialogue_ID: '83'
    Emotion: anger
    EndTime: 00:10:30,117
    Episode: '23'
    Season: '8'
    Sentiment: negative
    Speaker: Monica
    SrNo: '893'
    StartTime: 00:10:26,614
    Utterance: Oh good God! If you want a baby so bad just go steal it!
    Utterance_ID: '0'
  dia83_utt1:
    Dialogue_ID: '83'
    Emotion: surprise
    EndTime: 00:10:36,582
    Episode: '23'
    Season: '8'
    Sentiment: positive
    Speaker: Monica
    SrNo: '894'
    StartTime: 00:10:33,287
    Utterance: What is going on with you? Since when are you so crazy about babies?
    Utterance_ID: '1'
  dia83_utt2:
    Dialogue_ID: '83'
    Emotion: joy
    EndTime: 00:10:41,128
    Episode: '23'
    Season: '8'
    Sentiment: positive
    Speaker: Chandler
    SrNo: '895'
    StartTime: 00:10:36,791
    Utterance: I’m not crazy about babies. I’m crazy about us.
    Utterance_ID: '2'
  dia83_utt3:
    Dialogue_ID: '83'
    Emotion: surprise
    EndTime: 00:10:43,881
    Episode: '23'
    Season: '8'
    Sentiment: positive
    Speaker: Monica
    SrNo: '896'
    StartTime: 00:10:42,838
    Utterance: What?
    Utterance_ID: '3'
  dia83_utt4:
    Dialogue_ID: '83'
    Emotion: neutral
    EndTime: 00:10:47,885
    Episode: '23'
    Season: '8'
    Sentiment: neutral
    Speaker: Chandler
    SrNo: '897'
    StartTime: 00:10:44,131
    Utterance: Look, we’ve always talked about having babies someday.
    Utterance_ID: '4'
  dia83_utt5:
    Dialogue_ID: '83'
    Emotion: neutral
    EndTime: 00:10:53,307
    Episode: '23'
    Season: '8'
    Sentiment: neutral
    Speaker: Chandler
    SrNo: '898'
    StartTime: 00:10:48,094
    Utterance: I’m not saying it has to be right now, but I’m starting to think that
      we can handle it.
    Utterance_ID: '5'
  dia83_utt6:
    Dialogue_ID: '83'
    Emotion: neutral
    EndTime: 00:10:53,307
    Episode: '23'
    Season: '8'
    Sentiment: neutral
    Speaker: Chandler
    SrNo: '899'
    StartTime: 00:10:52,307
    Utterance: We’re good.
    Utterance_ID: '6'
  dia83_utt7:
    Dialogue_ID: '83'
    Emotion: joy
    EndTime: 00:10:56,143
    Episode: '23'
    Season: '8'
    Sentiment: positive
    Speaker: Chandler
    SrNo: '900'
    StartTime: 00:10:53,474
    Utterance: We’re really good.
    Utterance_ID: '7'
  dia84_utt0:
    Dialogue_ID: '84'
    Emotion: surprise
    EndTime: 00:09:41,288
    Episode: '13'
    Season: '5'
    Sentiment: negative
    Speaker: Monica
    SrNo: '901'
    StartTime: 00:09:39,036
    Utterance: Oh, did you catch him?!
    Utterance_ID: '0'
  dia84_utt1:
    Dialogue_ID: '84'
    Emotion: surprise
    EndTime: 00:09:41,288
    Episode: '13'
    Season: '5'
    Sentiment: negative
    Speaker: Ross
    SrNo: '903'
    StartTime: 00:09:39,036
    Utterance: Wh-what did he say?!
    Utterance_ID: '1'
  dia84_utt2:
    Dialogue_ID: '84'
    Emotion: neutral
    EndTime: 00:09:48,128
    Episode: '13'
    Season: '5'
    Sentiment: neutral
    Speaker: Phoebe
    SrNo: '904'
    StartTime: 00:09:41,539
    Utterance: He said, "Nice to meet you Glenda."  Well, obviously I couldn't give
      him my real name?
    Utterance_ID: '2'
  dia84_utt3:
    Dialogue_ID: '84'
    Emotion: surprise
    EndTime: 00:09:49,462
    Episode: '13'
    Season: '5'
    Sentiment: negative
    Speaker: Rachel
    SrNo: '905'
    StartTime: 00:09:48,379
    Utterance: Why?! Why not?!
    Utterance_ID: '3'
  dia84_utt4:
    Dialogue_ID: '84'
    Emotion: sadness
    EndTime: 00:09:51,172
    Episode: '13'
    Season: '5'
    Sentiment: negative
    Speaker: Phoebe
    SrNo: '906'
    StartTime: 00:09:49,714
    Utterance: Come on, you saw the way he ran out of here!
    Utterance_ID: '4'
  dia84_utt5:
    Dialogue_ID: '84'
    Emotion: sadness
    EndTime: 00:09:54,175
    Episode: '13'
    Season: '5'
    Sentiment: negative
    Speaker: Phoebe
    SrNo: '908'
    StartTime: 00:09:51,382
    Utterance: He's gonna stick around and talk to the daughter he abandoned!
    Utterance_ID: '5'
  dia84_utt6:
    Dialogue_ID: '84'
    Emotion: neutral
    EndTime: 00:09:56,136
    Episode: '13'
    Season: '5'
    Sentiment: neutral
    Speaker: Joey
    SrNo: '909'
    StartTime: 00:09:54,427
    Utterance: What did you say to him?
    Utterance_ID: '6'
  dia84_utt7:
    Dialogue_ID: '84'
    Emotion: neutral
    EndTime: 00:10:03,685
    Episode: '13'
    Season: '5'
    Sentiment: neutral
    Speaker: Phoebe
    SrNo: '910'
    StartTime: 00:09:56,387
    Utterance: Well, I said, I told him y'know, that I was the executor person of
      Francis' will and that I needed to talk to him so I'm gonna meet him at the
      coffee house later.
    Utterance_ID: '7'
  dia85_utt0:
    Dialogue_ID: '85'
    Emotion: neutral
    EndTime: 00:18:14,258
    Episode: '4'
    Season: '8'
    Sentiment: neutral
    Speaker: Rachel
    SrNo: '911'
    StartTime: 00:18:12,424
    Utterance: Oh yeah, sure.
    Utterance_ID: '0'
  dia85_utt1:
    Dialogue_ID: '85'
    Emotion: joy
    EndTime: 00:18:17,053
    Episode: '4'
    Season: '8'
    Sentiment: positive
    Speaker: Rachel
    SrNo: '912'
    StartTime: 00:18:14,468
    Utterance: Okay, in about ten seconds you’re gonna see him kiss me.
    Utterance_ID: '1'
  dia85_utt10:
    Dialogue_ID: '85'
    Emotion: anger
    EndTime: 00:18:55,675
    Episode: '4'
    Season: '8'
    Sentiment: negative
    Speaker: Chandler
    SrNo: '921'
    StartTime: 00:18:52,214
    Utterance: That’s the magic story you use when you wanna have sex!
    Utterance_ID: '10'
  dia85_utt11:
    Dialogue_ID: '85'
    Emotion: surprise
    EndTime: 0:19:02,115
    Episode: '4'
    Season: '8'
    Sentiment: negative
    Speaker: Rachel
    SrNo: '922'
    StartTime: 0:18:57,803
    Utterance: How do you know about that story?!
    Utterance_ID: '11'
  dia85_utt12:
    Dialogue_ID: '85'
    Emotion: neutral
    EndTime: 0:19:03,245
    Episode: '4'
    Season: '8'
    Sentiment: neutral
    Speaker: Joey
    SrNo: '923'
    StartTime: 0:19:02,115
    Utterance: How do
    Utterance_ID: '12'
  dia85_utt13:
    Dialogue_ID: '85'
    Emotion: neutral
    EndTime: 00:19:06,811
    Episode: '4'
    Season: '8'
    Sentiment: neutral
    Speaker: Rachel
    SrNo: '924'
    StartTime: 00:19:03,433
    Utterance: I heard it from my friend Irene who heard it from some guy!
    Utterance_ID: '13'
  dia85_utt14:
    Dialogue_ID: '85'
    Emotion: surprise
    EndTime: 00:19:09,689
    Episode: '4'
    Season: '8'
    Sentiment: positive
    Speaker: Joey
    SrNo: '925'
    StartTime: 00:19:07,437
    Utterance: Some guy!!
    Utterance_ID: '14'
  dia85_utt15:
    Dialogue_ID: '85'
    Emotion: neutral
    EndTime: 00:19:15,153
    Episode: '4'
    Season: '8'
    Sentiment: neutral
    Speaker: Rachel
    SrNo: '926'
    StartTime: 00:19:12,484
    Utterance: No. No, she told me his name was Ken Adams.
    Utterance_ID: '15'
  dia85_utt16:
    Dialogue_ID: '85'
    Emotion: surprise
    EndTime: 00:19:19,532
    Episode: '4'
    Season: '8'
    Sentiment: positive
    Speaker: Joey
    SrNo: '927'
    StartTime: 00:19:18,115
    Utterance: Ken Adams!!
    Utterance_ID: '16'
  dia85_utt2:
    Dialogue_ID: '85'
    Emotion: neutral
    EndTime: 00:18:21,349
    Episode: '4'
    Season: '8'
    Sentiment: neutral
    Speaker: Ross
    SrNo: '913'
    StartTime: 00:18:17,221
    Utterance: And in about five seconds you’re gonna see why.
    Utterance_ID: '2'
  dia85_utt3:
    Dialogue_ID: '85'
    Emotion: neutral
    EndTime: 00:18:30,525
    Episode: '4'
    Season: '8'
    Sentiment: neutral
    Speaker: Rachel
    SrNo: '914'
    StartTime: 00:18:24,561
    Utterance: Ross did I ever tell you about the time that I went backpacking through
      Western Europe?
    Utterance_ID: '3'
  dia85_utt4:
    Dialogue_ID: '85'
    Emotion: joy
    EndTime: 00:18:40,409
    Episode: '4'
    Season: '8'
    Sentiment: positive
    Speaker: Rachel
    SrNo: '915'
    StartTime: 00:18:37,407
    Utterance: Okay, get ready to see some beggin’!
    Utterance_ID: '4'
  dia85_utt5:
    Dialogue_ID: '85'
    Emotion: surprise
    EndTime: 00:18:43,579
    Episode: '4'
    Season: '8'
    Sentiment: positive
    Speaker: Phoebe
    SrNo: '916'
    StartTime: 00:18:41,078
    Utterance: Oh, you came on to Ross!
    Utterance_ID: '5'
  dia85_utt6:
    Dialogue_ID: '85'
    Emotion: surprise
    EndTime: 0:18:46,542
    Episode: '4'
    Season: '8'
    Sentiment: negative
    Speaker: Rachel
    SrNo: '917'
    StartTime: 0:18:44,456
    Utterance: What?!
    Utterance_ID: '6'
  dia85_utt7:
    Dialogue_ID: '85'
    Emotion: joy
    EndTime: 0:18:47,724
    Episode: '4'
    Season: '8'
    Sentiment: positive
    Speaker: Ross
    SrNo: '918'
    StartTime: 0:18:46,542
    Utterance: Now I’m so happy.
    Utterance_ID: '7'
  dia85_utt8:
    Dialogue_ID: '85'
    Emotion: surprise
    EndTime: 0:18:50,227
    Episode: '4'
    Season: '8'
    Sentiment: negative
    Speaker: Rachel
    SrNo: '919'
    StartTime: 0:18:48,585
    Utterance: What are you talking about?!
    Utterance_ID: '8'
  dia85_utt9:
    Dialogue_ID: '85'
    Emotion: joy
    EndTime: 0:18:52,106
    Episode: '4'
    Season: '8'
    Sentiment: positive
    Speaker: Monica
    SrNo: '920'
    StartTime: 0:18:50,227
    Utterance: You used the Europe story!
    Utterance_ID: '9'
  dia86_utt0:
    Dialogue_ID: '86'
    Emotion: neutral
    EndTime: 00:13:17,545
    Episode: '8'
    Season: '1'
    Sentiment: neutral
    Speaker: Ross
    SrNo: '928'
    StartTime: 00:13:16,003
    Utterance: How we doing, you guys ready?
    Utterance_ID: '0'
  dia86_utt1:
    Dialogue_ID: '86'
    Emotion: neutral
    EndTime: 00:13:23,134
    Episode: '8'
    Season: '1'
    Sentiment: neutral
    Speaker: Monica
    SrNo: '929'
    StartTime: 00:13:17,797
    Utterance: Mom already called this morning to remind me not to wear my hair up.
      Did you know my ears are not my best feature?
    Utterance_ID: '1'
  dia86_utt2:
    Dialogue_ID: '86'
    Emotion: neutral
    EndTime: 00:13:25,637
    Episode: '8'
    Season: '1'
    Sentiment: neutral
    Speaker: Ross
    SrNo: '930'
    StartTime: 00:13:23,385
    Utterance: Some days it's all I can think about.
    Utterance_ID: '2'
  dia86_utt3:
    Dialogue_ID: '86'
    Emotion: neutral
    EndTime: 00:13:29,516
    Episode: '8'
    Season: '1'
    Sentiment: neutral
    Speaker: Phoebe
    SrNo: '931'
    StartTime: 00:13:26,514
    Utterance: Hi, sorry I'm late, I couldn't find my bearings.
    Utterance_ID: '3'
  dia87_utt0:
    Dialogue_ID: '87'
    Emotion: neutral
    EndTime: 0:08:49,643
    Episode: '20'
    Season: '9'
    Sentiment: neutral
    Speaker: Ross
    SrNo: '932'
    StartTime: 0:08:48,975
    Utterance: Oh... ok, fine.
    Utterance_ID: '0'
  dia87_utt1:
    Dialogue_ID: '87'
    Emotion: neutral
    EndTime: 0:08:50,985
    Episode: '20'
    Season: '9'
    Sentiment: neutral
    Speaker: Ross
    SrNo: '933'
    StartTime: 0:08:49,643
    Utterance: But... ehm...
    Utterance_ID: '1'
  dia87_utt2:
    Dialogue_ID: '87'
    Emotion: neutral
    EndTime: 0:08:52,844
    Episode: '20'
    Season: '9'
    Sentiment: neutral
    Speaker: Ross
    SrNo: '934'
    StartTime: 0:08:50,985
    Utterance: I just have one question for you,    ehm...
    Utterance_ID: '2'
  dia87_utt3:
    Dialogue_ID: '87'
    Emotion: neutral
    EndTime: 00:08:58,567
    Episode: '20'
    Season: '9'
    Sentiment: neutral
    Speaker: Ross
    SrNo: '935'
    StartTime: 00:08:52,937
    Utterance: When we exit should we walk, or run, or prance,    or stroll...
    Utterance_ID: '3'
  dia87_utt4:
    Dialogue_ID: '87'
    Emotion: joy
    EndTime: 00:09:03,572
    Episode: '20'
    Season: '9'
    Sentiment: positive
    Speaker: Charlie
    SrNo: '936'
    StartTime: 00:08:58,734
    Utterance: Stop it, stop it! He talks slow but he might pee fast! Ok,    let's
      go!!
    Utterance_ID: '4'
  dia88_utt0:
    Dialogue_ID: '88'
    Emotion: surprise
    EndTime: 00:01:12,960
    Episode: '14'
    Season: '8'
    Sentiment: negative
    Speaker: Phoebe
    SrNo: '937'
    StartTime: 00:01:10,560
    Utterance: I can’t believe this! How long as this been going on?
    Utterance_ID: '0'
  dia88_utt1:
    Dialogue_ID: '88'
    Emotion: neutral
    EndTime: 0:01:15,920
    Episode: '14'
    Season: '8'
    Sentiment: neutral
    Speaker: Monica
    SrNo: '938'
    StartTime: 0:01:13,360
    Utterance: Well umm, Alexandra has been
    Utterance_ID: '1'
  dia88_utt2:
    Dialogue_ID: '88'
    Emotion: surprise
    EndTime: 0:01:16,825
    Episode: '14'
    Season: '8'
    Sentiment: negative
    Speaker: Phoebe
    SrNo: '939'
    StartTime: 0:01:15,920
    Utterance: Oh, it has a name?
    Utterance_ID: '2'
  dia88_utt3:
    Dialogue_ID: '88'
    Emotion: sadness
    EndTime: 00:01:19,960
    Episode: '14'
    Season: '8'
    Sentiment: negative
    Speaker: Monica
    SrNo: '940'
    StartTime: 00:01:18,320
    Utterance: Phoebe, don’t get upset!
    Utterance_ID: '3'
  dia88_utt4:
    Dialogue_ID: '88'
    Emotion: anger
    EndTime: 00:01:25,240
    Episode: '14'
    Season: '8'
    Sentiment: negative
    Speaker: Phoebe
    SrNo: '941'
    StartTime: 00:01:20,200
    Utterance: Okay—Oop! Too late! I’m leaving! Come on Chandler let’s go!
    Utterance_ID: '4'
  dia88_utt5:
    Dialogue_ID: '88'
    Emotion: neutral
    EndTime: 00:01:30,160
    Episode: '14'
    Season: '8'
    Sentiment: neutral
    Speaker: Chandler
    SrNo: '942'
    StartTime: 00:01:26,360
    Utterance: Well, Phoebe I thought I’d——Yeah, what the hell.
    Utterance_ID: '5'
  dia89_utt0:
    Dialogue_ID: '89'
    Emotion: fear
    EndTime: 00:12:05,348
    Episode: '6'
    Season: '2'
    Sentiment: negative
    Speaker: Joey
    SrNo: '943'
    StartTime: 00:12:04,348
    Utterance: Ben!
    Utterance_ID: '0'
  dia89_utt1:
    Dialogue_ID: '89'
    Emotion: anger
    EndTime: 00:12:10,562
    Episode: '6'
    Season: '2'
    Sentiment: negative
    Speaker: Chandler
    SrNo: '944'
    StartTime: 00:12:06,767
    Utterance: Oh, that's good. Maybe he'll hear you and pull the cord.
    Utterance_ID: '1'
  dia89_utt10:
    Dialogue_ID: '89'
    Emotion: neutral
    EndTime: 00:12:46,514
    Episode: '6'
    Season: '2'
    Sentiment: neutral
    Speaker: Ross
    SrNo: '955'
    StartTime: 00:12:44,430
    Utterance: Celebrate.
    Utterance_ID: '10'
  dia89_utt2:
    Dialogue_ID: '89'
    Emotion: fear
    EndTime: 00:12:15,525
    Episode: '6'
    Season: '2'
    Sentiment: negative
    Speaker: Joey
    SrNo: '945'
    StartTime: 00:12:10,730
    Utterance: Stop the bus! Wait! Wait! Wait!
    Utterance_ID: '2'
  dia89_utt3:
    Dialogue_ID: '89'
    Emotion: neutral
    EndTime: 00:12:23,408
    Episode: '6'
    Season: '2'
    Sentiment: neutral
    Speaker: Monica
    SrNo: '946'
    StartTime: 00:12:20,990
    Utterance: Are you sure he didn't break it because it really hurts?
    Utterance_ID: '3'
  dia89_utt4:
    Dialogue_ID: '89'
    Emotion: neutral
    EndTime: 00:12:30,749
    Episode: '6'
    Season: '2'
    Sentiment: neutral
    Speaker: Doctor
    SrNo: '947'
    StartTime: 00:12:23,576
    Utterance: No, it's just a good bone bruise. And, right here  is the puncture
      wound from your ring.
    Utterance_ID: '4'
  dia89_utt5:
    Dialogue_ID: '89'
    Emotion: sadness
    EndTime: 0:12:34,685
    Episode: '6'
    Season: '2'
    Sentiment: negative
    Speaker: Ross
    SrNo: '948'
    StartTime: 0:12:32,293
    Utterance: Oh, I'm sorry, I'm really sorry.
    Utterance_ID: '5'
  dia89_utt6:
    Dialogue_ID: '89'
    Emotion: sadness
    EndTime: 0:12:35,144
    Episode: '6'
    Season: '2'
    Sentiment: negative
    Speaker: Ross
    SrNo: '949'
    StartTime: 0:12:34,685
    Utterance: Sorry.
    Utterance_ID: '6'
  dia89_utt7:
    Dialogue_ID: '89'
    Emotion: sadness
    EndTime: 0:12:35,290
    Episode: '6'
    Season: '2'
    Sentiment: negative
    Speaker: Ross
    SrNo: '950'
    StartTime: 0:12:35,144
    Utterance: Sorry!
    Utterance_ID: '7'
  dia89_utt8:
    Dialogue_ID: '89'
    Emotion: joy
    EndTime: 00:12:40,467
    Episode: '6'
    Season: '2'
    Sentiment: positive
    Speaker: Ross
    SrNo: '953'
    StartTime: 00:12:36,839
    Utterance: I got my s's back!
    Utterance_ID: '8'
  dia89_utt9:
    Dialogue_ID: '89'
    Emotion: neutral
    EndTime: 00:12:43,803
    Episode: '6'
    Season: '2'
    Sentiment: neutral
    Speaker: Ross
    SrNo: '954'
    StartTime: 00:12:41,177
    Utterance: Which we can celebrate later.
    Utterance_ID: '9'
  dia8_utt0:
    Dialogue_ID: '8'
    Emotion: neutral
    EndTime: 00:03:20,199
    Episode: '19'
    Season: '7'
    Sentiment: neutral
    Speaker: Monica
    SrNo: '77'
    StartTime: 00:03:17,697
    Utterance: Hey! What did you decide to do about the movie?
    Utterance_ID: '0'
  dia8_utt1:
    Dialogue_ID: '8'
    Emotion: neutral
    EndTime: 00:03:22,743
    Episode: '19'
    Season: '7'
    Sentiment: neutral
    Speaker: Joey
    SrNo: '78'
    StartTime: 00:03:20,366
    Utterance: I don’t know!
    Utterance_ID: '1'
  dia8_utt10:
    Dialogue_ID: '8'
    Emotion: neutral
    EndTime: 0:03:48,325
    Episode: '19'
    Season: '7'
    Sentiment: neutral
    Speaker: Joey
    SrNo: '88'
    StartTime: 0:03:46,777
    Utterance: Plus it sounds really great.
    Utterance_ID: '10'
  dia8_utt11:
    Dialogue_ID: '8'
    Emotion: neutral
    EndTime: 00:03:51,480
    Episode: '19'
    Season: '7'
    Sentiment: neutral
    Speaker: Joey
    SrNo: '89'
    StartTime: 00:03:48,394
    Utterance: My character’s catholic and he falls in love with this Jewish girl.
    Utterance_ID: '11'
  dia8_utt12:
    Dialogue_ID: '8'
    Emotion: neutral
    EndTime: 00:03:54,316
    Episode: '19'
    Season: '7'
    Sentiment: neutral
    Speaker: Joey
    SrNo: '90'
    StartTime: 00:03:51,648
    Utterance: Who run away together and they get caught in this big rainstorm.
    Utterance_ID: '12'
  dia8_utt13:
    Dialogue_ID: '8'
    Emotion: neutral
    EndTime: 00:03:58,028
    Episode: '19'
    Season: '7'
    Sentiment: neutral
    Speaker: Joey
    SrNo: '91'
    StartTime: 00:03:54,484
    Utterance: So we go into this barn and undress each other and hold each other.
    Utterance_ID: '13'
  dia8_utt14:
    Dialogue_ID: '8'
    Emotion: joy
    EndTime: 00:04:01,240
    Episode: '19'
    Season: '7'
    Sentiment: positive
    Speaker: Joey
    SrNo: '92'
    StartTime: 00:03:58,196
    Utterance: It’s really sweet and-and tender.
    Utterance_ID: '14'
  dia8_utt2:
    Dialogue_ID: '8'
    Emotion: neutral
    EndTime: 0:03:24,621
    Episode: '19'
    Season: '7'
    Sentiment: neutral
    Speaker: Joey
    SrNo: '79'
    StartTime: 0:03:23,119
    Utterance: It’s not like it’s porn!
    Utterance_ID: '2'
  dia8_utt3:
    Dialogue_ID: '8'
    Emotion: neutral
    EndTime: 0:03:27,226
    Episode: '19'
    Season: '7'
    Sentiment: neutral
    Speaker: Joey
    SrNo: '80'
    StartTime: 0:03:24,621
    Utterance: This is a serious, legitimate movie.
    Utterance_ID: '3'
  dia8_utt4:
    Dialogue_ID: '8'
    Emotion: neutral
    EndTime: 00:03:29,750
    Episode: '19'
    Season: '7'
    Sentiment: neutral
    Speaker: Joey
    SrNo: '82'
    StartTime: 00:03:27,332
    Utterance: And the nudity is really important to the story.
    Utterance_ID: '4'
  dia8_utt5:
    Dialogue_ID: '8'
    Emotion: neutral
    EndTime: 00:03:32,085
    Episode: '19'
    Season: '7'
    Sentiment: neutral
    Speaker: Monica
    SrNo: '83'
    StartTime: 00:03:29,918
    Utterance: That’s what you say about porn.
    Utterance_ID: '5'
  dia8_utt6:
    Dialogue_ID: '8'
    Emotion: neutral
    EndTime: 00:03:35,339
    Episode: '19'
    Season: '7'
    Sentiment: neutral
    Speaker: Joey
    SrNo: '84'
    StartTime: 00:03:33,004
    Utterance: You’re right. Maybe I shouldn’t even go on the call back.
    Utterance_ID: '6'
  dia8_utt7:
    Dialogue_ID: '8'
    Emotion: joy
    EndTime: 00:03:42,304
    Episode: '19'
    Season: '7'
    Sentiment: positive
    Speaker: Monica
    SrNo: '85'
    StartTime: 00:03:35,506
    Utterance: No! No you should! A lot of major actors do nude scenes! I mean, the
      chance to star in a movie? Come on!
    Utterance_ID: '7'
  dia8_utt8:
    Dialogue_ID: '8'
    Emotion: neutral
    EndTime: 0:03:44,015
    Episode: '19'
    Season: '7'
    Sentiment: neutral
    Speaker: Joey
    SrNo: '86'
    StartTime: 0:03:42,972
    Utterance: Well that’s true.
    Utterance_ID: '8'
  dia8_utt9:
    Dialogue_ID: '8'
    Emotion: neutral
    EndTime: 0:03:46,777
    Episode: '19'
    Season: '7'
    Sentiment: neutral
    Speaker: Joey
    SrNo: '87'
    StartTime: 0:03:44,015
    Utterance: And I am only naked in one scene.
    Utterance_ID: '9'
  dia90_utt0:
    Dialogue_ID: '90'
    Emotion: joy
    EndTime: 00:11:08,208
    Episode: '1'
    Season: '2'
    Sentiment: positive
    Speaker: Rachel
    SrNo: '956'
    StartTime: 00:11:02,536
    Utterance: Ok, Paulo, why don't you just go get dressed, and then you be on your
      way, ok, bye-bye.
    Utterance_ID: '0'
  dia90_utt1:
    Dialogue_ID: '90'
    Emotion: neutral
    EndTime: 00:11:11,044
    Episode: '1'
    Season: '2'
    Sentiment: neutral
    Speaker: Monica
    SrNo: '957'
    StartTime: 00:11:09,418
    Utterance: Rachel, how did this happen?
    Utterance_ID: '1'
  dia90_utt2:
    Dialogue_ID: '90'
    Emotion: fear
    EndTime: 00:11:13,546
    Episode: '1'
    Season: '2'
    Sentiment: negative
    Speaker: Rachel
    SrNo: '958'
    StartTime: 00:11:11,212
    Utterance: I don't know, I just kinda ran into him last night.
    Utterance_ID: '2'
  dia90_utt3:
    Dialogue_ID: '90'
    Emotion: neutral
    EndTime: 00:11:15,090
    Episode: '1'
    Season: '2'
    Sentiment: neutral
    Speaker: Phoebe
    SrNo: '959'
    StartTime: 00:11:13,714
    Utterance: Where?
    Utterance_ID: '3'
  dia90_utt4:
    Dialogue_ID: '90'
    Emotion: neutral
    EndTime: 00:11:16,800
    Episode: '1'
    Season: '2'
    Sentiment: neutral
    Speaker: Rachel
    SrNo: '960'
    StartTime: 00:11:13,714
    Utterance: At his apartment. Is this juice?
    Utterance_ID: '4'
  dia90_utt5:
    Dialogue_ID: '90'
    Emotion: anger
    EndTime: 00:11:21,179
    Episode: '1'
    Season: '2'
    Sentiment: negative
    Speaker: Joey
    SrNo: '961'
    StartTime: 00:11:17,426
    Utterance: Whoa, whoa. And the fact that you dumped him because he hit on Phoebe?
    Utterance_ID: '5'
  dia90_utt6:
    Dialogue_ID: '90'
    Emotion: sadness
    EndTime: 00:11:24,474
    Episode: '1'
    Season: '2'
    Sentiment: negative
    Speaker: Rachel
    SrNo: '962'
    StartTime: 00:11:21,347
    Utterance: Oh God, I know I'm a pathetic loser.
    Utterance_ID: '6'
  dia91_utt0:
    Dialogue_ID: '91'
    Emotion: surprise
    EndTime: 00:09:12,425
    Episode: '2'
    Season: '2'
    Sentiment: positive
    Speaker: Phoebe
    SrNo: '963'
    StartTime: 00:09:10,633
    Utterance: I licked my arm, what?
    Utterance_ID: '0'
  dia91_utt1:
    Dialogue_ID: '91'
    Emotion: neutral
    EndTime: 00:09:14,928
    Episode: '2'
    Season: '2'
    Sentiment: neutral
    Speaker: Ross
    SrNo: '964'
    StartTime: 00:09:12,593
    Utterance: It's breast milk.
    Utterance_ID: '1'
  dia91_utt10:
    Dialogue_ID: '91'
    Emotion: disgust
    EndTime: 00:09:43,206
    Episode: '2'
    Season: '2'
    Sentiment: negative
    Speaker: Ross
    SrNo: '973'
    StartTime: 00:09:39,870
    Utterance: Not even if Carol's breast had a picture of a missing child on it.
    Utterance_ID: '10'
  dia91_utt2:
    Dialogue_ID: '91'
    Emotion: neutral
    EndTime: 00:09:16,346
    Episode: '2'
    Season: '2'
    Sentiment: neutral
    Speaker: Phoebe
    SrNo: '965'
    StartTime: 00:09:15,096
    Utterance: So?
    Utterance_ID: '2'
  dia91_utt3:
    Dialogue_ID: '91'
    Emotion: neutral
    EndTime: 00:09:20,600
    Episode: '2'
    Season: '2'
    Sentiment: neutral
    Speaker: Rachel
    SrNo: '966'
    StartTime: 00:09:16,514
    Utterance: Phoebe, that is juice, squeezed from a person.
    Utterance_ID: '3'
  dia91_utt4:
    Dialogue_ID: '91'
    Emotion: anger
    EndTime: 00:09:24,229
    Episode: '2'
    Season: '2'
    Sentiment: negative
    Speaker: Joey
    SrNo: '967'
    StartTime: 00:09:21,435
    Utterance: What is the big deal?
    Utterance_ID: '4'
  dia91_utt5:
    Dialogue_ID: '91'
    Emotion: surprise
    EndTime: 00:09:27,440
    Episode: '2'
    Season: '2'
    Sentiment: negative
    Speaker: Chandler
    SrNo: '968'
    StartTime: 00:09:25,815
    Utterance: What did you just do?
    Utterance_ID: '5'
  dia91_utt6:
    Dialogue_ID: '91'
    Emotion: disgust
    EndTime: 00:09:32,904
    Episode: '2'
    Season: '2'
    Sentiment: negative
    Speaker: Ross
    SrNo: '969'
    StartTime: 00:09:29,485
    Utterance: Ok, would people stop drinking the breast milk?
    Utterance_ID: '6'
  dia91_utt7:
    Dialogue_ID: '91'
    Emotion: neutral
    EndTime: 0:09:36,329
    Episode: '2'
    Season: '2'
    Sentiment: neutral
    Speaker: Phoebe
    SrNo: '970'
    StartTime: 0:09:34,407
    Utterance: You won't even taste it?
    Utterance_ID: '7'
  dia91_utt8:
    Dialogue_ID: '91'
    Emotion: disgust
    EndTime: 0:09:37,373
    Episode: '2'
    Season: '2'
    Sentiment: negative
    Speaker: Ross
    SrNo: '971'
    StartTime: 0:09:36,329
    Utterance: No!
    Utterance_ID: '8'
  dia91_utt9:
    Dialogue_ID: '91'
    Emotion: neutral
    EndTime: 00:09:39,703
    Episode: '2'
    Season: '2'
    Sentiment: neutral
    Speaker: Phoebe
    SrNo: '972'
    StartTime: 00:09:37,493
    Utterance: Not even if you just pretend that it's milk?
    Utterance_ID: '9'
  dia92_utt0:
    Dialogue_ID: '92'
    Emotion: surprise
    EndTime: 00:12:05,181
    Episode: '11'
    Season: '6'
    Sentiment: positive
    Speaker: All
    SrNo: '974'
    StartTime: 00:12:03,764
    Utterance: Aww!
    Utterance_ID: '0'
  dia92_utt1:
    Dialogue_ID: '92'
    Emotion: disgust
    EndTime: 00:12:16,735
    Episode: '11'
    Season: '6'
    Sentiment: negative
    Speaker: Ross
    SrNo: '976'
    StartTime: 00:12:11,564
    Utterance: Hey Pheebs, could you please not put your feet up on my new……old sheet?
    Utterance_ID: '1'
  dia92_utt10:
    Dialogue_ID: '92'
    Emotion: disgust
    EndTime: 00:12:50,018
    Episode: '11'
    Season: '6'
    Sentiment: negative
    Speaker: Phoebe
    SrNo: '988'
    StartTime: 00:12:47,641
    Utterance: Well this doesn’t even smell like opium.
    Utterance_ID: '10'
  dia92_utt11:
    Dialogue_ID: '92'
    Emotion: anger
    EndTime: 00:12:55,356
    Episode: '11'
    Season: '6'
    Sentiment: negative
    Speaker: Ross
    SrNo: '989'
    StartTime: 00:12:50,186
    Utterance: Of course not, it smells like wine, which you spilled! And thanks for
      wrecking my sheet by the way.
    Utterance_ID: '11'
  dia92_utt2:
    Dialogue_ID: '92'
    Emotion: joy
    EndTime: 00:12:18,778
    Episode: '11'
    Season: '6'
    Sentiment: positive
    Speaker: Phoebe
    SrNo: '977'
    StartTime: 00:12:17,278
    Utterance: Oh sure!  Noo!
    Utterance_ID: '2'
  dia92_utt3:
    Dialogue_ID: '92'
    Emotion: surprise
    EndTime: 00:12:19,988
    Episode: '11'
    Season: '6'
    Sentiment: negative
    Speaker: Rachel
    SrNo: '978'
    StartTime: 00:12:18,946
    Utterance: Ohh!!
    Utterance_ID: '3'
  dia92_utt4:
    Dialogue_ID: '92'
    Emotion: surprise
    EndTime: 00:12:21,958
    Episode: '11'
    Season: '6'
    Sentiment: negative
    Speaker: Ross
    SrNo: '979'
    StartTime: 00:12:20,156
    Utterance: My apothecary table!!!
    Utterance_ID: '4'
  dia92_utt5:
    Dialogue_ID: '92'
    Emotion: surprise
    EndTime: 0:12:23,326
    Episode: '11'
    Season: '6'
    Sentiment: negative
    Speaker: Phoebe
    SrNo: '980'
    StartTime: 0:12:22,658
    Utterance: What?!
    Utterance_ID: '5'
  dia92_utt6:
    Dialogue_ID: '92'
    Emotion: fear
    EndTime: 0:12:24,798
    Episode: '11'
    Season: '6'
    Sentiment: negative
    Speaker: Rachel
    SrNo: '982'
    StartTime: 0:12:23,326
    Utterance: Noooooo!!
    Utterance_ID: '6'
  dia92_utt7:
    Dialogue_ID: '92'
    Emotion: surprise
    EndTime: 00:12:28,747
    Episode: '11'
    Season: '6'
    Sentiment: negative
    Speaker: Phoebe
    SrNo: '983'
    StartTime: 00:12:25,619
    Utterance: Ross, where did you get this?!
    Utterance_ID: '7'
  dia92_utt8:
    Dialogue_ID: '92'
    Emotion: anger
    EndTime: 00:12:33,251
    Episode: '11'
    Season: '6'
    Sentiment: negative
    Speaker: Rachel
    SrNo: '985'
    StartTime: 00:12:31,375
    Utterance: Oh my God, Phoebe,
    Utterance_ID: '8'
  dia92_utt9:
    Dialogue_ID: '92'
    Emotion: anger
    EndTime: 00:12:45,513
    Episode: '11'
    Season: '6'
    Sentiment: negative
    Speaker: Phoebe
    SrNo: '986'
    StartTime: 00:12:39,175
    Utterance: Wow! Oh my God, well if they’ve ripped off our table ours must be much
      more than one and fifty dollars!
    Utterance_ID: '9'
  dia93_utt0:
    Dialogue_ID: '93'
    Emotion: sadness
    EndTime: 00:15:05,028
    Episode: '1'
    Season: '2'
    Sentiment: negative
    Speaker: Rachel
    SrNo: '990'
    StartTime: 00:15:03,402
    Utterance: How is she?
    Utterance_ID: '0'
  dia93_utt1:
    Dialogue_ID: '93'
    Emotion: neutral
    EndTime: 00:15:11,367
    Episode: '1'
    Season: '2'
    Sentiment: neutral
    Speaker: Phoebe
    SrNo: '991'
    StartTime: 00:15:05,696
    Utterance: It's too soon to tell. She's resting, which is a good sign.
    Utterance_ID: '1'
  dia93_utt2:
    Dialogue_ID: '93'
    Emotion: neutral
    EndTime: 00:15:15,288
    Episode: '1'
    Season: '2'
    Sentiment: neutral
    Speaker: Ross
    SrNo: '992'
    StartTime: 00:15:12,703
    Utterance: How's the hair?
    Utterance_ID: '2'
  dia93_utt3:
    Dialogue_ID: '93'
    Emotion: sadness
    EndTime: 00:15:17,206
    Episode: '1'
    Season: '2'
    Sentiment: negative
    Speaker: Phoebe
    SrNo: '993'
    StartTime: 00:15:12,703
    Utterance: I'm not gonna lie to you, Ross, it doesn't look good.
    Utterance_ID: '3'
  dia93_utt4:
    Dialogue_ID: '93'
    Emotion: neutral
    EndTime: 00:15:22,295
    Episode: '1'
    Season: '2'
    Sentiment: neutral
    Speaker: Phoebe
    SrNo: '994'
    StartTime: 00:15:19,084
    Utterance: I put a clip on one side, which seems to have stopped the curling.
    Utterance_ID: '4'
  dia93_utt5:
    Dialogue_ID: '93'
    Emotion: neutral
    EndTime: 00:15:25,298
    Episode: '1'
    Season: '2'
    Sentiment: neutral
    Speaker: Joey
    SrNo: '995'
    StartTime: 00:15:24,173
    Utterance: Can we see her?
    Utterance_ID: '5'
  dia93_utt6:
    Dialogue_ID: '93'
    Emotion: sadness
    EndTime: 00:15:31,387
    Episode: '1'
    Season: '2'
    Sentiment: negative
    Speaker: Phoebe
    SrNo: '996'
    StartTime: 00:15:25,883
    Utterance: Your hair looks too good, I think it would upset her. Ross, why don't
      you come on in.
    Utterance_ID: '6'
  dia93_utt7:
    Dialogue_ID: '93'
    Emotion: sadness
    EndTime: 00:15:40,980
    Episode: '1'
    Season: '2'
    Sentiment: negative
    Speaker: Joey
    SrNo: '998'
    StartTime: 00:15:38,479
    Utterance: How're you doing?
    Utterance_ID: '7'
  dia94_utt0:
    Dialogue_ID: '94'
    Emotion: neutral
    EndTime: 00:13:13,708
    Episode: '2'
    Season: '2'
    Sentiment: neutral
    Speaker: Chandler
    SrNo: '999'
    StartTime: 00:13:10,331
    Utterance: Of course the packaging does appeal to grown-ups and kids alike.
    Utterance_ID: '0'
  dia94_utt1:
    Dialogue_ID: '94'
    Emotion: joy
    EndTime: 00:13:21,549
    Episode: '2'
    Season: '2'
    Sentiment: positive
    Speaker: Carol
    SrNo: '1000'
    StartTime: 00:13:15,920
    Utterance: Ross, you're being silly. I've tried it, it's no big deal. Just taste
      it.
    Utterance_ID: '1'
  dia94_utt10:
    Dialogue_ID: '94'
    Emotion: neutral
    EndTime: 00:13:55,375
    Episode: '2'
    Season: '2'
    Sentiment: neutral
    Speaker: Susan
    SrNo: '1009'
    StartTime: 00:13:52,414
    Utterance: You can keep saying it, but it won't stop being true.
    Utterance_ID: '10'
  dia94_utt11:
    Dialogue_ID: '94'
    Emotion: anger
    EndTime: 00:14:04,634
    Episode: '2'
    Season: '2'
    Sentiment: negative
    Speaker: Ross
    SrNo: '1010'
    StartTime: 00:14:03,217
    Utterance: Gimme the bottle.  Gimme the towel.
    Utterance_ID: '11'
  dia94_utt2:
    Dialogue_ID: '94'
    Emotion: disgust
    EndTime: 00:13:23,551
    Episode: '2'
    Season: '2'
    Sentiment: negative
    Speaker: Ross
    SrNo: '1001'
    StartTime: 00:13:21,717
    Utterance: That would be no.
    Utterance_ID: '2'
  dia94_utt3:
    Dialogue_ID: '94'
    Emotion: neutral
    EndTime: 00:13:28,306
    Episode: '2'
    Season: '2'
    Sentiment: neutral
    Speaker: Phoebe
    SrNo: '1002'
    StartTime: 00:13:24,345
    Utterance: Come on. It doesn't taste bad.
    Utterance_ID: '3'
  dia94_utt4:
    Dialogue_ID: '94'
    Emotion: neutral
    EndTime: 00:13:31,392
    Episode: '2'
    Season: '2'
    Sentiment: neutral
    Speaker: Joey
    SrNo: '1003'
    StartTime: 00:13:28,474
    Utterance: Yeah, it's kinda sweet, sorta like, uh...
    Utterance_ID: '4'
  dia94_utt5:
    Dialogue_ID: '94'
    Emotion: joy
    EndTime: 00:13:33,686
    Episode: '2'
    Season: '2'
    Sentiment: positive
    Speaker: Susan
    SrNo: '1004'
    StartTime: 00:13:31,560
    Utterance: Cantaloupe juice.
    Utterance_ID: '5'
  dia94_utt6:
    Dialogue_ID: '94'
    Emotion: neutral
    EndTime: 00:13:35,396
    Episode: '2'
    Season: '2'
    Sentiment: neutral
    Speaker: Joey
    SrNo: '1005'
    StartTime: 00:13:33,854
    Utterance: Exactly.
    Utterance_ID: '6'
  dia94_utt7:
    Dialogue_ID: '94'
    Emotion: surprise
    EndTime: 00:13:46,199
    Episode: '2'
    Season: '2'
    Sentiment: positive
    Speaker: Ross
    SrNo: '1006'
    StartTime: 00:13:42,404
    Utterance: You've tasted it? You've tasted it.
    Utterance_ID: '7'
  dia94_utt8:
    Dialogue_ID: '94'
    Emotion: neutral
    EndTime: 00:13:47,659
    Episode: '2'
    Season: '2'
    Sentiment: neutral
    Speaker: Susan
    SrNo: '1007'
    StartTime: 00:13:46,367
    Utterance: Uh huh.
    Utterance_ID: '8'
  dia94_utt9:
    Dialogue_ID: '94'
    Emotion: anger
    EndTime: 00:13:50,245
    Episode: '2'
    Season: '2'
    Sentiment: negative
    Speaker: Ross
    SrNo: '1008'
    StartTime: 00:13:48,410
    Utterance: Oh, you've tasted it.
    Utterance_ID: '9'
  dia95_utt0:
    Dialogue_ID: '95'
    Emotion: anger
    EndTime: 00:12:39,966
    Episode: '4'
    Season: '8'
    Sentiment: negative
    Speaker: Monica
    SrNo: '1011'
    StartTime: 00:12:36,922
    Utterance: I still don't get why Greg and Jenny would give us a fake number.
    Utterance_ID: '0'
  dia95_utt1:
    Dialogue_ID: '95'
    Emotion: neutral
    EndTime: 00:12:46,181
    Episode: '4'
    Season: '8'
    Sentiment: neutral
    Speaker: Joey
    SrNo: '1012'
    StartTime: 00:12:40,134
    Utterance: Y’know, if they knew what they were doing they probably didn’t give
      you real names either.
    Utterance_ID: '1'
  dia95_utt10:
    Dialogue_ID: '95'
    Emotion: neutral
    EndTime: 0:13:23,602
    Episode: '4'
    Season: '8'
    Sentiment: neutral
    Speaker: Monica
    SrNo: '1021'
    StartTime: 0:13:22,490
    Utterance: What about my questions?
    Utterance_ID: '10'
  dia95_utt2:
    Dialogue_ID: '95'
    Emotion: anger
    EndTime: 00:12:50,226
    Episode: '4'
    Season: '8'
    Sentiment: negative
    Speaker: Monica
    SrNo: '1013'
    StartTime: 00:12:46,390
    Utterance: Okay, maybe people give out fake numbers, but they don’t give out fake
      names.
    Utterance_ID: '2'
  dia95_utt3:
    Dialogue_ID: '95'
    Emotion: neutral
    EndTime: 00:12:54,147
    Episode: '4'
    Season: '8'
    Sentiment: neutral
    Speaker: Joey
    SrNo: '1014'
    StartTime: 00:12:50,394
    Utterance: Oh yeah?  Hi, Ken Adams, nice to meet you.
    Utterance_ID: '3'
  dia95_utt4:
    Dialogue_ID: '95'
    Emotion: neutral
    EndTime: 00:12:59,068
    Episode: '4'
    Season: '8'
    Sentiment: neutral
    Speaker: Phoebe
    SrNo: '1015'
    StartTime: 00:12:56,400
    Utterance: Regina Philange.
    Utterance_ID: '4'
  dia95_utt5:
    Dialogue_ID: '95'
    Emotion: surprise
    EndTime: 00:13:02,530
    Episode: '4'
    Season: '8'
    Sentiment: negative
    Speaker: Chandler
    SrNo: '1016'
    StartTime: 00:12:59,862
    Utterance: I still don’t get it, we didn’t do anything wrong.
    Utterance_ID: '5'
  dia95_utt6:
    Dialogue_ID: '95'
    Emotion: anger
    EndTime: 00:13:08,036
    Episode: '4'
    Season: '8'
    Sentiment: negative
    Speaker: Monica
    SrNo: '1017'
    StartTime: 00:13:04,492
    Utterance: I know! Although, you did tell an awful lot of jokes.
    Utterance_ID: '6'
  dia95_utt7:
    Dialogue_ID: '95'
    Emotion: surprise
    EndTime: 00:13:12,707
    Episode: '4'
    Season: '8'
    Sentiment: positive
    Speaker: Chandler
    SrNo: '1018'
    StartTime: 00:13:08,871
    Utterance: I thought you said those jokes were funny. Joke! Joke! Joke!
    Utterance_ID: '7'
  dia95_utt8:
    Dialogue_ID: '95'
    Emotion: anger
    EndTime: 00:13:15,627
    Episode: '4'
    Season: '8'
    Sentiment: negative
    Speaker: Monica
    SrNo: '1019'
    StartTime: 00:13:12,875
    Utterance: Joke. Joke. Blah! Blah!
    Utterance_ID: '8'
  dia95_utt9:
    Dialogue_ID: '95'
    Emotion: neutral
    EndTime: 0:13:22,490
    Episode: '4'
    Season: '8'
    Sentiment: neutral
    Speaker: Chandler
    SrNo: '1020'
    StartTime: 0:13:20,508
    Utterance: Well maybe it was all of your questions.
    Utterance_ID: '9'
  dia96_utt0:
    Dialogue_ID: '96'
    Emotion: neutral
    EndTime: 00:04:03,523
    Episode: '24'
    Season: '8'
    Sentiment: neutral
    Speaker: Cliff
    SrNo: '1022'
    StartTime: 00:04:00,603
    Utterance: No, I’m sorry. It’s just my foot itches like crazy.
    Utterance_ID: '0'
  dia96_utt1:
    Dialogue_ID: '96'
    Emotion: neutral
    EndTime: 00:04:06,150
    Episode: '24'
    Season: '8'
    Sentiment: neutral
    Speaker: Phoebe
    SrNo: '1023'
    StartTime: 00:04:03,690
    Utterance: Oh, I’ll get it.
    Utterance_ID: '1'
  dia96_utt2:
    Dialogue_ID: '96'
    Emotion: surprise
    EndTime: 00:04:11,572
    Episode: '24'
    Season: '8'
    Sentiment: negative
    Speaker: Cliff
    SrNo: '1024'
    StartTime: 00:04:07,735
    Utterance: Wow! I usually get to know a girl a little better before I let her
      spoon me.
    Utterance_ID: '2'
  dia96_utt3:
    Dialogue_ID: '96'
    Emotion: joy
    EndTime: 00:04:15,493
    Episode: '24'
    Season: '8'
    Sentiment: positive
    Speaker: Phoebe
    SrNo: '1025'
    StartTime: 00:04:12,907
    Utterance: Relax, it’s not like we’re forking.
    Utterance_ID: '3'
  dia97_utt0:
    Dialogue_ID: '97'
    Emotion: joy
    EndTime: 00:04:03,992
    Episode: '20'
    Season: '3'
    Sentiment: positive
    Speaker: Monica
    SrNo: '1026'
    StartTime: 00:03:55,109
    Utterance: Look at it! Ohhh! Wallpaper’s a little faded, that’s okay. Carpet’s
      a little loose. Hardwood floors!!
    Utterance_ID: '0'
  dia97_utt1:
    Dialogue_ID: '97'
    Emotion: joy
    EndTime: 0:04:06,706
    Episode: '20'
    Season: '3'
    Sentiment: positive
    Speaker: Phoebe
    SrNo: '1027'
    StartTime: 0:04:06,204
    Utterance: Hey!
    Utterance_ID: '1'
  dia97_utt10:
    Dialogue_ID: '97'
    Emotion: surprise
    EndTime: 00:04:32,020
    Episode: '20'
    Season: '3'
    Sentiment: negative
    Speaker: Monica
    SrNo: '1036'
    StartTime: 00:04:30,144
    Utterance: Not one that can pee on the roof.
    Utterance_ID: '10'
  dia97_utt11:
    Dialogue_ID: '97'
    Emotion: joy
    EndTime: 00:04:39,403
    Episode: '20'
    Season: '3'
    Sentiment: positive
    Speaker: Phoebe
    SrNo: '1037'
    StartTime: 00:04:33,481
    Utterance: Well, maybe it’s so big because the house was built on radioactive
      waste.
    Utterance_ID: '11'
  dia97_utt12:
    Dialogue_ID: '97'
    Emotion: surprise
    EndTime: 00:04:45,033
    Episode: '20'
    Season: '3'
    Sentiment: negative
    Speaker: Chandler
    SrNo: '1038'
    StartTime: 00:04:41,447
    Utterance: And is this in case the house sneezes?
    Utterance_ID: '12'
  dia97_utt13:
    Dialogue_ID: '97'
    Emotion: neutral
    EndTime: 00:04:50,122
    Episode: '20'
    Season: '3'
    Sentiment: neutral
    Speaker: Phoebe
    SrNo: '1039'
    StartTime: 00:04:46,619
    Utterance: No, no, that’s the ghost for the attic.
    Utterance_ID: '13'
  dia97_utt14:
    Dialogue_ID: '97'
    Emotion: fear
    EndTime: 00:04:55,043
    Episode: '20'
    Season: '3'
    Sentiment: negative
    Speaker: Monica
    SrNo: '1040'
    StartTime: 00:04:51,249
    Utterance: I don’t want a ghost.
    Utterance_ID: '14'
  dia97_utt15:
    Dialogue_ID: '97'
    Emotion: neutral
    EndTime: 00:05:02,342
    Episode: '20'
    Season: '3'
    Sentiment: neutral
    Speaker: Phoebe
    SrNo: '1041'
    StartTime: 00:04:56,462
    Utterance: Well, nobody wants a ghost. But you’ve got one, because the house is
      sitting on an ancient Indian burial ground.
    Utterance_ID: '15'
  dia97_utt16:
    Dialogue_ID: '97'
    Emotion: surprise
    EndTime: 00:05:12,394
    Episode: '20'
    Season: '3'
    Sentiment: positive
    Speaker: Ross
    SrNo: '1042'
    StartTime: 00:05:04,053
    Utterance: Wait a minute, the house was built on radioactive waste, and an ancient
      Indian burial ground? That would never happen.
    Utterance_ID: '16'
  dia97_utt17:
    Dialogue_ID: '97'
    Emotion: neutral
    EndTime: 00:05:17,899
    Episode: '20'
    Season: '3'
    Sentiment: neutral
    Speaker: Phoebe
    SrNo: '1043'
    StartTime: 00:05:14,063
    Utterance: Okay, obviously you don’t know much about the U.S. government.
    Utterance_ID: '17'
  dia97_utt18:
    Dialogue_ID: '97'
    Emotion: surprise
    EndTime: 0:05:20,960
    Episode: '20'
    Season: '3'
    Sentiment: positive
    Speaker: Rachel
    SrNo: '1044'
    StartTime: 0:05:19,068
    Utterance: Hey!
    Utterance_ID: '18'
  dia97_utt19:
    Dialogue_ID: '97'
    Emotion: neutral
    EndTime: 0:05:21,458
    Episode: '20'
    Season: '3'
    Sentiment: neutral
    Speaker: All
    SrNo: '1045'
    StartTime: 0:05:20,960
    Utterance: Hello.
    Utterance_ID: '19'
  dia97_utt2:
    Dialogue_ID: '97'
    Emotion: neutral
    EndTime: 0:04:08,722
    Episode: '20'
    Season: '3'
    Sentiment: neutral
    Speaker: Chandler
    SrNo: '1028'
    StartTime: 0:04:06,706
    Utterance: Hello.
    Utterance_ID: '2'
  dia97_utt20:
    Dialogue_ID: '97'
    Emotion: joy
    EndTime: 0:05:23,115
    Episode: '20'
    Season: '3'
    Sentiment: positive
    Speaker: Rachel
    SrNo: '1046'
    StartTime: 0:05:21,571
    Utterance: I need to talk to you!
    Utterance_ID: '20'
  dia97_utt21:
    Dialogue_ID: '97'
    Emotion: neutral
    EndTime: 0:05:24,625
    Episode: '20'
    Season: '3'
    Sentiment: neutral
    Speaker: Ross
    SrNo: '1047'
    StartTime: 0:05:23,115
    Utterance: Sure, what’s up?
    Utterance_ID: '21'
  dia97_utt3:
    Dialogue_ID: '97'
    Emotion: joy
    EndTime: 00:04:13,835
    Episode: '20'
    Season: '3'
    Sentiment: positive
    Speaker: Phoebe
    SrNo: '1029'
    StartTime: 00:04:08,831
    Utterance: Oh! Ooh! Oh Monica! It’s so beautiful.
    Utterance_ID: '3'
  dia97_utt4:
    Dialogue_ID: '97'
    Emotion: joy
    EndTime: 00:04:13,835
    Episode: '20'
    Season: '3'
    Sentiment: positive
    Speaker: Monica
    SrNo: '1030'
    StartTime: 00:04:11,835
    Utterance: I know!!!
    Utterance_ID: '4'
  dia97_utt5:
    Dialogue_ID: '97'
    Emotion: joy
    EndTime: 0:04:16,675
    Episode: '20'
    Season: '3'
    Sentiment: positive
    Speaker: Phoebe
    SrNo: '1031'
    StartTime: 0:04:14,963
    Utterance: So, I’m here, ready to play.
    Utterance_ID: '5'
  dia97_utt6:
    Dialogue_ID: '97'
    Emotion: neutral
    EndTime: 0:04:17,695
    Episode: '20'
    Season: '3'
    Sentiment: neutral
    Speaker: Monica
    SrNo: '1032'
    StartTime: 0:04:16,675
    Utterance: Okay.
    Utterance_ID: '6'
  dia97_utt7:
    Dialogue_ID: '97'
    Emotion: joy
    EndTime: 00:04:22,261
    Episode: '20'
    Season: '3'
    Sentiment: positive
    Speaker: Phoebe
    SrNo: '1033'
    StartTime: 00:04:17,799
    Utterance: I brought a bunch of stuff for the house, so check it out. Ha-ha.
    Utterance_ID: '7'
  dia97_utt8:
    Dialogue_ID: '97'
    Emotion: surprise
    EndTime: 00:04:27,057
    Episode: '20'
    Season: '3'
    Sentiment: positive
    Speaker: Monica
    SrNo: '1034'
    StartTime: 00:04:25,974
    Utterance: What’s this?
    Utterance_ID: '8'
  dia97_utt9:
    Dialogue_ID: '97'
    Emotion: joy
    EndTime: 00:04:29,559
    Episode: '20'
    Season: '3'
    Sentiment: positive
    Speaker: Phoebe
    SrNo: '1035'
    StartTime: 00:04:27,225
    Utterance: That’s a dog, every house should have a dog.
    Utterance_ID: '9'
  dia98_utt0:
    Dialogue_ID: '98'
    Emotion: anger
    EndTime: 00:05:28,076
    Episode: '12'
    Season: '3'
    Sentiment: negative
    Speaker: Jeannine
    SrNo: '1048'
    StartTime: 00:05:20,528
    Utterance: All right, I just got changed in thirty seconds so you can be alone
      with him. You'd better go for it.
    Utterance_ID: '0'
  dia98_utt1:
    Dialogue_ID: '98'
    Emotion: disgust
    EndTime: 00:05:28,076
    Episode: '12'
    Season: '3'
    Sentiment: negative
    Speaker: Monica
    SrNo: '1049'
    StartTime: 00:05:24,449
    Utterance: Please, I'm not going for anything.
    Utterance_ID: '1'
  dia98_utt2:
    Dialogue_ID: '98'
    Emotion: anger
    EndTime: 0:05:29,955
    Episode: '12'
    Season: '3'
    Sentiment: negative
    Speaker: Jeannine
    SrNo: '1050'
    StartTime: 0:05:28,244
    Utterance: Well, if you don't, I will.
    Utterance_ID: '2'
  dia98_utt3:
    Dialogue_ID: '98'
    Emotion: joy
    EndTime: 0:05:31,517
    Episode: '12'
    Season: '3'
    Sentiment: positive
    Speaker: Monica
    SrNo: '1051'
    StartTime: 0:05:29,955
    Utterance: Would you please go?
    Utterance_ID: '3'
  dia98_utt4:
    Dialogue_ID: '98'
    Emotion: anger
    EndTime: 0:05:31,727
    Episode: '12'
    Season: '3'
    Sentiment: negative
    Speaker: Ross
    SrNo: '1052'
    StartTime: 0:05:31,517
    Utterance: I would!
    Utterance_ID: '4'
  dia99_utt0:
    Dialogue_ID: '99'
    Emotion: joy
    EndTime: 00:09:04,876
    Episode: '20'
    Season: '3'
    Sentiment: positive
    Speaker: Monica
    SrNo: '1053'
    StartTime: 00:09:00,831
    Utterance: Hey, guys, guys, did you see my new, china cabinet?!
    Utterance_ID: '0'
  dia99_utt1:
    Dialogue_ID: '99'
    Emotion: neutral
    EndTime: 00:09:06,336
    Episode: '20'
    Season: '3'
    Sentiment: neutral
    Speaker: Ross and Rachel
    SrNo: '1054'
    StartTime: 00:09:05,294
    Utterance: Uh-huh.
    Utterance_ID: '1'
  dia99_utt2:
    Dialogue_ID: '99'
    Emotion: joy
    EndTime: 00:09:09,297
    Episode: '20'
    Season: '3'
    Sentiment: positive
    Speaker: Phoebe
    SrNo: '1055'
    StartTime: 00:09:08,256
    Utterance: Watch, watch.
    Utterance_ID: '2'
  dia99_utt3:
    Dialogue_ID: '99'
    Emotion: surprise
    EndTime: 0:09:10,717
    Episode: '20'
    Season: '3'
    Sentiment: positive
    Speaker: Ross and Rachel
    SrNo: '1057'
    StartTime: 0:09:10,633
    Utterance: Ooohhhh!!
    Utterance_ID: '3'
  dia99_utt4:
    Dialogue_ID: '99'
    Emotion: joy
    EndTime: 0:09:12,855
    Episode: '20'
    Season: '3'
    Sentiment: positive
    Speaker: Phoebe
    SrNo: '1059'
    StartTime: 0:09:10,717
    Utterance: And, and!
    Utterance_ID: '4'
  dia99_utt5:
    Dialogue_ID: '99'
    Emotion: surprise
    EndTime: 00:09:15,345
    Episode: '20'
    Season: '3'
    Sentiment: positive
    Speaker: Ross and Rachel
    SrNo: '1060'
    StartTime: 00:09:12,969
    Utterance: Ahhhh!!
    Utterance_ID: '5'
  dia99_utt6:
    Dialogue_ID: '99'
    Emotion: surprise
    EndTime: 00:09:19,933
    Episode: '20'
    Season: '3'
    Sentiment: positive
    Speaker: Chandler
    SrNo: '1061'
    StartTime: 00:09:17,223
    Utterance: Hey, my Father’s house does that!
    Utterance_ID: '6'
  dia99_utt7:
    Dialogue_ID: '99'
    Emotion: neutral
    EndTime: 00:09:23,937
    Episode: '20'
    Season: '3'
    Sentiment: neutral
    Speaker: Rachel
    SrNo: '1062'
    StartTime: 00:09:21,143
    Utterance: O-o-o-okay, how did it go? Tell me everything.
    Utterance_ID: '7'
  dia99_utt8:
    Dialogue_ID: '99'
    Emotion: neutral
    EndTime: 00:09:30,277
    Episode: '20'
    Season: '3'
    Sentiment: neutral
    Speaker: Chandler
    SrNo: '1063'
    StartTime: 00:09:24,105
    Utterance: Well, the movie was great, dinner was great, and there’s nothing like
      a cool, crisp New York evening.
    Utterance_ID: '8'
  dia9_utt0:
    Dialogue_ID: '9'
    Emotion: neutral
    EndTime: 00:05:23,905
    Episode: '3'
    Season: '6'
    Sentiment: neutral
    Speaker: Joey
    SrNo: '93'
    StartTime: 00:05:22,280
    Utterance: Hey, what’s up?
    Utterance_ID: '0'
  dia9_utt1:
    Dialogue_ID: '9'
    Emotion: sadness
    EndTime: 00:05:26,199
    Episode: '3'
    Season: '6'
    Sentiment: negative
    Speaker: Chandler
    SrNo: '94'
    StartTime: 00:05:24,073
    Utterance: Nothing, Monica and I had a stupid fight.
    Utterance_ID: '1'
  dia9_utt2:
    Dialogue_ID: '9'
    Emotion: neutral
    EndTime: 00:05:29,786
    Episode: '3'
    Season: '6'
    Sentiment: neutral
    Speaker: Joey
    SrNo: '95'
    StartTime: 00:05:26,367
    Utterance: But you’re still moving in together, right? Because my ad came out
      today.
    Utterance_ID: '2'
  dia9_utt3:
    Dialogue_ID: '9'
    Emotion: joy
    EndTime: 00:05:34,291
    Episode: '3'
    Season: '6'
    Sentiment: positive
    Speaker: Chandler
    SrNo: '96'
    StartTime: 00:05:30,872
    Utterance: '"Wanted. Female roommate, non-smoker, non-ugly." Nice!'
    Utterance_ID: '3'
  dia9_utt4:
    Dialogue_ID: '9'
    Emotion: neutral
    EndTime: 00:05:38,712
    Episode: '3'
    Season: '6'
    Sentiment: neutral
    Speaker: Joey
    SrNo: '97'
    StartTime: 00:05:37,211
    Utterance: Yeah?
    Utterance_ID: '4'
  dia9_utt5:
    Dialogue_ID: '9'
    Emotion: neutral
    EndTime: 00:05:43,508
    Episode: '3'
    Season: '6'
    Sentiment: neutral
    Speaker: Joey
    SrNo: '98'
    StartTime: 00:05:38,880
    Utterance: I just figured y’know, after living with you it’d be an interesting
      change of pace to have a female roommate, y’know?
    Utterance_ID: '5'
  dia9_utt6:
    Dialogue_ID: '9'
    Emotion: neutral
    EndTime: 00:05:47,304
    Episode: '3'
    Season: '6'
    Sentiment: neutral
    Speaker: Joey
    SrNo: '99'
    StartTime: 00:05:43,676
    Utterance: Someone I can learn from, someone-someone who’s different than me.
    Utterance_ID: '6'
  dia9_utt7:
    Dialogue_ID: '9'
    Emotion: neutral
    EndTime: 00:05:51,141
    Episode: '3'
    Season: '6'
    Sentiment: neutral
    Speaker: Joey
    SrNo: '100'
    StartTime: 00:05:47,472
    Utterance: And what’s more different than me. A guy who’s
    Utterance_ID: '7'
test:
  dia0_utt0:
    Dialogue_ID: '0'
    Emotion: surprise
    EndTime: 00:14:40,378
    Episode: '19'
    Season: '3'
    Sentiment: positive
    Speaker: Mark
    SrNo: '1'
    StartTime: 00:14:38,127
    Utterance: Why do all you’re coffee mugs have numbers on the bottom?
    Utterance_ID: '0'
  dia0_utt1:
    Dialogue_ID: '0'
    Emotion: anger
    EndTime: 00:14:47,385
    Episode: '19'
    Season: '3'
    Sentiment: negative
    Speaker: Rachel
    SrNo: '2'
    StartTime: 00:14:40,629
    Utterance: Oh. That’s so Monica can keep track. That way if one on them is missing,
      she can be like, ‘Where’s number 27?!’
    Utterance_ID: '1'
  dia0_utt2:
    Dialogue_ID: '0'
    Emotion: neutral
    EndTime: 00:14:57,520
    Episode: '19'
    Season: '3'
    Sentiment: neutral
    Speaker: Rachel
    SrNo: '3'
    StartTime: 00:14:56,353
    Utterance: Y'know what?
    Utterance_ID: '2'
  dia100_utt0:
    Dialogue_ID: '100'
    Emotion: neutral
    EndTime: 00:15:41,606
    Episode: '5'
    Season: '6'
    Sentiment: neutral
    Speaker: Phoebe
    SrNo: '942'
    StartTime: 00:15:38,938
    Utterance: Me taking care of you is no problem, huh?
    Utterance_ID: '0'
  dia100_utt1:
    Dialogue_ID: '100'
    Emotion: neutral
    EndTime: 0:15:43,036
    Episode: '5'
    Season: '6'
    Sentiment: neutral
    Speaker: Phoebe
    SrNo: '943'
    StartTime: 0:15:41,774
    Utterance: You guys feel safe.
    Utterance_ID: '1'
  dia100_utt10:
    Dialogue_ID: '100'
    Emotion: sadness
    EndTime: 0:16:02,641
    Episode: '5'
    Season: '6'
    Sentiment: negative
    Speaker: Phoebe
    SrNo: '952'
    StartTime: 0:16:01,919
    Utterance: I broke it.
    Utterance_ID: '10'
  dia100_utt11:
    Dialogue_ID: '100'
    Emotion: neutral
    EndTime: 0:16:03,493
    Episode: '5'
    Season: '6'
    Sentiment: neutral
    Speaker: Phoebe
    SrNo: '953'
    StartTime: 0:16:02,641
    Utterance: All right.
    Utterance_ID: '11'
  dia100_utt12:
    Dialogue_ID: '100'
    Emotion: neutral
    EndTime: 0:16:06,354
    Episode: '5'
    Season: '6'
    Sentiment: neutral
    Speaker: Phoebe
    SrNo: '954'
    StartTime: 0:16:03,493
    Utterance: Well, that’s just the way that goes.
    Utterance_ID: '12'
  dia100_utt13:
    Dialogue_ID: '100'
    Emotion: neutral
    EndTime: 00:16:08,841
    Episode: '5'
    Season: '6'
    Sentiment: neutral
    Speaker: Phoebe
    SrNo: '955'
    StartTime: 00:16:06,423
    Utterance: Okay, good.
    Utterance_ID: '13'
  dia100_utt14:
    Dialogue_ID: '100'
    Emotion: fear
    EndTime: 00:16:12,178
    Episode: '5'
    Season: '6'
    Sentiment: negative
    Speaker: Phoebe
    SrNo: '956'
    StartTime: 00:16:10,260
    Utterance: Why are there only two of you?
    Utterance_ID: '14'
  dia100_utt15:
    Dialogue_ID: '100'
    Emotion: fear
    EndTime: 00:16:13,930
    Episode: '5'
    Season: '6'
    Sentiment: negative
    Speaker: Phoebe
    SrNo: '957'
    StartTime: 00:16:12,346
    Utterance: Where is Leslie?
    Utterance_ID: '15'
  dia100_utt16:
    Dialogue_ID: '100'
    Emotion: neutral
    EndTime: 0:16:15,060
    Episode: '5'
    Season: '6'
    Sentiment: neutral
    Speaker: Phoebe
    SrNo: '958'
    StartTime: 0:16:14,098
    Utterance: Well, you can’t answer.
    Utterance_ID: '16'
  dia100_utt17:
    Dialogue_ID: '100'
    Emotion: neutral
    EndTime: 0:16:15,352
    Episode: '5'
    Season: '6'
    Sentiment: neutral
    Speaker: Phoebe
    SrNo: '959'
    StartTime: 0:16:15,060
    Utterance: Leslie?
    Utterance_ID: '17'
  dia100_utt18:
    Dialogue_ID: '100'
    Emotion: fear
    EndTime: 0:16:17,738
    Episode: '5'
    Season: '6'
    Sentiment: negative
    Speaker: Phoebe
    SrNo: '960'
    StartTime: 0:16:15,352
    Utterance: Where are you Leslie?
    Utterance_ID: '18'
  dia100_utt19:
    Dialogue_ID: '100'
    Emotion: sadness
    EndTime: 00:16:20,937
    Episode: '5'
    Season: '6'
    Sentiment: negative
    Speaker: Phoebe
    SrNo: '961'
    StartTime: 00:16:17,977
    Utterance: Leslie, now would be a
    Utterance_ID: '19'
  dia100_utt2:
    Dialogue_ID: '100'
    Emotion: neutral
    EndTime: 0:15:44,612
    Episode: '5'
    Season: '6'
    Sentiment: neutral
    Speaker: Phoebe
    SrNo: '944'
    StartTime: 0:15:43,036
    Utterance: Right?
    Utterance_ID: '2'
  dia100_utt3:
    Dialogue_ID: '100'
    Emotion: neutral
    EndTime: 00:15:47,862
    Episode: '5'
    Season: '6'
    Sentiment: neutral
    Speaker: Phoebe
    SrNo: '945'
    StartTime: 00:15:44,735
    Utterance: Okay, I’m gonna take that spit bubble as, "Yeah, I do!"
    Utterance_ID: '3'
  dia100_utt4:
    Dialogue_ID: '100'
    Emotion: neutral
    EndTime: 00:15:52,659
    Episode: '5'
    Season: '6'
    Sentiment: neutral
    Speaker: Phoebe
    SrNo: '946'
    StartTime: 00:15:48,447
    Utterance: Okay, after I get rid of this dirty diaper Leslie, I’ll set you up
      with a clean one.
    Utterance_ID: '4'
  dia100_utt5:
    Dialogue_ID: '100'
    Emotion: sadness
    EndTime: 0:15:54,704
    Episode: '5'
    Season: '6'
    Sentiment: negative
    Speaker: Phoebe
    SrNo: '947'
    StartTime: 0:15:53,035
    Utterance: Okay, I’m sorry.
    Utterance_ID: '5'
  dia100_utt6:
    Dialogue_ID: '100'
    Emotion: sadness
    EndTime: 0:15:55,956
    Episode: '5'
    Season: '6'
    Sentiment: negative
    Speaker: Phoebe
    SrNo: '948'
    StartTime: 0:15:54,704
    Utterance: I didn’t mean to scare you.
    Utterance_ID: '6'
  dia100_utt7:
    Dialogue_ID: '100'
    Emotion: neutral
    EndTime: 0:15:57,124
    Episode: '5'
    Season: '6'
    Sentiment: neutral
    Speaker: Phoebe
    SrNo: '949'
    StartTime: 0:15:55,956
    Utterance: I just have to clean that up.
    Utterance_ID: '7'
  dia100_utt8:
    Dialogue_ID: '100'
    Emotion: neutral
    EndTime: 0:15:57,402
    Episode: '5'
    Season: '6'
    Sentiment: neutral
    Speaker: Phoebe
    SrNo: '950'
    StartTime: 0:15:57,124
    Utterance: Okay?
    Utterance_ID: '8'
  dia100_utt9:
    Dialogue_ID: '100'
    Emotion: neutral
    EndTime: 00:16:00,249
    Episode: '5'
    Season: '6'
    Sentiment: neutral
    Speaker: Phoebe
    SrNo: '951'
    StartTime: 00:15:57,414
    Utterance: ‘Cause let’s face it, we’re at Monica’s.
    Utterance_ID: '9'
  dia101_utt0:
    Dialogue_ID: '101'
    Emotion: joy
    EndTime: 0:04:42,824
    Episode: '16'
    Season: '3'
    Sentiment: positive
    Speaker: Phoebe
    SrNo: '962'
    StartTime: 0:04:42,198
    Utterance: Hey!
    Utterance_ID: '0'
  dia101_utt1:
    Dialogue_ID: '101'
    Emotion: neutral
    EndTime: 0:04:44,389
    Episode: '16'
    Season: '3'
    Sentiment: neutral
    Speaker: Monica
    SrNo: '963'
    StartTime: 0:04:42,824
    Utterance: Hey.
    Utterance_ID: '1'
  dia101_utt2:
    Dialogue_ID: '101'
    Emotion: sadness
    EndTime: 0:04:46,124
    Episode: '16'
    Season: '3'
    Sentiment: negative
    Speaker: Phoebe
    SrNo: '964'
    StartTime: 0:04:44,492
    Utterance: Hey, why are you mopping your ceiling?
    Utterance_ID: '2'
  dia101_utt3:
    Dialogue_ID: '101'
    Emotion: neutral
    EndTime: 0:04:48,098
    Episode: '16'
    Season: '3'
    Sentiment: neutral
    Speaker: Monica
    SrNo: '965'
    StartTime: 0:04:46,124
    Utterance: Oh, there’s banana on it.
    Utterance_ID: '3'
  dia102_utt0:
    Dialogue_ID: '102'
    Emotion: anger
    EndTime: 00:08:58,161
    Episode: '24'
    Season: '3'
    Sentiment: negative
    Speaker: Rachel
    SrNo: '966'
    StartTime: 00:08:56,911
    Utterance: You said she was bald.
    Utterance_ID: '0'
  dia102_utt1:
    Dialogue_ID: '102'
    Emotion: neutral
    EndTime: 00:09:00,205
    Episode: '24'
    Season: '3'
    Sentiment: neutral
    Speaker: Phoebe
    SrNo: '967'
    StartTime: 00:08:58,412
    Utterance: Yeah, she was bald, she’s not now.
    Utterance_ID: '1'
  dia102_utt2:
    Dialogue_ID: '102'
    Emotion: surprise
    EndTime: 00:09:04,167
    Episode: '24'
    Season: '3'
    Sentiment: negative
    Speaker: Rachel
    SrNo: '968'
    StartTime: 00:09:02,291
    Utterance: How could you not tell me that she has hair?
    Utterance_ID: '2'
  dia102_utt3:
    Dialogue_ID: '102'
    Emotion: neutral
    EndTime: 00:09:07,295
    Episode: '24'
    Season: '3'
    Sentiment: neutral
    Speaker: Phoebe
    SrNo: '969'
    StartTime: 00:09:04,418
    Utterance: I don’t know, I hardly ever say that about people.
    Utterance_ID: '3'
  dia102_utt4:
    Dialogue_ID: '102'
    Emotion: anger
    EndTime: 00:09:09,381
    Episode: '24'
    Season: '3'
    Sentiment: negative
    Speaker: Rachel
    SrNo: '970'
    StartTime: 00:09:07,547
    Utterance: Ohh, well, this is just perfect!
    Utterance_ID: '4'
  dia102_utt5:
    Dialogue_ID: '102'
    Emotion: sadness
    EndTime: 00:09:13,009
    Episode: '24'
    Season: '3'
    Sentiment: negative
    Speaker: Phoebe
    SrNo: '971'
    StartTime: 00:09:10,049
    Utterance: Well I’m sorry, I thought you said it was okay.
    Utterance_ID: '5'
  dia102_utt6:
    Dialogue_ID: '102'
    Emotion: anger
    EndTime: 00:09:20,475
    Episode: '24'
    Season: '3'
    Sentiment: negative
    Speaker: Rachel
    SrNo: '972'
    StartTime: 00:09:13,261
    Utterance: Yeah, I said what was okay when I thought she was some weird bald chick.
      I mean, y'know, that girl has hair got
    Utterance_ID: '6'
  dia102_utt7:
    Dialogue_ID: '102'
    Emotion: sadness
    EndTime: 0:09:25,989
    Episode: '24'
    Season: '3'
    Sentiment: negative
    Speaker: Phoebe
    SrNo: '973'
    StartTime: 0:09:22,937
    Utterance: Well, maybe it won’t work out. Maybe Ross won’t like her personality.
    Utterance_ID: '7'
  dia102_utt8:
    Dialogue_ID: '102'
    Emotion: neutral
    EndTime: 0:09:27,162
    Episode: '24'
    Season: '3'
    Sentiment: neutral
    Speaker: Rachel
    SrNo: '974'
    StartTime: 0:09:25,989
    Utterance: Why, does she have a bad personality?
    Utterance_ID: '8'
  dia102_utt9:
    Dialogue_ID: '102'
    Emotion: joy
    EndTime: 00:09:29,401
    Episode: '24'
    Season: '3'
    Sentiment: positive
    Speaker: Phoebe
    SrNo: '975'
    StartTime: 00:09:27,316
    Utterance: Oh no, Bonnie’s the best!
    Utterance_ID: '9'
  dia103_utt0:
    Dialogue_ID: '103'
    Emotion: joy
    EndTime: 0:06:52,912
    Episode: '4'
    Season: '8'
    Sentiment: positive
    Speaker: Ross
    SrNo: '976'
    StartTime: 0:06:50,993
    Utterance: Hey!
    Utterance_ID: '0'
  dia103_utt1:
    Dialogue_ID: '103'
    Emotion: neutral
    EndTime: 0:06:53,796
    Episode: '4'
    Season: '8'
    Sentiment: neutral
    Speaker: Joey
    SrNo: '977'
    StartTime: 0:06:52,912
    Utterance: Hey.
    Utterance_ID: '1'
  dia103_utt2:
    Dialogue_ID: '103'
    Emotion: fear
    EndTime: 00:07:00,127
    Episode: '4'
    Season: '8'
    Sentiment: negative
    Speaker: Ross
    SrNo: '978'
    StartTime: 00:06:55,164
    Utterance: Do you have a minute? I’d like to talk to you about something I’m,
      I’m really uncomfortable talking about.
    Utterance_ID: '2'
  dia103_utt3:
    Dialogue_ID: '103'
    Emotion: surprise
    EndTime: 00:07:06,425
    Episode: '4'
    Season: '8'
    Sentiment: negative
    Speaker: Joey
    SrNo: '979'
    StartTime: 00:07:00,336
    Utterance: Sure. What? About uh, you showering with your mom?
    Utterance_ID: '3'
  dia103_utt4:
    Dialogue_ID: '103'
    Emotion: anger
    EndTime: 00:07:20,355
    Episode: '4'
    Season: '8'
    Sentiment: negative
    Speaker: Ross
    SrNo: '980'
    StartTime: 00:07:08,553
    Utterance: I actually had a topic in mind! I’m, I’m kinda going through a dry
      spell, sex wise.
    Utterance_ID: '4'
  dia103_utt5:
    Dialogue_ID: '103'
    Emotion: surprise
    EndTime: 00:07:23,483
    Episode: '4'
    Season: '8'
    Sentiment: positive
    Speaker: Joey
    SrNo: '981'
    StartTime: 00:07:20,523
    Utterance: Whoa, for like months?
    Utterance_ID: '5'
  dia104_utt0:
    Dialogue_ID: '104'
    Emotion: joy
    EndTime: 00:18:51,577
    Episode: '23'
    Season: '8'
    Sentiment: positive
    Speaker: Joey
    SrNo: '982'
    StartTime: 00:18:45,279
    Utterance: Excellent! Excellent! And uh, finally, are you into any weird stuff
      y’know, sexually?
    Utterance_ID: '0'
  dia104_utt1:
    Dialogue_ID: '104'
    Emotion: surprise
    EndTime: 0:18:54,830
    Episode: '23'
    Season: '8'
    Sentiment: negative
    Speaker: Cliff
    SrNo: '983'
    StartTime: 0:18:53,870
    Utterance: No!
    Utterance_ID: '1'
  dia104_utt2:
    Dialogue_ID: '104'
    Emotion: neutral
    EndTime: 0:18:56,457
    Episode: '23'
    Season: '8'
    Sentiment: neutral
    Speaker: Joey
    SrNo: '984'
    StartTime: 0:18:54,830
    Utterance: Oooh, wrong answer.
    Utterance_ID: '2'
  dia105_utt0:
    Dialogue_ID: '105'
    Emotion: anger
    EndTime: 00:18:23,726
    Episode: '25'
    Season: '3'
    Sentiment: negative
    Speaker: Phoebe
    SrNo: '985'
    StartTime: 00:18:07,669
    Utterance: Ow! My ass. Okay. Okay.  Oh, shhh!
    Utterance_ID: '0'
  dia105_utt1:
    Dialogue_ID: '105'
    Emotion: fear
    EndTime: 00:18:55,299
    Episode: '25'
    Season: '3'
    Sentiment: negative
    Speaker: Phoebe
    SrNo: '986'
    StartTime: 00:18:49,461
    Utterance: No! No!! It’s me! It’s me! I-I didn’t want to make any noise!
    Utterance_ID: '1'
  dia105_utt2:
    Dialogue_ID: '105'
    Emotion: anger
    EndTime: 00:18:55,299
    Episode: '25'
    Season: '3'
    Sentiment: negative
    Speaker: Phoebe Sr
    SrNo: '987'
    StartTime: 00:18:52,214
    Utterance: Then don't break in!!
    Utterance_ID: '2'
  dia106_utt0:
    Dialogue_ID: '106'
    Emotion: anger
    EndTime: 00:14:36,541
    Episode: '17'
    Season: '3'
    Sentiment: negative
    Speaker: Joey
    SrNo: '988'
    StartTime: 00:14:32,663
    Utterance: Oh yeah, Smokey Joe here got half way to the highway and collapsed.
    Utterance_ID: '0'
  dia106_utt1:
    Dialogue_ID: '106'
    Emotion: neutral
    EndTime: 00:14:39,043
    Episode: '17'
    Season: '3'
    Sentiment: neutral
    Speaker: Chandler
    SrNo: '989'
    StartTime: 00:14:36,750
    Utterance: I have the lung capacity of a two year old.
    Utterance_ID: '1'
  dia106_utt2:
    Dialogue_ID: '106'
    Emotion: disgust
    EndTime: 00:14:41,170
    Episode: '17'
    Season: '3'
    Sentiment: negative
    Speaker: Monica
    SrNo: '990'
    StartTime: 00:14:39,712
    Utterance: Then why are you smoking?
    Utterance_ID: '2'
  dia106_utt3:
    Dialogue_ID: '106'
    Emotion: sadness
    EndTime: 00:14:42,755
    Episode: '17'
    Season: '3'
    Sentiment: negative
    Speaker: Chandler
    SrNo: '991'
    StartTime: 00:14:41,380
    Utterance: Well it’s very unsettling.
    Utterance_ID: '3'
  dia107_utt0:
    Dialogue_ID: '107'
    Emotion: neutral
    EndTime: 00:05:52,434
    Episode: '1'
    Season: '3'
    Sentiment: neutral
    Speaker: Rachel
    SrNo: '992'
    StartTime: 00:05:48,765
    Utterance: Honey, I was wondering....
    Utterance_ID: '0'
  dia107_utt1:
    Dialogue_ID: '107'
    Emotion: neutral
    EndTime: 00:05:52,434
    Episode: '1'
    Season: '3'
    Sentiment: neutral
    Speaker: Ross
    SrNo: '993'
    StartTime: 00:05:51,434
    Utterance: Hmm?
    Utterance_ID: '1'
  dia107_utt10:
    Dialogue_ID: '107'
    Emotion: neutral
    EndTime: 00:06:22,297
    Episode: '1'
    Season: '3'
    Sentiment: neutral
    Speaker: Rachel
    SrNo: '1002'
    StartTime: 00:06:14,791
    Utterance: I mean do you have any fun, you know, fantasy type things?
    Utterance_ID: '10'
  dia107_utt11:
    Dialogue_ID: '107'
    Emotion: neutral
    EndTime: 00:06:24,883
    Episode: '1'
    Season: '3'
    Sentiment: neutral
    Speaker: Ross
    SrNo: '1003'
    StartTime: 00:06:23,299
    Utterance: No.
    Utterance_ID: '11'
  dia107_utt12:
    Dialogue_ID: '107'
    Emotion: surprise
    EndTime: 00:06:28,178
    Episode: '1'
    Season: '3'
    Sentiment: positive
    Speaker: Rachel
    SrNo: '1004'
    StartTime: 00:06:26,302
    Utterance: Come on you gotta have one!
    Utterance_ID: '12'
  dia107_utt2:
    Dialogue_ID: '107'
    Emotion: joy
    EndTime: 00:05:56,438
    Episode: '1'
    Season: '3'
    Sentiment: positive
    Speaker: Rachel
    SrNo: '994'
    StartTime: 00:05:52,692
    Utterance: Do you still have that, um, Navy uniform?
    Utterance_ID: '2'
  dia107_utt3:
    Dialogue_ID: '107'
    Emotion: sadness
    EndTime: 00:06:00,609
    Episode: '1'
    Season: '3'
    Sentiment: negative
    Speaker: Ross
    SrNo: '995'
    StartTime: 00:05:57,857
    Utterance: Nooo, I had to return it to the costume place.
    Utterance_ID: '3'
  dia107_utt4:
    Dialogue_ID: '107'
    Emotion: neutral
    EndTime: 00:06:01,860
    Episode: '1'
    Season: '3'
    Sentiment: neutral
    Speaker: Rachel
    SrNo: '996'
    StartTime: 00:06:00,777
    Utterance: Hmm.
    Utterance_ID: '4'
  dia107_utt5:
    Dialogue_ID: '107'
    Emotion: joy
    EndTime: 00:06:04,196
    Episode: '1'
    Season: '3'
    Sentiment: positive
    Speaker: Ross
    SrNo: '997'
    StartTime: 00:06:02,070
    Utterance: I think I have an old band uniform from high school.
    Utterance_ID: '5'
  dia107_utt6:
    Dialogue_ID: '107'
    Emotion: sadness
    EndTime: 00:06:07,324
    Episode: '1'
    Season: '3'
    Sentiment: negative
    Speaker: Rachel
    SrNo: '998'
    StartTime: 00:06:05,114
    Utterance: You remember not having sex in high school, right?
    Utterance_ID: '6'
  dia107_utt7:
    Dialogue_ID: '107'
    Emotion: sadness
    EndTime: 00:06:09,368
    Episode: '1'
    Season: '3'
    Sentiment: negative
    Speaker: Ross
    SrNo: '999'
    StartTime: 00:06:07,492
    Utterance: Yeah.
    Utterance_ID: '7'
  dia107_utt8:
    Dialogue_ID: '107'
    Emotion: neutral
    EndTime: 00:06:14,623
    Episode: '1'
    Season: '3'
    Sentiment: neutral
    Speaker: Rachel
    SrNo: '1000'
    StartTime: 00:06:13,206
    Utterance: Well honey, what about you?
    Utterance_ID: '8'
  dia107_utt9:
    Dialogue_ID: '107'
    Emotion: neutral
    EndTime: 00:06:15,874
    Episode: '1'
    Season: '3'
    Sentiment: neutral
    Speaker: Ross
    SrNo: '1001'
    StartTime: 00:06:14,791
    Utterance: What?
    Utterance_ID: '9'
  dia108_utt0:
    Dialogue_ID: '108'
    Emotion: disgust
    EndTime: 0:04:56,713
    Episode: '7'
    Season: '3'
    Sentiment: negative
    Speaker: Phoebe
    SrNo: '1005'
    StartTime: 0:04:54,210
    Utterance: Ugh!
    Utterance_ID: '0'
  dia108_utt3:
    Dialogue_ID: '108'
    Emotion: anger
    EndTime: 00:05:01,675
    Episode: '7'
    Season: '3'
    Sentiment: negative
    Speaker: Phoebe
    SrNo: '1008'
    StartTime: 00:04:56,963
    Utterance: I mean if you buy a bed from Janice’s ex-husband, that’s like betraying
      Chandler.
    Utterance_ID: '3'
  dia108_utt4:
    Dialogue_ID: '108'
    Emotion: anger
    EndTime: 00:05:04,052
    Episode: '7'
    Season: '3'
    Sentiment: negative
    Speaker: Monica
    SrNo: '1009'
    StartTime: 00:05:01,884
    Utterance: Not at these prices.
    Utterance_ID: '4'
  dia108_utt5:
    Dialogue_ID: '108'
    Emotion: joy
    EndTime: 00:05:20,527
    Episode: '7'
    Season: '3'
    Sentiment: positive
    Speaker: Phoebe
    SrNo: '1010'
    StartTime: 00:05:09,142
    Utterance: Hi. Y'know in England this car would be on the other side of the store.  Woo!
    Utterance_ID: '5'
  dia108_utt6:
    Dialogue_ID: '108'
    Emotion: joy
    EndTime: 00:05:31,913
    Episode: '7'
    Season: '3'
    Sentiment: positive
    Speaker: Monica
    SrNo: '1011'
    StartTime: 00:05:21,362
    Utterance: Oh! Ohhhhh! Oh! Phoebe, come here. Aw, this is my new bed. You gotta
      feel this bad boy.
    Utterance_ID: '6'
  dia108_utt7:
    Dialogue_ID: '108'
    Emotion: surprise
    EndTime: 00:05:36,877
    Episode: '7'
    Season: '3'
    Sentiment: positive
    Speaker: Phoebe
    SrNo: '1012'
    StartTime: 00:05:32,081
    Utterance: Eh, Monica it, it feels so weird, y'know, Chandler’s your friend...  Oh!
    Utterance_ID: '7'
  dia108_utt8:
    Dialogue_ID: '108'
    Emotion: surprise
    EndTime: 00:05:39,588
    Episode: '7'
    Season: '3'
    Sentiment: positive
    Speaker: Phoebe
    SrNo: '1013'
    StartTime: 00:05:38,254
    Utterance: Oh my God!
    Utterance_ID: '8'
  dia108_utt9:
    Dialogue_ID: '108'
    Emotion: joy
    EndTime: 00:05:45,385
    Episode: '7'
    Season: '3'
    Sentiment: positive
    Speaker: Phoebe
    SrNo: '1014'
    StartTime: 00:05:40,506
    Utterance: Aw, all right take this bed, you can make other friends.
    Utterance_ID: '9'
  dia109_utt0:
    Dialogue_ID: '109'
    Emotion: joy
    EndTime: 00:06:44,194
    Episode: '14'
    Season: '1'
    Sentiment: positive
    Speaker: Lorraine
    SrNo: '1015'
    StartTime: 00:06:38,022
    Utterance: You know, ever since I was little, I've been able to pick up quarters
      with my toes.
    Utterance_ID: '0'
  dia109_utt1:
    Dialogue_ID: '109'
    Emotion: joy
    EndTime: 00:06:53,120
    Episode: '14'
    Season: '1'
    Sentiment: positive
    Speaker: Joey
    SrNo: '1016'
    StartTime: 00:06:44,445
    Utterance: Good for you.  Uh, quarters or rolls of quarters?
    Utterance_ID: '1'
  dia109_utt2:
    Dialogue_ID: '109'
    Emotion: anger
    EndTime: 00:07:06,133
    Episode: '14'
    Season: '1'
    Sentiment: negative
    Speaker: Janice
    SrNo: '1017'
    StartTime: 00:06:58,626
    Utterance: By the way, Chandler. I cut you out of all my pictures. So if you want,
      I have a bag with just your heads.
    Utterance_ID: '2'
  dia109_utt3:
    Dialogue_ID: '109'
    Emotion: neutral
    EndTime: 00:07:09,177
    Episode: '14'
    Season: '1'
    Sentiment: neutral
    Speaker: Chandler
    SrNo: '1018'
    StartTime: 00:07:07,885
    Utterance: That's OK.
    Utterance_ID: '3'
  dia109_utt4:
    Dialogue_ID: '109'
    Emotion: surprise
    EndTime: 00:07:13,598
    Episode: '14'
    Season: '1'
    Sentiment: positive
    Speaker: Janice
    SrNo: '1019'
    StartTime: 00:07:09,971
    Utterance: Oh, are you sure?
    Utterance_ID: '4'
  dia109_utt5:
    Dialogue_ID: '109'
    Emotion: anger
    EndTime: 00:07:17,352
    Episode: '14'
    Season: '1'
    Sentiment: negative
    Speaker: Janice
    SrNo: '1021'
    StartTime: 00:07:09,971
    Utterance: Because you know, you could make little puppets out of them, and you
      could use them in your theater of cruelty.
    Utterance_ID: '5'
  dia109_utt6:
    Dialogue_ID: '109'
    Emotion: neutral
    EndTime: 00:07:21,606
    Episode: '14'
    Season: '1'
    Sentiment: neutral
    Speaker: Joey
    SrNo: '1022'
    StartTime: 00:07:20,148
    Utterance: We can't do that.
    Utterance_ID: '6'
  dia109_utt7:
    Dialogue_ID: '109'
    Emotion: surprise
    EndTime: 00:07:24,860
    Episode: '14'
    Season: '1'
    Sentiment: negative
    Speaker: Chandler
    SrNo: '1023'
    StartTime: 00:07:22,733
    Utterance: What? What can't you do?
    Utterance_ID: '7'
  dia10_utt0:
    Dialogue_ID: '10'
    Emotion: anger
    EndTime: 00:05:58,065
    Episode: '20'
    Season: '6'
    Sentiment: negative
    Speaker: Joey
    SrNo: '100'
    StartTime: 00:05:56,272
    Utterance: There’s just so much pressure.
    Utterance_ID: '0'
  dia10_utt1:
    Dialogue_ID: '10'
    Emotion: neutral
    EndTime: 00:06:00,984
    Episode: '20'
    Season: '6'
    Sentiment: neutral
    Speaker: Joey
    SrNo: '101'
    StartTime: 00:05:58,232
    Utterance: I mean no offense, but what you guys do is very different.
    Utterance_ID: '1'
  dia10_utt2:
    Dialogue_ID: '10'
    Emotion: neutral
    EndTime: 00:06:02,903
    Episode: '20'
    Season: '6'
    Sentiment: neutral
    Speaker: Joey
    SrNo: '102'
    StartTime: 00:06:01,152
    Utterance: I don’t know if you’d understand.
    Utterance_ID: '2'
  dia10_utt3:
    Dialogue_ID: '10'
    Emotion: neutral
    EndTime: 00:06:06,365
    Episode: '20'
    Season: '6'
    Sentiment: neutral
    Speaker: Ross
    SrNo: '103'
    StartTime: 00:06:03,071
    Utterance: Yeah, none of us have to deal with pressure at our jobs.
    Utterance_ID: '3'
  dia110_utt0:
    Dialogue_ID: '110'
    Emotion: surprise
    EndTime: 00:05:13,186
    Episode: '19'
    Season: '1'
    Sentiment: positive
    Speaker: Joey
    SrNo: '1024'
    StartTime: 00:05:11,728
    Utterance: She really said that?
    Utterance_ID: '0'
  dia110_utt1:
    Dialogue_ID: '110'
    Emotion: neutral
    EndTime: 00:05:15,564
    Episode: '19'
    Season: '1'
    Sentiment: neutral
    Speaker: Ross
    SrNo: '1025'
    StartTime: 00:05:13,354
    Utterance: Well, I added the 'exactly like me' part...
    Utterance_ID: '1'
  dia110_utt2:
    Dialogue_ID: '110'
    Emotion: neutral
    EndTime: 0:05:20,578
    Episode: '19'
    Season: '1'
    Sentiment: neutral
    Speaker: Ross
    SrNo: '1026'
    StartTime: 0:05:16,816
    Utterance: But she said she's looking for someone, and someone is gonna be there
      tonight.
    Utterance_ID: '2'
  dia110_utt3:
    Dialogue_ID: '110'
    Emotion: surprise
    EndTime: 0:05:21,254
    Episode: '19'
    Season: '1'
    Sentiment: positive
    Speaker: Joey
    SrNo: '1027'
    StartTime: 0:05:20,578
    Utterance: '''Tonight'' tonight?'
    Utterance_ID: '3'
  dia110_utt4:
    Dialogue_ID: '110'
    Emotion: joy
    EndTime: 00:05:25,907
    Episode: '19'
    Season: '1'
    Sentiment: positive
    Speaker: Ross
    SrNo: '1028'
    StartTime: 00:05:23,114
    Utterance: Well, I think it's perfect.
    Utterance_ID: '4'
  dia110_utt5:
    Dialogue_ID: '110'
    Emotion: neutral
    EndTime: 00:05:29,453
    Episode: '19'
    Season: '1'
    Sentiment: neutral
    Speaker: Ross
    SrNo: '1029'
    StartTime: 00:05:23,114
    Utterance: Y'know, it's just gonna be the two of us, she spent all day taking
      care of my monkey...
    Utterance_ID: '5'
  dia110_utt6:
    Dialogue_ID: '110'
    Emotion: sadness
    EndTime: 00:05:35,292
    Episode: '19'
    Season: '1'
    Sentiment: negative
    Speaker: Chandler
    SrNo: '1030'
    StartTime: 00:05:31,706
    Utterance: I can't remember the last time I got a girl to take care of my monkey.
    Utterance_ID: '6'
  dia110_utt7:
    Dialogue_ID: '110'
    Emotion: joy
    EndTime: 00:05:47,554
    Episode: '19'
    Season: '1'
    Sentiment: positive
    Speaker: Ross
    SrNo: '1031'
    StartTime: 00:05:39,672
    Utterance: Anyway, I figured after work I'd go pick up a bottle of wine, go over
      there and, uh, try to woo her.
    Utterance_ID: '7'
  dia110_utt8:
    Dialogue_ID: '110'
    Emotion: disgust
    EndTime: 00:05:54,353
    Episode: '19'
    Season: '1'
    Sentiment: negative
    Speaker: Chandler
    SrNo: '1032'
    StartTime: 00:05:49,307
    Utterance: Hey, y'know what you should do? You should take her back to the 1890's,
      when that phrase was last used.
    Utterance_ID: '8'
  dia111_utt0:
    Dialogue_ID: '111'
    Emotion: neutral
    EndTime: 00:19:25,580
    Episode: '11'
    Season: '1'
    Sentiment: neutral
    Speaker: Mrs. Bing
    SrNo: '1033'
    StartTime: 00:19:16,238
    Utterance: Car's waiting downstairs, I just wanted to drop off these copies of
      my book for your friends. Anything you want from Lisbon?
    Utterance_ID: '0'
  dia111_utt1:
    Dialogue_ID: '111'
    Emotion: neutral
    EndTime: 00:19:25,580
    Episode: '11'
    Season: '1'
    Sentiment: neutral
    Speaker: Chandler
    SrNo: '1034'
    StartTime: 00:19:21,205
    Utterance: No, just knowing you're gonna be there is enough.
    Utterance_ID: '1'
  dia111_utt10:
    Dialogue_ID: '111'
    Emotion: anger
    EndTime: 00:20:06,495
    Episode: '11'
    Season: '1'
    Sentiment: negative
    Speaker: Chandler
    SrNo: '1043'
    StartTime: 00:20:03,785
    Utterance: Yeah. No. No...
    Utterance_ID: '10'
  dia111_utt11:
    Dialogue_ID: '111'
    Emotion: neutral
    EndTime: 00:20:12,960
    Episode: '11'
    Season: '1'
    Sentiment: neutral
    Speaker: Ross
    SrNo: '1044'
    StartTime: 00:20:10,292
    Utterance: Ah, the forbidden love of a man and his door.
    Utterance_ID: '11'
  dia111_utt12:
    Dialogue_ID: '111'
    Emotion: neutral
    EndTime: 00:20:18,466
    Episode: '11'
    Season: '1'
    Sentiment: neutral
    Speaker: Joey
    SrNo: '1045'
    StartTime: 00:20:13,128
    Utterance: Shh. He did it. He told her off, and not just about the kiss, about
      everything.
    Utterance_ID: '12'
  dia111_utt13:
    Dialogue_ID: '111'
    Emotion: surprise
    EndTime: 00:20:19,675
    Episode: '11'
    Season: '1'
    Sentiment: negative
    Speaker: Ross
    SrNo: '1046'
    StartTime: 00:20:18,634
    Utterance: You're kidding.
    Utterance_ID: '13'
  dia111_utt14:
    Dialogue_ID: '111'
    Emotion: neutral
    EndTime: 00:20:22,511
    Episode: '11'
    Season: '1'
    Sentiment: neutral
    Speaker: Joey
    SrNo: '1047'
    StartTime: 00:20:19,843
    Utterance: No, no. He said "When are you gonna grow up and start being a mom?"
    Utterance_ID: '14'
  dia111_utt2:
    Dialogue_ID: '111'
    Emotion: joy
    EndTime: 00:19:29,834
    Episode: '11'
    Season: '1'
    Sentiment: positive
    Speaker: Mrs. Bing
    SrNo: '1035'
    StartTime: 00:19:26,206
    Utterance: Alright, well, be good, I love you.
    Utterance_ID: '2'
  dia111_utt3:
    Dialogue_ID: '111'
    Emotion: anger
    EndTime: 00:19:38,551
    Episode: '11'
    Season: '1'
    Sentiment: negative
    Speaker: Chandler
    SrNo: '1036'
    StartTime: 00:19:32,546
    Utterance: You kissed my best Ross! ...Or something to that effect.
    Utterance_ID: '3'
  dia111_utt4:
    Dialogue_ID: '111'
    Emotion: sadness
    EndTime: 00:19:47,643
    Episode: '11'
    Season: '1'
    Sentiment: negative
    Speaker: Mrs. Bing
    SrNo: '1037'
    StartTime: 00:19:39,720
    Utterance: O-kay. Look, it, it was stupid.
    Utterance_ID: '4'
  dia111_utt5:
    Dialogue_ID: '111'
    Emotion: anger
    EndTime: 0:19:48,563
    Episode: '11'
    Season: '1'
    Sentiment: negative
    Speaker: Chandler
    SrNo: '1038'
    StartTime: 0:19:47,811
    Utterance: Really stupid.
    Utterance_ID: '5'
  dia111_utt6:
    Dialogue_ID: '111'
    Emotion: sadness
    EndTime: 0:19:50,244
    Episode: '11'
    Season: '1'
    Sentiment: negative
    Speaker: Mrs. Bing
    SrNo: '1039'
    StartTime: 0:19:48,563
    Utterance: Really stupid.
    Utterance_ID: '6'
  dia111_utt7:
    Dialogue_ID: '111'
    Emotion: sadness
    EndTime: 00:19:54,692
    Episode: '11'
    Season: '1'
    Sentiment: negative
    Speaker: Mrs. Bing
    SrNo: '1040'
    StartTime: 00:19:52,357
    Utterance: And I don't even know how it happened.
    Utterance_ID: '7'
  dia111_utt8:
    Dialogue_ID: '111'
    Emotion: sadness
    EndTime: 00:19:58,738
    Episode: '11'
    Season: '1'
    Sentiment: negative
    Speaker: Mrs. Bing
    SrNo: '1041'
    StartTime: 00:19:54,860
    Utterance: I'm sorry, honey, I promise it will never happen again.
    Utterance_ID: '8'
  dia111_utt9:
    Dialogue_ID: '111'
    Emotion: fear
    EndTime: 00:20:03,034
    Episode: '11'
    Season: '1'
    Sentiment: negative
    Speaker: Mrs. Bing
    SrNo: '1042'
    StartTime: 00:20:00,699
    Utterance: Are we okay now?
    Utterance_ID: '9'
  dia112_utt0:
    Dialogue_ID: '112'
    Emotion: neutral
    EndTime: 00:17:35,428
    Episode: '17'
    Season: '8'
    Sentiment: neutral
    Speaker: Phoebe
    SrNo: '1048'
    StartTime: 00:17:34,386
    Utterance: Oh there it is.
    Utterance_ID: '0'
  dia112_utt1:
    Dialogue_ID: '112'
    Emotion: neutral
    EndTime: 00:17:37,972
    Episode: '17'
    Season: '8'
    Sentiment: neutral
    Speaker: Monica
    SrNo: '1049'
    StartTime: 00:17:35,596
    Utterance: That’s not your regular dry cleaners.
    Utterance_ID: '1'
  dia112_utt10:
    Dialogue_ID: '112'
    Emotion: neutral
    EndTime: 00:18:13,216
    Episode: '17'
    Season: '8'
    Sentiment: neutral
    Speaker: Phoebe
    SrNo: '1058'
    StartTime: 00:18:10,380
    Utterance: Oh, you didn’t have to come in with me.
    Utterance_ID: '10'
  dia112_utt11:
    Dialogue_ID: '112'
    Emotion: joy
    EndTime: 00:18:17,095
    Episode: '17'
    Season: '8'
    Sentiment: positive
    Speaker: Monica
    SrNo: '1059'
    StartTime: 00:18:10,380
    Utterance: Are you kidding? This is where they get out stains! Okay? This is like
    Utterance_ID: '11'
  dia112_utt12:
    Dialogue_ID: '112'
    Emotion: surprise
    EndTime: 00:18:33,027
    Episode: '17'
    Season: '8'
    Sentiment: positive
    Speaker: Guy
    SrNo: '1061'
    StartTime: 00:18:26,772
    Utterance: Oh, excuse me! I think you dropped s… Wow!
    Utterance_ID: '12'
  dia112_utt13:
    Dialogue_ID: '112'
    Emotion: surprise
    EndTime: 00:18:33,027
    Episode: '17'
    Season: '8'
    Sentiment: positive
    Speaker: Phoebe
    SrNo: '1062'
    StartTime: 00:18:31,026
    Utterance: What?
    Utterance_ID: '13'
  dia112_utt14:
    Dialogue_ID: '112'
    Emotion: surprise
    EndTime: 00:18:35,822
    Episode: '17'
    Season: '8'
    Sentiment: positive
    Speaker: Guy
    SrNo: '1063'
    StartTime: 00:18:33,195
    Utterance: I’m sorry, it’s just that you’re so incredibly beautiful.
    Utterance_ID: '14'
  dia112_utt15:
    Dialogue_ID: '112'
    Emotion: neutral
    EndTime: 00:18:40,118
    Episode: '17'
    Season: '8'
    Sentiment: neutral
    Speaker: Phoebe
    SrNo: '1064'
    StartTime: 00:18:35,989
    Utterance: Oh yeah well, I’m sorry about that too, but what are you going to do?
    Utterance_ID: '15'
  dia112_utt16:
    Dialogue_ID: '112'
    Emotion: joy
    EndTime: 00:18:48,042
    Episode: '17'
    Season: '8'
    Sentiment: positive
    Speaker: Guy
    SrNo: '1065'
    StartTime: 00:18:40,285
    Utterance: I hope you don’t think I’m crazy but I feel like I was meant to pick
      this up, do you believe in that kind of thing?
    Utterance_ID: '16'
  dia112_utt17:
    Dialogue_ID: '112'
    Emotion: neutral
    EndTime: 00:18:50,128
    Episode: '17'
    Season: '8'
    Sentiment: neutral
    Speaker: Phoebe
    SrNo: '1066'
    StartTime: 00:18:43,914
    Utterance: A little.   Now you’re talking.
    Utterance_ID: '17'
  dia112_utt18:
    Dialogue_ID: '112'
    Emotion: neutral
    EndTime: 0:18:52,381
    Episode: '17'
    Season: '8'
    Sentiment: neutral
    Speaker: Guy
    SrNo: '1067'
    StartTime: 0:18:50,796
    Utterance: Would you like to go out and have a cup of coffee?
    Utterance_ID: '18'
  dia112_utt19:
    Dialogue_ID: '112'
    Emotion: joy
    EndTime: 0:18:54,512
    Episode: '17'
    Season: '8'
    Sentiment: positive
    Speaker: Phoebe
    SrNo: '1068'
    StartTime: 0:18:52,381
    Utterance: I-I-I’d love to. Let me just tell my friend.
    Utterance_ID: '19'
  dia112_utt2:
    Dialogue_ID: '112'
    Emotion: disgust
    EndTime: 00:17:41,350
    Episode: '17'
    Season: '8'
    Sentiment: negative
    Speaker: Phoebe
    SrNo: '1050'
    StartTime: 00:17:38,140
    Utterance: I know, but that creep that I went on that date with goes to there
      so I have to find a new one.
    Utterance_ID: '2'
  dia112_utt20:
    Dialogue_ID: '112'
    Emotion: joy
    EndTime: 00:18:58,594
    Episode: '17'
    Season: '8'
    Sentiment: positive
    Speaker: Monica
    SrNo: '1069'
    StartTime: 00:18:54,633
    Utterance: Ooh, an ink stain! Hey, can I watch how you get this out?
    Utterance_ID: '20'
  dia112_utt21:
    Dialogue_ID: '112'
    Emotion: neutral
    EndTime: 00:19:01,889
    Episode: '17'
    Season: '8'
    Sentiment: neutral
    Speaker: Phoebe
    SrNo: '1070'
    StartTime: 00:18:59,888
    Utterance: She must’ve left.
    Utterance_ID: '21'
  dia112_utt3:
    Dialogue_ID: '112'
    Emotion: disgust
    EndTime: 00:17:46,355
    Episode: '17'
    Season: '8'
    Sentiment: negative
    Speaker: Phoebe
    SrNo: '1051'
    StartTime: 00:17:41,518
    Utterance: I also have to find a new video store, a new bank, a new adult bookstore,
      a new grocery store
    Utterance_ID: '3'
  dia112_utt4:
    Dialogue_ID: '112'
    Emotion: surprise
    EndTime: 0:17:47,289
    Episode: '17'
    Season: '8'
    Sentiment: negative
    Speaker: Monica
    SrNo: '1052'
    StartTime: 0:17:46,607
    Utterance: What?!
    Utterance_ID: '4'
  dia112_utt5:
    Dialogue_ID: '112'
    Emotion: neutral
    EndTime: 0:17:50,170
    Episode: '17'
    Season: '8'
    Sentiment: neutral
    Speaker: Phoebe
    SrNo: '1053'
    StartTime: 0:17:47,289
    Utterance: A new grocery store.
    Utterance_ID: '5'
  dia112_utt6:
    Dialogue_ID: '112'
    Emotion: anger
    EndTime: 00:17:54,864
    Episode: '17'
    Season: '8'
    Sentiment: negative
    Speaker: Phoebe
    SrNo: '1054'
    StartTime: 00:17:51,904
    Utterance: The universe said I was going to meet a nice guy and that’s what they
      gave me?
    Utterance_ID: '6'
  dia112_utt7:
    Dialogue_ID: '112'
    Emotion: anger
    EndTime: 00:17:58,326
    Episode: '17'
    Season: '8'
    Sentiment: negative
    Speaker: Phoebe
    SrNo: '1055'
    StartTime: 00:17:55,032
    Utterance: When I get up there I’m going to kick some ass.
    Utterance_ID: '7'
  dia112_utt8:
    Dialogue_ID: '112'
    Emotion: neutral
    EndTime: 00:18:02,705
    Episode: '17'
    Season: '8'
    Sentiment: neutral
    Speaker: Monica
    SrNo: '1056'
    StartTime: 00:17:58,494
    Utterance: Don’t worry Phoebe, you’re gonna meet someone. If I can meet a great
      guy, so can you.
    Utterance_ID: '8'
  dia112_utt9:
    Dialogue_ID: '112'
    Emotion: neutral
    EndTime: 00:18:05,750
    Episode: '17'
    Season: '8'
    Sentiment: neutral
    Speaker: Phoebe
    SrNo: '1057'
    StartTime: 00:18:02,873
    Utterance: Yeah, we both can. And we both will.
    Utterance_ID: '9'
  dia113_utt0:
    Dialogue_ID: '113'
    Emotion: anger
    EndTime: 00:11:35,902
    Episode: '21'
    Season: '5'
    Sentiment: negative
    Speaker: Ross
    SrNo: '1071'
    StartTime: 00:11:29,939
    Utterance: Monica! Stop throwing it so hard! We're on the same team!
    Utterance_ID: '0'
  dia113_utt1:
    Dialogue_ID: '113'
    Emotion: surprise
    EndTime: 00:11:40,615
    Episode: '21'
    Season: '5'
    Sentiment: negative
    Speaker: Chandler
    SrNo: '1072'
    StartTime: 00:11:37,905
    Utterance: Four hours? You guys have been doing this for four hours?
    Utterance_ID: '1'
  dia113_utt10:
    Dialogue_ID: '113'
    Emotion: anger
    EndTime: 00:12:02,470
    Episode: '21'
    Season: '5'
    Sentiment: negative
    Speaker: Chandler
    SrNo: '1081'
    StartTime: 00:12:00,469
    Utterance: It's throwing and catching!
    Utterance_ID: '10'
  dia113_utt11:
    Dialogue_ID: '113'
    Emotion: neutral
    EndTime: 00:12:04,764
    Episode: '21'
    Season: '5'
    Sentiment: neutral
    Speaker: Ross
    SrNo: '1082'
    StartTime: 00:12:03,305
    Utterance: All right.
    Utterance_ID: '11'
  dia113_utt12:
    Dialogue_ID: '113'
    Emotion: surprise
    EndTime: 00:12:09,769
    Episode: '21'
    Season: '5'
    Sentiment: positive
    Speaker: Chandler
    SrNo: '1083'
    StartTime: 00:12:08,185
    Utterance: Oh! Oh! That's so hard.
    Utterance_ID: '12'
  dia113_utt13:
    Dialogue_ID: '113'
    Emotion: anger
    EndTime: 00:12:19,904
    Episode: '21'
    Season: '5'
    Sentiment: negative
    Speaker: Joey
    SrNo: '1084'
    StartTime: 00:12:17,486
    Utterance: Whoa-whoa you guys, it's not a cat!
    Utterance_ID: '13'
  dia113_utt14:
    Dialogue_ID: '113'
    Emotion: surprise
    EndTime: 00:12:24,409
    Episode: '21'
    Season: '5'
    Sentiment: negative
    Speaker: Monica
    SrNo: '1085'
    StartTime: 00:12:22,366
    Utterance: Oh my—Oh good God!
    Utterance_ID: '14'
  dia113_utt15:
    Dialogue_ID: '113'
    Emotion: anger
    EndTime: 00:12:27,912
    Episode: '21'
    Season: '5'
    Sentiment: negative
    Speaker: Rachel
    SrNo: '1086'
    StartTime: 00:12:24,618
    Utterance: I give up you guys, I don't know what I'm going to do with this thing!
    Utterance_ID: '15'
  dia113_utt16:
    Dialogue_ID: '113'
    Emotion: neutral
    EndTime: 00:12:30,498
    Episode: '21'
    Season: '5'
    Sentiment: neutral
    Speaker: Ross
    SrNo: '1087'
    StartTime: 00:12:28,914
    Utterance: Baking it didn't help, huh?
    Utterance_ID: '16'
  dia113_utt2:
    Dialogue_ID: '113'
    Emotion: joy
    EndTime: 00:11:42,283
    Episode: '21'
    Season: '5'
    Sentiment: positive
    Speaker: Joey
    SrNo: '1073'
    StartTime: 00:11:40,866
    Utterance: That's right baby.
    Utterance_ID: '2'
  dia113_utt3:
    Dialogue_ID: '113'
    Emotion: neutral
    EndTime: 0:11:43,377
    Episode: '21'
    Season: '5'
    Sentiment: neutral
    Speaker: Chandler
    SrNo: '1074'
    StartTime: 0:11:42,535
    Utterance: All right, let me in.
    Utterance_ID: '3'
  dia113_utt4:
    Dialogue_ID: '113'
    Emotion: fear
    EndTime: 0:11:45,224
    Episode: '21'
    Season: '5'
    Sentiment: negative
    Speaker: Monica
    SrNo: '1075'
    StartTime: 0:11:43,377
    Utterance: No-no! Don't do it! Don't!
    Utterance_ID: '4'
  dia113_utt5:
    Dialogue_ID: '113'
    Emotion: surprise
    EndTime: 00:11:47,372
    Episode: '21'
    Season: '5'
    Sentiment: negative
    Speaker: Chandler
    SrNo: '1076'
    StartTime: 00:11:45,955
    Utterance: What?
    Utterance_ID: '5'
  dia113_utt6:
    Dialogue_ID: '113'
    Emotion: anger
    EndTime: 00:11:50,125
    Episode: '21'
    Season: '5'
    Sentiment: negative
    Speaker: Monica
    SrNo: '1077'
    StartTime: 00:11:48,457
    Utterance: He's a dropper!
    Utterance_ID: '6'
  dia113_utt7:
    Dialogue_ID: '113'
    Emotion: anger
    EndTime: 00:11:53,962
    Episode: '21'
    Season: '5'
    Sentiment: negative
    Speaker: Joey
    SrNo: '1078'
    StartTime: 00:11:52,044
    Utterance: Oh yeah, that's right!
    Utterance_ID: '7'
  dia113_utt8:
    Dialogue_ID: '113'
    Emotion: anger
    EndTime: 00:11:55,714
    Episode: '21'
    Season: '5'
    Sentiment: negative
    Speaker: Chandler
    SrNo: '1079'
    StartTime: 00:11:54,171
    Utterance: I'm not a dropper!
    Utterance_ID: '8'
  dia113_utt9:
    Dialogue_ID: '113'
    Emotion: neutral
    EndTime: 00:11:59,342
    Episode: '21'
    Season: '5'
    Sentiment: neutral
    Speaker: Ross
    SrNo: '1080'
    StartTime: 00:11:56,173
    Utterance: It's really a uh-uh three person game, y'know?
    Utterance_ID: '9'
  dia114_utt0:
    Dialogue_ID: '114'
    Emotion: neutral
    EndTime: 00:20:23,012
    Episode: '3'
    Season: '6'
    Sentiment: neutral
    Speaker: Rachel
    SrNo: '1088'
    StartTime: 00:20:20,052
    Utterance: All right, well the place was closed. I’ll just copy it later.
    Utterance_ID: '0'
  dia114_utt1:
    Dialogue_ID: '114'
    Emotion: neutral
    EndTime: 00:20:27,141
    Episode: '3'
    Season: '6'
    Sentiment: neutral
    Speaker: Joey
    SrNo: '1089'
    StartTime: 00:20:23,180
    Utterance: Or not. Uh, Rach, why don’t you just move in with me?
    Utterance_ID: '1'
  dia114_utt2:
    Dialogue_ID: '114'
    Emotion: surprise
    EndTime: 00:20:32,021
    Episode: '3'
    Season: '6'
    Sentiment: positive
    Speaker: Ross
    SrNo: '1090'
    StartTime: 00:20:28,852
    Utterance: Whoa! Whoa! Whoa, Joey!
    Utterance_ID: '2'
  dia114_utt3:
    Dialogue_ID: '114'
    Emotion: neutral
    EndTime: 00:20:40,947
    Episode: '3'
    Season: '6'
    Sentiment: neutral
    Speaker: Joey
    SrNo: '1091'
    StartTime: 00:20:28,852
    Utterance: No-no-no-no-no-no-no-no… It’s okay, I mean I—look Rach, I know I scared
      you off with that whole Naked Thursday’s thing, but we don’t have to do that!
    Utterance_ID: '3'
  dia114_utt4:
    Dialogue_ID: '114'
    Emotion: neutral
    EndTime: 00:20:49,830
    Episode: '3'
    Season: '6'
    Sentiment: neutral
    Speaker: Rachel
    SrNo: '1092'
    StartTime: 00:20:41,573
    Utterance: Well, it would be easier to move just right across the hall. Wait a
      minute, unless you’re thinking about Naked Wednesday’s.
    Utterance_ID: '4'
  dia114_utt5:
    Dialogue_ID: '114'
    Emotion: joy
    EndTime: 00:20:53,584
    Episode: '3'
    Season: '6'
    Sentiment: positive
    Speaker: Joey
    SrNo: '1093'
    StartTime: 00:20:50,832
    Utterance: Thursday’s clearly not good for ya, pick a day!
    Utterance_ID: '5'
  dia115_utt0:
    Dialogue_ID: '115'
    Emotion: joy
    EndTime: 00:01:40,891
    Episode: '10'
    Season: '3'
    Sentiment: positive
    Speaker: Sarah
    SrNo: '1094'
    StartTime: 00:01:33,760
    Utterance: So that’s two boxes of the Holiday Macaroons. On behalf of the Brown
      Birds of America, I salute you.
    Utterance_ID: '0'
  dia115_utt1:
    Dialogue_ID: '115'
    Emotion: neutral
    EndTime: 00:01:46,438
    Episode: '10'
    Season: '3'
    Sentiment: neutral
    Speaker: Ross
    SrNo: '1095'
    StartTime: 00:01:43,937
    Utterance: Just admit it Chandler, you have no backhand.
    Utterance_ID: '1'
  dia115_utt2:
    Dialogue_ID: '115'
    Emotion: anger
    EndTime: 00:01:49,733
    Episode: '10'
    Season: '3'
    Sentiment: negative
    Speaker: Chandler
    SrNo: '1096'
    StartTime: 00:01:46,606
    Utterance: Excuse me little one, I have a very solid backhand.
    Utterance_ID: '2'
  dia115_utt3:
    Dialogue_ID: '115'
    Emotion: disgust
    EndTime: 00:01:55,364
    Episode: '10'
    Season: '3'
    Sentiment: negative
    Speaker: Ross
    SrNo: '1097'
    StartTime: 00:01:49,901
    Utterance: Shielding your face and shrieking like a girl... is not a backhand.
    Utterance_ID: '3'
  dia115_utt4:
    Dialogue_ID: '115'
    Emotion: neutral
    EndTime: 00:01:59,660
    Episode: '10'
    Season: '3'
    Sentiment: neutral
    Speaker: Chandler
    SrNo: '1098'
    StartTime: 00:01:56,699
    Utterance: I was shrieking... like a Marine.
    Utterance_ID: '4'
  dia115_utt5:
    Dialogue_ID: '115'
    Emotion: neutral
    EndTime: 00:02:11,130
    Episode: '10'
    Season: '3'
    Sentiment: neutral
    Speaker: Ross
    SrNo: '1099'
    StartTime: 00:02:01,913
    Utterance: All right here. Watch me execute the three ‘P’s of championship play.
      Power.  Precision.  and penache.
    Utterance_ID: '5'
  dia116_utt0:
    Dialogue_ID: '116'
    Emotion: neutral
    EndTime: 00:07:10,804
    Episode: '23'
    Season: '1'
    Sentiment: neutral
    Speaker: Lydia
    SrNo: '1100'
    StartTime: 00:07:08,261
    Utterance: She's not much of a phone person.
    Utterance_ID: '0'
  dia116_utt1:
    Dialogue_ID: '116'
    Emotion: neutral
    EndTime: 00:07:18,854
    Episode: '23'
    Season: '1'
    Sentiment: neutral
    Speaker: Joey
    SrNo: '1101'
    StartTime: 00:07:10,972
    Utterance: Yeah, so, uh, so, uh, what's the deal with this father guy, I mean,
      if someone was havin' my baby somewhere, I'd wanna know about it, you know?
    Utterance_ID: '1'
  dia116_utt10:
    Dialogue_ID: '116'
    Emotion: neutral
    EndTime: 0:07:47,527
    Episode: '23'
    Season: '1'
    Sentiment: neutral
    Speaker: Joey
    SrNo: '1110'
    StartTime: 0:07:46,475
    Utterance: It is.
    Utterance_ID: '10'
  dia116_utt11:
    Dialogue_ID: '116'
    Emotion: anger
    EndTime: 0:07:47,820
    Episode: '23'
    Season: '1'
    Sentiment: negative
    Speaker: Lydia
    SrNo: '1111'
    StartTime: 0:07:47,527
    Utterance: Isn't!
    Utterance_ID: '11'
  dia116_utt2:
    Dialogue_ID: '116'
    Emotion: anger
    EndTime: 00:07:23,233
    Episode: '23'
    Season: '1'
    Sentiment: negative
    Speaker: Lydia
    SrNo: '1102'
    StartTime: 00:07:19,021
    Utterance: Hey, Knick fan, am I interested in your views on fatherhood? Uh, no.
    Utterance_ID: '2'
  dia116_utt3:
    Dialogue_ID: '116'
    Emotion: neutral
    EndTime: 0:07:28,133
    Episode: '23'
    Season: '1'
    Sentiment: neutral
    Speaker: Joey
    SrNo: '1103'
    StartTime: 0:07:25,611
    Utterance: Ok, look, maybe I should just go.
    Utterance_ID: '3'
  dia116_utt4:
    Dialogue_ID: '116'
    Emotion: anger
    EndTime: 0:07:28,385
    Episode: '23'
    Season: '1'
    Sentiment: negative
    Speaker: Lydia
    SrNo: '1104'
    StartTime: 0:07:28,133
    Utterance: Maybe you should.
    Utterance_ID: '4'
  dia116_utt5:
    Dialogue_ID: '116'
    Emotion: sadness
    EndTime: 00:07:34,703
    Episode: '23'
    Season: '1'
    Sentiment: negative
    Speaker: Joey
    SrNo: '1105'
    StartTime: 00:07:28,489
    Utterance: Good luck, and uh, take care, huh?
    Utterance_ID: '5'
  dia116_utt6:
    Dialogue_ID: '116'
    Emotion: neutral
    EndTime: 00:07:44,379
    Episode: '23'
    Season: '1'
    Sentiment: neutral
    Speaker: Joey
    SrNo: '1106'
    StartTime: 00:07:41,210
    Utterance: You know what the Celtics problem is? They let the players run the
      team.
    Utterance_ID: '6'
  dia116_utt7:
    Dialogue_ID: '116'
    Emotion: neutral
    EndTime: 0:07:45,465
    Episode: '23'
    Season: '1'
    Sentiment: neutral
    Speaker: Lydia
    SrNo: '1107'
    StartTime: 0:07:44,547
    Utterance: Oh, that is so not true.
    Utterance_ID: '7'
  dia116_utt8:
    Dialogue_ID: '116'
    Emotion: neutral
    EndTime: 0:07:45,823
    Episode: '23'
    Season: '1'
    Sentiment: neutral
    Speaker: Joey
    SrNo: '1108'
    StartTime: 0:07:45,465
    Utterance: Oh, it is.
    Utterance_ID: '8'
  dia116_utt9:
    Dialogue_ID: '116'
    Emotion: neutral
    EndTime: 0:07:46,475
    Episode: '23'
    Season: '1'
    Sentiment: neutral
    Speaker: Lydia
    SrNo: '1109'
    StartTime: 0:07:45,923
    Utterance: It isn't.
    Utterance_ID: '9'
  dia117_utt0:
    Dialogue_ID: '117'
    Emotion: neutral
    EndTime: 00:18:56,050
    Episode: '17'
    Season: '6'
    Sentiment: neutral
    Speaker: The Instructor
    SrNo: '1112'
    StartTime: 00:18:51,797
    Utterance: Okay ladies, that ends today’s class, and let’s remember, let’s be
      safe out there.
    Utterance_ID: '0'
  dia117_utt1:
    Dialogue_ID: '117'
    Emotion: joy
    EndTime: 0:19:03,855
    Episode: '17'
    Season: '6'
    Sentiment: positive
    Speaker: Ross
    SrNo: '1113'
    StartTime: 0:19:02,933
    Utterance: It’s a great class.
    Utterance_ID: '1'
  dia117_utt2:
    Dialogue_ID: '117'
    Emotion: neutral
    EndTime: 0:19:05,067
    Episode: '17'
    Season: '6'
    Sentiment: neutral
    Speaker: The Instructor
    SrNo: '1114'
    StartTime: 0:19:03,855
    Utterance: Thanks.
    Utterance_ID: '2'
  dia117_utt3:
    Dialogue_ID: '117'
    Emotion: neutral
    EndTime: 00:19:07,061
    Episode: '17'
    Season: '6'
    Sentiment: neutral
    Speaker: Ross
    SrNo: '1115'
    StartTime: 00:19:05,185
    Utterance: Yeah, yeah, I was watching.
    Utterance_ID: '3'
  dia117_utt4:
    Dialogue_ID: '117'
    Emotion: neutral
    EndTime: 00:19:12,400
    Episode: '17'
    Season: '6'
    Sentiment: neutral
    Speaker: Ross
    SrNo: '1116'
    StartTime: 00:19:10,065
    Utterance: Umm, hey, a couple of questions though.
    Utterance_ID: '4'
  dia117_utt5:
    Dialogue_ID: '117'
    Emotion: fear
    EndTime: 00:19:20,074
    Episode: '17'
    Season: '6'
    Sentiment: negative
    Speaker: Ross
    SrNo: '1117'
    StartTime: 00:19:15,320
    Utterance: Umm, about that-that-that last move where the woman tripped you and
      then pinned you to the floor, what-what-what-what would you do next?
    Utterance_ID: '5'
  dia117_utt6:
    Dialogue_ID: '117'
    Emotion: neutral
    EndTime: 00:19:22,785
    Episode: '17'
    Season: '6'
    Sentiment: neutral
    Speaker: The Instructor
    SrNo: '1118'
    StartTime: 00:19:20,242
    Utterance: Well, she would take her keys and try to jam them
    Utterance_ID: '6'
  dia117_utt7:
    Dialogue_ID: '117'
    Emotion: anger
    EndTime: 00:19:25,997
    Episode: '17'
    Season: '6'
    Sentiment: negative
    Speaker: Ross
    SrNo: '1119'
    StartTime: 00:19:22,953
    Utterance: No. No-no. No. What would
    Utterance_ID: '7'
  dia117_utt8:
    Dialogue_ID: '117'
    Emotion: surprise
    EndTime: 00:19:29,083
    Episode: '17'
    Season: '6'
    Sentiment: negative
    Speaker: The Instructor
    SrNo: '1120'
    StartTime: 00:19:26,165
    Utterance: Who? Me the attacker?
    Utterance_ID: '8'
  dia118_utt0:
    Dialogue_ID: '118'
    Emotion: sadness
    EndTime: 00:14:42,130
    Episode: '18'
    Season: '6'
    Sentiment: negative
    Speaker: Dana
    SrNo: '1121'
    StartTime: 00:14:34,373
    Utterance: I’m sorry Chandler, y’know you are such a sweet guy and I, I don’t
      want to hurt you.
    Utterance_ID: '0'
  dia118_utt1:
    Dialogue_ID: '118'
    Emotion: sadness
    EndTime: 00:14:45,508
    Episode: '18'
    Season: '6'
    Sentiment: negative
    Speaker: Dana
    SrNo: '1122'
    StartTime: 00:14:42,298
    Utterance: Oh, I wish there was something I can do to make you feel better.
    Utterance_ID: '1'
  dia118_utt10:
    Dialogue_ID: '118'
    Emotion: surprise
    EndTime: 00:15:29,510
    Episode: '18'
    Season: '6'
    Sentiment: positive
    Speaker: Dana
    SrNo: '1131'
    StartTime: 00:15:21,295
    Utterance: Absolutely! But you-you would really feel better about me rejecting
      you if your actor friend can audition for my movie?
    Utterance_ID: '10'
  dia118_utt11:
    Dialogue_ID: '118'
    Emotion: neutral
    EndTime: 00:15:32,847
    Episode: '18'
    Season: '6'
    Sentiment: neutral
    Speaker: Chandler
    SrNo: '1132'
    StartTime: 00:15:29,678
    Utterance: Well, the heart wants what it wants. I’ll see you later.
    Utterance_ID: '11'
  dia118_utt2:
    Dialogue_ID: '118'
    Emotion: surprise
    EndTime: 00:14:48,177
    Episode: '18'
    Season: '6'
    Sentiment: positive
    Speaker: Chandler
    SrNo: '1123'
    StartTime: 00:14:45,676
    Utterance: No-no—Really?!
    Utterance_ID: '2'
  dia118_utt3:
    Dialogue_ID: '118'
    Emotion: joy
    EndTime: 00:14:49,596
    Episode: '18'
    Season: '6'
    Sentiment: positive
    Speaker: Dana
    SrNo: '1124'
    StartTime: 00:14:48,345
    Utterance: Of course!
    Utterance_ID: '3'
  dia118_utt4:
    Dialogue_ID: '118'
    Emotion: sadness
    EndTime: 00:14:53,453
    Episode: '18'
    Season: '6'
    Sentiment: negative
    Speaker: Chandler
    SrNo: '1125'
    StartTime: 00:14:50,572
    Utterance: Well, it just hurts so bad. I uh
    Utterance_ID: '4'
  dia118_utt5:
    Dialogue_ID: '118'
    Emotion: sadness
    EndTime: 00:14:55,852
    Episode: '18'
    Season: '6'
    Sentiment: negative
    Speaker: Dana
    SrNo: '1126'
    StartTime: 00:14:53,601
    Utterance: Ohh, I’m sorry.
    Utterance_ID: '5'
  dia118_utt6:
    Dialogue_ID: '118'
    Emotion: neutral
    EndTime: 0:14:58,440
    Episode: '18'
    Season: '6'
    Sentiment: neutral
    Speaker: Chandler
    SrNo: '1127'
    StartTime: 0:14:56,020
    Utterance: Well maybe there is one thing you can do.
    Utterance_ID: '6'
  dia118_utt7:
    Dialogue_ID: '118'
    Emotion: joy
    EndTime: 0:15:00,466
    Episode: '18'
    Season: '6'
    Sentiment: positive
    Speaker: Dana
    SrNo: '1128'
    StartTime: 0:14:58,440
    Utterance: What?! Anything! Anything!
    Utterance_ID: '7'
  dia118_utt8:
    Dialogue_ID: '118'
    Emotion: neutral
    EndTime: 00:15:08,448
    Episode: '18'
    Season: '6'
    Sentiment: neutral
    Speaker: Chandler
    SrNo: '1129'
    StartTime: 00:15:01,150
    Utterance: Well, I umm, I mean this is just off the top of my head now, umm but
      I have this friend.
    Utterance_ID: '8'
  dia118_utt9:
    Dialogue_ID: '118'
    Emotion: fear
    EndTime: 00:15:20,376
    Episode: '18'
    Season: '6'
    Sentiment: negative
    Speaker: Chandler
    SrNo: '1130'
    StartTime: 00:15:13,954
    Utterance: This actor friend and he would kill me if he thought I was doing this
      umm, but umm would it be possible for him to get an audition for your movie
      say on Thursday?
    Utterance_ID: '9'
  dia119_utt0:
    Dialogue_ID: '119'
    Emotion: neutral
    EndTime: 00:16:29,570
    Episode: '12'
    Season: '8'
    Sentiment: neutral
    Speaker: Monica
    SrNo: '1133'
    StartTime: 00:16:22,815
    Utterance: Okay, I got that. I’ll escape over there. I’ll come back over here.
      All right, come on
    Utterance_ID: '0'
  dia119_utt1:
    Dialogue_ID: '119'
    Emotion: sadness
    EndTime: 00:16:49,007
    Episode: '12'
    Season: '8'
    Sentiment: negative
    Speaker: Phoebe
    SrNo: '1134'
    StartTime: 00:16:37,579
    Utterance: Hey, you guys. Listen, I’m sorry that I was hogging the game before——Oh
      my God! Your friends have some unfortunate initials!
    Utterance_ID: '1'
  dia119_utt2:
    Dialogue_ID: '119'
    Emotion: neutral
    EndTime: 00:16:52,343
    Episode: '12'
    Season: '8'
    Sentiment: neutral
    Speaker: Monica
    SrNo: '1135'
    StartTime: 00:16:50,259
    Utterance: They’re all Chandler.
    Utterance_ID: '2'
  dia119_utt3:
    Dialogue_ID: '119'
    Emotion: surprise
    EndTime: 00:16:56,014
    Episode: '12'
    Season: '8'
    Sentiment: negative
    Speaker: Phoebe
    SrNo: '1136'
    StartTime: 00:16:50,259
    Utterance: Chandler sucks! He couldn’t have gotten this good!
    Utterance_ID: '3'
  dia119_utt4:
    Dialogue_ID: '119'
    Emotion: neutral
    EndTime: 00:16:58,641
    Episode: '12'
    Season: '8'
    Sentiment: neutral
    Speaker: Chandler
    SrNo: '1137'
    StartTime: 00:16:56,181
    Utterance: I did.  But it came at a price.
    Utterance_ID: '4'
  dia119_utt5:
    Dialogue_ID: '119'
    Emotion: fear
    EndTime: 00:17:02,228
    Episode: '12'
    Season: '8'
    Sentiment: negative
    Speaker: Monica
    SrNo: '1138'
    StartTime: 00:16:59,852
    Utterance: But Ben is coming over tonight and he can’t see this.
    Utterance_ID: '5'
  dia119_utt6:
    Dialogue_ID: '119'
    Emotion: surprise
    EndTime: 00:17:11,571
    Episode: '12'
    Season: '8'
    Sentiment: negative
    Speaker: Chandler
    SrNo: '1139'
    StartTime: 00:17:02,396
    Utterance: Oh come on, by age seven kids have already seen orgies.  Was it just
      me?!
    Utterance_ID: '6'
  dia11_utt0:
    Dialogue_ID: '11'
    Emotion: sadness
    EndTime: 00:09:54,718
    Episode: '24'
    Season: '7'
    Sentiment: negative
    Speaker: Rachel
    SrNo: '104'
    StartTime: 00:09:52,967
    Utterance: Well Phoebe, we gotta do something!
    Utterance_ID: '0'
  dia11_utt1:
    Dialogue_ID: '11'
    Emotion: fear
    EndTime: 0:09:57,431
    Episode: '24'
    Season: '7'
    Sentiment: negative
    Speaker: Rachel
    SrNo: '106'
    StartTime: 0:09:54,969
    Utterance: I mean there’s no way Joey’s gonna make it in time.
    Utterance_ID: '1'
  dia11_utt2:
    Dialogue_ID: '11'
    Emotion: neutral
    EndTime: 0:09:59,578
    Episode: '24'
    Season: '7'
    Sentiment: neutral
    Speaker: Rachel
    SrNo: '107'
    StartTime: 0:09:57,431
    Utterance: So I’m gonna go through the hotel and see if there’s any other weddings
      going on.
    Utterance_ID: '2'
  dia11_utt3:
    Dialogue_ID: '11'
    Emotion: neutral
    EndTime: 00:10:04,269
    Episode: '24'
    Season: '7'
    Sentiment: neutral
    Speaker: Phoebe
    SrNo: '108'
    StartTime: 00:09:59,765
    Utterance: Okay. Oh but don’t tell them Monica’s pregnant because they frown on
      that.
    Utterance_ID: '3'
  dia11_utt4:
    Dialogue_ID: '11'
    Emotion: neutral
    EndTime: 00:10:05,770
    Episode: '24'
    Season: '7'
    Sentiment: neutral
    Speaker: Rachel
    SrNo: '109'
    StartTime: 00:10:04,437
    Utterance: Okay.
    Utterance_ID: '4'
  dia120_utt0:
    Dialogue_ID: '120'
    Emotion: joy
    EndTime: 00:03:59,071
    Episode: '3'
    Season: '6'
    Sentiment: positive
    Speaker: Chandler
    SrNo: '1140'
    StartTime: 00:03:58,029
    Utterance: Sure!
    Utterance_ID: '0'
  dia120_utt1:
    Dialogue_ID: '120'
    Emotion: neutral
    EndTime: 00:04:01,406
    Episode: '3'
    Season: '6'
    Sentiment: neutral
    Speaker: Monica
    SrNo: '1141'
    StartTime: 00:03:58,029
    Utterance: Okay, I was thinking we should have a beautiful guest room, right?
    Utterance_ID: '1'
  dia120_utt10:
    Dialogue_ID: '120'
    Emotion: joy
    EndTime: 00:04:41,655
    Episode: '3'
    Season: '6'
    Sentiment: positive
    Speaker: Chandler
    SrNo: '1150'
    StartTime: 00:04:32,146
    Utterance: Okay so you mean no as in, "Gee Chandler, what an interesting idea.
      Let’s discuss it before we reject it completely."
    Utterance_ID: '10'
  dia120_utt11:
    Dialogue_ID: '120'
    Emotion: disgust
    EndTime: 00:04:48,745
    Episode: '3'
    Season: '6'
    Sentiment: negative
    Speaker: Monica
    SrNo: '1151'
    StartTime: 00:04:41,864
    Utterance: Oh, I’m sorry. Of course I mean that. Interesting idea, umm, talk about
      it, but no.
    Utterance_ID: '11'
  dia120_utt12:
    Dialogue_ID: '120'
    Emotion: surprise
    EndTime: 00:04:51,581
    Episode: '3'
    Season: '6'
    Sentiment: negative
    Speaker: Chandler
    SrNo: '1152'
    StartTime: 00:04:50,290
    Utterance: So, that’s it?
    Utterance_ID: '12'
  dia120_utt13:
    Dialogue_ID: '120'
    Emotion: neutral
    EndTime: 00:04:57,963
    Episode: '3'
    Season: '6'
    Sentiment: neutral
    Speaker: Monica
    SrNo: '1153'
    StartTime: 00:04:51,749
    Utterance: I just don’t think arcade games go in the beautiful guest room. The
      beautiful guest room is gonna be filled with antiques.
    Utterance_ID: '13'
  dia120_utt14:
    Dialogue_ID: '120'
    Emotion: neutral
    EndTime: 00:05:01,675
    Episode: '3'
    Season: '6'
    Sentiment: neutral
    Speaker: Chandler
    SrNo: '1154'
    StartTime: 00:04:58,131
    Utterance: Which is why
    Utterance_ID: '14'
  dia120_utt15:
    Dialogue_ID: '120'
    Emotion: anger
    EndTime: 00:05:05,429
    Episode: '3'
    Season: '6'
    Sentiment: negative
    Speaker: Monica
    SrNo: '1155'
    StartTime: 00:05:03,594
    Utterance: What do you have against the beautiful guest room?
    Utterance_ID: '15'
  dia120_utt16:
    Dialogue_ID: '120'
    Emotion: anger
    EndTime: 00:05:11,518
    Episode: '3'
    Season: '6'
    Sentiment: negative
    Speaker: Chandler
    SrNo: '1156'
    StartTime: 00:05:05,596
    Utterance: I don’t have anything against the beautiful guest room, especially
      since everybody we know lives about 30 seconds away!
    Utterance_ID: '16'
  dia120_utt17:
    Dialogue_ID: '120'
    Emotion: anger
    EndTime: 00:05:14,062
    Episode: '3'
    Season: '6'
    Sentiment: negative
    Speaker: Monica
    SrNo: '1157'
    StartTime: 00:05:12,937
    Utterance: Are you mocking me?
    Utterance_ID: '17'
  dia120_utt18:
    Dialogue_ID: '120'
    Emotion: neutral
    EndTime: 00:05:16,690
    Episode: '3'
    Season: '6'
    Sentiment: neutral
    Speaker: Chandler
    SrNo: '1158'
    StartTime: 00:05:14,230
    Utterance: No, I’m not mocking you,  or you beautiful guest room.
    Utterance_ID: '18'
  dia120_utt2:
    Dialogue_ID: '120'
    Emotion: joy
    EndTime: 00:04:05,327
    Episode: '3'
    Season: '6'
    Sentiment: positive
    Speaker: Monica
    SrNo: '1142'
    StartTime: 00:04:01,574
    Utterance: With a mahogany sleigh bed and bedside tables with flowers on them
      all the time!
    Utterance_ID: '2'
  dia120_utt3:
    Dialogue_ID: '120'
    Emotion: joy
    EndTime: 00:04:11,541
    Episode: '3'
    Season: '6'
    Sentiment: positive
    Speaker: Monica
    SrNo: '1143'
    StartTime: 00:04:05,495
    Utterance: And we could have a roll top desk with comment cards on them so people
      could say how much they loved staying here!!
    Utterance_ID: '3'
  dia120_utt4:
    Dialogue_ID: '120'
    Emotion: neutral
    EndTime: 00:04:15,420
    Episode: '3'
    Season: '6'
    Sentiment: neutral
    Speaker: Monica
    SrNo: '1144'
    StartTime: 00:04:12,418
    Utterance: Okay, whatever, I really haven’t thought about it that much.
    Utterance_ID: '4'
  dia120_utt5:
    Dialogue_ID: '120'
    Emotion: joy
    EndTime: 0:04:16,798
    Episode: '3'
    Season: '6'
    Sentiment: positive
    Speaker: Chandler
    SrNo: '1145'
    StartTime: 0:04:15,588
    Utterance: Well, I like that idea.
    Utterance_ID: '5'
  dia120_utt6:
    Dialogue_ID: '120'
    Emotion: joy
    EndTime: 0:04:18,956
    Episode: '3'
    Season: '6'
    Sentiment: positive
    Speaker: Chandler
    SrNo: '1146'
    StartTime: 0:04:16,798
    Utterance: Obviously!
    Utterance_ID: '6'
  dia120_utt7:
    Dialogue_ID: '120'
    Emotion: neutral
    EndTime: 00:04:22,552
    Episode: '3'
    Season: '6'
    Sentiment: neutral
    Speaker: Chandler
    SrNo: '1147'
    StartTime: 00:04:19,050
    Utterance: I was thinking maybe-maybe-maybe it could be a game room, y’know?
    Utterance_ID: '7'
  dia120_utt8:
    Dialogue_ID: '120'
    Emotion: neutral
    EndTime: 00:04:27,891
    Episode: '3'
    Season: '6'
    Sentiment: neutral
    Speaker: Chandler
    SrNo: '1148'
    StartTime: 00:04:22,720
    Utterance: I mean you can buy old arcade games like uh, like
    Utterance_ID: '8'
  dia120_utt9:
    Dialogue_ID: '120'
    Emotion: disgust
    EndTime: 00:04:33,730
    Episode: '3'
    Season: '6'
    Sentiment: negative
    Speaker: Monica
    SrNo: '1149'
    StartTime: 00:04:32,146
    Utterance: No.
    Utterance_ID: '9'
  dia121_utt0:
    Dialogue_ID: '121'
    Emotion: joy
    EndTime: 00:00:57,139
    Episode: '16'
    Season: '5'
    Sentiment: positive
    Speaker: Monica
    SrNo: '1159'
    StartTime: 00:00:54,262
    Utterance: Y'know, I love doing crossword puzzles with you honey!
    Utterance_ID: '0'
  dia121_utt1:
    Dialogue_ID: '121'
    Emotion: joy
    EndTime: 00:01:00,976
    Episode: '16'
    Season: '5'
    Sentiment: positive
    Speaker: Joey
    SrNo: '1160'
    StartTime: 00:00:57,307
    Utterance: Aww, me too. Now let's finish this and go to bed.
    Utterance_ID: '1'
  dia121_utt2:
    Dialogue_ID: '121'
    Emotion: neutral
    EndTime: 00:01:06,273
    Episode: '16'
    Season: '5'
    Sentiment: neutral
    Speaker: Monica
    SrNo: '1161'
    StartTime: 00:01:01,144
    Utterance: Okay! There's only one left, three letter word, not dog but
    Utterance_ID: '2'
  dia121_utt3:
    Dialogue_ID: '121'
    Emotion: neutral
    EndTime: 00:01:09,151
    Episode: '16'
    Season: '5'
    Sentiment: neutral
    Speaker: Joey
    SrNo: '1162'
    StartTime: 00:01:07,442
    Utterance: Cat.
    Utterance_ID: '3'
  dia121_utt4:
    Dialogue_ID: '121'
    Emotion: joy
    EndTime: 00:01:17,242
    Episode: '16'
    Season: '5'
    Sentiment: positive
    Speaker: Monica
    SrNo: '1163'
    StartTime: 00:01:10,195
    Utterance: Yes! You are so smart!  I love you.
    Utterance_ID: '4'
  dia121_utt5:
    Dialogue_ID: '121'
    Emotion: joy
    EndTime: 00:01:18,911
    Episode: '16'
    Season: '5'
    Sentiment: positive
    Speaker: Joey
    SrNo: '1164'
    StartTime: 00:01:17,410
    Utterance: I love you too.
    Utterance_ID: '5'
  dia122_utt0:
    Dialogue_ID: '122'
    Emotion: neutral
    EndTime: 00:46:26,249
    Episode: '23'
    Season: '9'
    Sentiment: neutral
    Speaker: Chandler
    SrNo: '1165'
    StartTime: 00:46:21,737
    Utterance: I never sucked, I actually didn't want you to know how good I was!
    Utterance_ID: '0'
  dia122_utt1:
    Dialogue_ID: '122'
    Emotion: surprise
    EndTime: 0:46:26,742
    Episode: '23'
    Season: '9'
    Sentiment: negative
    Speaker: Monica
    SrNo: '1166'
    StartTime: 0:46:25,240
    Utterance: Why?
    Utterance_ID: '1'
  dia122_utt2:
    Dialogue_ID: '122'
    Emotion: neutral
    EndTime: 0:46:27,032
    Episode: '23'
    Season: '9'
    Sentiment: neutral
    Speaker: Chandler
    SrNo: '1167'
    StartTime: 0:46:26,742
    Utterance: I don't know.
    Utterance_ID: '2'
  dia122_utt3:
    Dialogue_ID: '122'
    Emotion: joy
    EndTime: 00:46:32,038
    Episode: '23'
    Season: '9'
    Sentiment: positive
    Speaker: Monica
    SrNo: '1168'
    StartTime: 00:46:27,117
    Utterance: This is so great! Now we can enter into doubles tournaments!
    Utterance_ID: '3'
  dia122_utt4:
    Dialogue_ID: '122'
    Emotion: neutral
    EndTime: 00:46:32,038
    Episode: '23'
    Season: '9'
    Sentiment: neutral
    Speaker: Chandler
    SrNo: '1169'
    StartTime: 00:46:29,119
    Utterance: That's
    Utterance_ID: '4'
  dia123_utt0:
    Dialogue_ID: '123'
    Emotion: neutral
    EndTime: 00:08:31,927
    Episode: '5'
    Season: '8'
    Sentiment: neutral
    Speaker: Monica
    SrNo: '1171'
    StartTime: 00:08:28,216
    Utterance: Hey. Okay, I gave him another chance, but Tim has
    Utterance_ID: '0'
  dia123_utt1:
    Dialogue_ID: '123'
    Emotion: neutral
    EndTime: 00:08:31,927
    Episode: '5'
    Season: '8'
    Sentiment: neutral
    Speaker: Phoebe
    SrNo: '1172'
    StartTime: 00:08:30,259
    Utterance: But
    Utterance_ID: '1'
  dia123_utt10:
    Dialogue_ID: '123'
    Emotion: surprise
    EndTime: 00:09:04,000
    Episode: '5'
    Season: '8'
    Sentiment: negative
    Speaker: Monica
    SrNo: '1181'
    StartTime: 00:09:02,083
    Utterance: What? So now I’m not allowed to fire him?
    Utterance_ID: '10'
  dia123_utt11:
    Dialogue_ID: '123'
    Emotion: sadness
    EndTime: 00:09:07,504
    Episode: '5'
    Season: '8'
    Sentiment: negative
    Speaker: Phoebe
    SrNo: '1182'
    StartTime: 00:09:04,168
    Utterance: You can’t fire him and dump him the same day, he’ll kill himself.
    Utterance_ID: '11'
  dia123_utt12:
    Dialogue_ID: '123'
    Emotion: neutral
    EndTime: 00:09:10,131
    Episode: '5'
    Season: '8'
    Sentiment: neutral
    Speaker: Monica
    SrNo: '1183'
    StartTime: 00:09:07,672
    Utterance: Okay well then, I’ll fire him today and you go out with him for another
      week.
    Utterance_ID: '12'
  dia123_utt13:
    Dialogue_ID: '123'
    Emotion: disgust
    EndTime: 00:09:14,219
    Episode: '5'
    Season: '8'
    Sentiment: negative
    Speaker: Phoebe
    SrNo: '1184'
    StartTime: 00:09:10,299
    Utterance: Are you kidding?! Another week with that sip, I’ll kill
    Utterance_ID: '13'
  dia123_utt14:
    Dialogue_ID: '123'
    Emotion: neutral
    EndTime: 00:09:17,639
    Episode: '5'
    Season: '8'
    Sentiment: neutral
    Speaker: Monica
    SrNo: '1185'
    StartTime: 00:09:14,387
    Utterance: Okay well, then we’ll both do it today and he’ll just have to deal
      with it!
    Utterance_ID: '14'
  dia123_utt15:
    Dialogue_ID: '123'
    Emotion: sadness
    EndTime: 00:09:23,311
    Episode: '5'
    Season: '8'
    Sentiment: negative
    Speaker: Phoebe
    SrNo: '1186'
    StartTime: 00:09:18,391
    Utterance: Okay. But the question is who’s gonna go first. ‘Cause whoever goes
      second is the bitch.
    Utterance_ID: '15'
  dia123_utt2:
    Dialogue_ID: '123'
    Emotion: disgust
    EndTime: 00:08:39,017
    Episode: '5'
    Season: '8'
    Sentiment: negative
    Speaker: Monica
    SrNo: '1173'
    StartTime: 00:08:32,094
    Utterance: No! No-no! He is totally incompetent. I called the chef who recommended
      him to me. He said, "Ha-ha! Gotcha!"
    Utterance_ID: '2'
  dia123_utt3:
    Dialogue_ID: '123'
    Emotion: neutral
    EndTime: 0:08:42,105
    Episode: '5'
    Season: '8'
    Sentiment: neutral
    Speaker: Phoebe
    SrNo: '1174'
    StartTime: 0:08:40,186
    Utterance: Okay. Okay, but you can’t fire him today.
    Utterance_ID: '3'
  dia123_utt4:
    Dialogue_ID: '123'
    Emotion: anger
    EndTime: 0:08:43,031
    Episode: '5'
    Season: '8'
    Sentiment: negative
    Speaker: Monica
    SrNo: '1175'
    StartTime: 0:08:42,105
    Utterance: Why not?!
    Utterance_ID: '4'
  dia123_utt5:
    Dialogue_ID: '123'
    Emotion: neutral
    EndTime: 0:08:44,739
    Episode: '5'
    Season: '8'
    Sentiment: neutral
    Speaker: Phoebe
    SrNo: '1176'
    StartTime: 0:08:43,147
    Utterance: Because I’m dumping him today.
    Utterance_ID: '5'
  dia123_utt6:
    Dialogue_ID: '123'
    Emotion: surprise
    EndTime: 0:08:46,992
    Episode: '5'
    Season: '8'
    Sentiment: negative
    Speaker: Monica
    SrNo: '1177'
    StartTime: 0:08:44,739
    Utterance: What?! You said he was sweet!
    Utterance_ID: '6'
  dia123_utt7:
    Dialogue_ID: '123'
    Emotion: neutral
    EndTime: 0:08:47,194
    Episode: '5'
    Season: '8'
    Sentiment: neutral
    Speaker: Phoebe
    SrNo: '1178'
    StartTime: 0:08:46,992
    Utterance: He
    Utterance_ID: '7'
  dia123_utt8:
    Dialogue_ID: '123'
    Emotion: neutral
    EndTime: 00:08:57,994
    Episode: '5'
    Season: '8'
    Sentiment: neutral
    Speaker: Monica
    SrNo: '1179'
    StartTime: 00:08:55,117
    Utterance: Just don’t pick up your phone.
    Utterance_ID: '8'
  dia123_utt9:
    Dialogue_ID: '123'
    Emotion: disgust
    EndTime: 00:09:01,414
    Episode: '5'
    Season: '8'
    Sentiment: negative
    Speaker: Phoebe
    SrNo: '1180'
    StartTime: 00:08:55,117
    Utterance: Then he comes over!  "I’m so worried about you." Uck! Be a man!
    Utterance_ID: '9'
  dia124_utt0:
    Dialogue_ID: '124'
    Emotion: neutral
    EndTime: 00:19:59,780
    Episode: '15'
    Season: '4'
    Sentiment: neutral
    Speaker: Ticket Counter Attendant
    SrNo: '1188'
    StartTime: 00:19:55,527
    Utterance: This is the final boarding call for Flight 664 to Yemen.
    Utterance_ID: '0'
  dia124_utt1:
    Dialogue_ID: '124'
    Emotion: sadness
    EndTime: 00:20:04,452
    Episode: '15'
    Season: '4'
    Sentiment: negative
    Speaker: Chandler
    SrNo: '1189'
    StartTime: 00:20:02,743
    Utterance: Well, I-I guess I gotta go.
    Utterance_ID: '1'
  dia124_utt10:
    Dialogue_ID: '124'
    Emotion: surprise
    EndTime: 0:20:51,714
    Episode: '15'
    Season: '4'
    Sentiment: positive
    Speaker: Chandler
    SrNo: '1198'
    StartTime: 0:20:50,082
    Utterance: There you are!
    Utterance_ID: '10'
  dia124_utt11:
    Dialogue_ID: '124'
    Emotion: surprise
    EndTime: 0:20:52,771
    Episode: '15'
    Season: '4'
    Sentiment: positive
    Speaker: Chandler
    SrNo: '1199'
    StartTime: 0:20:51,714
    Utterance: There you are!
    Utterance_ID: '11'
  dia124_utt12:
    Dialogue_ID: '124'
    Emotion: sadness
    EndTime: 00:20:56,504
    Episode: '15'
    Season: '4'
    Sentiment: negative
    Speaker: Chandler
    SrNo: '1200'
    StartTime: 00:20:49,456
    Utterance: I had to have one last kiss, and also-also you said that you were going
      to leave right after I got on the plane!
    Utterance_ID: '12'
  dia124_utt13:
    Dialogue_ID: '124'
    Emotion: neutral
    EndTime: 00:21:00,883
    Episode: '15'
    Season: '4'
    Sentiment: neutral
    Speaker: Janice
    SrNo: '1201'
    StartTime: 00:20:57,297
    Utterance: No! No! I wanna see you take-off.
    Utterance_ID: '13'
  dia124_utt14:
    Dialogue_ID: '124'
    Emotion: joy
    EndTime: 00:21:12,895
    Episode: '15'
    Season: '4'
    Sentiment: positive
    Speaker: Chandler
    SrNo: '1202'
    StartTime: 00:21:01,677
    Utterance: Well, I then guess I’m going to Yemen! I’m going to Yemen!  When we
      get to Yemen, can I stay with you?
    Utterance_ID: '14'
  dia124_utt2:
    Dialogue_ID: '124'
    Emotion: sadness
    EndTime: 00:20:13,127
    Episode: '15'
    Season: '4'
    Sentiment: negative
    Speaker: Janice
    SrNo: '1190'
    StartTime: 00:20:04,620
    Utterance: Oh, my Bing-a-ling. I’ll wait for you. Do you even know how long you’re
      going to be gone?
    Utterance_ID: '2'
  dia124_utt3:
    Dialogue_ID: '124'
    Emotion: neutral
    EndTime: 00:20:19,508
    Episode: '15'
    Season: '4'
    Sentiment: neutral
    Speaker: Chandler
    SrNo: '1191'
    StartTime: 00:20:14,129
    Utterance: Well, just until we find an energy source to replace fuel.
    Utterance_ID: '3'
  dia124_utt4:
    Dialogue_ID: '124'
    Emotion: neutral
    EndTime: 00:20:27,141
    Episode: '15'
    Season: '4'
    Sentiment: neutral
    Speaker: Janice
    SrNo: '1192'
    StartTime: 00:20:19,927
    Utterance: Oh. Well, I’ll right you everyday.  15 Yemen Road, Yemen.
    Utterance_ID: '4'
  dia124_utt5:
    Dialogue_ID: '124'
    Emotion: sadness
    EndTime: 00:20:31,062
    Episode: '15'
    Season: '4'
    Sentiment: negative
    Speaker: Chandler
    SrNo: '1193'
    StartTime: 00:20:28,852
    Utterance: Okay, good-bye. Good-bye.
    Utterance_ID: '5'
  dia124_utt6:
    Dialogue_ID: '124'
    Emotion: neutral
    EndTime: 0:20:46,829
    Episode: '15'
    Season: '4'
    Sentiment: neutral
    Speaker: Janice
    SrNo: '1194'
    StartTime: 0:20:46,286
    Utterance: Chandler?
    Utterance_ID: '6'
  dia124_utt7:
    Dialogue_ID: '124'
    Emotion: anger
    EndTime: 0:20:47,251
    Episode: '15'
    Season: '4'
    Sentiment: negative
    Speaker: Chandler
    SrNo: '1195'
    StartTime: 0:20:46,829
    Utterance: No!
    Utterance_ID: '7'
  dia124_utt8:
    Dialogue_ID: '124'
    Emotion: surprise
    EndTime: 0:20:47,406
    Episode: '15'
    Season: '4'
    Sentiment: positive
    Speaker: Janice
    SrNo: '1196'
    StartTime: 0:20:47,251
    Utterance: Chandler!
    Utterance_ID: '8'
  dia124_utt9:
    Dialogue_ID: '124'
    Emotion: surprise
    EndTime: 0:20:50,082
    Episode: '15'
    Season: '4'
    Sentiment: positive
    Speaker: Chandler
    SrNo: '1197'
    StartTime: 0:20:49,456
    Utterance: Janice!
    Utterance_ID: '9'
  dia125_utt0:
    Dialogue_ID: '125'
    Emotion: joy
    EndTime: 0:14:03,556
    Episode: '4'
    Season: '7'
    Sentiment: positive
    Speaker: Rachel
    SrNo: '1203'
    StartTime: 0:14:02,424
    Utterance: Hi!
    Utterance_ID: '0'
  dia125_utt1:
    Dialogue_ID: '125'
    Emotion: neutral
    EndTime: 0:14:03,854
    Episode: '4'
    Season: '7'
    Sentiment: neutral
    Speaker: Joey
    SrNo: '1204'
    StartTime: 0:14:03,556
    Utterance: Hey.
    Utterance_ID: '1'
  dia125_utt10:
    Dialogue_ID: '125'
    Emotion: neutral
    EndTime: 00:14:29,325
    Episode: '4'
    Season: '7'
    Sentiment: neutral
    Speaker: Joey
    SrNo: '1213'
    StartTime: 00:14:27,408
    Utterance: can you excuse me for a minute?
    Utterance_ID: '10'
  dia125_utt11:
    Dialogue_ID: '125'
    Emotion: joy
    EndTime: 0:14:33,010
    Episode: '4'
    Season: '7'
    Sentiment: positive
    Speaker: Joey
    SrNo: '1214'
    StartTime: 0:14:31,078
    Utterance: Hey, funny you should call.
    Utterance_ID: '11'
  dia125_utt12:
    Dialogue_ID: '125'
    Emotion: neutral
    EndTime: 0:14:35,559
    Episode: '4'
    Season: '7'
    Sentiment: neutral
    Speaker: Joey
    SrNo: '1215'
    StartTime: 0:14:33,010
    Utterance: I was just looking over next week’s script.
    Utterance_ID: '12'
  dia125_utt13:
    Dialogue_ID: '125'
    Emotion: surprise
    EndTime: 00:14:38,001
    Episode: '4'
    Season: '7'
    Sentiment: negative
    Speaker: Joey
    SrNo: '1216'
    StartTime: 00:14:36,625
    Utterance: Canceled?!
    Utterance_ID: '13'
  dia125_utt14:
    Dialogue_ID: '125'
    Emotion: surprise
    EndTime: 0:14:40,797
    Episode: '4'
    Season: '7'
    Sentiment: negative
    Speaker: Joey
    SrNo: '1217'
    StartTime: 0:14:39,086
    Utterance: Like they’re taking it off the air?
    Utterance_ID: '14'
  dia125_utt15:
    Dialogue_ID: '125'
    Emotion: neutral
    EndTime: 0:14:41,528
    Episode: '4'
    Season: '7'
    Sentiment: neutral
    Speaker: Joey
    SrNo: '1218'
    StartTime: 0:14:40,797
    Utterance: Ohh.
    Utterance_ID: '15'
  dia125_utt16:
    Dialogue_ID: '125'
    Emotion: neutral
    EndTime: 00:14:45,925
    Episode: '4'
    Season: '7'
    Sentiment: neutral
    Speaker: Joey
    SrNo: '1219'
    StartTime: 00:14:43,007
    Utterance: All right, see you Monday.
    Utterance_ID: '16'
  dia125_utt17:
    Dialogue_ID: '125'
    Emotion: surprise
    EndTime: 00:14:48,720
    Episode: '4'
    Season: '7'
    Sentiment: negative
    Speaker: Joey
    SrNo: '1220'
    StartTime: 00:14:46,635
    Utterance: We’re not even shootin’ them anymore?!!
    Utterance_ID: '17'
  dia125_utt18:
    Dialogue_ID: '125'
    Emotion: anger
    EndTime: 00:14:51,973
    Episode: '4'
    Season: '7'
    Sentiment: negative
    Speaker: Joey
    SrNo: '1221'
    StartTime: 00:14:49,722
    Utterance: All right, bye!
    Utterance_ID: '18'
  dia125_utt19:
    Dialogue_ID: '125'
    Emotion: anger
    EndTime: 00:14:54,976
    Episode: '4'
    Season: '7'
    Sentiment: negative
    Speaker: Joey
    SrNo: '1222'
    StartTime: 00:14:53,225
    Utterance: They canceled Mac and C.H.E.E.S.E!
    Utterance_ID: '19'
  dia125_utt2:
    Dialogue_ID: '125'
    Emotion: neutral
    EndTime: 00:14:05,760
    Episode: '4'
    Season: '7'
    Sentiment: neutral
    Speaker: Phoebe
    SrNo: '1205'
    StartTime: 00:14:04,051
    Utterance: Hey—Ooh, how’s Hilda? Is she working out?
    Utterance_ID: '2'
  dia125_utt20:
    Dialogue_ID: '125'
    Emotion: sadness
    EndTime: 0:14:56,746
    Episode: '4'
    Season: '7'
    Sentiment: negative
    Speaker: Phoebe
    SrNo: '1223'
    StartTime: 0:14:55,144
    Utterance: Sorry.
    Utterance_ID: '20'
  dia125_utt21:
    Dialogue_ID: '125'
    Emotion: sadness
    EndTime: 0:14:56,980
    Episode: '4'
    Season: '7'
    Sentiment: negative
    Speaker: Rachel
    SrNo: '1224'
    StartTime: 0:14:56,746
    Utterance: I’m sorry Joey.
    Utterance_ID: '21'
  dia125_utt22:
    Dialogue_ID: '125'
    Emotion: surprise
    EndTime: 00:14:59,939
    Episode: '4'
    Season: '7'
    Sentiment: negative
    Speaker: Joey
    SrNo: '1225'
    StartTime: 00:14:57,146
    Utterance: Why would they do that?! It was a good show right?!
    Utterance_ID: '22'
  dia125_utt3:
    Dialogue_ID: '125'
    Emotion: neutral
    EndTime: 00:14:11,391
    Episode: '4'
    Season: '7'
    Sentiment: neutral
    Speaker: Rachel
    SrNo: '1206'
    StartTime: 00:14:06,178
    Utterance: Ohh, my new assistant is working out, yes.
    Utterance_ID: '3'
  dia125_utt4:
    Dialogue_ID: '125'
    Emotion: neutral
    EndTime: 00:14:13,226
    Episode: '4'
    Season: '7'
    Sentiment: neutral
    Speaker: Joey
    SrNo: '1207'
    StartTime: 00:14:11,600
    Utterance: Was she happy you gave her the job?
    Utterance_ID: '4'
  dia125_utt5:
    Dialogue_ID: '125'
    Emotion: neutral
    EndTime: 00:14:18,940
    Episode: '4'
    Season: '7'
    Sentiment: neutral
    Speaker: Rachel
    SrNo: '1208'
    StartTime: 00:14:13,435
    Utterance: Oh, my-my new assistant was very happy that I hired my new assistant.
    Utterance_ID: '5'
  dia125_utt6:
    Dialogue_ID: '125'
    Emotion: neutral
    EndTime: 00:14:22,360
    Episode: '4'
    Season: '7'
    Sentiment: neutral
    Speaker: Joey
    SrNo: '1209'
    StartTime: 00:14:21,110
    Utterance: Hello?
    Utterance_ID: '6'
  dia125_utt7:
    Dialogue_ID: '125'
    Emotion: surprise
    EndTime: 0:14:23,487
    Episode: '4'
    Season: '7'
    Sentiment: positive
    Speaker: Joey
    SrNo: '1210'
    StartTime: 0:14:22,611
    Utterance: Oh hey!
    Utterance_ID: '7'
  dia125_utt8:
    Dialogue_ID: '125'
    Emotion: neutral
    EndTime: 0:14:25,005
    Episode: '4'
    Season: '7'
    Sentiment: neutral
    Speaker: Joey
    SrNo: '1211'
    StartTime: 0:14:23,487
    Utterance: Can you, can you hang on a second?
    Utterance_ID: '8'
  dia125_utt9:
    Dialogue_ID: '125'
    Emotion: neutral
    EndTime: 00:14:27,240
    Episode: '4'
    Season: '7'
    Sentiment: neutral
    Speaker: Joey
    SrNo: '1212'
    StartTime: 00:14:25,155
    Utterance: It’s the producers over at Mac and C.H.E.E.S.E.
    Utterance_ID: '9'
  dia126_utt0:
    Dialogue_ID: '126'
    Emotion: neutral
    EndTime: 00:10:05,645
    Episode: '22'
    Season: '6'
    Sentiment: neutral
    Speaker: Rachel
    SrNo: '1226'
    StartTime: 00:10:03,894
    Utterance: It’s so secluded up here.
    Utterance_ID: '0'
  dia126_utt1:
    Dialogue_ID: '126'
    Emotion: joy
    EndTime: 00:10:09,649
    Episode: '22'
    Season: '6'
    Sentiment: positive
    Speaker: Paul
    SrNo: '1227'
    StartTime: 00:10:06,439
    Utterance: I know. I like it up here.
    Utterance_ID: '1'
  dia126_utt10:
    Dialogue_ID: '126'
    Emotion: anger
    EndTime: 0:10:50,914
    Episode: '22'
    Season: '6'
    Sentiment: negative
    Speaker: Rachel
    SrNo: '1236'
    StartTime: 0:10:47,772
    Utterance: I came with Paul!
    Utterance_ID: '10'
  dia126_utt11:
    Dialogue_ID: '126'
    Emotion: neutral
    EndTime: 0:10:51,293
    Episode: '22'
    Season: '6'
    Sentiment: neutral
    Speaker: Ross
    SrNo: '1237'
    StartTime: 0:10:50,914
    Utterance: Yeah, I recognize the ankles!
    Utterance_ID: '11'
  dia126_utt12:
    Dialogue_ID: '126'
    Emotion: anger
    EndTime: 00:10:52,942
    Episode: '22'
    Season: '6'
    Sentiment: negative
    Speaker: Rachel
    SrNo: '1238'
    StartTime: 00:10:51,400
    Utterance: Get up!
    Utterance_ID: '12'
  dia126_utt13:
    Dialogue_ID: '126'
    Emotion: joy
    EndTime: 00:10:55,487
    Episode: '22'
    Season: '6'
    Sentiment: positive
    Speaker: Paul
    SrNo: '1239'
    StartTime: 00:10:53,819
    Utterance: Here you go honey!
    Utterance_ID: '13'
  dia126_utt14:
    Dialogue_ID: '126'
    Emotion: joy
    EndTime: 0:10:58,992
    Episode: '22'
    Season: '6'
    Sentiment: positive
    Speaker: Rachel
    SrNo: '1240'
    StartTime: 0:10:55,655
    Utterance: Ahh. Thank you!
    Utterance_ID: '14'
  dia126_utt15:
    Dialogue_ID: '126'
    Emotion: neutral
    EndTime: 0:10:59,138
    Episode: '22'
    Season: '6'
    Sentiment: neutral
    Speaker: Paul
    SrNo: '1241'
    StartTime: 0:10:58,992
    Utterance: Diet Coke
    Utterance_ID: '15'
  dia126_utt2:
    Dialogue_ID: '126'
    Emotion: joy
    EndTime: 00:10:12,485
    Episode: '22'
    Season: '6'
    Sentiment: positive
    Speaker: Rachel
    SrNo: '1228'
    StartTime: 00:10:10,109
    Utterance: I feel like we’re the only two people in the world.  Oops. Sorry.
    Utterance_ID: '2'
  dia126_utt3:
    Dialogue_ID: '126'
    Emotion: neutral
    EndTime: 00:10:26,708
    Episode: '22'
    Season: '6'
    Sentiment: neutral
    Speaker: Paul
    SrNo: '1229'
    StartTime: 00:10:21,495
    Utterance: What’s the matter honey? Did you see a little mouse?
    Utterance_ID: '3'
  dia126_utt4:
    Dialogue_ID: '126'
    Emotion: fear
    EndTime: 00:10:32,631
    Episode: '22'
    Season: '6'
    Sentiment: negative
    Speaker: Rachel
    SrNo: '1230'
    StartTime: 00:10:26,876
    Utterance: No-no! Big bear! Big bear outside! I think I-I—would you—actually,
      would you go check on that?
    Utterance_ID: '4'
  dia126_utt5:
    Dialogue_ID: '126'
    Emotion: neutral
    EndTime: 00:10:32,631
    Episode: '22'
    Season: '6'
    Sentiment: neutral
    Speaker: Paul
    SrNo: '1231'
    StartTime: 00:10:30,755
    Utterance: Honey, we don’t have any bears here.
    Utterance_ID: '5'
  dia126_utt6:
    Dialogue_ID: '126'
    Emotion: neutral
    EndTime: 00:10:36,468
    Episode: '22'
    Season: '6'
    Sentiment: neutral
    Speaker: Rachel
    SrNo: '1232'
    StartTime: 00:10:32,840
    Utterance: Well, okay. Would-would you get me a
    Utterance_ID: '6'
  dia126_utt7:
    Dialogue_ID: '126'
    Emotion: neutral
    EndTime: 00:10:40,555
    Episode: '22'
    Season: '6'
    Sentiment: neutral
    Speaker: Paul
    SrNo: '1233'
    StartTime: 00:10:37,678
    Utterance: Okay. I’ll be right back.
    Utterance_ID: '7'
  dia126_utt8:
    Dialogue_ID: '126'
[truncated: 3,510,445 more chars]
