# Supplementary material for: Emotion inference in conversations based on commonsense enhancement and graph structures
Source: PLoS One. 2024 Dec 11;19(12):e0315039. doi: 10.1371/journal.pone.0315039 (PMC11633976; doi:10.1371/journal.pone.0315039)
Supplement: S1 File — Description: Public dataset that was used in this study, including all measured variables. Format: pkl file. Availability: The complete dataset can be downloaded from the following link: URL: https://affective-meld.github.io/. (ZIP) [file pone.0315039.s001.zip › MELD/dev_sent_emo.csv]

Sr No.	Utterance	Speaker	Emotion	Sentiment	Dialogue_ID	Utterance_ID	Season	Episode	StartTime	EndTime
1	Oh my God, he’s lost it. He’s totally lost it.	Phoebe	sadness	negative	0	0	4	7	00:20:57,256	00:21:00,049
2	What?	Monica	surprise	negative	0	1	4	7	00:21:01,927	00:21:03,261
3	Or! Or, we could go to the bank, close our accounts and cut them off at the source.	Ross	neutral	neutral	1	0	4	4	00:12:24,660	00:12:30,915
4	You’re a genius!	Chandler	joy	positive	1	1	4	4	00:12:32,334	00:12:33,960
5	Aww, man, now we won’t be bank buddies!	Joey	sadness	negative	1	2	4	4	00:12:34,211	00:12:37,505
6	Now, there’s two reasons.	Chandler	neutral	neutral	1	3	4	4	00:12:38,466	00:12:39,841
7	Hey.	Phoebe	neutral	neutral	1	4	4	4	0:12:43,012	0:12:44,074
8	Hey!	All	joy	positive	1	5	4	4	0:12:44,074	0:12:45,189
9	Ohh, you guys, remember that cute client I told you about? I bit him.	Phoebe	neutral	neutral	1	6	4	4	00:12:45,347	00:12:50,852
10	Where?!	Rachel	surprise	negative	1	7	4	4	0:12:52,730	0:12:55,002
11	On the touchy.	Phoebe	neutral	neutral	1	8	4	4	0:12:55,002	0:12:55,824
12	And	Ross	neutral	neutral	1	9	4	4	00:12:56,025	00:12:58,193
13	No, I know!	Phoebe	surprise	negative	1	10	4	4	00:12:59,195	00:13:01,863
14	I-I’m sorry, but the moment I touch him, I just wanna throw out my old oath and take a new, dirty one.	Phoebe	anger	negative	1	11	4	4	00:12:59,195	00:13:10,163
15	Well, next time your massaging him, you should try and distract yourself.	Monica	neutral	neutral	1	12	4	4	00:13:07,495	00:13:16,044
16	Yeah! Yeah! Yeah! Like-like when I’m doing something exciting and I don’t wanna get	Joey	joy	positive	1	13	4	4	00:13:10,372	00:13:17,712
17	Thank you, Joey.	Chandler	neutral	neutral	1	14	4	4	0:13:29,391	0:13:30,483
18	No-no, thank you.	Joey	neutral	neutral	1	15	4	4	0:13:30,483	0:13:31,611
19	Hey Estelle, listen	Joey	neutral	neutral	2	0	6	4	00:08:53,241	00:08:57,224
20	Well! Well! Well! Joey Tribbiani! So you came back huh? They	Estelle	surprise	positive	2	1	6	4	00:08:53,241	00:09:01,206
21	What are you talkin’ about? I never left you! You’ve always been my agent!	Joey	surprise	negative	2	2	6	4	00:09:08,548	00:09:13,476
22	Really?!	Estelle	surprise	positive	2	3	6	4	0:09:13,594	0:09:14,476
23	Yeah!	Joey	joy	positive	2	4	6	4	0:09:14,476	0:09:15,728
24	Oh well, no harm, no foul.	Estelle	neutral	neutral	2	5	6	4	00:09:16,138	00:09:19,224
25	Okay, you guys free tonight?	Gary	neutral	neutral	3	0	5	20	0:01:00,894	0:01:02,271
26	Yeah!!	Ross	joy	positive	3	1	5	20	0:01:02,271	0:01:03,961
27	Tonight? You-you didn't say it was going to be at nighttime.	Chandler	surprise	negative	3	2	5	20	00:01:04,731	00:01:07,608
28	Yes? Yes?! How can I help you?	Ross	neutral	neutral	4	0	7	7	00:14:33,289	00:14:36,040
29	Yeah, we were…we were just looking around.	Guy	neutral	neutral	4	1	7	7	00:14:36,208	00:14:38,001
30	Oh-oh, you’re-you’re fellow scholars.	Ross	surprise	negative	4	2	7	7	00:14:38,210	00:14:40,587
31	What exactly were you looking for, hmm?	Ross	neutral	neutral	4	3	7	7	00:14:40,754	00:14:43,256
32	Perhaps, perhaps Dr. Chester Stock’s musings on the Smiledon Californicus?	Ross	neutral	neutral	4	4	7	7	00:14:43,424	00:14:50,597
33	Uhh….	Guy	neutral	neutral	4	5	7	7	00:14:51,932	00:14:53,099
34	Ah… Ah…Get out of here! Uh, meeting someone? Or-or are you just here to brush up on Marion’s views on evolution?	Ross	anger	negative	4	6	7	7	00:14:51,932	00:15:11,743
35	Uh, actually I find Marion’s views far too progressionist.	Woman	neutral	neutral	4	7	7	7	00:15:12,036	00:15:16,623
36	I find Marion’s views far too progressionist.	Ross	neutral	neutral	4	8	7	7	00:15:21,253	00:15:24,547
37	I’m sorry, who are you?	Woman	surprise	positive	4	9	7	7	00:15:24,798	00:15:27,967
38	I’m a professor here uh, Ross…Geller.	Ross	neutral	neutral	4	10	7	7	00:15:28,177	00:15:30,386
39	Ross Geller, why do I know that name? It’s uh—Wait! Did you write this?	Woman	surprise	positive	4	11	7	7	00:15:30,638	00:15:41,022
40	Yes! You’re the person who checked out my book?!	Ross	surprise	positive	4	12	7	7	00:15:41,899	00:15:50,490
41	Y’know, you look nothing like I would’ve thought. You’re…you’re so young.	Woman	surprise	positive	4	13	7	7	00:15:56,830	00:15:58,311
42	Well I uh, I skipped forth grade.	Ross	neutral	neutral	4	14	7	7	00:15:59,500	00:16:03,544
43	You had no right to tell me you ever had feelings for me.	Ross	anger	negative	5	0	2	7	00:18:28,565	00:18:31,234
44	What?	Rachel	surprise	negative	5	1	2	7	00:18:31,693	00:18:33,528
45	I was doing great with Julie before I found out about you.	Ross	anger	negative	5	2	2	7	00:18:31,693	00:18:35,196
46	Hey, I was doin' great before I found out about you. You think it's easy for me to see you with Julie?	Rachel	anger	negative	5	3	2	7	00:18:35,364	00:18:39,951
47	The point is I...	Ross	anger	negative	5	4	2	7	0:19:12,818	0:19:14,030
48	I don't need this right now, OK.	Ross	anger	negative	5	5	2	7	0:19:14,030	0:19:15,699
49	It, it's too late, I'm with somebody else, I'm happy.	Ross	anger	negative	5	6	2	7	00:19:15,821	00:19:20,741
50	This ship has sailed.	Ross	anger	negative	5	7	2	7	00:19:17,781	00:19:20,741
51	Alright, fine, you go ahead and you do that, alright Ross.	Rachel	anger	negative	5	8	2	7	0:19:27,166	0:19:29,588
52	Fine.	Ross	anger	negative	5	9	2	7	0:19:29,588	0:19:29,727
53	Cause I don't need your stupid ship.	Rachel	anger	negative	5	10	2	7	00:19:29,835	00:19:31,210
54	Good.	Ross	anger	negative	5	11	2	7	0:19:31,378	0:19:32,440
55	Good.	Rachel	anger	negative	5	12	2	7	0:19:32,440	0:19:33,256
56	Oh, it's so romantic to send people off on their honeymoon.	Phoebe	joy	positive	6	0	8	3	00:03:10,273	00:03:14,610
57	Y’know, Monica and Chandler are married. Ross and Rachel are having a baby. Maybe you and I should do something.	Joey	neutral	neutral	6	1	8	3	00:03:14,861	00:03:25,120
58	All in good time my love.	Phoebe	neutral	neutral	6	2	8	3	0:03:19,032	0:03:22,044
59	All in good time.	Phoebe	neutral	neutral	6	3	8	3	0:03:22,044	0:03:25,177
60	Oh shoot!	Phoebe	surprise	negative	6	4	8	3	0:03:26,247	0:03:27,415
61	I left my guitar in their apartment.	Phoebe	sadness	negative	6	5	8	3	0:03:27,415	0:03:29,417
62	Well you can let me in later.	Phoebe	neutral	neutral	6	6	8	3	0:03:29,417	0:03:31,086
63	I don’t have a key, they took mine to give to you.	Joey	neutral	neutral	6	7	8	3	0:03:31,211	0:03:33,589
64	What?! They took mine to give to you!	Phoebe	surprise	negative	6	8	8	3	0:03:33,589	0:03:33,746
65	Why would they take away our keys?	Joey	surprise	negative	6	9	8	3	00:03:33,880	00:03:38,884
66	Wow! It looks like we got a lot of good stuff.	Ross	joy	positive	7	0	8	20	00:15:01,722	00:15:03,557
67	Oh we did, but my mom got us the greatest gift of all.	Rachel	joy	positive	7	1	8	20	00:15:03,724	00:15:06,560
68	A	Ross	neutral	neutral	7	2	8	20	00:15:06,769	00:15:08,729
69	No. She’s going to live with us for eight weeks.	Rachel	neutral	neutral	7	3	8	20	00:15:09,897	00:15:14,026
70	Uh, what?	Ross	surprise	positive	7	4	8	20	00:15:14,276	00:15:15,672
71	Yes! She’s gonna help us take care of the baby! Woo-hoo.	Rachel	joy	positive	7	5	8	20	00:15:15,861	00:15:19,656
72	What—You’re not serious.	Ross	surprise	negative	7	6	8	20	00:15:20,574	00:15:22,743
73	I mean she’s a very nice woman, but there is no way we can take eight weeks of her.	Ross	anger	negative	7	7	8	20	00:15:22,910	00:15:27,247
74	She’ll drive us totally crazy.	Ross	disgust	negative	7	8	8	20	0:15:27,414	0:15:28,999
75	Hi Ross!	Mrs. Green	joy	positive	7	9	8	20	0:15:28,999	0:15:29,508
76	Hi roomie!	Ross	joy	positive	7	10	8	20	00:15:29,625	00:15:31,835
77	Hey! What did you decide to do about the movie?	Monica	neutral	neutral	8	0	7	19	00:03:17,697	00:03:20,199
78	I don’t know!	Joey	neutral	neutral	8	1	7	19	00:03:20,366	00:03:22,743
79	It’s not like it’s porn!	Joey	neutral	neutral	8	2	7	19	0:03:23,119	0:03:24,621
80	This is a serious, legitimate movie.	Joey	neutral	neutral	8	3	7	19	0:03:24,621	0:03:27,226
82	And the nudity is really important to the story.	Joey	neutral	neutral	8	4	7	19	00:03:27,332	00:03:29,750
83	That’s what you say about porn.	Monica	neutral	neutral	8	5	7	19	00:03:29,918	00:03:32,085
84	You’re right. Maybe I shouldn’t even go on the call back.	Joey	neutral	neutral	8	6	7	19	00:03:33,004	00:03:35,339
85	No! No you should! A lot of major actors do nude scenes! I mean, the chance to star in a movie? Come on!	Monica	joy	positive	8	7	7	19	00:03:35,506	00:03:42,304
86	Well that’s true.	Joey	neutral	neutral	8	8	7	19	0:03:42,972	0:03:44,015
87	And I am only naked in one scene.	Joey	neutral	neutral	8	9	7	19	0:03:44,015	0:03:46,777
88	Plus it sounds really great.	Joey	neutral	neutral	8	10	7	19	0:03:46,777	0:03:48,325
89	My character’s catholic and he falls in love with this Jewish girl.	Joey	neutral	neutral	8	11	7	19	00:03:48,394	00:03:51,480
90	Who run away together and they get caught in this big rainstorm.	Joey	neutral	neutral	8	12	7	19	00:03:51,648	00:03:54,316
91	So we go into this barn and undress each other and hold each other.	Joey	neutral	neutral	8	13	7	19	00:03:54,484	00:03:58,028
92	It’s really sweet and-and tender.	Joey	joy	positive	8	14	7	19	00:03:58,196	00:04:01,240
93	Hey, what’s up?	Joey	neutral	neutral	9	0	6	3	00:05:22,280	00:05:23,905
94	Nothing, Monica and I had a stupid fight.	Chandler	sadness	negative	9	1	6	3	00:05:24,073	00:05:26,199
95	But you’re still moving in together, right? Because my ad came out today.	Joey	neutral	neutral	9	2	6	3	00:05:26,367	00:05:29,786
96	"Wanted. Female roommate, non-smoker, non-ugly." Nice!	Chandler	joy	positive	9	3	6	3	00:05:30,872	00:05:34,291
97	Yeah?	Joey	neutral	neutral	9	4	6	3	00:05:37,211	00:05:38,712
98	I just figured y’know, after living with you it’d be an interesting change of pace to have a female roommate, y’know?	Joey	neutral	neutral	9	5	6	3	00:05:38,880	00:05:43,508
99	Someone I can learn from, someone-someone who’s different than me.	Joey	neutral	neutral	9	6	6	3	00:05:43,676	00:05:47,304
100	And what’s more different than me. A guy who’s	Joey	neutral	neutral	9	7	6	3	00:05:47,472	00:05:51,141
101	So where are we going next?	Ross	neutral	neutral	10	0	5	20	00:06:52,412	00:06:53,412
102	This witness won't return my calls so we're gonna see if we can surprise him coming home.	Gary	neutral	neutral	10	1	5	20	00:06:53,579	00:06:56,915
103	Sur-surprise him? We're not, we're not gonna make anybody mad are we?	Chandler	fear	negative	10	2	5	20	00:06:57,125	00:07:00,752
104	Come on man! Listen so uh, are you gonna squeeze the perps shoes a little bit before he lawyers up?	Joey	joy	positive	10	3	5	20	00:07:01,254	00:07:07,342
105	It's a witness not a perp. And no one talks like that!	Gary	anger	negative	10	4	5	20	0:07:07,593	0:07:10,096
106	Yeah, no one talks like that!	Ross	anger	negative	10	5	5	20	0:07:10,096	0:07:10,240
107	Oh what? Like your Mr. Cop!	Joey	anger	negative	10	6	5	20	0:07:14,475	0:07:16,237
108	Hey, I'm more cop than you two!	Ross	anger	negative	10	7	5	20	0:07:16,237	0:07:18,231
109	How do you figure that?	Chandler	neutral	neutral	10	8	5	20	00:07:18,438	00:07:20,063
110	Hello! I'm in the front seat, okay? I'm Gary's partner!	Ross	neutral	neutral	10	9	5	20	00:07:20,273	00:07:25,610
111	I guess so.	Phoebe	neutral	neutral	11	0	5	19	00:05:29,287	00:05:30,412
112	Here you go. Thank you!	Rachel	neutral	neutral	11	1	5	19	0:05:34,459	0:05:36,879
113	Wait, Rach! Where's the other one?	Phoebe	neutral	neutral	11	2	5	19	0:05:36,879	0:05:37,038
114	Oh what, you-you want both of them?	Rachel	surprise	positive	11	3	5	19	00:05:37,503	00:05:40,172
115	Rachel Karen Green, where's the other earring?!	Phoebe	anger	negative	11	4	5	19	00:05:40,590	00:05:43,050
116	Okay, okay, okay, look, just don't freak out, but I kinda lost it.	Rachel	fear	negative	11	5	5	19	00:05:43,259	00:05:46,261
117	I know it's in the apartment, but I	Rachel	neutral	neutral	11	6	5	19	00:05:46,429	00:05:49,973
118	Well, what am I going to tell Monica? She wants to wear them tonight!	Phoebe	fear	negative	11	7	5	19	00:05:50,183	00:05:53,518
119	Tell her to wear her own earrings.	Rachel	anger	negative	11	8	5	19	0:05:53,728	0:05:57,065
120	These	Phoebe	neutral	neutral	11	9	5	19	0:05:57,065	0:05:57,211
121	Nooo! Nooooo! You lent me Monica's earrings?! I'm not allowed to borrow her stuff!	Rachel	anger	negative	11	10	5	19	00:05:57,315	00:06:03,570
122	Why not?	Phoebe	neutral	neutral	11	11	5	19	0:06:04,989	0:06:05,631
123	Because I lose her stuff!	Rachel	anger	negative	11	12	5	19	0:06:05,631	0:06:07,379
127	Uh Phoebe, can I see you for a second?	Ross	neutral	neutral	12	0	7	24	0:11:56,507	0:11:58,179
128	Yeah!	Phoebe	neutral	neutral	12	1	7	24	0:11:58,179	0:12:00,071
129	What’s going on?	Phoebe	neutral	neutral	12	2	7	24	0:12:05,433	0:12:07,185
130	Chandler’s gone again!	Ross	surprise	negative	12	3	7	24	0:12:07,185	0:12:07,866
131	Oh my God! Why would you play hide and seek with someone you know is a flight risk?!	Phoebe	sadness	negative	12	4	7	24	00:12:08,060	00:12:13,481
132	Okay. You ready to push again?	Dr. Harad	neutral	neutral	13	0	5	3	00:16:02,544	00:16:04,504
133	I already had a baby. Leave me alone.	Phoebe	anger	negative	13	1	5	3	00:16:04,755	00:16:07,048
134	Okay, okay, come on, you can do it. You can do it!	Frank	joy	positive	13	2	5	3	00:16:07,257	00:16:10,593
135	Yeah!!	Frank	joy	positive	13	3	5	3	00:16:18,352	00:16:19,769
136	Little Leslie is here!	Frank	joy	positive	13	4	5	3	0:16:20,479	0:16:22,451
137	We got another one!	Frank	surprise	positive	13	5	5	3	0:16:22,451	0:16:23,168
138	Oh my God, I can't believe I have two-two children.	Frank	surprise	positive	13	6	5	3	00:16:23,983	00:16:27,485
139	How scary is that?	Frank	surprise	positive	13	7	5	3	00:16:28,529	00:16:30,405
140	Come on little Chandler, it's time to be born. Come on little Chandler! Come on!	Frank	joy	positive	13	8	5	3	00:16:34,034	00:16:38,579
141	All right, he's coming. He's coming!	Dr. Harad	joy	positive	13	9	5	3	00:16:39,456	00:16:41,541
142	Hey, where's his thing?	Frank	surprise	negative	13	10	5	3	00:16:46,005	00:16:47,922
143	Chandler's a girl!	Frank	surprise	positive	13	11	5	3	00:16:52,136	00:16:53,678
144	Oh God, kindergarten flashback.	Chandler	surprise	negative	13	12	5	3	00:16:55,681	00:16:58,141
145	They musta read the sonogram wrong.	Frank	surprise	negative	13	13	5	3	00:16:59,476	00:17:03,146
146	Cause they, 'cause they thought it was a boy, but Chandler's a girl!	Frank	surprise	positive	13	14	5	3	00:16:59,476	00:17:05,440
147	Chandler's a girl!	Frank	surprise	positive	13	15	5	3	00:17:03,397	00:17:05,440
148	Okay, keep saying it!	Chandler	joy	positive	13	16	5	3	00:17:05,649	00:17:07,316
149	Am I too late?!	Alice	neutral	neutral	13	17	5	3	00:17:08,777	00:17:11,779
150	No-no ah, everything's okay. Everybody's healthy there's 30 fingers and 30 toes.	Frank	joy	positive	13	18	5	3	00:17:11,989	00:17:14,407
151	We have our babies?	Alice	surprise	positive	13	19	5	3	00:17:14,908	00:17:16,075
152	Yeah.	Frank	joy	positive	13	20	5	3	00:17:16,410	00:17:17,452
153	Oh, we have our babies.	Alice	joy	positive	13	21	5	3	00:17:18,412	00:17:19,579
154	Hey Toby!	Bob	joy	positive	14	0	8	5	0:16:07,675	0:16:08,267
155	Hey Bobby.	Chandler	neutral	neutral	14	1	8	5	0:16:08,267	0:16:09,490
156	It’s Bob actually. Hey, you work up here, can you tell me where this Chandler	Bob	neutral	neutral	14	2	8	5	00:16:09,885	00:16:17,225
157	Uhh yeah. Yeah, it’s right, right down there. Right there, yeah. Can I ask you why?	Chandler	neutral	neutral	14	3	8	5	00:16:17,393	00:16:25,942
158	I want to talk to that bastard, see what his problem is.	Bob	anger	negative	14	4	8	5	00:16:26,110	00:16:28,945
159	Okay Bob listen uhh, I’m the reason you didn’t get the job up here.	Chandler	sadness	negative	14	5	8	5	00:16:29,113	00:16:35,410
160	Toby don’t.	Bob	sadness	negative	14	6	8	5	0:16:35,577	0:16:36,849
161	Bob!	Chandler	sadness	negative	14	7	8	5	0:16:36,849	0:16:37,541
162	Toby! I’m not gonna let you cover for him. Anything you say right now will just get me more upset with Chandler!	Bob	anger	negative	14	8	8	5	00:16:37,663	00:16:45,920
164	Thank you. Oh Joey and look at this crib! It’s so cute!	Rachel	joy	positive	15	0	8	7	00:20:49,414	00:20:58,464
165	I know! I found it on the street.	Joey	joy	positive	15	1	8	7	00:20:58,632	00:21:00,675
166	Are you serious—Really?! It’s in such good condition.	Rachel	surprise	positive	15	2	8	7	00:21:00,842	00:21:04,887
167	Yeah.	Joey	neutral	neutral	15	3	8	7	00:21:02,511	00:21:04,887
168	Wow! Whoa-whoa what’s under the covers?	Rachel	surprise	negative	15	4	8	7	00:21:05,055	00:21:07,473
169	I don’t know.	Joey	neutral	neutral	15	5	8	7	0:21:07,641	0:21:09,060
170	It’s moving.	Rachel	fear	negative	15	6	8	7	0:21:09,060	0:21:09,217
171	Ew.	Joey	disgust	negative	15	7	8	7	00:21:09,309	00:21:10,685
172	It’s still——It’s got a tail! Get it out of here! Get it out of here!!	Rachel	fear	negative	15	8	8	7	0:21:10,852	0:21:12,479
173	Ooh! Ah! Okay!	Joey	fear	negative	15	9	8	7	0:21:12,479	0:21:13,247
174	Well, I went over to Kyle’s last night to pick up a few things and we got to reminiscing	Whitney	neutral	neutral	16	0	7	5	00:19:36,842	00:19:44,056
175	we talked through most of the night and we realized that the reason we were so angry at each other was because there are still feelings there. So	Kyle	sadness	negative	16	1	7	5	00:19:44,224	00:19:52,732
176	Oh just say it Kyle!	Ross	surprise	negative	16	2	7	5	00:19:58,030	00:19:59,697
177	We’re gonna give it another try.	Kyle	joy	positive	16	3	7	5	00:20:02,910	00:20:04,785
178	What about her whining and her constant need for attention?!	Phoebe	anger	negative	16	4	7	5	00:20:04,953	00:20:08,581
179	I’m gonna work on that.	Whitney	neutral	neutral	16	5	7	5	00:20:08,749	00:20:09,957
180	Oh right, because you’re so capable of change.	Phoebe	anger	negative	16	6	7	5	00:20:10,125	00:20:12,418
181	Y’know, he hums when he pees!	Ross	anger	negative	16	7	7	5	00:20:13,921	00:20:16,088
182	I do know.	Whitney	neutral	neutral	16	8	7	5	0:20:18,050	0:20:19,232
183	It makes him miss the bowl, but whatever.	Ross	disgust	negative	16	9	7	5	0:20:19,232	0:20:22,446
184	We’re so sorry.	Whitney	sadness	negative	16	10	7	5	00:20:23,388	00:20:25,348
185	That’s all right, we-we don’t need you. In fact, hey I’m over it already.	Ross	anger	negative	16	11	7	5	00:20:26,183	00:20:30,019
186	Yeah, and y’know what? I don’t give a tiny rat’s ass.	Phoebe	anger	negative	16	12	7	5	00:20:30,187	00:20:33,397
187	Yeah, we’re gonna go.	Kyle	neutral	neutral	16	13	7	5	00:20:34,900	00:20:36,734
188	I’m sorry. Ugh, Pheebs, you were, you were right about her. Y’know, she	Ross	sadness	negative	16	14	7	5	00:20:40,906	00:20:47,203
189	Oh. Y’know, he hums while he does other stuff to.	Phoebe	neutral	neutral	16	15	7	5	00:20:55,879	00:20:58,965
190	Yeah, we're better off without them.	Ross	anger	negative	16	16	7	5	00:21:01,093	00:21:04,470
191	And y’know, even if they break up again, you’d better not let him in your sad men’s club!	Phoebe	anger	negative	16	17	7	5	00:21:04,846	00:21:09,141
192	Divorced men’s club.	Ross	sadness	negative	16	18	7	5	00:21:09,309	00:21:12,603
194	Why isn’t that valet back with my Porsche?	Joey	anger	negative	17	0	6	5	00:14:50,514	00:14:54,183
195	Maybe because you’ve got the keys?	Passerby	anger	negative	17	1	6	5	00:14:55,603	00:14:57,520
197	This is totally your fault!	Rachel	anger	negative	17	2	6	5	0:15:03,110	0:15:04,582
198	My fault?! You threatened the judge!	Ross	anger	negative	17	3	6	5	0:15:04,582	0:15:07,079
199	Well, you ripped the paper out of the court reporter’s machine!!	Rachel	anger	negative	17	4	6	5	00:15:07,197	00:15:10,116
206	Phoebe!	Monica	neutral	neutral	18	0	6	22	0:16:17,351	0:16:18,102
207	Yeah?	Phoebe	neutral	neutral	18	1	6	22	0:16:18,102	0:16:18,406
208	Have you seen Chandler?!	Monica	neutral	neutral	18	2	6	22	0:16:18,519	0:16:19,401
209	No! Why?	Phoebe	neutral	neutral	18	3	6	22	0:16:19,401	0:16:20,205
210	The woman from the museum called and said that there was a cancellation and that we could move up our wedding and Chandler heard!	Monica	fear	negative	18	4	6	22	00:16:20,312	00:16:25,566
211	I know!	Monica	fear	negative	18	5	6	22	0:16:26,944	0:16:27,320
212	How bad is this?	Monica	fear	negative	18	6	6	22	0:16:27,320	0:16:28,826
214	Well for the regular guy, it’s bad, but Chandler, Oh dear God!	Phoebe	fear	negative	18	7	6	22	00:16:28,946	00:16:33,074
215	I know! I know! And he totally freaked out and I can’t find him anywhere!	Monica	fear	negative	18	8	6	22	00:16:34,660	00:16:37,662
216	What are you gonna do?	Phoebe	neutral	neutral	18	9	6	22	0:16:37,830	0:16:38,831
217	Well, I’m never gonna listen to you again, that’s for sure!	Monica	anger	negative	18	10	6	22	0:16:38,831	0:16:41,285
218	"Y’know, harm can it do if you go and put your name down?"	Monica	neutral	neutral	18	11	6	22	00:16:41,375	00:16:44,669
219	Rachel said that!	Phoebe	surprise	negative	18	12	6	22	0:16:45,546	0:16:46,728
220	Well Rachel’s not here!	Monica	anger	negative	18	13	6	22	0:16:46,728	0:16:47,766
221	Come on, come on.	Ross	neutral	neutral	19	0	1	23	00:14:15,980	00:14:17,730
222	Damnit, damnit, damnit, damnit.	Ross	anger	negative	19	1	1	23	0:14:20,234	0:14:23,156
223	This is all your fault.	Ross	anger	negative	19	2	1	23	0:14:23,156	0:14:24,118
224	This is supposed to be, like, the greatest day of my life, y'know?	Ross	anger	negative	19	3	1	23	00:14:24,280	00:14:26,948
225	My son is being born, and I should be in there, you know, instead of stuck in a closet with you.	Ross	anger	negative	19	4	1	23	00:14:27,116	00:14:32,161
226	The woman I love is having a baby today. I've been waiting for this just as much as you have.	Susan	anger	negative	19	5	1	23	00:14:32,329	00:14:35,665
227	No no no, believe me.	Ross	anger	negative	19	6	1	23	0:14:35,833	0:14:37,095
228	No one has been waiting for this as much as I have, ok?	Ross	anger	negative	19	7	1	23	0:14:37,095	0:14:39,055
229	And you know what the funny thing is?	Ross	neutral	neutral	19	8	1	23	00:14:39,169	00:14:40,879
230	When this day is over, you get to go home with the baby, ok?	Ross	anger	negative	19	9	1	23	00:14:41,046	00:14:43,631
231	Where does that leave me?	Ross	sadness	negative	19	10	1	23	0:14:43,799	0:14:44,551
232	You get to be the baby's father.	Susan	neutral	neutral	19	11	1	23	0:14:44,551	0:14:46,275
233	Everyone knows who you are.	Susan	neutral	neutral	19	12	1	23	0:14:46,385	0:14:47,517
234	Who am I?	Susan	anger	negative	19	13	1	23	0:14:47,517	0:14:50,183
235	There's Mother's Day, there's Father's Day, there's no... Lesbian Lover Day.	Susan	sadness	negative	19	14	1	23	00:14:50,306	00:14:52,599
236	Every day is Lesbian Lover Day.	Ross	neutral	neutral	19	15	1	23	00:14:52,766	00:14:55,226
237	This is so great.	Phoebe	joy	positive	19	16	1	23	00:14:58,063	00:14:59,814
238	You wanna explain that?	Ross	neutral	neutral	19	17	1	23	00:15:03,986	00:15:05,570
239	I mean, well, 'cause when I was growing up, you know my dad left, and my mother died, and my stepfather went to jail, so I barely had enough pieces of parents to make one whole one.	Phoebe	sadness	negative	19	18	1	23	00:15:06,280	00:15:16,664
240	And here's this little baby who has like three whole parents who care about it so much that they're fighting over who gets to love it the most.	Phoebe	joy	positive	19	19	1	23	00:15:17,791	00:15:27,842
241	And it's not even born yet.	Phoebe	sadness	negative	19	20	1	23	00:15:25,424	00:15:27,842
242	It's just, it's just the luckiest baby in the whole world.	Phoebe	joy	positive	19	21	1	23	00:15:28,010	00:15:30,553
243	I'm sorry, you were fighting.	Phoebe	sadness	negative	19	22	1	23	00:15:33,349	00:15:35,433
244	Okay, it's a typical New York City apartment. Two girls are just hanging out.	Joey	neutral	neutral	20	0	5	10	00:21:31,498	00:21:37,128
245	Hi, how are you doing Kelly?	Monica	neutral	neutral	20	1	5	10	00:21:37,879	00:21:41,465
246	I'm doing just fine! God, Tiffany, you smell so great!	Rachel	joy	positive	20	2	5	10	00:21:41,633	00:21:44,385
247	It's my new perfume. Why don't you come closer where you can	Monica	neutral	neutral	20	3	5	10	00:21:46,555	00:21:52,643
248	Oh, y'know Joey, you are sick!	Rachel	disgust	negative	20	4	5	10	0:21:55,230	0:21:57,662
249	This is disgusting!	Monica	disgust	negative	20	5	5	10	0:21:57,662	0:21:58,196
250	I'm not reading this!	Rachel	disgust	negative	20	6	5	10	00:21:58,317	00:22:00,109
251	What?! Wait-wait-wait! The handsome man was about to enter!!	Joey	surprise	negative	20	7	5	10	00:22:00,277	00:22:04,488
252	All right, I'll give you this, Mr. Peanut is a better dresser.	Joey	neutral	neutral	21	0	1	20	00:21:27,119	00:21:30,621
253	I mean he's got the monocle, he's got the top hat...	Joey	neutral	neutral	21	1	1	20	00:21:30,789	00:21:33,833
254	You know he's gay?	Phoebe	neutral	neutral	21	2	1	20	00:21:34,001	00:21:35,876
255	I just wanna clarify this: are you outing Mr. Peanut?	Ross	neutral	neutral	21	3	1	20	00:21:38,964	00:21:43,092
256	Danielle! Hi! Uh- everybody, this is Danielle, Danielle, everybody.	Chandler	neutral	neutral	21	4	1	20	00:21:44,303	00:21:49,765
257	Hi. Hi.	All	neutral	neutral	21	5	1	20	00:21:49,933	00:21:51,142
258	What are you doing here?	Chandler	surprise	positive	21	6	1	20	00:21:51,310	00:21:53,728
259	Well, what?	Chandler	neutral	neutral	22	0	1	4	0:17:41,977	0:17:42,689
260	What?	Chandler	neutral	neutral	22	1	1	4	0:17:42,689	0:17:43,041
261	What is it?	Chandler	neutral	neutral	22	2	1	4	0:17:43,041	0:17:43,563
262	That she left you?	Chandler	surprise	negative	22	3	1	4	0:17:43,563	0:17:44,365
263	That she likes women?	Chandler	neutral	neutral	22	4	1	4	0:17:44,365	0:17:44,908
264	That she left you for another woman that likes women?	Chandler	neutral	neutral	22	5	1	4	00:17:44,938	00:17:47,106
265	Little louder, okay, I think there's a man on the twelfth floor in a coma that didn't quite hear you...	Ross	anger	negative	22	6	1	4	00:17:47,274	00:17:51,652
266	Then what?	Chandler	neutral	neutral	22	7	1	4	00:17:55,282	00:17:56,365
267	My first time with Carol was...	Ross	neutral	neutral	22	8	1	4	00:17:57,493	00:18:00,161
268	What?	Joey	neutral	neutral	22	9	1	4	00:18:03,624	00:18:05,041
269	It was my	Ross	neutral	neutral	22	10	1	4	00:18:07,586	00:18:10,379
270	With Carol? Oh.	Joey	surprise	negative	22	11	1	4	00:18:13,008	00:18:14,842
271	So in your whole life, you've only been with one——oh.	Chandler	surprise	negative	22	12	1	4	00:18:21,683	00:18:24,519
272	Whoah, boy, hockey was a big mistake! There was a whole bunch of stuff we could've done tonight!	Joey	surprise	negative	22	13	1	4	00:18:26,814	00:18:34,445
273	Hi. Where is everybody?	Ross	neutral	neutral	23	0	3	6	00:17:21,123	00:17:22,790
274	Oh, it’s already closed, Chris gave me the keys to lock up-what is wrong?	Phoebe	sadness	negative	23	1	3	6	00:17:22,958	00:17:27,128
275	My marriage, I think my marriage is um, is kinda over.	Ross	sadness	negative	23	2	3	6	00:17:27,337	00:17:34,135
276	Oh no! Why?	Phoebe	surprise	negative	23	3	3	6	00:17:32,301	00:17:34,135
277	‘Cause Carol’s a lesbian. And, and I’m not one. And apparently it’s not a mix and match situation.	Ross	sadness	negative	23	4	3	6	00:17:34,303	00:17:49,484
278	Oh my God! I don’t believe it! Oh, you poor bunny.	Phoebe	surprise	negative	23	5	3	6	00:17:50,152	00:17:57,658
279	I’m an idiot.	Ross	disgust	negative	23	6	3	6	00:17:59,369	00:18:00,661
280	I mean shoulda seen it, I mean Carol and I’d be out and she’d, she’d see some beautiful woman, and, and she’d be Ross y'know look at her, and I’d think, God, my wife is cool!	Ross	sadness	negative	23	7	3	6	00:18:03,499	00:18:13,674
281	Aw! Hey, do you think that Susan person is her lover?	Phoebe	neutral	neutral	23	8	3	6	00:18:21,850	00:18:26,854
282	Well, now I do!!	Ross	surprise	negative	23	9	3	6	00:18:29,858	00:18:31,651
283	I’m sorry.	Phoebe	sadness	negative	23	10	3	6	00:18:33,529	00:18:34,570
284	Seven years.	Ross	sadness	negative	23	11	3	6	00:18:37,199	00:18:38,866
285	I mean we’ve been together seven years, she’s the only woman who’s ever loved me, and the only woman I’ve-I’ve ever....	Ross	sadness	negative	23	12	3	6	00:18:39,576	00:18:48,876
286	Aw, God Ross. Oh.	Phoebe	sadness	negative	23	13	3	6	00:18:50,712	00:18:52,046
287	I’ll do it.	Cookie	neutral	neutral	24	0	3	11	0:19:49,938	0:19:51,690
288	No you won’t.	Joey	neutral	neutral	24	1	3	11	0:19:51,690	0:19:51,869
289	Look he knows he did a terrible thing and I believe him, he’s sorry.	Joey	sadness	negative	24	2	3	11	00:19:52,357	00:19:57,904
290	But, you’ve got one more apology to make, all right, you’ve got to apologize to Mary-Angela.	Joey	neutral	neutral	24	3	3	11	00:19:55,194	00:20:00,740
291	Okay, absolutely!	Chandler	joy	positive	24	4	3	11	0:20:00,908	0:20:02,180
292	All right.	Joey	neutral	neutral	24	5	3	11	0:20:02,180	0:20:02,931
293	You’ve got it.	Chandler	neutral	neutral	24	6	3	11	0:20:02,931	0:20:03,875
294	Cookie, now you can punch him!	Joey	anger	negative	24	7	3	11	0:20:13,545	0:20:15,089
295	What?!	Chandler	surprise	negative	24	8	3	11	0:20:15,089	0:20:15,511
296	All right, that's it, I quit.	Phoebe	anger	negative	25	0	2	1	0:13:25,095	0:13:26,555
297	What? I didn't say anything.	Monica	surprise	negative	25	1	2	1	0:13:26,555	0:13:28,453
298	Yeah, but this isn't the face of a person who trusts a person.	Phoebe	anger	negative	25	2	2	1	00:13:28,557	00:13:32,310
299	Ok, this is the face of a person who, you know, doesn't trust a person.	Phoebe	anger	negative	25	3	2	1	00:13:32,478	00:13:37,690
300	I'm sorry. I'm sorry, Phoebe. It's just a little shorter than what we had discussed.	Monica	sadness	negative	25	4	2	1	00:13:38,818	00:13:44,405
301	Would you relax? I know what I am doing. This is how he wears it.	Phoebe	anger	negative	25	5	2	1	00:13:44,573	00:13:50,870
302	Julie.	Monica	neutral	neutral	26	0	2	2	0:10:42,642	0:10:43,185
303	What?!	Rachel	surprise	negative	26	1	2	2	0:10:43,185	0:10:43,747
304	Jody!	Monica	surprise	negative	26	2	2	2	0:10:43,747	0:10:45,255
305	You were with Julie?	Rachel	neutral	neutral	26	3	2	2	00:10:46,812	00:10:50,523
306	Look, when it started I was just trying to be nice to her because she was my brother's girlfriend.	Monica	neutral	neutral	26	4	2	2	00:10:50,691	00:10:56,363
307	And then, one thing led to another and, before I knew it, we were...shopping.	Monica	neutral	neutral	26	5	2	2	00:10:56,530	00:11:02,786
308	Oh. Oh my God.	Rachel	surprise	negative	26	6	2	2	00:11:09,669	00:11:11,336
309	Honey, wait. We only did it once. It didn't mean anything to me.	Monica	sadness	negative	26	7	2	2	00:11:12,755	00:11:18,510
310	Yeah, right. Sure!	Rachel	anger	negative	26	8	2	2	00:11:20,012	00:11:21,805
311	Really, Rachel, I was thinking of you the whole time.	Monica	sadness	negative	26	9	2	2	00:11:21,972	00:11:24,849
312	Look, I'm sorry, all right.	Monica	sadness	negative	26	10	2	2	0:11:27,853	0:11:30,865
313	I never meant for you to find out!	Monica	sadness	negative	26	11	2	2	0:11:30,865	0:11:32,163
314	Oh, please, you wanted to get caught.	Rachel	anger	negative	26	12	2	2	00:11:32,274	00:11:35,985
315	That is not true!	Monica	anger	negative	26	13	2	2	00:11:36,445	00:11:37,696
316	Oh, so you just sort of happened to leave it in here?	Rachel	anger	negative	26	14	2	2	00:11:37,905	00:11:40,323
317	Did it ever occur to you that I might just be that stupid?	Monica	anger	negative	26	15	2	2	00:11:41,409	00:11:45,120
318	Ok, Monica. I just have to know one thing. Did you go with her to	Rachel	sadness	negative	26	16	2	2	00:11:47,039	00:11:55,171
320	Yeah!	Monica	surprise	negative	27	0	8	1	00:01:28,088	00:01:29,505
321	I can’t say.	Phoebe	neutral	neutral	27	1	8	1	00:01:30,173	00:01:31,548
322	Why?!	Monica	surprise	negative	27	2	8	1	0:01:32,133	0:01:32,968
323	Why not?	Chandler	sadness	negative	27	3	8	1	0:01:32,968	0:01:33,738
324	I can’t say because he’s famous.	Phoebe	neutral	neutral	27	4	8	1	00:01:34,344	00:01:37,596
325	Oh my God, who is it?!	Rachel	surprise	negative	27	5	8	1	00:01:38,515	00:01:40,182
326	Phoebe, come on, you have to tell us.	Monica	anger	negative	27	6	8	1	00:01:41,976	00:01:44,103
327	Okay, okay. It’s James Brolin. James Brolin is the father of my baby.	Phoebe	neutral	neutral	27	7	8	1	00:01:44,270	00:01:51,819
328	As in Barbara Streisand’s husband James Brolin?	Chandler	surprise	negative	27	8	8	1	00:01:52,195	00:01:55,072
329	What?! Well he never said that to me!	Phoebe	surprise	negative	27	9	8	1	00:01:55,782	00:01:59,701
330	In	Ross	neutral	neutral	28	0	5	8	00:04:00,865	00:04:02,991
331	Oh, this life! Oh okay no, Chandler's is worse.	Phoebe	sadness	negative	28	1	5	8	00:04:04,118	00:04:06,995
332	Man, it must be so cool remembering stuff like that! I don't have any past life memories.	Joey	joy	positive	28	2	5	8	00:04:08,831	00:04:14,044
333	Of course you don't sweetie. You're brand new.	Phoebe	neutral	neutral	28	3	5	8	00:04:14,963	00:04:17,798
334	I know Monica's worst Thanksgiving.	Rachel	neutral	neutral	28	4	5	8	00:04:19,968	00:04:22,010
335	Oh, let's not tell this story.	Monica	sadness	negative	28	5	5	8	0:04:22,178	0:04:23,780
336	Oh, come on!	All	sadness	negative	28	6	5	8	0:04:23,780	0:04:24,782
337	Oh no, I know! I know! It's the one where Joey got Monica's turkey stuck on his head!	Phoebe	joy	positive	28	7	5	8	00:04:24,889	00:04:30,394
338	What?! Joey got a turkey stuck on his head?!	Rachel	surprise	positive	28	8	5	8	00:04:31,229	00:04:35,524
339	Hey, it's not like it sounds.	Joey	neutral	neutral	28	9	5	8	0:04:35,692	0:04:36,485
340	It's	Chandler	neutral	neutral	28	10	5	8	0:04:36,485	0:04:37,176
341	Wendy, we had a deal! Yeah, you promised! Wendy! Wendy! Wendy!	Monica	anger	negative	29	0	1	15	00:15:52,368	00:15:56,496
342	Who was that?	Rachel	neutral	neutral	29	1	1	15	00:16:03,587	00:16:05,213
343	Wendy bailed. I have no waitress.	Monica	sadness	negative	29	2	1	15	00:16:07,049	00:16:10,218
344	Oh... that's too bad. Bye bye.	Rachel	sadness	negative	29	3	1	15	00:16:11,971	00:16:15,974
345	Ten dollars an hour.	Monica	neutral	neutral	29	4	1	15	0:16:16,976	0:16:18,068
346	No.	Rachel	neutral	neutral	29	5	1	15	0:16:18,068	0:16:18,620
347	Twelve dollars an hour.	Monica	neutral	neutral	29	6	1	15	00:16:18,936	00:16:20,061
348	Mon. I wish I could, but I've made plans to walk around.	Rachel	neutral	neutral	29	7	1	15	00:16:20,521	00:16:23,856
349	You know, Rachel, when you ran out of your wedding, I was there for you.	Monica	anger	negative	29	8	1	15	00:16:25,792	00:16:28,319
350	I put a roof over your head, and if that means nothing to you... twenty dollars an hour.	Monica	anger	negative	29	9	1	15	00:16:28,487	00:16:35,034
351	Done.	Rachel	joy	positive	29	10	1	15	00:16:36,370	00:16:37,662
352	The reactor’s gonna blow in three seconds, we’re never gonna make it!	Joey	fear	negative	30	0	6	20	00:00:05,005	00:00:08,549
353	You’ve got to get out of here! Save yourself!	Phoebe	fear	negative	30	1	6	20	00:00:08,717	00:00:11,802
354	No! I won’t leave you!	Joey	fear	negative	30	2	6	20	00:00:13,555	00:00:15,014
355	Don’t worry about me, I’m a robot! I’m just a machine!!	Phoebe	sadness	negative	30	3	6	20	00:00:15,181	00:00:20,060
356	No you’re not! Not to me!	Joey	anger	negative	30	4	6	20	0:00:21,521	0:00:23,523
357	Oh my God.	Phoebe	surprise	positive	30	5	6	20	0:00:23,523	0:00:25,329
358	What?	Joey	neutral	neutral	30	6	6	20	0:00:25,442	0:00:26,124
359	I am	Phoebe	neutral	neutral	30	7	6	20	0:00:26,124	0:00:28,664
360	Yeah, you’re great! Okay, let’s take it from	Joey	joy	positive	30	8	6	20	00:00:29,446	00:00:35,159
361	No, I mean I was really acting my ass off.	Phoebe	joy	positive	30	9	6	20	00:00:31,031	00:00:35,159
362	Yeah, I thought I was pretty good too.	Joey	joy	positive	30	10	6	20	00:00:36,327	00:00:38,078
363	Oh yeah, you’re solid. Yeah, you’re just no me.	Phoebe	neutral	neutral	30	11	6	20	00:00:38,246	00:00:40,789
364	Y’know what? I think that’s enough for now. Yeah. I don’t want to be over rehearsed.	Joey	neutral	neutral	30	12	6	20	00:00:42,500	00:00:46,962
365	Fine!	Phoebe	anger	negative	30	13	6	20	0:00:47,547	0:00:48,219
366	I’ll do it without you!	Phoebe	anger	negative	30	14	6	20	0:00:48,219	0:00:50,279
367	I don’t need you or anybody else!	Phoebe	anger	negative	30	15	6	20	00:00:50,800	00:00:53,552
368	I’m gonna make it on my own!	Phoebe	anger	negative	30	16	6	20	00:00:53,803	00:00:56,346
369	You’ll see!!	Phoebe	anger	negative	30	17	6	20	0:00:57,682	0:01:00,435
370	You’ll	Phoebe	neutral	neutral	30	18	6	20	0:01:00,435	0:01:00,574
371	I can't believe that Ross is gone. It is just so sad.	Kori	sadness	negative	31	0	9	17	00:22:08,315	00:22:11,902
372	I didn't know Ross and you were so close.	Chandler	surprise	negative	31	1	9	17	00:22:12,110	00:22:14,154
373	We weren't but we had one class together. He was such a great guy and he talked so passionately about science. I always remembered him.	Kori	sadness	negative	31	2	9	17	00:22:14,362	00:22:25,749
374	I'm sure that would mean a lot to him.	Chandler	neutral	neutral	31	3	9	17	00:22:22,120	00:22:25,749
375	And if heaven has a door, I'm sure he's pressing his ear up against it and listening intently.	Chandler	neutral	neutral	31	4	9	17	00:22:25,916	00:22:31,671
376	I thought so many times about calling him and asking him out. I guess I really missed my chance.	Kori	sadness	negative	31	5	9	17	00:22:33,507	00:22:39,554
377	But you didn't!	Ross	joy	positive	31	6	9	17	00:22:39,971	00:22:42,265
378	I'm still alive!!	Ross	joy	positive	31	7	9	17	00:22:44,059	00:22:45,852
379	Kori, I know this is a big surprise for you.	Ross	joy	positive	31	8	9	17	00:22:47,103	00:22:49,606
380	It's a long story but the things you just said really made my day!	Ross	joy	positive	31	9	9	17	00:22:49,815	00:22:53,944
381	I mean, the fact that you are here means more to me than if this room were filled with people!	Ross	joy	positive	31	10	9	17	00:22:54,110	00:22:59,517
382	You sick freak, who does that? I can't believe I had a crush on you!	Kori	anger	negative	31	11	9	17	00:22:59,825	00:23:04,120
383	Did you hear that? Kori Weston had a crush on me!!	Ross	joy	positive	31	12	9	17	00:23:09,584	00:23:15,257
384	We’ll do a quick check.	Dr. Long	neutral	neutral	32	0	8	22	0:11:13,702	0:11:15,214
385	Okay.	Rachel	neutral	neutral	32	1	8	22	0:11:15,214	0:11:16,092
386	So, eight days late huh?	Dr. Long	surprise	positive	32	2	8	22	0:11:16,247	0:11:18,208
387	Yeah.	Rachel	neutral	neutral	32	3	8	22	0:11:18,208	0:11:18,433
388	You must be a little uncomfortable.	Dr. Long	neutral	neutral	32	4	8	22	00:11:18,541	00:11:20,042
389	Eh, just a tad.	Rachel	neutral	neutral	32	5	8	22	00:11:20,209	00:11:22,837
390	You’re about 80 percent effaced, so you’re on your way.	Dr. Long	neutral	neutral	32	6	8	22	0:11:23,712	0:11:26,524
391	It still could last a little while longer.	Dr. Long	neutral	neutral	32	7	8	22	0:11:26,524	0:11:28,769
392	If you’re anxious there are a few ways to help things along.	Dr. Long	neutral	neutral	32	8	8	22	00:11:23,712	00:11:34,056
393	Do them!!	Ross	anger	negative	32	9	8	22	00:11:28,968	00:11:34,056
394	Actually, they’re things you can do. Just some home remedies, but in my experience I’ve found that some of them are quite effective.	Dr. Long	neutral	neutral	32	10	8	22	00:11:35,015	00:11:42,857
395	Well, we are ready to try anything.	Rachel	neutral	neutral	32	11	8	22	0:11:43,023	0:11:45,155
396	Okay, there’s an herbal tea you can drink.	Dr. Long	neutral	neutral	32	12	8	22	0:11:45,155	0:11:48,123
397	Okay.	Rachel	neutral	neutral	32	13	8	22	00:11:48,237	00:11:49,280
398	What is wrong with Emma?	Chandler	sadness	negative	33	0	9	2	00:13:18,339	00:13:20,507
399	Oh she misunderstood, she thought she was moving to Tulsa.	Monica	neutral	neutral	33	1	9	2	00:13:18,339	00:13:22,634
400	Anytime you're ready.	Carol	neutral	neutral	34	0	1	9	00:14:17,565	00:14:18,940
401	Ok, ok, here we go.	Ross	neutral	neutral	34	1	1	9	00:14:19,942	00:14:23,987
402	Ok, where am I talking to, here?	Ross	neutral	neutral	34	2	1	9	00:14:28,409	00:14:32,453
403	I mean, uh, well, there is one way that seems to offer a certain acoustical advantage, but...	Ross	neutral	neutral	34	3	1	9	00:14:32,621	00:14:37,417
404	Just aim for the bump.	Carol	neutral	neutral	34	4	1	9	00:14:38,335	00:14:39,961
405	Ok, ok, ok, ok, here goes.	Ross	neutral	neutral	34	5	1	9	00:14:41,130	00:14:47,093
406	You know, I, you know, can't do this.	Ross	fear	negative	34	6	1	9	00:14:54,101	00:14:56,853
407	Uh, this is too weird.	Ross	disgust	negative	34	7	1	9	0:14:57,021	0:14:59,023
408	I feel stupid.	Ross	sadness	negative	34	8	1	9	0:14:59,023	0:15:00,168
409	So don't do it, it's fine. You don't have to do it just because Susan does it.	Carol	neutral	neutral	34	9	1	9	00:15:01,108	00:15:05,904
410	Hello, baby. Hello, hello.	Ross	joy	positive	34	10	1	9	00:15:06,071	00:15:10,742
412	Oh, hi. It’s Mark.	Mark	neutral	neutral	35	0	3	12	00:04:18,258	00:04:20,384
418	Easy. Easy. You have to go to the hospital. Okay?	Ross	fear	negative	36	0	3	21	00:15:26,342	00:15:30,345
419	Okay, I do.	Rachel	neutral	neutral	36	1	3	21	0:15:30,512	0:15:31,324
420	Okay.	Ross	neutral	neutral	36	2	3	21	0:15:31,324	0:15:31,706
421	I really do.	Rachel	neutral	neutral	36	3	3	21	0:15:31,706	0:15:32,541
422	Okay, I’m gonna get your coat and then I’ll-I’ll put you in a cab.	Ross	neutral	neutral	36	4	3	21	00:15:32,681	00:15:35,141
423	Okay. Oh wait, wait-wait, you’re not gonna come with me?	Rachel	sadness	negative	36	5	3	21	00:15:35,309	00:15:37,135
424	Of course I am. I just have to make a call.	Ross	surprise	positive	36	6	3	21	00:15:40,856	00:15:45,109
425	Okay.	Rachel	neutral	neutral	36	7	3	21	0:15:45,319	0:15:46,154
426	Okay?	Ross	neutral	neutral	36	8	3	21	0:15:46,154	0:15:46,454
427	Thank you. Oww!!!! God!	Rachel	surprise	negative	36	9	3	21	00:15:46,570	00:15:53,368
428	What?! I wh-, what’s wrong?	Ross	fear	negative	36	10	3	21	00:15:53,535	00:15:54,661
429	I’m sorry, I just can’t go to the hospital lookin’ like this.	Rachel	disgust	negative	36	11	3	21	00:15:54,828	00:15:58,498
430	Pete Becker is circling the ring now. It looks like, he’s just trying to feel him out. Oh, Bruiser is just...	TV Announcer	neutral	neutral	37	0	3	24	00:21:57,065	00:22:03,237
431	Run! Run you crazy, rich freak!	Chandler	fear	negative	37	1	3	24	00:22:03,488	00:22:06,157
432	Oh, I can’t watch this.	Rachel	fear	negative	37	2	3	24	00:22:07,826	00:22:09,076
433	Check it out, he’s winning! Pete’s winning!	Joey	surprise	positive	37	3	3	24	00:22:09,369	00:22:10,995
434	Really?!	Monica	surprise	positive	37	4	3	24	0:22:11,246	0:22:12,838
435	No-o-o!!	Joey	fear	negative	37	5	3	24	0:22:12,838	0:22:13,295
436	Uh-oh, Bruiser has Becker on the canvas and is going for his favourite area.	TV Announcer	fear	negative	37	6	3	24	00:22:15,751	00:22:20,171
437	Oh! Oh!	All	disgust	negative	37	7	3	24	00:22:20,422	00:22:21,672
438	Wait, if that’s his favourite area, why is he being so mean to it?	Phoebe	surprise	negative	37	8	3	24	00:22:21,961	00:22:25,926
439	Well, this is ironic.	Ross	surprise	negative	37	9	3	24	00:22:26,595	00:22:27,845
440	Of your last two boyfriends, Richard didn’t want to have kids, and from the looks of it, now Pete can’t.	Ross	neutral	neutral	37	10	3	24	00:22:28,096	00:22:33,601
441	Dude, you don’t have to brag! We got nothing here!!	Joey	anger	negative	38	0	4	2	00:21:29,705	00:21:33,165
442	Should we tell Rachel there’s an empty private room right next door to hers?	Chandler	neutral	neutral	39	0	8	24	00:01:07,013	00:01:10,808
443	We could, or we can have sex in it.	Monica	joy	positive	39	1	8	24	00:01:11,851	00:01:15,104
444	Well let me think about that, while I remove my pants!	Chandler	joy	positive	39	2	8	24	00:01:16,439	00:01:19,484
445	I thought I was a complete idiot.	Rachel	surprise	positive	40	0	8	5	00:06:37,605	00:06:40,857
446	Hey, I’m with you. He even asked me if I thought you’d go out with him.	Joey	neutral	neutral	40	1	8	5	00:06:37,605	00:06:45,570
447	Oh! Oh, I think I’m gonna throw up a little bit. What did you say?	Rachel	disgust	negative	40	2	8	5	00:06:45,822	00:06:50,575
448	I said no.	Joey	neutral	neutral	40	3	8	5	0:06:48,366	0:06:50,008
449	What?!	Rachel	surprise	positive	40	4	8	5	0:06:50,008	0:06:50,628
450	What? I…I just figured since you’re pregnant you’re not gonna be seeing people.	Joey	surprise	negative	40	5	8	5	00:06:50,743	00:06:56,706
451	Okay Joey, first of all Kash Ford is not people. Second of all, what did he say when you told him I was pregnant?	Rachel	anger	negative	40	6	8	5	00:06:56,874	00:06:58,750
452	I didn’t tell him. I didn’t know if you were telling people. This is back when I thought Kash was still people.	Joey	neutral	neutral	40	7	8	5	00:07:06,551	00:07:12,431
453	Good-good, don’t tell him. Don’t tell him. Just have him call me okay?	Rachel	fear	negative	40	8	8	5	0:07:12,598	0:07:14,851
454	Rach look, I really don’t think that’s such a great	Joey	sadness	negative	40	9	8	5	0:07:14,851	0:07:16,450
455	Okay, you go do it! I’ll come back to that set! I’ll meet more actors! I’ll meet ‘em all!	Rachel	joy	positive	40	10	8	5	00:07:16,561	00:07:21,273
456	Ohh, here you are. I was looking for you before. Joshua’s gone so you and Emily are free to go.	Rachel	neutral	neutral	41	0	4	16	00:18:06,543	00:18:12,548
457	That’s okay.	Ross	neutral	neutral	41	1	4	16	00:18:12,966	00:18:14,467
458	She’s still in there enjoying her fake party and uh, it’s too late to do any of the things I had planned, so	Ross	neutral	neutral	41	2	4	16	00:18:14,927	00:18:21,808
459	Ah! Ah! I forgot my jacket!	Ross	anger	negative	42	0	5	1	00:21:09,768	00:21:11,769
461	You tell them to wait!	Ross	anger	negative	42	1	5	1	00:21:11,937	00:21:14,230
462	Okay. Wait! Wait!	Rachel	neutral	neutral	42	2	5	1	00:21:13,230	00:21:16,482
463	Emily.	Ross	neutral	neutral	42	3	5	1	00:21:21,154	00:21:23,155
464	Oh no-no-no! Oh-no! No! No! Emily!	Ross	anger	negative	42	4	5	1	00:21:28,036	00:21:34,709
465	Hey. Call me when you get there. Okay?	Monica	neutral	neutral	43	0	6	6	00:19:41,346	00:19:43,431
466	Okay.	Rachel	neutral	neutral	43	1	6	6	00:19:42,431	00:19:43,431
467	I know. You're the guy who wouldn't chip in for the handyman.	The Hot Girl	sadness	negative	44	0	5	17	00:13:12,416	00:13:15,835
468	Nevermind!	Ross	anger	negative	44	1	5	17	00:13:17,630	00:13:18,922
469	No, I-I actually thought it was unfair the way everyone reacted. I mean you had just moved in.	The Hot Girl	neutral	neutral	44	2	5	17	00:13:19,757	00:13:25,637
471	Jen.	The Hot Girl	neutral	neutral	44	3	5	17	00:13:33,229	00:13:34,854
472	Jen, I know this may sound a little… But uh, would you maybe wanna grab a cup of coffee sometime, or	Ross	neutral	neutral	44	4	5	17	00:13:33,229	00:13:44,239
473	Sure! That would be nice.	Jen	joy	positive	44	5	5	17	00:13:45,366	00:13:47,116
474	Umm?	Ross	neutral	neutral	44	6	5	17	00:13:47,827	00:13:48,868
475	Oh! My number is on there. Give me a call.	Jen	joy	positive	44	7	5	17	00:13:49,537	00:13:52,622
476	I will give you a call.	Ross	neutral	neutral	44	8	5	17	00:13:52,832	00:13:54,916
477	I'll see you later.	Jen	neutral	neutral	44	9	5	17	0:13:55,084	0:13:56,046
478	Okay!	Ross	joy	positive	44	10	5	17	0:13:56,046	0:13:57,005
479	I forgot my paper.	Jen	neutral	neutral	44	11	5	17	00:14:02,132	00:14:04,259
480	Here we go. Okay, brace yourselves.	Chandler	neutral	neutral	45	0	3	17	00:08:52,198	00:08:55,283
481	What?	Monica	neutral	neutral	45	1	3	17	00:08:53,658	00:08:55,283
482	Okay.	Rachel	neutral	neutral	45	2	3	17	0:08:56,827	0:08:57,389
483	Ow!	Monica	surprise	positive	45	3	3	17	0:08:57,389	0:08:58,641
484	Aren’t you gonna go?	Phoebe	neutral	neutral	45	4	3	17	0:09:04,961	0:09:05,733
485	No. Thank you.	Rachel	neutral	neutral	45	5	3	17	0:09:05,733	0:09:06,967
486	No, Rachel never pees in public restrooms.	Monica	neutral	neutral	45	6	3	17	00:09:07,129	00:09:09,839
487	Well, they never have any paper in there y'know. So my rule is ‘no tissue, no tuschy.’ Well, if everybody’s going.	Rachel	neutral	neutral	45	7	3	17	00:09:10,591	00:09:24,479
488	No, y'know what don’t close it ‘cause the... keys...are in there.	Phoebe	neutral	neutral	45	8	3	17	00:09:25,606	00:09:27,983
489	Oh, no-no-no-no-no-no!!	Chandler	fear	negative	45	9	3	17	00:09:28,192	00:09:29,568
490	What’s going on?	Joey	neutral	neutral	45	10	3	17	0:09:30,152	0:09:30,820
491	My lighter’s in there!	Chandler	fear	negative	45	11	3	17	0:09:30,820	0:09:32,729
492	I promise.	Rachel	neutral	neutral	46	0	3	8	00:02:31,442	00:02:32,484
493	Although, don’t feel like you can’t visit.	Phoebe	neutral	neutral	46	1	3	8	00:02:32,652	00:02:34,570
494	Hey, is, is, is Chandler here?	Joey	neutral	neutral	46	2	3	8	00:02:37,240	00:02:39,700
495	No, no he’s not.	Ross	neutral	neutral	46	3	3	8	00:02:41,119	00:02:42,452
496	You guys, Joey just saw Janice kissing her ex-husband.	Monica	surprise	negative	46	4	3	8	00:02:43,955	00:02:48,584
497	What? So what are you going to do? I mean how, how are you going to tell Chandler?	Ross	surprise	negative	46	5	3	8	00:02:48,793	00:02:53,213
498	Well, I was thinking about that and I, I think the best way would be, to not.	Joey	neutral	neutral	46	6	3	8	00:02:53,381	00:02:57,843
499	Joey, you can’t keep this to yourself, if you know about this, you have to tell him.	Rachel	neutral	neutral	46	7	3	8	00:02:58,761	00:03:02,214
500	It’ll kill him. I mean it’ll, it’ll just kill him.	Joey	fear	negative	46	8	3	8	00:03:02,182	00:03:04,474
501	Well, you could wait ‘til I go to the dentist, maybe	Phoebe	neutral	neutral	46	9	3	8	00:03:04,642	00:03:07,519
504	Hey, what are you doing here?	Carol	neutral	neutral	47	0	3	17	00:12:05,599	00:12:07,642
505	Well, oh just ah, I was just wondering, when you and I split up, did you get the tape that was half the last episode of	Ross	neutral	neutral	47	1	3	17	00:12:07,893	00:12:14,524
506	Ah yeah, but now it’s Susan and me in Mexico and the hostages coming home.	Carol	neutral	neutral	47	2	3	17	00:12:18,362	00:12:22,031
507	Where’s Ben?	Ross	neutral	neutral	47	3	3	17	00:12:22,491	00:12:23,533
508	He’s sleeping.	Carol	neutral	neutral	47	4	3	17	00:12:23,743	00:12:24,993
509	Ahh. Ooh, is this a ah, is this a bad time?	Ross	surprise	positive	47	5	3	17	00:12:24,000	00:12:29,122
510	Umm, yeah, actually, Susan’s gonna be home any minute, it’s kinda an anniversary.	Carol	joy	positive	47	6	3	17	00:12:29,373	00:12:34,544
511	Oh! I thought you guys got married in uh, January?	Ross	surprise	negative	47	7	3	17	00:12:34,712	00:12:37,172
512	It’s not that kind of anniversary.	Carol	neutral	neutral	47	8	3	17	00:12:37,381	00:12:39,090
513	Ah! Oh.	Ross	surprise	negative	47	9	3	17	00:12:39,300	00:12:42,242
514	Sooo!! Anyway...	Carol	neutral	neutral	47	10	3	17	00:12:42,939	00:12:45,638
515	Where are we gonna find a tiny little hat?	Monica	neutral	neutral	48	0	3	8	00:06:08,284	00:06:13,121
516	Oh, oh, oh, I’ll get ‘Rainy Day Bear’!!	Rachel	joy	positive	48	1	3	8	00:06:13,289	00:06:14,956
517	Because he’ll know what to do? Oh my God, you’re a genius!	Monica	joy	positive	48	2	3	8	00:06:15,124	00:06:19,378
518	Oh God, oh God, it’s sowed on though.	Rachel	fear	negative	48	3	3	8	00:06:19,545	00:06:21,463
519	Give it. Give it.	Monica	neutral	neutral	48	4	3	8	00:06:21,631	00:06:23,090
520	Okay.	Rachel	neutral	neutral	48	5	3	8	00:06:22,090	00:06:23,090
521	Oh!!	Monica and Rachel	surprise	negative	48	6	3	8	00:06:23,466	00:06:24,674
522	Oh, it’s just like a bloodbath in here today.	Rachel	sadness	negative	48	7	3	8	00:06:27,303	00:06:30,806
523	Please. This is so your fault.	Ross	anger	negative	49	0	1	23	0:09:14,804	0:09:18,446
524	How, how is this my fault?	Susan	surprise	negative	49	1	1	23	0:09:18,446	0:09:18,602
525	Look, Carol never threw me out of a room before you came along.	Ross	anger	negative	49	2	1	23	00:09:18,724	00:09:21,685
526	Yeah? Well, there's a lot of things Carol never did before I came along.	Susan	anger	negative	49	3	1	23	00:09:21,894	00:09:25,480
531	Hey, hey, ok, all right, that's it!	Phoebe	anger	negative	49	6	1	23	00:09:29,735	00:09:33,947
532	Get in here.	Phoebe	anger	negative	49	7	1	23	00:09:32,947	00:09:34,447
533	Come on.	Phoebe	neutral	neutral	49	8	1	23	00:09:33,447	00:09:34,447
534	My god, you guys, I don't believe you.	Phoebe	anger	negative	49	9	1	23	00:09:34,615	00:09:38,410
535	There are children coming into the world in this very building and your negative fighting noises are not the first thing they should be hearing.	Phoebe	anger	negative	49	10	1	23	00:09:38,578	00:09:45,458
536	So just stop all the yelling, just stop it!	Phoebe	anger	negative	49	11	1	23	00:09:45,626	00:09:48,086
537	Yeah, Susan.	Ross	neutral	neutral	49	12	1	23	00:09:48,296	00:09:50,714
538	Don't make me do this again, I don't like my voice like this.	Phoebe	anger	negative	49	13	1	23	00:09:50,881	00:09:54,593
539	Ok, who wants to hear something ironic?	Phoebe	neutral	neutral	49	14	1	23	00:09:59,807	00:10:02,225
540	Oh! Here it is! Ooh, Joey! Why did you sign it, "Son of a bitch?"	Phoebe	surprise	negative	50	0	6	22	00:16:55,597	00:17:00,101
541	I didn’t do that! Who would’ve done that?!	Joey	surprise	negative	50	1	6	22	0:17:03,439	0:17:05,671
542	Son of a bitch!	The Dry Cleaner	anger	negative	50	2	6	22	0:17:05,671	0:17:06,747
543	Okay, maybe ask this guy.	Phoebe	neutral	neutral	50	3	6	22	00:17:07,317	00:17:09,527
544	Oh, did I not mention? Carl is a guy I hired to be my identical twin for a medical research project.	Joey	neutral	neutral	51	0	6	17	00:14:57,062	00:15:05,153
545	Y’know sometimes the good ideas are just right in front of you, aren’t they?	Chandler	joy	positive	51	1	6	17	00:15:07,907	00:15:11,618
546	Okay, I know it sounds crazy, but I think it might work. Y’know? The only problem is, Carl’s acting is	Joey	neutral	neutral	51	2	6	17	00:15:11,785	00:15:16,998
547	The	Monica	neutral	neutral	51	3	6	17	00:15:17,166	00:15:19,417
548	Yeah, he’s the reason I didn’t get that big	Joey	neutral	neutral	51	4	6	17	00:15:20,169	00:15:23,963
549	Hey, uh can I get a little piece of that cake?	Carl	neutral	neutral	51	5	6	17	00:15:27,217	00:15:29,844
550	Pizza!! We like Pizza!! Get out!!!	Joey	anger	negative	51	6	6	17	00:15:30,054	00:15:33,014
551	Hey Monica, there’s a customer who wants to complement the chef, should I let him in?	Waitress	neutral	neutral	52	0	6	24	00:20:36,109	00:20:39,528
552	Sure, I love this part!	Monica	joy	positive	52	1	6	24	00:20:39,696	00:20:42,073
553	Come on in.	Waitress	neutral	neutral	52	2	6	24	00:20:42,741	00:20:45,159
554	Really? In the moment, I really wanted to kiss you too. In the moment.	Joey	joy	positive	53	0	6	10	00:19:45,559	00:19:52,440
555	In the moment, yeah.	Janine	neutral	neutral	53	1	6	10	00:19:52,983	00:19:54,000
556	But only in the moment. So do ya wanna kiss again?	Joey	joy	positive	53	2	6	10	00:19:53,983	00:20:01,616
557	Sure, New Year’s Eve is only two weeks away. Can you wait?	Janine	neutral	neutral	53	3	6	10	00:20:02,451	00:20:06,996
558	No.	Joey	neutral	neutral	53	4	6	10	00:20:07,456	00:20:08,873
559	Me neither.	Janine	neutral	neutral	53	5	6	10	00:20:10,751	00:20:11,959
560	3, 2,	Joey	neutral	neutral	53	6	6	10	00:20:15,088	00:20:17,024
561	Joey, you don’t have to count down every time we kiss.	Janine	joy	positive	53	7	6	10	00:20:18,175	00:20:20,468
562	Uh, yeah, okay. Except I sorta felt like I needed a couple of seconds to get ready.	Joey	joy	positive	53	8	6	10	00:20:20,719	00:20:28,684
565	Alright. Phoebe?	Monica	neutral	neutral	54	0	1	4	0:00:03,420	0:00:04,382
566	Okay, okay.	Phoebe	neutral	neutral	54	1	1	4	0:00:04,382	0:00:05,298
567	If I were omnipotent for a day, I would want, um, world peace, no more hunger, good things for the rain-forest...And bigger boobs!	Phoebe	joy	positive	54	2	1	4	00:00:05,422	00:00:15,556
568	Yeah, see.. you took mine. Chandler, what about you?	Ross	neutral	neutral	54	3	1	4	00:00:17,100	00:00:22,438
569	Uh, if I were omnipotent for a day, I'd.. make myself omnipotent forever.	Chandler	neutral	neutral	54	4	1	4	00:00:22,605	00:00:26,025
570	See, there's always one guy. "If I had a wish, I'd wish for three more wishes."	Rachel	disgust	negative	54	5	1	4	00:00:26,234	00:00:31,405
571	Hey Joey. Hi. Hey, buddy.	All	neutral	neutral	54	6	1	4	00:00:34,075	00:00:35,534
572	Hey, Joey, what would you do if you were omnipotent?	Monica	neutral	neutral	54	7	1	4	00:00:35,702	00:00:37,828
573	Probably kill myself!	Joey	sadness	negative	54	8	1	4	00:00:38,538	00:00:40,831
574	..Excuse me?	Monica	surprise	positive	54	9	1	4	00:00:41,791	00:00:43,250
575	Hey, if Little Joey's dead, then I got no reason to live!	Joey	sadness	negative	54	10	1	4	00:00:43,418	00:00:47,087
576	Joey, uh-	Ross	surprise	positive	54	11	1	4	00:00:49,090	00:00:51,383
577	You	Joey	neutral	neutral	54	12	1	4	00:00:53,094	00:00:55,054
578	I’m sorry.	Kate	sadness	negative	55	0	6	1	00:03:46,100	00:03:48,769
579	Joey, onstage!	Stage Manager	anger	negative	56	0	3	22	00:19:48,103	00:19:50,354
580	Well can you at least stay to the end of the play?	Joey	sadness	negative	56	1	3	22	00:19:51,106	00:19:53,274
581	I mean, I’ll go to the airport with ya, I-I wanna say good bye.	Joey	sadness	negative	56	2	3	22	00:19:53,442	00:19:56,227
582	Where are you Vic?	Lauren	neutral	neutral	56	3	3	22	00:19:56,445	00:19:58,362
583	Flight’s in an hour. I-I gotta go.	Kate	sadness	negative	56	4	3	22	00:19:58,530	00:20:00,698
584	Vic! Vic!	Lauren	anger	negative	56	5	3	22	00:20:00,866	00:20:02,325
585	In a minute!!	Joey	anger	negative	56	6	3	22	00:20:05,454	00:20:07,455
586	So this is it? Victor?	Lauren	sadness	negative	56	7	3	22	00:20:09,583	00:20:11,959
587	Yeah, I guess it is.	Joey	sadness	negative	56	8	3	22	00:20:12,794	00:20:15,755
588	Listen, I ah, I gotta say good bye, and-and I gotta say it quick ‘cause this is killing me.	Joey	sadness	negative	56	9	3	22	00:20:21,970	00:20:28,643
589	One thing you gotta know, is that I will never forget you.	Joey	sadness	negative	56	10	3	22	00:20:29,311	00:20:33,898
590	But, you’ve got things you have to do now, and so do I.	Joey	sadness	negative	56	11	3	22	00:20:34,149	00:20:39,320
591	And so… I’m gonna get on this spaceship, and I’m gonna go to Blargon 7 in search of alternative fuels.	Joey	sadness	negative	56	12	3	22	00:20:40,989	00:20:57,797
592	But when I return, 200 years from now, you’ll be long gone.	Joey	sadness	negative	56	13	3	22	00:20:59,508	00:21:05,471
593	But I won’t have aged at all.	Joey	neutral	neutral	56	14	3	22	00:21:06,098	00:21:08,557
594	So you tell your great-great-granddaughter to look me up, because Adrienne, baby, I’m gonna want to meet her.	Joey	neutral	neutral	56	15	3	22	00:21:11,823	00:21:26,534
595	So long, Vic!	Lauren	sadness	negative	56	16	3	22	00:21:34,293	00:21:36,585
597	Nooo Way! The most romantic song ever is	Rachel	neutral	neutral	57	0	3	1	00:01:14,616	00:01:18,994
598	See, I-I think that one that Elton John wrote for, um, that guy on	Phoebe	neutral	neutral	57	1	3	1	00:01:19,162	00:01:24,333
599	What song was that, Pheebs?	Rachel	neutral	neutral	57	2	3	1	00:01:26,336	00:01:28,295
600	Hi Monica!	Phoebe	joy	positive	57	3	3	1	00:01:36,513	00:01:37,846
601	Hey Mon!	Ross	joy	positive	57	4	3	1	0:01:38,014	0:01:38,807
602	Hey Mon!	Rachel	joy	positive	57	5	3	1	0:01:38,807	0:01:39,754
603	Oh my God, has she slept at all?	Phoebe	surprise	negative	57	6	3	1	00:01:41,559	00:01:44,978
604	Nope.	Ross	neutral	neutral	57	7	3	1	00:01:43,144	00:01:44,978
605	No, it's been three nights in a row.	Rachel	neutral	neutral	57	8	3	1	00:01:45,146	00:01:47,064
606	Yeah, she finally stopped crying yesterday, but then she found one of Richard's cigar butts out on the terrace, so.	Ross	neutral	neutral	57	9	3	1	00:01:47,232	00:01:52,361
607	Oh, okay that explains it.	Phoebe	neutral	neutral	57	10	3	1	00:01:52,529	00:01:56,949
608	I got a call at two in the morning, but all I could hear was, like, this high squeaky sound, so I thought okay its like a mouse or a opossum.	Phoebe	neutral	neutral	57	11	3	1	00:01:52,529	00:02:02,204
609	But then I realized where would a mouse or a opossum get the money to make the phone call.	Phoebe	joy	positive	57	12	3	1	00:02:03,873	00:02:11,421
610	So uh, man, are you gonna go to the play with me tonight?	Chandler	neutral	neutral	58	0	4	13	00:05:01,050	00:05:03,552
611	Y’know what, I don’t know how comfortable I am going to see how hot the sex is between some guy and your girlfriend.	Ross	disgust	negative	58	1	4	13	00:05:03,720	00:05:09,558
612	Yeah, I know but	Chandler	neutral	neutral	58	2	4	13	0:05:10,143	0:05:11,575
613	Oh no-no-no, I’m there.	Ross	neutral	neutral	58	3	4	13	0:05:11,575	0:05:12,320
614	Hey!	Monica	surprise	positive	58	4	4	13	00:05:14,731	00:05:15,814
615	Hey Mon! Want some pancakes?	Joey	joy	positive	58	5	4	13	00:05:14,731	00:05:18,150
616	You made pancakes?	Monica	surprise	positive	58	6	4	13	00:05:15,982	00:05:18,150
617	Yep! Grab a plate.	Joey	joy	positive	58	7	4	13	00:05:18,318	00:05:20,110
619	No-no, stay right there. Gettin’ closer.	Joey	neutral	neutral	58	8	4	13	00:05:21,988	00:05:27,784
620	Okay, okay, but don’t worry, because we also have cereals, muffins, waffles,	Chandler	neutral	neutral	58	9	4	13	00:05:29,537	00:05:33,749
621	Listen also we’re uh, we’re watching the game here Saturday night, if people want to come over.	Joey	neutral	neutral	58	10	4	13	00:05:39,589	00:05:42,674
622	Oh yeah!	Ross	joy	positive	58	11	4	13	00:05:42,842	00:05:43,925
623	Yes, if the foxhole was lined with sandwiches.	Chandler	neutral	neutral	59	0	5	20	00:21:42,592	00:21:45,344
624	Yeah, hero sandwiches.	Joey	neutral	neutral	59	1	5	20	00:21:46,638	00:21:48,848
625	Well you all know that I'm a pacifist so I'm not interested in war in any way.	Phoebe	neutral	neutral	59	2	5	20	00:21:51,310	00:21:55,813
627	When the revolution comes, I will have to destroy you all.	Phoebe	neutral	neutral	59	3	5	20	00:21:56,064	00:21:59,358
628	Not you Joey.	Phoebe	neutral	neutral	59	4	5	20	00:22:00,569	00:22:01,861
629	Oh my good God.	Chandler	surprise	positive	60	0	6	17	00:17:15,534	00:17:18,036
630	Hey! Continuing the countdown of your favorite meals. Tonight, No. 3, macaroni and cheese with cut up hot dogs.	Monica	neutral	neutral	60	1	6	17	00:17:18,871	00:17:30,798
631	Look, you have done enough! Okay? You have to stop this now.	Chandler	anger	negative	60	2	6	17	00:17:32,551	00:17:36,012
632	I will! But not tonight. For dinner music, I thought we could listen to that tape you made me.	Monica	joy	positive	60	3	6	17	00:17:36,180	00:17:42,560
633	Oh, the mixed tape.	Chandler	neutral	neutral	60	4	6	17	00:17:42,728	00:17:44,520
634	The Way You Look Tonight	Monica	joy	positive	60	5	6	17	00:17:45,731	00:17:48,107
635	You are just the sweetest.	Monica	joy	positive	60	6	6	17	00:18:16,136	00:18:19,055
637	Hey!	Monica	joy	positive	61	0	3	21	0:12:46,891	0:12:47,225
638	Hey!	Phoebe	joy	positive	61	1	3	21	0:12:47,225	0:12:48,632
639	Hey, guess what I’m doing tonight.	Monica	neutral	neutral	61	2	3	21	00:12:48,726	00:12:50,393
640	What?	Phoebe	neutral	neutral	61	3	3	21	00:12:49,393	00:12:50,393
641	I’m checking out the restaurant with Pete.	Monica	neutral	neutral	61	4	3	21	00:12:50,603	00:12:52,562
642	Ohh, Monica, I am so excited for you.	Phoebe	joy	positive	61	5	3	21	00:12:52,730	00:12:56,232
644	So honey this uh, this threesome thing umm, I mean how-how are you gonna start to find	Ross	neutral	neutral	62	0	6	16	00:00:50,924	00:00:59,058
645	Ooh, actually I’ve been making a list of all the women I know who might be into doing this!	Carol	joy	positive	62	1	6	16	00:00:59,309	00:01:03,020
646	Oh. Wow! Huh. Boy! Well, someone’s been doing their homework.	Ross	surprise	positive	62	2	6	16	00:01:05,090	00:01:18,285
647	Yeah. Ooh, and I know Gail Rosten is in there twice, but she is so	Carol	neutral	neutral	62	3	6	16	00:01:18,661	00:01:22,926
648	Oh, I know. Y’know, just-just talking about it is getting me kinda	Ross	neutral	neutral	62	4	6	16	00:01:23,124	00:01:30,964
649	Oh, me too.	Carol	neutral	neutral	62	5	6	16	00:01:31,132	00:01:33,258
650	and then, we could’ve gone from the ceremony to the reception with you in the sidecar!	Ross	joy	positive	63	0	8	18	00:19:36,622	00:19:42,794
651	Ross, it just wouldn’t have been feasible.	Rachel	neutral	neutral	63	1	8	18	00:19:43,003	00:19:44,838
652	But having a dove place the ring on your finger would’ve been no problem?	Ross	anger	negative	63	2	8	18	00:19:45,088	00:19:49,593
653	It was really fun being married to you tonight.	Rachel	joy	positive	63	3	8	18	00:19:52,137	00:19:54,056
654	Yeah! And! And, it was the easiest 400 bucks I’ve ever made.	Ross	joy	positive	63	4	8	18	00:19:54,222	00:19:57,351
655	Okay Ross, can I uh, can I ask you something?	Rachel	sadness	negative	63	5	8	18	0:19:58,935	0:20:01,747
656	Yeah.	Ross	neutral	neutral	63	6	8	18	0:20:01,747	0:20:02,499
657	That proposal, at the planetarium	Rachel	neutral	neutral	63	7	8	18	0:20:02,689	0:20:04,951
658	I know, I know it was stupid.	Ross	sadness	negative	63	8	8	18	0:20:04,951	0:20:07,383
659	Are you kidding?!	Rachel	surprise	positive	63	9	8	18	0:20:07,527	0:20:08,278
660	With the, with the lilies, and-and the song, and the stars!	Rachel	joy	positive	63	10	8	18	0:20:08,278	0:20:13,534
661	It was…really wonderful!	Rachel	joy	positive	63	11	8	18	0:20:13,617	0:20:16,959
662	Did you just make that up?	Rachel	surprise	positive	63	12	8	18	0:20:16,959	0:20:18,759
663	No, actually I thought about it when, when we were going out.	Ross	neutral	neutral	63	13	8	18	00:20:19,039	00:20:22,167
664	It’s how I imagined I uh, I would ask you to marry me.	Ross	neutral	neutral	63	14	8	18	00:20:22,376	00:20:27,130
665	Well, that would’ve been very hard to say no too.	Rachel	neutral	neutral	63	15	8	18	00:20:30,550	00:20:35,055
666	It’s a good thing I didn’t do it, because it sounds like it would’ve been a very expensive wedding. Okay, good night	Ross	neutral	neutral	63	16	8	18	00:20:38,016	00:20:53,407
667	Goodnight	Rachel	neutral	neutral	63	17	8	18	00:20:52,407	00:20:53,407
668	Even if the sidecar had a windscreen so your hair wouldn’t get messed up?	Ross	neutral	neutral	63	18	8	18	00:20:55,909	00:21:00,664
669	I will think about it.	Rachel	neutral	neutral	63	19	8	18	0:21:00,872	0:21:01,754
670	That’s all I’m askin’	Ross	neutral	neutral	63	20	8	18	0:21:01,754	0:21:04,265
671	You guys! It was bananas, cream, and beef! I-I just cannot believe that you ate that so that I wouldn’t feel bad!	Rachel	surprise	positive	64	0	6	9	00:22:05,365	00:22:14,623
672	Well actually, I-I didn’t eat mine. It’s still in the bathroom.	Monica	joy	positive	64	1	6	9	00:22:14,833	00:22:18,085
673	No it isn’t, I ate that.	Joey	neutral	neutral	64	2	6	9	00:22:18,295	00:22:19,295
674	Well we left ours in Monica’s bedroom.	Mrs. Geller	neutral	neutral	64	3	6	9	00:22:22,049	00:22:24,133
675	Nope, got it and I got yours too.	Joey	neutral	neutral	64	4	6	9	00:22:24,343	00:22:26,635
677	And that’s I’m so glad… there’s no problem.	Rachel	joy	positive	65	0	4	9	00:04:17,006	00:04:19,216
678	That’s fine, actually I’m on the hiring committee, so there’ll be at least one friendly face.	Joanna	neutral	neutral	65	1	4	9	00:04:19,842	00:04:23,845
679	Ohh! That’s great!	Rachel	joy	positive	65	2	4	9	00:04:24,013	00:04:25,430
680	You know, Junior Miss is where I started. Oh, I had to sleep with the	Joanna	neutral	neutral	65	3	4	9	00:04:25,598	00:04:31,603
681	Really?!	Rachel	surprise	positive	65	4	4	9	0:04:32,689	0:04:33,541
682	No-ho-ho!	Joanna	joy	positive	65	5	4	9	0:04:33,541	0:04:36,295
683	Yeah.	Joanna	neutral	neutral	65	6	4	9	00:04:36,401	00:04:37,985
684	I mean, no-no-no-no-no, don’t you worry, I’m sure with your qualifications you won’t need to sleep with some guy to get that job.	Joanna	neutral	neutral	65	7	4	9	00:04:38,987	00:04:45,200
685	Although, I might need some convincing.	Joanna	neutral	neutral	65	8	4	9	00:04:46,577	00:04:48,704
686	Well, I, umm	Rachel	fear	negative	65	9	4	9	00:04:50,873	00:04:51,873
687	Kidding! God, I feel wild today!	Joanna	joy	positive	65	10	4	9	00:04:51,873	00:04:57,254
688	Oh my God! Chandler just left though!	Phoebe	surprise	negative	66	0	7	23	00:14:35,291	00:14:38,334
689	Yeah but, maybe it’s not what we think. Maybe it’s tell Monica I’m sorry I…drank the last of the milk.	Rachel	neutral	neutral	66	1	7	23	00:14:38,586	00:14:45,216
690	Or maybe he-he was writing to tell her that-that he’s changed his name, y’know? Tell Monica I’m sorry.	Phoebe	neutral	neutral	66	2	7	23	00:14:45,676	00:14:54,048
691	I think it means he freaked out and left!	Ross	surprise	negative	66	3	7	23	00:14:56,020	00:15:01,065
692	Don’t be so negative! Good God! Isn’t it possible that Sorry is sitting in there right now?!	Phoebe	anger	negative	66	4	7	23	00:15:01,525	00:15:06,905
693	Okay. Phoebe, I-I think Ross is right. What are we gonna do?	Rachel	sadness	negative	66	5	7	23	00:15:08,032	00:15:12,035
694	Look—Okay, I’m just gonna—I’m gonna have to go find him and bring him back!	Ross	neutral	neutral	66	6	7	23	00:15:12,369	00:15:15,872
695	Okay?	Ross	neutral	neutral	66	7	7	23	0:15:16,081	0:15:16,503
696	You-you make sure Monica does not find out, okay?	Ross	neutral	neutral	66	8	7	23	0:15:16,503	0:15:19,673
699	I will, I will find him.	Ross	neutral	neutral	66	11	7	23	00:15:29,345	00:15:31,179
700	Hey!	Rachel	joy	positive	67	0	6	19	0:01:59,953	0:02:01,205
701	Hi! Hey!	All	joy	positive	67	1	6	19	0:02:01,205	0:02:01,361
702	Do you guys know any cute guys?	Rachel	neutral	neutral	67	2	6	19	00:02:01,454	00:02:04,289
703	Well, of course I do! My good friend Joey over here.	Chandler	joy	positive	67	3	6	19	00:02:04,457	00:02:07,417
704	Oh, I’m sorry. Thank you Chandler.	Joey	joy	positive	67	4	6	19	00:02:10,839	00:02:14,299
705	Anyway, there’s this big charity ball this weekend and Ralph Lauren bought a table, so I kinda have to go	Rachel	neutral	neutral	67	5	6	19	00:02:15,635	00:02:21,056
706	What’s the charity?	Monica	neutral	neutral	67	6	6	19	00:02:21,224	00:02:22,350
707	I don’t know, something either trees or disease—Ralph mumbles a lot.	Rachel	neutral	neutral	67	7	6	19	00:02:22,000	00:02:30,899
708	Does Ralph mumble when you’re not paying attention?	Monica	neutral	neutral	67	8	6	19	00:02:27,772	00:02:34,528
709	Yeah! It’s weird. But the thing is need to find a date.	Rachel	surprise	positive	67	9	6	19	00:02:31,067	00:02:37,573
710	Well, what kind of guy are you looking for?	Phoebe	neutral	neutral	67	10	6	19	00:02:37,740	00:02:39,408
711	Hey!	Rachel	joy	positive	68	0	6	21	00:02:18,012	00:02:19,054
712	What are you guys doing later?	Ross	neutral	neutral	68	1	6	21	00:02:19,222	00:02:20,973
713	Oh, Rachel and I have appointments to get our hair cut.	Phoebe	neutral	neutral	68	2	6	21	00:02:21,141	00:02:23,475
714	We do?	Rachel	surprise	negative	68	3	6	21	0:02:24,102	0:02:24,404
715	I want to see what he wants first.	Phoebe	neutral	neutral	68	4	6	21	0:02:24,404	0:02:26,706
717	I just found out that Elizabeth’s dad wants to meet me.	Ross	sadness	negative	68	5	6	21	00:02:28,064	00:02:30,774
718	Wait a minute, hold the phone! You’re not Elizabeth’s dad?!	Chandler	surprise	positive	68	6	6	21	00:02:30,942	00:02:35,070
719	Come on guys, I-I really want this guy to like me.	Ross	fear	negative	68	7	6	21	00:02:38,449	00:02:40,742
720	It-it would really help me out if you guys were here to make me look good.	Ross	sadness	negative	68	8	6	21	00:02:40,910	00:02:45,831
721	Of course we’ll help! Yeah! We’ll be here!	All	joy	positive	68	9	6	21	00:02:43,663	00:02:47,541
722	Thanks!	Ross	joy	positive	68	10	6	21	00:02:45,999	00:02:47,541
723	We know how tough those parent/teacher conferences can be.	Monica	neutral	neutral	68	11	6	21	00:02:47,709	00:02:50,544
724	Oh, hi! How are you doing?	Rachel	joy	positive	69	0	7	8	00:19:38,969	00:19:41,000
725	I'm okay. I gotta go down to the police station and look at mug shots.	Tag	sadness	negative	69	1	7	8	00:19:40,888	00:19:45,099
727	Thanks for having me over, you guys.	Tag	neutral	neutral	69	2	7	8	0:19:45,309	0:19:46,728
728	Tag?	Ross	neutral	neutral	69	3	7	8	0:19:46,728	0:19:49,508
730	Y-You're going?	Ross	joy	positive	69	4	7	8	00:19:45,309	00:19:49,437
731	Uh we didn't, uh we didn't get the chance to talk.	Ross	neutral	neutral	69	5	7	8	00:19:49,605	00:19:52,023
732	Uh, so, where did you say you're from again?	Ross	neutral	neutral	69	6	7	8	00:19:52,274	00:19:54,650
733	Colorado.	Tag	neutral	neutral	69	7	7	8	0:19:54,860	0:19:55,672
734	Ah, what good are you.	Ross	neutral	neutral	69	8	7	8	0:19:55,672	0:19:57,378
735	Look, um, I think we should talk about what happened on the terrace.	Rachel	neutral	neutral	69	9	7	8	00:20:03,619	00:20:07,496
736	Okay.	Tag	neutral	neutral	69	10	7	8	00:20:07,706	00:20:09,081
737	Ah, I-I never should have said what I said.	Rachel	sadness	negative	69	11	7	8	00:20:09,249	00:20:11,000
738	It—y’know what?	Rachel	neutral	neutral	69	12	7	8	0:20:11,168	0:20:11,920
739	It just doesn't matter how I feel.	Rachel	sadness	negative	69	13	7	8	0:20:11,920	0:20:13,260
740	I mean we work together, so nothing could really ever happen between us, and what I would love is just to go to work on Monday, and-and never talk about this again, okay?	Rachel	sadness	negative	69	14	7	8	00:20:13,378	00:20:28,309
741	Um, I'm not.	Tag	neutral	neutral	69	15	7	8	00:20:28,518	00:20:30,686
742	Oh, god, I knew it, that I freaked you out.	Rachel	sadness	negative	69	16	7	8	00:20:30,896	00:20:34,232
743	No, you didn't. The only thing that freaked me out was you saying that nothing could ever happen between us.	Tag	sadness	negative	69	17	7	8	00:20:32,232	00:20:38,694
744	Really?	Rachel	surprise	positive	69	18	7	8	00:20:39,738	00:20:41,000
745	Yeah, so, please don't fire me for doing this.	Tag	sadness	negative	69	19	7	8	00:20:41,000	00:20:45,409
746	Get him! GET HIM! Get him! Get- YESSS! Not laughing now, are ya pal!	Ross	anger	negative	70	0	1	4	00:12:16,944	00:12:23,575
747	See buddy, that's all you need, a bunch of toothless guys hitting each other with sticks.	Chandler	neutral	neutral	70	1	1	4	00:12:23,743	00:12:27,370
748	Pass it! Pass it!	Ross	joy	positive	70	2	1	4	00:12:27,538	00:12:29,831
749	He's open!	Chandler	joy	positive	70	3	1	4	0:12:29,999	0:12:30,511
750	Shoot! Shoot! Shoot!	All	joy	positive	70	4	1	4	0:12:30,511	0:12:33,925
751	Hey, look, we're on that TV thing!	Chandler	surprise	positive	70	5	1	4	00:12:39,842	00:12:43,178
752	I am so psyched I kept this chair for myself!	Rachel	joy	positive	71	0	7	13	00:13:07,620	00:13:11,331
753	Yeah, me too.	Joey	neutral	neutral	71	1	7	13	00:13:15,169	00:13:17,253
756	Yeah? Wow! Y’know, that this thing has speakers in the headrest!	Rachel	surprise	positive	71	2	7	13	00:13:19,715	00:13:23,218
757	No. Really?	Joey	surprise	negative	71	3	7	13	00:13:24,929	00:13:26,346
758	Yeah! You can hook it up to your TV	Rachel	joy	positive	71	4	7	13	00:13:26,514	00:13:29,015
759	My chair heals itself.	Joey	neutral	neutral	71	5	7	13	00:13:34,563	00:13:36,731
760	Tiger! Dragon! Iceberg!! Joseph, did you even study at all last night?	Phoebe	anger	negative	72	0	5	11	00:10:55,738	00:11:03,578
761	Yes! Yes, I did.	Joey	sadness	negative	72	1	5	11	0:11:03,746	0:11:05,373
762	Then do Iceberg!	Phoebe	anger	negative	72	2	5	11	0:11:05,373	0:11:06,557
763	G-sharp.	Joey	neutral	neutral	72	3	5	11	0:11:07,875	0:11:08,627
764	G	Phoebe	neutral	neutral	72	4	5	11	0:11:08,627	0:11:10,799
765	What?! I didn't touch a guitar!	Joey	surprise	negative	72	5	5	11	00:11:20,471	00:11:22,555
766	No, but you're questioning my method!	Phoebe	anger	negative	72	6	5	11	00:11:22,273	00:11:24,432
767	No, I'm not questioning it, I'm saying it's stupid! What?!	Joey	anger	negative	72	7	5	11	00:11:24,600	00:11:30,021
768	Thank you.	Monica	neutral	neutral	72	8	5	11	00:11:32,066	00:11:33,525
769	Y'know none of my other student thought I was stupid.	Phoebe	anger	negative	72	9	5	11	00:11:34,110	00:11:39,155
770	Your other student, was you!	Joey	anger	negative	72	10	5	11	00:11:39,657	00:11:42,617
771	Yeah, well, y'know maybe you just need to try a little harder!	Phoebe	anger	negative	72	11	5	11	00:11:43,911	00:11:47,914
772	Look, maybe I need to try a real teacher!	Joey	anger	negative	72	12	5	11	00:11:48,082	00:11:49,833
773	Right here!	Joey	anger	negative	72	13	5	11	0:11:49,833	0:11:50,751
774	Here!	Joey	anger	negative	72	14	5	11	0:11:50,751	0:11:52,943
775	Andy Cooper, he teaches guitar and look ooh, there's a nice picture of him with a little kid and	Joey	neutral	neutral	72	15	5	11	00:11:50,000	00:11:55,338
776	Fine! You go learn from your qualified instructor! But don't come crying to me when everyone's sick and tired of hearing you play	Phoebe	anger	negative	72	16	5	11	00:12:00,177	00:12:09,811
777	"Baddest man in the whole damn town."	Rachel	neutral	neutral	72	17	5	11	00:12:11,230	00:12:13,606
778	Oh, fine! Take his side!	Phoebe	anger	negative	72	18	5	11	00:12:13,774	00:12:16,234
779	And shame on you! You should know better, Joey needs to work. Now come on!	Ross	anger	negative	73	0	5	10	00:10:28,461	00:10:34,257
780	Hey!	Joey	anger	negative	73	1	5	10	00:10:33,257	00:10:34,257
781	No! Ah-ah-ah-ah-ah! You can have this back when the five pages are done! Ahh!	Ross	anger	negative	73	2	5	10	00:10:34,425	00:10:38,762
782	Hi!	Rachel	joy	positive	74	0	8	3	0:09:12,969	0:09:13,637
783	Hi.	Ross	neutral	neutral	74	1	8	3	0:09:13,637	0:09:14,448
784	Hi. Umm, I think there’s something that we really need to talk about.	Rachel	joy	positive	74	2	8	3	00:09:14,679	00:09:20,141
785	I think we do. Why don’t we go inside? Look uh, I know why you’re here.	Ross	sadness	negative	74	3	8	3	00:09:20,768	00:09:35,323
786	You do?	Rachel	surprise	positive	74	4	8	3	00:09:34,323	00:09:35,323
787	Yeah, and to save you from any embarrassment umm, I think maybe I should talk first.	Ross	neutral	neutral	74	5	8	3	00:09:35,575	00:09:41,621
788	Okay.	Rachel	neutral	neutral	74	6	8	3	00:09:41,872	00:09:43,707
789	Okay. Uh, Ross and Rachel. Rachel and Ross. That’s been one heck of a see-saw hasn’t it?	Ross	neutral	neutral	74	7	8	3	00:09:42,872	00:10:03,852
790	What?	Rachel	surprise	negative	74	8	8	3	00:10:04,645	00:10:05,895
791	I mean look, that-that one night we had was fun and…and certainly passionate, but don’t you think it’s better if we just stayed friends?	Ross	sadness	negative	74	9	8	3	00:10:06,606	00:10:16,781
792	Seriously. What?!	Rachel	surprise	negative	74	10	8	3	00:10:18,909	00:10:20,827
793	Okay.	Ross	neutral	neutral	74	11	8	3	0:10:22,204	0:10:23,086
794	Okay.	Ross	neutral	neutral	74	12	8	3	0:10:23,086	0:10:24,058
795	Y’know what?	Ross	neutral	neutral	74	13	8	3	0:10:24,058	0:10:25,668
796	If you want to, we can do it one more time.	Ross	neutral	neutral	74	14	8	3	00:10:25,791	00:10:29,711
797	I mean I’d-I’d be okay with that.	Ross	neutral	neutral	74	15	8	3	0:10:32,465	0:10:34,397
798	In fact, I have some time right now.	Ross	neutral	neutral	74	16	8	3	0:10:34,397	0:10:38,140
799	Okay, y’know what? Can I, can I talk now?	Rachel	joy	positive	74	17	8	3	0:10:38,604	0:10:40,648
800	Oh sure.	Ross	neutral	neutral	74	18	8	3	0:10:40,648	0:10:42,713
801	I’m pregnant. Ross? Ross? Okay, whenever you’re ready. And you’re the father by the way—but you got that	Rachel	anger	negative	74	19	8	3	00:10:48,731	00:11:17,258
802	We should defiantly play football more often. Maybe there’s a like league we could join or something.	Rachel	neutral	neutral	75	0	3	9	00:21:44,886	00:21:52,935
803	I know!	Chandler	joy	positive	76	0	3	1	00:16:22,982	00:16:24,524
804	Yes! Wow, well, that-that was easy. Okay, you-you go.	Ross	surprise	positive	76	1	3	1	00:16:25,693	00:16:30,655
805	Okay.	Chandler	neutral	neutral	76	2	3	1	0:16:30,823	0:16:31,575
806	Okay.	Ross	neutral	neutral	76	3	3	1	0:16:31,575	0:16:31,955
807	Okay, you know, you know when your in bed, with a woman.	Chandler	joy	positive	76	4	3	1	00:16:32,491	00:16:35,451
808	Hmph.	Ross	neutral	neutral	76	5	3	1	00:16:35,619	00:16:36,703
809	And, ah, you know, your fooling around with her.	Chandler	joy	positive	76	6	3	1	00:16:36,912	00:16:40,248
810	And you get all these like, mental images in your brain, you know, like Elle MacPherson, or that girl at the Xerox place....	Chandler	joy	positive	76	7	3	1	00:16:40,416	00:16:46,671
811	With the belly-button ring? Oh, muhawa!	Ross	joy	positive	76	8	3	1	00:16:46,839	00:16:49,549
812	I know, And then all of the sudden your Mom pops into your head.	Chandler	anger	negative	76	9	3	1	00:16:49,717	00:16:52,301
813	And your like 'Mom, get outta here!'	Chandler	anger	negative	76	10	3	1	00:16:54,054	00:16:57,724
814	You know, but of course, like, after that you can't possibly think of anything else, and you can't, you know, stop what your doing.	Chandler	anger	negative	76	11	3	1	00:16:57,975	00:17:06,065
815	So it's kinda like, you're, you know.	Chandler	neutral	neutral	76	12	3	1	00:17:00,769	00:17:08,860
816	You know.... You don't know!	Chandler	surprise	negative	76	13	3	1	00:17:06,442	00:17:11,029
817	Your Mom, your telling me, your telling me, about your Mom, what is the matter with you?	Ross	disgust	negative	76	14	3	1	00:17:12,573	00:17:18,202
818	You said...	Chandler	neutral	neutral	76	15	3	1	0:17:19,079	0:17:20,831
819	I said '	Ross	neutral	neutral	76	16	3	1	0:17:20,831	0:17:22,173
820	Oh!	Phoebe	surprise	positive	77	0	8	24	00:17:17,065	00:17:18,066
821	Look at Emma!	Ross	surprise	positive	77	1	8	24	00:17:18,233	00:17:21,737
822	I just can’t decide who she looks more alike, you or Rachel?	Phoebe	neutral	neutral	77	2	8	24	00:17:18,233	00:17:23,155
823	Oh what are you kidding? She’s gorgeous, it’s all Rachel.	Ross	joy	positive	77	3	8	24	00:17:23,322	00:17:27,075
824	I’m sorry, for the last time, why aren’t you two together again?	Phoebe	neutral	neutral	77	4	8	24	00:17:31,497	00:17:36,084
825	No, I know.	Phoebe	neutral	neutral	77	5	8	24	0:17:37,544	0:17:38,170
826	I know, because you’re not in that place.	Phoebe	neutral	neutral	77	6	8	24	0:17:38,170	0:17:40,780
827	Which would be fine, except you totally are.	Phoebe	neutral	neutral	77	7	8	24	00:17:40,881	00:17:44,009
828	It’s…it’s complicated okay?	Ross	sadness	negative	77	8	8	24	00:17:44,176	00:17:47,513
829	Yeah that’s true. Yeah, you love her. You always have. You have a child together. There is no right answer.	Phoebe	neutral	neutral	77	9	8	24	00:17:48,639	00:17:55,437
830	Look, we’ve been together.	Ross	sadness	negative	77	10	8	24	0:17:57,272	0:17:58,454
831	Okay?	Ross	neutral	neutral	77	11	8	24	0:17:58,454	0:18:00,088
832	And then apart, and then together, and then apart, and now we have a baby.	Ross	sadness	negative	77	12	8	24	00:18:00,192	00:18:04,738
833	It’s just if-if we got together again and it didn’t work out…I could never do that to Emma.	Ross	sadness	negative	77	13	8	24	00:18:07,658	00:18:16,624
834	I mean she-she thinking everything— Oh that’s…now me.	Ross	sadness	negative	77	14	8	24	00:18:18,043	00:18:23,507
835	What do they put something in the water in this place?	Ross	neutral	neutral	77	15	8	24	00:18:23,674	00:18:27,302
836	Since Rachel and I we’re doing really, we’re doing really well right now.	Ross	sadness	negative	77	16	8	24	00:18:28,220	00:18:31,807
837	I know. I know. I know. I know, and if you try to make it more you might wreck it.	Phoebe	neutral	neutral	77	17	8	24	00:18:31,974	00:18:36,019
838	Yeah, exactly.	Ross	neutral	neutral	77	18	8	24	00:18:36,186	00:18:38,397
839	Right. Or you might get everything you’ve wanted since you were fifteen.	Phoebe	neutral	neutral	77	19	8	24	00:18:40,899	00:18:44,778
840	God. I forgot how much I love driving. I have	Rachel	joy	positive	78	0	7	22	00:09:32,530	00:09:35,490
841	You don’t have a	Ross	neutral	neutral	78	1	7	22	00:09:41,414	00:09:45,375
842	Oh Ross you’re so tense! You just gotta relax, okay? Just need to relax all right? Just need to relax	Rachel	neutral	neutral	78	2	7	22	00:09:45,585	00:09:53,925
843	What-what are you doing?! Are you—Okay that’s not funny! Just stop horsing around!	Ross	anger	negative	78	3	7	22	00:09:54,093	00:09:57,917
844	I am not horsing around, okay? I am Porsching around.	Rachel	joy	positive	78	4	7	22	00:09:58,139	00:10:00,390
845	Uh-oh.	Rachel	fear	negative	78	5	7	22	00:10:08,733	00:10:10,775
846	Okay, stay calm. Nothing is going to happen to you, you are not in that much trouble.	Ross	neutral	neutral	78	6	7	22	00:10:10,943	00:10:16,072
847	Really? You think so?	Rachel	fear	negative	78	7	7	22	00:10:16,240	00:10:17,657
848	I was talking to myself! You’re going down!	Ross	anger	negative	78	8	7	22	00:10:17,825	00:10:20,619
849	Hey honey! I missed you today!	Monica	joy	positive	79	0	9	21	00:05:26,159	00:05:28,535
850	Oh, yeah?	Chandler	surprise	positive	79	1	9	21	00:05:28,703	00:05:31,204
851	Yeah. What d'you wanna do tonight?	Monica	neutral	neutral	79	2	9	21	0:05:31,956	0:05:33,168
852	Oh, well... Maybe we could...	Chandler	neutral	neutral	79	3	9	21	0:05:33,168	0:05:36,842
853	Ok, trying to turn me on by making a mess?	Monica	joy	positive	79	4	9	21	00:05:46,429	00:05:49,931
854	Know your audience!	Monica	joy	positive	79	5	9	21	00:05:50,099	00:05:51,683
855	Besides, tomorrow we're doing those fertility tests and until then you need to keep your tadpoles in the tank.	Monica	neutral	neutral	79	6	9	21	00:05:53,353	00:05:59,816
856	We really need to take those tests?	Chandler	sadness	negative	79	7	9	21	00:06:01,277	00:06:03,403
857	Honey, we've been trying to have a baby for over a year.	Monica	neutral	neutral	79	8	9	21	00:06:03,571	00:06:05,655
858	I think it's a good idea to find out if everything's ok. Just a few routine tests.	Monica	neutral	neutral	79	9	9	21	00:06:05,823	00:06:12,954
859	But I don't wanna do it in a cup!	Chandler	sadness	negative	79	10	9	21	00:06:08,910	00:06:12,954
860	Oh, hi Max! Hey, do you know everybody?	Phoebe	neutral	neutral	80	0	1	10	00:12:02,471	00:12:04,639
861	No. Have you seen David?	Max	neutral	neutral	80	1	1	10	00:12:04,807	00:12:06,683
862	No, no, he hasn't been around.	Phoebe	neutral	neutral	80	2	1	10	00:12:08,227	00:12:09,519
863	Well, if you see him, tell him to pack his bags. We are going to Minsk.	Max	neutral	neutral	80	3	1	10	00:12:09,687	00:12:13,273
864	Minsk?	Phoebe	surprise	negative	80	4	1	10	0:12:13,941	0:12:14,533
865	Minsk. It's in Russia.	Max	neutral	neutral	80	5	1	10	0:12:14,533	0:12:16,673
866	I know where Minsk is.	Phoebe	neutral	neutral	80	6	1	10	00:12:17,737	00:12:19,696
867	We got the grant. Three years, all expenses paid.	Max	joy	positive	80	7	1	10	00:12:20,406	00:12:25,535
868	So when, when do you leave?	Phoebe	neutral	neutral	80	8	1	10	00:12:26,078	00:12:27,328
869	January first	Max	neutral	neutral	80	9	1	10	00:12:27,538	00:12:29,205
870	You wanted to see me Professor Geller?	Elizabeth	joy	positive	81	0	6	19	0:09:51,882	0:09:53,444
871	Yes. Yes! Please, come in.	Ross	neutral	neutral	81	1	6	19	0:09:53,444	0:09:56,235
873	Oo-oo!	Ross	joy	positive	81	2	6	19	00:09:59,807	00:10:01,016
874	Pretty great! Except I did get a little attitude from the robot.	Joey	joy	positive	82	0	6	21	00:09:50,006	00:09:53,633
875	Damn those robots, they’re supposed to be our	Chandler	anger	negative	82	1	6	21	00:09:53,801	00:09:57,137
876	Anyway, it wasn’t the robot, it was the guy who controls him.	Joey	neutral	neutral	82	2	6	21	00:09:58,222	00:10:00,724
877	Yeah, he doesn’t like me.	Joey	anger	negative	82	3	6	21	0:10:00,891	0:10:04,063
878	He had C.H.E.E.S.E.	Joey	neutral	neutral	82	4	6	21	0:10:04,063	0:10:04,284
879	knock over the sandwich right when I was reaching for one!	Joey	anger	negative	82	5	6	21	00:10:02,227	00:10:06,771
880	Ohh!	Joey	surprise	positive	82	6	6	21	00:10:05,771	00:10:06,771
881	Well, why don’t you just get him fired?	Phoebe	neutral	neutral	82	7	6	21	00:10:06,939	00:10:08,607
882	I may have to, I hate to do it, but I’m the star!	Joey	anger	negative	82	8	6	21	0:10:08,774	0:10:11,706
883	Y’know?	Joey	neutral	neutral	82	9	6	21	0:10:11,706	0:10:12,508
884	There’s a limit to how many sandwiches I can eat off the floor.	Joey	neutral	neutral	82	10	6	21	00:10:12,612	00:10:15,905
885	Excuse me.	Joey	neutral	neutral	82	11	6	21	00:10:17,825	00:10:20,118
886	Joey Tribbiani.	Joey	neutral	neutral	82	12	6	21	00:10:20,286	00:10:22,579
887	Joe! I’m glad I found ya, I got an audition for ya!	Estelle	joy	positive	82	13	6	21	00:10:22,747	00:10:26,458
888	Wow!	Joey	surprise	positive	82	14	6	21	0:10:26,626	0:10:27,338
889	The thing is it’s kinda on the Q.T.	Estelle	neutral	neutral	82	15	6	21	0:10:27,338	0:10:29,678
890	The actor who has the part doesn’t know he might be fired.	Estelle	neutral	neutral	82	16	6	21	00:10:29,795	00:10:33,715
891	It’s the lead in a series, Mac and C.H.E.E.S.E.	Estelle	neutral	neutral	82	17	6	21	00:10:33,833	00:10:37,761
892	I’m the lead in Mac and C.H.E.E.S.E.!!	Joey	anger	negative	82	18	6	21	00:10:39,597	00:10:41,348
893	Oh good God! If you want a baby so bad just go steal it!	Monica	anger	negative	83	0	8	23	00:10:26,614	00:10:30,117
894	What is going on with you? Since when are you so crazy about babies?	Monica	surprise	positive	83	1	8	23	00:10:33,287	00:10:36,582
895	I’m not crazy about babies. I’m crazy about us.	Chandler	joy	positive	83	2	8	23	00:10:36,791	00:10:41,128
896	What?	Monica	surprise	positive	83	3	8	23	00:10:42,838	00:10:43,881
897	Look, we’ve always talked about having babies someday.	Chandler	neutral	neutral	83	4	8	23	00:10:44,131	00:10:47,885
898	I’m not saying it has to be right now, but I’m starting to think that we can handle it.	Chandler	neutral	neutral	83	5	8	23	00:10:48,094	00:10:53,307
899	We’re good.	Chandler	neutral	neutral	83	6	8	23	00:10:52,307	00:10:53,307
900	We’re really good.	Chandler	joy	positive	83	7	8	23	00:10:53,474	00:10:56,143
901	Oh, did you catch him?!	Monica	surprise	negative	84	0	5	13	00:09:39,036	00:09:41,288
903	Wh-what did he say?!	Ross	surprise	negative	84	1	5	13	00:09:39,036	00:09:41,288
904	He said, "Nice to meet you Glenda." Well, obviously I couldn't give him my real name?	Phoebe	neutral	neutral	84	2	5	13	00:09:41,539	00:09:48,128
905	Why?! Why not?!	Rachel	surprise	negative	84	3	5	13	00:09:48,379	00:09:49,462
906	Come on, you saw the way he ran out of here!	Phoebe	sadness	negative	84	4	5	13	00:09:49,714	00:09:51,172
908	He's gonna stick around and talk to the daughter he abandoned!	Phoebe	sadness	negative	84	5	5	13	00:09:51,382	00:09:54,175
909	What did you say to him?	Joey	neutral	neutral	84	6	5	13	00:09:54,427	00:09:56,136
910	Well, I said, I told him y'know, that I was the executor person of Francis' will and that I needed to talk to him so I'm gonna meet him at the coffee house later.	Phoebe	neutral	neutral	84	7	5	13	00:09:56,387	00:10:03,685
911	Oh yeah, sure.	Rachel	neutral	neutral	85	0	8	4	00:18:12,424	00:18:14,258
912	Okay, in about ten seconds you’re gonna see him kiss me.	Rachel	joy	positive	85	1	8	4	00:18:14,468	00:18:17,053
913	And in about five seconds you’re gonna see why.	Ross	neutral	neutral	85	2	8	4	00:18:17,221	00:18:21,349
914	Ross did I ever tell you about the time that I went backpacking through Western Europe?	Rachel	neutral	neutral	85	3	8	4	00:18:24,561	00:18:30,525
915	Okay, get ready to see some beggin’!	Rachel	joy	positive	85	4	8	4	00:18:37,407	00:18:40,409
916	Oh, you came on to Ross!	Phoebe	surprise	positive	85	5	8	4	00:18:41,078	00:18:43,579
917	What?!	Rachel	surprise	negative	85	6	8	4	0:18:44,456	0:18:46,542
918	Now I’m so happy.	Ross	joy	positive	85	7	8	4	0:18:46,542	0:18:47,724
919	What are you talking about?!	Rachel	surprise	negative	85	8	8	4	0:18:48,585	0:18:50,227
920	You used the Europe story!	Monica	joy	positive	85	9	8	4	0:18:50,227	0:18:52,106
921	That’s the magic story you use when you wanna have sex!	Chandler	anger	negative	85	10	8	4	00:18:52,214	00:18:55,675
922	How do you know about that story?!	Rachel	surprise	negative	85	11	8	4	0:18:57,803	0:19:02,115
923	How do	Joey	neutral	neutral	85	12	8	4	0:19:02,115	0:19:03,245
924	I heard it from my friend Irene who heard it from some guy!	Rachel	neutral	neutral	85	13	8	4	00:19:03,433	00:19:06,811
925	Some guy!!	Joey	surprise	positive	85	14	8	4	00:19:07,437	00:19:09,689
926	No. No, she told me his name was Ken Adams.	Rachel	neutral	neutral	85	15	8	4	00:19:12,484	00:19:15,153
927	Ken Adams!!	Joey	surprise	positive	85	16	8	4	00:19:18,115	00:19:19,532
928	How we doing, you guys ready?	Ross	neutral	neutral	86	0	1	8	00:13:16,003	00:13:17,545
929	Mom already called this morning to remind me not to wear my hair up. Did you know my ears are not my best feature?	Monica	neutral	neutral	86	1	1	8	00:13:17,797	00:13:23,134
930	Some days it's all I can think about.	Ross	neutral	neutral	86	2	1	8	00:13:23,385	00:13:25,637
931	Hi, sorry I'm late, I couldn't find my bearings.	Phoebe	neutral	neutral	86	3	1	8	00:13:26,514	00:13:29,516
932	Oh... ok, fine.	Ross	neutral	neutral	87	0	9	20	0:08:48,975	0:08:49,643
933	But... ehm...	Ross	neutral	neutral	87	1	9	20	0:08:49,643	0:08:50,985
934	I just have one question for you, ehm...	Ross	neutral	neutral	87	2	9	20	0:08:50,985	0:08:52,844
935	When we exit should we walk, or run, or prance, or stroll...	Ross	neutral	neutral	87	3	9	20	00:08:52,937	00:08:58,567
936	Stop it, stop it! He talks slow but he might pee fast! Ok, let's go!!	Charlie	joy	positive	87	4	9	20	00:08:58,734	00:09:03,572
937	I can’t believe this! How long as this been going on?	Phoebe	surprise	negative	88	0	8	14	00:01:10,560	00:01:12,960
938	Well umm, Alexandra has been	Monica	neutral	neutral	88	1	8	14	0:01:13,360	0:01:15,920
939	Oh, it has a name?	Phoebe	surprise	negative	88	2	8	14	0:01:15,920	0:01:16,825
940	Phoebe, don’t get upset!	Monica	sadness	negative	88	3	8	14	00:01:18,320	00:01:19,960
941	Okay—Oop! Too late! I’m leaving! Come on Chandler let’s go!	Phoebe	anger	negative	88	4	8	14	00:01:20,200	00:01:25,240
942	Well, Phoebe I thought I’d——Yeah, what the hell.	Chandler	neutral	neutral	88	5	8	14	00:01:26,360	00:01:30,160
943	Ben!	Joey	fear	negative	89	0	2	6	00:12:04,348	00:12:05,348
944	Oh, that's good. Maybe he'll hear you and pull the cord.	Chandler	anger	negative	89	1	2	6	00:12:06,767	00:12:10,562
945	Stop the bus! Wait! Wait! Wait!	Joey	fear	negative	89	2	2	6	00:12:10,730	00:12:15,525
946	Are you sure he didn't break it because it really hurts?	Monica	neutral	neutral	89	3	2	6	00:12:20,990	00:12:23,408
947	No, it's just a good bone bruise. And, right here is the puncture wound from your ring.	Doctor	neutral	neutral	89	4	2	6	00:12:23,576	00:12:30,749
948	Oh, I'm sorry, I'm really sorry.	Ross	sadness	negative	89	5	2	6	0:12:32,293	0:12:34,685
949	Sorry.	Ross	sadness	negative	89	6	2	6	0:12:34,685	0:12:35,144
950	Sorry!	Ross	sadness	negative	89	7	2	6	0:12:35,144	0:12:35,290
953	I got my s's back!	Ross	joy	positive	89	8	2	6	00:12:36,839	00:12:40,467
954	Which we can celebrate later.	Ross	neutral	neutral	89	9	2	6	00:12:41,177	00:12:43,803
955	Celebrate.	Ross	neutral	neutral	89	10	2	6	00:12:44,430	00:12:46,514
956	Ok, Paulo, why don't you just go get dressed, and then you be on your way, ok, bye-bye.	Rachel	joy	positive	90	0	2	1	00:11:02,536	00:11:08,208
957	Rachel, how did this happen?	Monica	neutral	neutral	90	1	2	1	00:11:09,418	00:11:11,044
958	I don't know, I just kinda ran into him last night.	Rachel	fear	negative	90	2	2	1	00:11:11,212	00:11:13,546
959	Where?	Phoebe	neutral	neutral	90	3	2	1	00:11:13,714	00:11:15,090
960	At his apartment. Is this juice?	Rachel	neutral	neutral	90	4	2	1	00:11:13,714	00:11:16,800
961	Whoa, whoa. And the fact that you dumped him because he hit on Phoebe?	Joey	anger	negative	90	5	2	1	00:11:17,426	00:11:21,179
962	Oh God, I know I'm a pathetic loser.	Rachel	sadness	negative	90	6	2	1	00:11:21,347	00:11:24,474
963	I licked my arm, what?	Phoebe	surprise	positive	91	0	2	2	00:09:10,633	00:09:12,425
964	It's breast milk.	Ross	neutral	neutral	91	1	2	2	00:09:12,593	00:09:14,928
965	So?	Phoebe	neutral	neutral	91	2	2	2	00:09:15,096	00:09:16,346
966	Phoebe, that is juice, squeezed from a person.	Rachel	neutral	neutral	91	3	2	2	00:09:16,514	00:09:20,600
967	What is the big deal?	Joey	anger	negative	91	4	2	2	00:09:21,435	00:09:24,229
968	What did you just do?	Chandler	surprise	negative	91	5	2	2	00:09:25,815	00:09:27,440
969	Ok, would people stop drinking the breast milk?	Ross	disgust	negative	91	6	2	2	00:09:29,485	00:09:32,904
970	You won't even taste it?	Phoebe	neutral	neutral	91	7	2	2	0:09:34,407	0:09:36,329
971	No!	Ross	disgust	negative	91	8	2	2	0:09:36,329	0:09:37,373
972	Not even if you just pretend that it's milk?	Phoebe	neutral	neutral	91	9	2	2	00:09:37,493	00:09:39,703
973	Not even if Carol's breast had a picture of a missing child on it.	Ross	disgust	negative	91	10	2	2	00:09:39,870	00:09:43,206
974	Aww!	All	surprise	positive	92	0	6	11	00:12:03,764	00:12:05,181
976	Hey Pheebs, could you please not put your feet up on my new……old sheet?	Ross	disgust	negative	92	1	6	11	00:12:11,564	00:12:16,735
977	Oh sure! Noo!	Phoebe	joy	positive	92	2	6	11	00:12:17,278	00:12:18,778
978	Ohh!!	Rachel	surprise	negative	92	3	6	11	00:12:18,946	00:12:19,988
979	My apothecary table!!!	Ross	surprise	negative	92	4	6	11	00:12:20,156	00:12:21,958
980	What?!	Phoebe	surprise	negative	92	5	6	11	0:12:22,658	0:12:23,326
982	Noooooo!!	Rachel	fear	negative	92	6	6	11	0:12:23,326	0:12:24,798
983	Ross, where did you get this?!	Phoebe	surprise	negative	92	7	6	11	00:12:25,619	00:12:28,747
985	Oh my God, Phoebe,	Rachel	anger	negative	92	8	6	11	00:12:31,375	00:12:33,251
986	Wow! Oh my God, well if they’ve ripped off our table ours must be much more than one and fifty dollars!	Phoebe	anger	negative	92	9	6	11	00:12:39,175	00:12:45,513
988	Well this doesn’t even smell like opium.	Phoebe	disgust	negative	92	10	6	11	00:12:47,641	00:12:50,018
989	Of course not, it smells like wine, which you spilled! And thanks for wrecking my sheet by the way.	Ross	anger	negative	92	11	6	11	00:12:50,186	00:12:55,356
990	How is she?	Rachel	sadness	negative	93	0	2	1	00:15:03,402	00:15:05,028
991	It's too soon to tell. She's resting, which is a good sign.	Phoebe	neutral	neutral	93	1	2	1	00:15:05,696	00:15:11,367
992	How's the hair?	Ross	neutral	neutral	93	2	2	1	00:15:12,703	00:15:15,288
993	I'm not gonna lie to you, Ross, it doesn't look good.	Phoebe	sadness	negative	93	3	2	1	00:15:12,703	00:15:17,206
994	I put a clip on one side, which seems to have stopped the curling.	Phoebe	neutral	neutral	93	4	2	1	00:15:19,084	00:15:22,295
995	Can we see her?	Joey	neutral	neutral	93	5	2	1	00:15:24,173	00:15:25,298
996	Your hair looks too good, I think it would upset her. Ross, why don't you come on in.	Phoebe	sadness	negative	93	6	2	1	00:15:25,883	00:15:31,387
998	How're you doing?	Joey	sadness	negative	93	7	2	1	00:15:38,479	00:15:40,980
999	Of course the packaging does appeal to grown-ups and kids alike.	Chandler	neutral	neutral	94	0	2	2	00:13:10,331	00:13:13,708
1000	Ross, you're being silly. I've tried it, it's no big deal. Just taste it.	Carol	joy	positive	94	1	2	2	00:13:15,920	00:13:21,549
1001	That would be no.	Ross	disgust	negative	94	2	2	2	00:13:21,717	00:13:23,551
1002	Come on. It doesn't taste bad.	Phoebe	neutral	neutral	94	3	2	2	00:13:24,345	00:13:28,306
1003	Yeah, it's kinda sweet, sorta like, uh...	Joey	neutral	neutral	94	4	2	2	00:13:28,474	00:13:31,392
1004	Cantaloupe juice.	Susan	joy	positive	94	5	2	2	00:13:31,560	00:13:33,686
1005	Exactly.	Joey	neutral	neutral	94	6	2	2	00:13:33,854	00:13:35,396
1006	You've tasted it? You've tasted it.	Ross	surprise	positive	94	7	2	2	00:13:42,404	00:13:46,199
1007	Uh huh.	Susan	neutral	neutral	94	8	2	2	00:13:46,367	00:13:47,659
1008	Oh, you've tasted it.	Ross	anger	negative	94	9	2	2	00:13:48,410	00:13:50,245
1009	You can keep saying it, but it won't stop being true.	Susan	neutral	neutral	94	10	2	2	00:13:52,414	00:13:55,375
1010	Gimme the bottle. Gimme the towel.	Ross	anger	negative	94	11	2	2	00:14:03,217	00:14:04,634
1011	I still don't get why Greg and Jenny would give us a fake number.	Monica	anger	negative	95	0	8	4	00:12:36,922	00:12:39,966
1012	Y’know, if they knew what they were doing they probably didn’t give you real names either.	Joey	neutral	neutral	95	1	8	4	00:12:40,134	00:12:46,181
1013	Okay, maybe people give out fake numbers, but they don’t give out fake names.	Monica	anger	negative	95	2	8	4	00:12:46,390	00:12:50,226
1014	Oh yeah? Hi, Ken Adams, nice to meet you.	Joey	neutral	neutral	95	3	8	4	00:12:50,394	00:12:54,147
1015	Regina Philange.	Phoebe	neutral	neutral	95	4	8	4	00:12:56,400	00:12:59,068
1016	I still don’t get it, we didn’t do anything wrong.	Chandler	surprise	negative	95	5	8	4	00:12:59,862	00:13:02,530
1017	I know! Although, you did tell an awful lot of jokes.	Monica	anger	negative	95	6	8	4	00:13:04,492	00:13:08,036
1018	I thought you said those jokes were funny. Joke! Joke! Joke!	Chandler	surprise	positive	95	7	8	4	00:13:08,871	00:13:12,707
1019	Joke. Joke. Blah! Blah!	Monica	anger	negative	95	8	8	4	00:13:12,875	00:13:15,627
1020	Well maybe it was all of your questions.	Chandler	neutral	neutral	95	9	8	4	0:13:20,508	0:13:22,490
1021	What about my questions?	Monica	neutral	neutral	95	10	8	4	0:13:22,490	0:13:23,602
1022	No, I’m sorry. It’s just my foot itches like crazy.	Cliff	neutral	neutral	96	0	8	24	00:04:00,603	00:04:03,523
1023	Oh, I’ll get it.	Phoebe	neutral	neutral	96	1	8	24	00:04:03,690	00:04:06,150
1024	Wow! I usually get to know a girl a little better before I let her spoon me.	Cliff	surprise	negative	96	2	8	24	00:04:07,735	00:04:11,572
1025	Relax, it’s not like we’re forking.	Phoebe	joy	positive	96	3	8	24	00:04:12,907	00:04:15,493
1026	Look at it! Ohhh! Wallpaper’s a little faded, that’s okay. Carpet’s a little loose. Hardwood floors!!	Monica	joy	positive	97	0	3	20	00:03:55,109	00:04:03,992
1027	Hey!	Phoebe	joy	positive	97	1	3	20	0:04:06,204	0:04:06,706
1028	Hello.	Chandler	neutral	neutral	97	2	3	20	0:04:06,706	0:04:08,722
1029	Oh! Ooh! Oh Monica! It’s so beautiful.	Phoebe	joy	positive	97	3	3	20	00:04:08,831	00:04:13,835
1030	I know!!!	Monica	joy	positive	97	4	3	20	00:04:11,835	00:04:13,835
1031	So, I’m here, ready to play.	Phoebe	joy	positive	97	5	3	20	0:04:14,963	0:04:16,675
1032	Okay.	Monica	neutral	neutral	97	6	3	20	0:04:16,675	0:04:17,695
1033	I brought a bunch of stuff for the house, so check it out. Ha-ha.	Phoebe	joy	positive	97	7	3	20	00:04:17,799	00:04:22,261
1034	What’s this?	Monica	surprise	positive	97	8	3	20	00:04:25,974	00:04:27,057
1035	That’s a dog, every house should have a dog.	Phoebe	joy	positive	97	9	3	20	00:04:27,225	00:04:29,559
1036	Not one that can pee on the roof.	Monica	surprise	negative	97	10	3	20	00:04:30,144	00:04:32,020
1037	Well, maybe it’s so big because the house was built on radioactive waste.	Phoebe	joy	positive	97	11	3	20	00:04:33,481	00:04:39,403
1038	And is this in case the house sneezes?	Chandler	surprise	negative	97	12	3	20	00:04:41,447	00:04:45,033
1039	No, no, that’s the ghost for the attic.	Phoebe	neutral	neutral	97	13	3	20	00:04:46,619	00:04:50,122
1040	I don’t want a ghost.	Monica	fear	negative	97	14	3	20	00:04:51,249	00:04:55,043
1041	Well, nobody wants a ghost. But you’ve got one, because the house is sitting on an ancient Indian burial ground.	Phoebe	neutral	neutral	97	15	3	20	00:04:56,462	00:05:02,342
1042	Wait a minute, the house was built on radioactive waste, and an ancient Indian burial ground? That would never happen.	Ross	surprise	positive	97	16	3	20	00:05:04,053	00:05:12,394
1043	Okay, obviously you don’t know much about the U.S. government.	Phoebe	neutral	neutral	97	17	3	20	00:05:14,063	00:05:17,899
1044	Hey!	Rachel	surprise	positive	97	18	3	20	0:05:19,068	0:05:20,960
1045	Hello.	All	neutral	neutral	97	19	3	20	0:05:20,960	0:05:21,458
1046	I need to talk to you!	Rachel	joy	positive	97	20	3	20	0:05:21,571	0:05:23,115
1047	Sure, what’s up?	Ross	neutral	neutral	97	21	3	20	0:05:23,115	0:05:24,625
1048	All right, I just got changed in thirty seconds so you can be alone with him. You'd better go for it.	Jeannine	anger	negative	98	0	3	12	00:05:20,528	00:05:28,076
1049	Please, I'm not going for anything.	Monica	disgust	negative	98	1	3	12	00:05:24,449	00:05:28,076
1050	Well, if you don't, I will.	Jeannine	anger	negative	98	2	3	12	0:05:28,244	0:05:29,955
1051	Would you please go?	Monica	joy	positive	98	3	3	12	0:05:29,955	0:05:31,517
1052	I would!	Ross	anger	negative	98	4	3	12	0:05:31,517	0:05:31,727
1053	Hey, guys, guys, did you see my new, china cabinet?!	Monica	joy	positive	99	0	3	20	00:09:00,831	00:09:04,876
1054	Uh-huh.	Ross and Rachel	neutral	neutral	99	1	3	20	00:09:05,294	00:09:06,336
1055	Watch, watch.	Phoebe	joy	positive	99	2	3	20	00:09:08,256	00:09:09,297
1057	Ooohhhh!!	Ross and Rachel	surprise	positive	99	3	3	20	0:09:10,633	0:09:10,717
1059	And, and!	Phoebe	joy	positive	99	4	3	20	0:09:10,717	0:09:12,855
1060	Ahhhh!!	Ross and Rachel	surprise	positive	99	5	3	20	00:09:12,969	00:09:15,345
1061	Hey, my Father’s house does that!	Chandler	surprise	positive	99	6	3	20	00:09:17,223	00:09:19,933
1062	O-o-o-okay, how did it go? Tell me everything.	Rachel	neutral	neutral	99	7	3	20	00:09:21,143	00:09:23,937
1063	Well, the movie was great, dinner was great, and there’s nothing like a cool, crisp New York evening.	Chandler	neutral	neutral	99	8	3	20	00:09:24,105	00:09:30,277
1064	Okay. It’s Emma.	Monica	neutral	neutral	100	0	1	1	00:13:23,916	00:13:26,460
1065	Emma! See? I don’t want it.	Rachel	sadness	negative	101	0	8	4	00:13:27,795	00:13:35,928
1066	Take it.	Monica	neutral	neutral	102	0	1	2	0:13:40,766	0:13:42,477
1067	What?	Rachel	neutral	neutral	102	1	1	2	0:13:42,477	0:13:43,955
1068	It’s clearly an Emma.	Monica	neutral	neutral	103	0	8	24	00:13:44,395	00:13:46,438
1069	Oh honey, but you love that name.	Rachel	sadness	negative	103	1	8	24	00:13:46,605	00:13:48,816
1070	Yeah, but I love you more.	Monica	joy	positive	103	2	8	24	00:13:49,817	00:13:51,986
1071	Besides y’know, nothing goes with Bing.	Monica	neutral	neutral	103	3	8	24	0:13:55,072	0:13:57,909
1072	So I’m screwed.	Monica	joy	positive	103	4	8	24	0:13:57,909	0:13:59,473
1081	Oh-oh, I'm a duck! I go, "Quack, quack!" I’m happy all the time!	Chandler	joy	positive	104	0	5	8	00:20:15,464	00:20:18,925
1082	Nice try.	Chandler	sadness	negative	104	1	5	8	00:20:30,395	00:20:31,520
1083	Wait, wait, wait!	Monica	joy	positive	104	2	5	8	00:20:31,688	00:20:33,522
1084	Look, Monica	Chandler	neutral	neutral	104	3	5	8	0:20:36,526	0:20:37,361
1085	Look!	Monica	surprise	negative	104	4	5	8	0:20:37,361	0:20:37,799
1086	This is not going to work.	Chandler	anger	negative	104	5	5	8	00:20:42,366	00:20:43,699
1087	I bet this will work!	Monica	joy	positive	104	6	5	8	00:20:43,867	00:20:45,660
1088	You are so great! I love you!	Chandler	joy	positive	104	7	5	8	00:20:54,086	00:20:56,754
1089	What?	Monica	surprise	positive	104	8	5	8	00:21:06,431	00:21:07,765
1090	Nothing! I said, I said "You're so great" and then I just, I just stopped talking!	Chandler	fear	negative	104	9	5	8	00:21:07,933	00:21:11,852
1091	You said you loved me! I can't believe this!	Monica	surprise	positive	104	10	5	8	00:21:13,563	00:21:15,815
1092	No I didn't!	Chandler	fear	negative	104	11	5	8	00:21:15,983	00:21:17,108
1093	Yes, you did!	Monica	surprise	positive	104	12	5	8	0:21:18,944	0:21:21,072
1094	No I didn't!	Chandler	fear	negative	104	13	5	8	0:21:21,072	0:21:21,468
1095	You love me!	Monica	joy	positive	104	14	5	8	00:21:22,281	00:21:23,823
1096	No I don't! Stop it! Stop it! Stop it! Stop it!	Chandler	anger	negative	104	15	5	8	00:21:24,032	00:21:26,993
1097	Hello Greg?	Monica	neutral	neutral	105	0	8	4	0:21:37,296	0:21:40,258
1098	Hi, this is Monica from the plane?	Monica	neutral	neutral	105	1	8	4	0:21:40,258	0:21:40,443
1099	Listen, the number that you gave me 853-5… That is their old number!	Monica	anger	negative	105	2	8	4	00:21:40,590	00:21:47,722
1100	Jenny’s been giving it out since they moved!	Monica	anger	negative	105	3	8	4	00:21:44,678	00:21:47,722
1101	Jenny! That is so Jenny!	Chandler	joy	positive	105	4	8	4	00:21:47,889	00:21:51,851
1102	Hey listen umm, how would you like to get together?	Monica	neutral	neutral	105	5	8	4	00:21:52,019	00:21:55,938
1103	Say next Saturday?	Monica	neutral	neutral	105	6	8	4	00:21:54,000	00:21:55,938
1104	Okay, how about Sunday?	Monica	neutral	neutral	105	7	8	4	00:21:56,106	00:21:58,316
1105	Okay umm, the week after that?	Monica	joy	positive	105	8	8	4	0:21:58,483	0:21:59,568
1106	The week after that?	Monica	joy	positive	105	9	8	4	0:21:59,568	0:22:01,261
1107	Y’know what Greg?	Monica	anger	negative	105	10	8	4	00:22:03,488	00:22:04,947
1109	We are good, interesting, funny people with	Monica	anger	negative	105	11	8	4	00:22:05,115	00:22:09,410
1110	Hey Chandler! Y’know that girl you went to college with who-who became a movie director?	Joey	neutral	neutral	106	0	6	18	00:01:59,994	00:02:03,997
1111	Oh yeah, Dana Keystone. She was in my Movement class.	Chandler	neutral	neutral	106	1	6	18	00:02:04,165	00:02:07,543
1112	What’s a Movement class?	Phoebe	neutral	neutral	106	2	6	18	00:02:08,169	00:02:09,795
1113	It’s Chandler’s way of pretending he didn’t take mime.	Monica	neutral	neutral	106	3	6	18	00:02:09,963	00:02:13,340
1114	Oh well listen, anyway she’s directing the new Al Pacino movie. You gotta get me an audition!	Joey	joy	positive	106	4	6	18	00:02:13,883	00:02:21,306
1115	Oh, I don’t know man. I haven’t talked to her in like ten years.	Chandler	neutral	neutral	106	5	6	18	00:02:17,846	00:02:21,306
1116	I am.	Phoebe	neutral	neutral	107	0	6	20	00:02:38,000	00:02:39,575
1117	Joey, what are you talking about? You’re a terrific actor.	Rachel	neutral	neutral	107	1	6	20	00:02:41,578	00:02:44,454
1118	You really think so?	Joey	surprise	positive	107	2	6	20	0:02:44,789	0:02:45,501
1119	Ugh, how can you even ask that question?!	Rachel	surprise	positive	107	3	6	20	0:02:45,501	0:02:48,182
1120	Ross! Get a shot of this. (He's carrying an issue of the	Joey	surprise	positive	108	0	5	3	00:05:14,564	00:05:18,025
1121	Oh, okay, I'm having another one!	Phoebe	fear	negative	108	1	5	3	00:05:35,126	00:05:37,669
1122	This one doesn't hurt either—Ooh, yes it does!	Phoebe	surprise	negative	108	2	5	3	00:05:37,879	00:05:40,756
1123	Ow!	Phoebe	anger	negative	108	3	5	3	00:05:39,756	00:05:40,756
1124	Ow!	Phoebe	anger	negative	108	4	5	3	0:05:41,132	0:05:41,466
1125	Ow!	Phoebe	anger	negative	108	5	5	3	0:05:41,466	0:05:41,550
1126	Ow!	Phoebe	anger	negative	108	6	5	3	0:05:41,550	0:05:43,135
1127	Ooh!	Phoebe	surprise	negative	108	7	5	3	00:05:43,676	00:05:45,385
1128	Oh, I was kinda hoping that was it.	Phoebe	sadness	negative	108	8	5	3	00:05:46,554	00:05:48,555
1129	Hey, where are Monica and Rachel anyway?	Ross	neutral	neutral	108	9	5	3	00:05:51,267	00:05:53,518
1131	Yeah, I love you. Okay, bye! Hi!	Frank	joy	positive	108	10	5	3	00:14:10,766	00:14:13,810
1132	Hi!	Rachel	joy	positive	108	11	5	3	00:14:14,812	00:14:15,895
1133	That was Alice's mom, she said she left five hours ago. She should be here by now!	Frank	fear	negative	108	12	5	3	00:14:16,105	00:14:20,567
1134	Oh, honey, don’t worry. She's gonna make it on time.	Rachel	neutral	neutral	108	13	5	3	00:14:20,776	00:14:22,485
1135	Yeah.	Frank	neutral	neutral	108	14	5	3	00:14:23,028	00:14:24,445
1136	I guess I set up the video camera to try and entice Joey.	Monica	neutral	neutral	109	0	5	9	00:20:41,823	00:20:46,077
1137	But sadly I could not be enticed.	Joey	joy	positive	109	1	5	9	00:20:47,371	00:20:50,331
1138	Unbelievable! I mean you really kept Joey's underwear?! Why? Why would you do that?!	Ross	disgust	negative	109	2	5	9	00:20:51,875	00:20:58,714
1139	I'm Monica. I'm disgusting. I stalk guys and keep their underpants.	Monica	sadness	negative	109	3	5	9	00:21:02,594	00:21:11,185
1140	Well, I think we've all learned something about who's disgusting and who's not.	Joey	anger	negative	109	4	5	9	00:21:15,148	00:21:20,403
1141	Eh?	Joey	neutral	neutral	109	5	5	9	00:21:20,570	00:21:21,988
1142	All right, now, I'm going to get back to my bucket.	Joey	neutral	neutral	109	6	5	9	00:21:22,155	00:21:26,242
1143	I'm only eating the skin, so the chicken's up for grabs.	Joey	neutral	neutral	109	7	5	9	00:21:27,703	00:21:30,913
1145	Ohh, okay, they gave you the old time pricing.	Phoebe	neutral	neutral	110	0	6	11	0:06:52,412	0:06:54,874
1146	Yeah.	Rachel	neutral	neutral	110	1	6	11	0:06:54,874	0:06:56,125
1147	Well, what period is it from?	Phoebe	neutral	neutral	110	2	6	11	00:06:57,417	00:06:59,167
1148	Uh, it’s from yore. Like the days of yore. Y’know?	Rachel	neutral	neutral	110	3	6	11	00:06:59,335	00:07:03,380
1149	Yes, yes I do.	Phoebe	neutral	neutral	110	4	6	11	00:07:03,589	00:07:05,757
1150	God, oh it’s just perfect!	Phoebe	joy	positive	110	5	6	11	00:07:05,925	00:07:09,219
1152	I bet it has a great story behind it too.	Phoebe	joy	positive	110	6	6	11	00:07:09,387	00:07:11,596
1153	Did they tell you anything?	Phoebe	neutral	neutral	110	7	6	11	00:07:11,764	00:07:13,890
1155	Yes! That I know, this is from White Plains.	Rachel	joy	positive	110	8	6	11	00:07:14,058	00:07:16,935
1156	White Plains. Oh, it sounds like such a magical place.	Phoebe	joy	positive	110	9	6	11	00:07:19,188	00:07:23,608
1157	So, you still don’t think I’m boyfriend material?	Chandler	anger	negative	111	0	3	25	00:11:50,876	00:11:55,588
1158	Huh?	Monica	neutral	neutral	111	1	3	25	00:11:56,298	00:11:57,340
1159	I saw you checking me out during the game last night.	Chandler	neutral	neutral	111	2	3	25	00:11:57,508	00:12:00,844
1160	I, umm, shut up!	Phoebe	anger	negative	112	0	4	1	00:13:29,892	00:13:32,101
1161	“Good-bye Phoebe and Ursula. I’ll miss you. P.S. Your Mom lives in Montauk.” You just wrote this!	Phoebe	sadness	negative	112	1	4	1	00:13:36,732	00:13:44,781
1162	Well, it’s pretty much the gist. Well, except for the poem. You read the poem, right?	Ursula	neutral	neutral	112	2	4	1	00:13:45,991	00:13:53,331
1163	Noooo!!	Phoebe	sadness	negative	112	3	4	1	00:13:53,499	00:13:55,166
1164	All right, hang on!	Ursula	neutral	neutral	112	4	4	1	00:13:55,918	00:13:57,752
1165	Rachel, it’s going to happen. Chandler is gonna move in here.	Monica	neutral	neutral	113	0	6	2	00:18:52,923	00:18:59,303
1166	But I	Rachel	sadness	negative	113	1	6	2	0:18:59,513	0:19:00,015
1167	No-no, wait!	Monica	neutral	neutral	113	2	6	2	0:19:00,015	0:19:02,147
1168	Just let me finish, okay?	Monica	sadness	negative	113	3	6	2	0:19:02,147	0:19:02,469
1169	This isn’t something that we just, we just impulsively decided in-in Vegas, this is something we both really want.	Monica	neutral	neutral	113	4	6	2	00:19:03,308	00:19:09,856
1170	And it	Monica	neutral	neutral	113	5	6	2	00:19:11,525	00:19:14,068
1171	It is? Really?	Rachel	surprise	negative	113	6	6	2	00:19:14,862	00:19:19,699
1172	Yeah, sweetie.	Monica	neutral	neutral	113	7	6	2	00:19:20,159	00:19:21,826
1173	I mean we’re not, we’re not gonna live together anymore?	Rachel	sadness	negative	113	8	6	2	00:19:23,620	00:19:27,540
1174	No.	Monica	sadness	negative	113	9	6	2	00:19:28,792	00:19:29,876
1175	What? Oh my God! I’m gonna miss you so much!	Rachel	sadness	negative	113	10	6	2	00:19:33,213	00:19:35,965
1176	I’m gonna miss you!	Monica	sadness	negative	113	11	6	2	00:19:36,175	00:19:37,967
1177	I mean it’s the end of an era!	Rachel	sadness	negative	113	12	6	2	00:19:39,094	00:19:40,928
1178	I know!	Monica	sadness	negative	113	13	6	2	00:19:41,138	00:19:42,638
