# Supplementary material for: Emotion inference in conversations based on commonsense enhancement and graph structures
Source: PLoS One. 2024 Dec 11;19(12):e0315039. doi: 10.1371/journal.pone.0315039 (PMC11633976; doi:10.1371/journal.pone.0315039)
Supplement: S1 File — Description: Public dataset that was used in this study, including all measured variables. Format: pkl file. Availability: The complete dataset can be downloaded from the following link: URL: https://affective-meld.github.io/. (ZIP) [file pone.0315039.s001.zip › MELD/test_sent_emo.csv]

Sr No.	Utterance	Speaker	Emotion	Sentiment	Dialogue_ID	Utterance_ID	Season	Episode	StartTime	EndTime
1	Why do all you’re coffee mugs have numbers on the bottom?	Mark	surprise	positive	0	0	3	19	00:14:38,127	00:14:40,378
2	Oh. That’s so Monica can keep track. That way if one on them is missing, she can be like, ‘Where’s number 27?!’	Rachel	anger	negative	0	1	3	19	00:14:40,629	00:14:47,385
3	Y'know what?	Rachel	neutral	neutral	0	2	3	19	00:14:56,353	00:14:57,520
19	Come on, Lydia, you can do it.	Joey	neutral	neutral	1	0	1	23	0:10:44,769	0:10:46,146
20	Push!	Joey	joy	positive	1	1	1	23	0:10:46,146	0:10:46,833
21	Push 'em out, push 'em out, harder, harder.	Joey	joy	positive	1	2	1	23	00:10:46,979	00:10:50,148
22	Push 'em out, push 'em out, way out!	Joey	joy	positive	1	3	1	23	00:10:50,316	00:10:52,609
23	Let's get that ball and really move, hey, hey, ho, ho.	Joey	joy	positive	1	4	1	23	00:10:52,777	00:10:55,612
24	Let's— I was just—yeah, right.	Joey	joy	positive	1	5	1	23	00:10:55,780	00:11:01,242
25	Push!	Joey	joy	positive	1	6	1	23	0:11:01,410	0:11:01,828
26	Push!	Joey	joy	positive	1	7	1	23	0:11:01,828	0:11:03,774
27	Okay.	Ross	neutral	neutral	2	0	5	16	00:07:26,446	00:07:27,487
28	Ross, didn't you say that there was an elevator in here?	Rachel	neutral	neutral	2	1	5	16	00:07:27,655	00:07:30,574
29	Uhh, yes I did but there isn't. Okay, here we go.	Ross	sadness	negative	2	2	5	16	00:07:30,741	00:07:34,119
30	Okay, go left. Left! Left!	Ross	surprise	negative	2	3	5	16	00:07:35,413	00:07:37,205
31	Okay, y'know what? There is no more left, left!	Rachel	anger	negative	2	4	5	16	00:07:39,709	00:07:43,128
32	Oh okay, lift it straight up over your head!	Ross	anger	negative	2	5	5	16	00:07:43,963	00:07:46,047
33	Straight up over your head!	Ross	anger	negative	2	6	5	16	0:07:46,215	0:07:47,777
34	You can do it!	Ross	joy	positive	2	7	5	16	0:07:47,777	0:07:48,648
35	You can do it!	Ross	joy	positive	2	8	5	16	00:07:48,759	00:07:50,010
36	Okay.	Ross	neutral	neutral	2	9	5	16	0:07:50,178	0:07:51,150
37	You got it?	Ross	neutral	neutral	2	10	5	16	0:07:51,150	0:07:52,227
38	Oh, okay, I get it.	Steve	neutral	neutral	3	0	5	15	00:05:59,776	00:06:01,777
39	No wait, look. Look! I'm sorry, it's just I've never even	Ross	fear	negative	3	1	5	15	00:06:02,153	00:06:06,823
40	Howard's the	Steve	neutral	neutral	3	2	5	15	00:06:09,660	00:06:12,329
41	Yes but too me he's just, man.	Ross	neutral	neutral	3	3	5	15	00:06:13,414	00:06:17,250
42	Okay, fine, whatever. Welcome to the building.	Steve	anger	negative	3	4	5	15	00:06:17,919	00:06:23,590
43	Ugh, can you believe that guy!	Ross	disgust	negative	3	5	5	15	00:06:26,177	00:06:28,178
44	Yeah. I really like his glasses.	Phoebe	neutral	neutral	3	6	5	15	00:06:28,346	00:06:30,889
45	Ohh!	Phoebe	surprise	positive	4	0	4	14	00:08:42,271	00:08:43,271
46	What?	Monica	neutral	neutral	4	1	4	14	0:08:43,439	0:08:43,951
47	It kicked! I think the baby kicked!	Phoebe	surprise	positive	4	2	4	14	0:08:43,951	0:08:45,488
48	Oh my God!	Monica	surprise	positive	4	3	4	14	00:08:45,608	00:08:46,900
49	Oh no wait, oh no, the elastic on my underwear busted.	Phoebe	neutral	neutral	4	4	4	14	00:08:47,068	00:08:50,820
50	Oh my God! I overslept! I was supposed to be on the set a half an hour ago! I gotta get out of here!	Joey	fear	negative	4	5	4	14	00:08:52,532	00:08:58,328
51	Oh wait, Joey, you can’t go like that! You stink!	Monica	disgust	negative	4	6	4	14	00:08:58,496	00:09:00,830
52	Look, I know I feel asleep before I could shower and now I don’t have time!	Joey	anger	negative	4	7	4	14	00:09:00,998	00:09:03,750
53	They’re just ten blocks away, if I run, I can make it.	Joey	neutral	neutral	4	8	4	14	00:09:03,918	00:09:06,419
54	You’re coming on to the entire room! I’m Chandler.	Chandler	anger	negative	5	0	4	20	00:14:37,960	00:14:50,179
55	Hi.	Chandler	neutral	neutral	5	1	4	20	0:14:48,095	0:14:48,947
56	Hi.	Marjorie	neutral	neutral	5	2	4	20	0:14:48,947	0:14:50,229
57	You mind if I	Chandler	neutral	neutral	5	3	4	20	0:14:50,347	0:14:50,769
58	No, please.	Marjorie	neutral	neutral	5	4	4	20	0:14:50,769	0:14:52,353
59	So uh, what are you in for?	Chandler	neutral	neutral	5	5	4	20	00:14:52,474	00:14:53,892
60	I talk in my sleep.	Marjorie	neutral	neutral	5	6	4	20	00:14:54,059	00:14:55,560
61	What a coincidence, I listen in my sleep.	Chandler	neutral	neutral	5	7	4	20	00:14:54,059	00:14:57,896
62	So why don’t you give me your number?	Joey	neutral	neutral	5	8	4	20	00:15:00,024	00:15:02,275
63	Previously on Friends.	Joey	neutral	neutral	6	0	3	16	00:00:02,711	00:00:05,796
64	I don’t know exactly. It’s-it’s sorta like wrestling.	Monica	neutral	neutral	6	1	3	16	00:03:23,661	00:03:26,246
65	Oh?!	Phoebe	surprise	negative	6	2	3	16	00:03:26,456	00:03:28,707
66	Yeah, but without the costumes.	Monica	neutral	neutral	7	0	3	24	00:03:26,456	00:03:28,707
67	Oh.	Phoebe	neutral	neutral	7	1	3	24	00:03:28,875	00:03:30,459
68	And it’s not fake, it’s totally brutal.	Joey	neutral	neutral	7	2	3	24	00:03:30,627	00:03:32,878
69	Yeah, it’s two guys in a ring, and the rules are: “They’re	Chandler	neutral	neutral	7	3	3	24	00:03:33,129	00:03:37,341
70	So you can like, bite, and pull people’s hair and stuff?	Monica	surprise	negative	7	4	3	24	00:03:38,218	00:03:40,761
71	Yeah, anything goes, except ah, eye gouging and fish hooking.	Ross	neutral	neutral	7	5	3	24	00:03:41,012	00:03:44,264
72	What’s fish hooking?	Monica	surprise	negative	7	6	3	24	00:03:44,474	00:03:46,924
73	Huh, what’s fish hooking... Thanks man, that would have been really hard to describe. What is that taste?	Ross	neutral	neutral	7	7	3	24	00:03:44,474	00:03:54,399
74	What? My hands are totally clean, I just gave the duck a bath.	Joey	neutral	neutral	7	8	3	24	00:03:55,068	00:03:58,654
75	Oh, Bob, he was nothing compared to you. I had to bite my lip to keep from screaming your name.	Jade	sadness	negative	8	0	2	5	00:16:47,631	00:16:57,223
76	Well, that makes me feel so good.	Chandler	joy	positive	8	1	2	5	00:16:59,810	00:17:02,437
77	It was just so awkward and bumpy.	Jade	neutral	neutral	8	2	2	5	0:17:03,272	0:17:05,704
78	Bumpy?	Ross	surprise	negative	8	3	2	5	0:17:05,704	0:17:05,961
79	Well, maybe he had some kind of uh, new, cool style, that you're not familiar with.	Chandler	neutral	neutral	8	4	2	5	00:17:07,818	00:17:12,155
80	And uh maybe you have to get used to it.	Chandler	neutral	neutral	8	5	2	5	00:17:12,948	00:17:14,574
81	Well there really wasn't much time to get used to it, you know what I mean?	Jade	joy	positive	8	6	2	5	00:17:14,742	00:17:18,244
82	Coming through! Oh! Coming through! Oh! Hello! Hi! No! Right! Coming through!	Phoebe	fear	negative	9	0	6	18	00:05:02,927	00:05:08,724
83	Oh well, it’s not so bad.	Monica	neutral	neutral	9	1	6	18	00:05:08,891	00:05:10,684
84	Yeah, most of the damage is pretty mostly contained in the bedrooms.	Fireman #1	sadness	negative	9	2	6	18	00:05:10,852	00:05:12,978
85	Oh!	Phoebe	surprise	negative	9	3	6	18	0:05:13,146	0:05:13,939
86	My God!	Rachel	surprise	negative	9	4	6	18	0:05:13,939	0:05:14,203
87	Hey buddy, do you think I can borrow your uniform this Thursday?	Joey	neutral	neutral	9	5	6	18	00:05:14,355	00:05:17,556
88	Excuse me?	Fireman #1	surprise	positive	9	6	6	18	00:05:18,443	00:05:21,361
89	Joey! He’s working! You would look	Monica	anger	negative	9	7	6	18	00:05:18,443	00:05:24,031
90	Oh, how bad is it?	Joey	sadness	negative	9	8	6	18	00:05:25,199	00:05:28,618
91	Oh, it’s bad. It’s really bad. The only thing in there that isn’t burned is an ass. Which I do	Phoebe	sadness	negative	9	9	6	18	00:05:25,199	00:05:34,416
92	How’s your room Rach?	Chandler	neutral	neutral	9	10	6	18	00:05:34,625	00:05:36,835
93	Everything’s ruined. My bed. My clothes. Look at my favorite blue sweater.	Rachel	sadness	negative	9	11	6	18	00:05:37,003	00:05:39,546
94	Isn’t that mine?	Monica	neutral	neutral	9	12	6	18	00:05:39,714	00:05:40,756
95	Fine! I’m sorry for your loss!	Rachel	anger	negative	9	13	6	18	00:05:41,841	00:05:44,426
96	So uh, you’re not gonna be able to live here for a while, you ladies have a place to stay?	Fireman #1	neutral	neutral	9	14	6	18	00:05:46,220	00:05:51,767
97	Wow! Oh-okay, look pal, I am	Rachel	joy	positive	9	15	6	18	00:05:51,934	00:05:58,398
98	Yes, they can stay with us.	Monica	neutral	neutral	9	16	6	18	00:06:04,155	00:06:06,490
99	Have you figured out what started the fire Mr. Fireman?	Chandler	neutral	neutral	9	17	6	18	00:06:06,657	00:06:09,284
100	There’s just so much pressure.	Joey	anger	negative	10	0	6	20	00:05:56,272	00:05:58,065
101	I mean no offense, but what you guys do is very different.	Joey	neutral	neutral	10	1	6	20	00:05:58,232	00:06:00,984
102	I don’t know if you’d understand.	Joey	neutral	neutral	10	2	6	20	00:06:01,152	00:06:02,903
103	Yeah, none of us have to deal with pressure at our jobs.	Ross	neutral	neutral	10	3	6	20	00:06:03,071	00:06:06,365
104	Well Phoebe, we gotta do something!	Rachel	sadness	negative	11	0	7	24	00:09:52,967	00:09:54,718
106	I mean there’s no way Joey’s gonna make it in time.	Rachel	fear	negative	11	1	7	24	0:09:54,969	0:09:57,431
107	So I’m gonna go through the hotel and see if there’s any other weddings going on.	Rachel	neutral	neutral	11	2	7	24	0:09:57,431	0:09:59,578
108	Okay. Oh but don’t tell them Monica’s pregnant because they frown on that.	Phoebe	neutral	neutral	11	3	7	24	00:09:59,765	00:10:04,269
109	Okay.	Rachel	neutral	neutral	11	4	7	24	00:10:04,437	00:10:05,770
111	What’s all this about you guys fighting?! Is this really over a room?! I mean, that is so silly!	Ross	anger	negative	12	0	6	3	00:12:31,167	00:12:39,966
112	Ross, we can handle this.	Monica	neutral	neutral	12	1	6	3	00:12:41,510	00:12:44,637
113	Well, apparently not, and I can’t just stand by and watch two people I care about very much be hurt over something that is so silly.	Ross	sadness	negative	12	2	6	3	00:12:44,805	00:12:53,271
114	I mean, enough of the silliness!	Ross	anger	negative	12	3	6	3	0:12:55,691	0:12:58,073
115	Well, why don’t you tell her to stop being silly!	Chandler	anger	negative	12	4	6	3	0:12:58,073	0:13:00,407
116	Okay-okay!	Ross	anger	negative	12	5	6	3	00:13:02,923	00:13:04,741
117	Two very good points, look I’ve known you both a long time, and I’ve never seen either of you one/millionth as happy as you’ve been since you’ve got together.	Ross	sadness	negative	12	6	6	3	00:13:06,243	00:13:19,464
118	Do you really want to throw that all away over a room?	Ross	sadness	negative	12	7	6	3	00:13:20,633	00:13:24,385
119	That is so silly.	Ross	joy	positive	12	8	6	3	00:13:24,553	00:13:26,846
120	Now wh-what is more important, love or silliness?	Ross	neutral	neutral	12	9	6	3	00:13:27,389	00:13:32,310
121	Well, we are fond of the silliness, but we also have a soft spot for the love.	Chandler	neutral	neutral	12	10	6	3	00:13:33,938	00:13:39,400
122	Love is the best medicine.	Monica	joy	positive	12	11	6	3	0:13:40,319	0:13:41,911
123	That’s laughter.	Chandler	joy	positive	12	12	6	3	0:13:41,911	0:13:42,880
124	Why do you do it?	Monica	neutral	neutral	12	13	6	3	0:13:42,988	0:13:43,572
125	I don’t know.	Chandler	neutral	neutral	12	14	6	3	0:13:43,572	0:13:44,954
126	Okay! All right! Now, Chandler you-you wanna live with Monica, right?	Ross	neutral	neutral	12	15	6	3	00:13:49,537	00:13:53,873
127	Yeah, I do.	Chandler	neutral	neutral	12	16	6	3	00:13:55,125	00:13:56,543
128	And Mon, you wanna live with Chandler, don’t ya?	Ross	neutral	neutral	12	17	6	3	00:13:56,710	00:13:59,045
129	Yes.	Monica	neutral	neutral	12	18	6	3	00:13:59,255	00:14:00,380
130	Good! A verbal contract is binding in the state of New York!	Ross	joy	positive	12	19	6	3	00:14:00,548	00:14:04,217
131	Oh.	Roger	neutral	neutral	13	0	1	13	00:19:48,687	00:19:49,854
132	But I don't. Me, Phoebe.	Phoebe	neutral	neutral	13	1	1	13	00:19:50,022	00:19:52,648
133	Well, I'm not I'm not at all surprised they feel that way.	Roger	neutral	neutral	13	2	1	13	00:19:54,860	00:19:57,111
134	You're not? See, that's why you're so great!	Phoebe	surprise	positive	13	3	1	13	00:19:57,321	00:19:59,739
135	Actually it's, it's quite, y'know, typical behaviour when you have this kind of dysfunctional group dynamic.	Roger	neutral	neutral	13	4	1	13	00:20:00,115	00:20:06,662
136	Y'know, this kind of co-dependant, emotionally stunted, sitting in your stupid coffee house with your stupid big cups which, I'm sorry, might as well have nipples on them, and you're like all 'Oh, define me!	Roger	anger	negative	13	5	1	13	00:20:06,872	00:20:20,384
137	Define me!	Roger	anger	negative	13	6	1	13	00:20:21,845	00:20:26,307
138	Love me, I need love!	Roger	anger	negative	13	7	1	13	00:20:26,516	00:20:29,310
140	Have you really done this before?	Phoebe	surprise	positive	14	0	6	4	0:21:26,952	0:21:28,474
141	Yeah!	Joey	joy	positive	14	1	6	4	0:21:28,474	0:21:29,058
142	Yeah!	Joey	joy	positive	14	2	6	4	0:21:29,058	0:21:29,440
143	Yeah!	Joey	joy	positive	14	3	6	4	0:21:29,440	0:21:29,806
144	You just take a big, big swing.	Joey	neutral	neutral	14	4	6	4	00:21:29,830	00:21:32,456
145	Now, don’t hold back.	Joey	neutral	neutral	14	5	6	4	00:21:32,624	00:21:34,542
147	Hey!	Phoebe	joy	positive	14	6	6	4	0:21:36,878	0:21:37,590
148	Hey-hey-hey!	Joey	joy	positive	14	7	6	4	0:21:37,590	0:21:39,055
149	What are you doing?	Chandler	neutral	neutral	14	8	6	4	00:21:39,339	00:21:40,381
150	We’re just celebrating that Joey got his health insurance back.	Phoebe	joy	positive	14	9	6	4	00:21:40,549	00:21:44,093
151	Oh, all right.	Chandler	neutral	neutral	14	10	6	4	00:21:45,137	00:21:46,804
152	Yeah! Sure! Yep! Oh, y'know what? If I heard a shot right now, I'd throw my body on you.	Phoebe	joy	positive	15	0	5	20	00:13:12,500	00:13:18,505
153	Oh yeah? Well maybe you and I should take a walk through a bad neighborhood.	Gary	joy	positive	15	1	5	20	00:13:18,576	00:13:21,341
154	Okay!	Phoebe	joy	positive	15	2	5	20	00:13:21,592	00:13:22,884
156	Bye!	Phoebe	neutral	neutral	15	3	5	20	0:13:24,386	0:13:24,929
157	Bye!	Joey	neutral	neutral	15	4	5	20	0:13:24,929	0:13:26,873
158	Cut it out Ross! I hate to have to save your life and kick your ass in the same day!	Joey	anger	negative	15	5	5	20	00:13:30,810	00:13:36,439
159	Hey, Joey, could you pass the cheese?	Monica	neutral	neutral	16	0	4	10	00:11:36,362	00:11:38,405
161	Listen uh, I’d prefer it if you didn’t call me Joey.	Joey	neutral	neutral	16	1	4	10	00:11:40,574	00:11:42,283
162	Since I don’t know anyone here, I thought it’d be cool to try out a cool work nickname.	Joey	neutral	neutral	16	2	4	10	00:11:42,535	00:11:45,912
163	Hey, dragon! Here’s your tips from Monday and Tuesday.	A Waiter	neutral	neutral	16	3	4	10	00:11:46,080	00:11:52,377
164	There’s like-there’s like 300 bucks in this one!	Joey	surprise	negative	16	4	4	10	00:11:53,504	00:11:55,296
165	Yeah, people get pretty generous around the holidays. And it never hurts to wear tight trousers.	The Waiter	neutral	neutral	16	5	4	10	00:11:55,548	00:12:01,594
167	Could the waiters gather around to hear tonight’s specials?	Monica	neutral	neutral	16	6	4	10	00:12:04,056	00:12:06,975
168	Okay, first there is a Chilean Sea Bass prepared with a Mango relish on a bag—Why is nobody writing these down?	Monica	neutral	neutral	16	7	4	10	00:12:07,143	00:12:13,273
169	Because we can remember them.	The Waiter	neutral	neutral	16	8	4	10	00:12:13,524	00:12:14,816
170	Because your all gonna make up fake specials and make me cook them like you did the other night?	Monica	anger	negative	16	9	4	10	00:12:15,151	00:12:19,195
171	Hey. When you guys were kids and you played	Ross	neutral	neutral	17	0	3	7	00:01:58,868	00:02:01,995
172	I was always Joanne.	Monica	neutral	neutral	17	1	3	7	00:02:02,205	00:02:05,874
173	Question. Was ah, ‘Egg the Gellers!’ the war cry of your neighbourhood?	Joey	neutral	neutral	17	2	3	7	00:02:06,042	00:02:10,295
174	Ewww! Oh! It’s the Mattress King!	Phoebe	disgust	negative	17	3	3	7	00:02:12,257	00:02:14,049
176	Don’t look honey. Change the channel! Change the channel!	Chandler	disgust	negative	17	4	3	7	00:02:14,217	00:02:15,884
177	Wait! Wait! I wanna see this. After I divorce him, half of that kingdom is gonna be mine.	Janice	joy	positive	17	5	3	7	00:02:16,052	00:02:21,974
178	What a wank!	Chandler	anger	negative	17	6	3	7	00:02:40,994	00:02:42,870
179	Oh, I cannot believe he’s using our divorce to sell mattresses.	Janice	anger	negative	17	7	3	7	00:02:43,037	00:02:47,082
180	I know!	Monica	anger	negative	17	8	3	7	00:02:47,250	00:02:51,420
181	And four ninety-nine for a pillow top queen set, who cares about the divorce, those babies will sell themselves.	Monica	anger	negative	17	9	3	7	00:02:51,588	00:02:53,922
182	And I’m appalled for you by the way.	Monica	anger	negative	17	10	3	7	00:02:56,050	00:02:58,886
183	You had to do it, didn’t you? You couldn’t just leave it alone.	Rachel	sadness	negative	17	11	3	7	00:13:45,741	00:13:47,909
184	Four percent. Okay. I tip more than that when there’s a bug in my food.	Ross	disgust	negative	17	12	3	7	00:13:48,077	00:13:52,580
185	Ross, tonight was about the two of you getting along. Oh, would you just see my chiropractor, already.	Rachel	anger	negative	17	13	3	7	00:13:52,748	00:13:58,628
186	Yeah, I’m gonna go to a doctor who went to school in a mini-mall.	Ross	disgust	negative	17	14	3	7	00:13:58,796	00:14:02,882
187	Hey Pheebs, what are you doing?	Ross	neutral	neutral	17	15	3	7	00:14:07,221	00:14:09,222
188	I’m, I’m freaking out!	Phoebe	fear	negative	17	16	3	7	00:14:09,390	00:14:12,225
189	Monica kinda trusted me with something and she shouldn’t have!	Phoebe	fear	negative	17	17	3	7	00:14:14,270	00:14:18,147
190	All right, I haven’t lived here in a while, so I have to ask you something.	Phoebe	neutral	neutral	17	18	3	7	00:14:18,315	00:14:21,276
191	Does Monica still turn on the lights in her bedroom?	Phoebe	neutral	neutral	17	19	3	7	00:14:21,443	00:14:23,820
192	Um. yeah.	Rachel	neutral	neutral	17	20	3	7	0:14:25,614	0:14:26,636
193	I am	Phoebe	neutral	neutral	17	21	3	7	0:14:26,636	0:14:27,962
194	All right, look, here’s the bottom line Ross, this is fixable, if we act fast, okay.	Rachel	neutral	neutral	17	22	3	7	00:14:30,536	00:14:35,164
195	So, I’ll invite him to brunch tomorrow and you can make nice.	Rachel	neutral	neutral	17	23	3	7	00:14:35,332	00:14:38,126
196	Look, honey, I have tried to make nice, it doesn’t work.	Ross	anger	negative	17	24	3	7	00:14:38,294	00:14:41,546
197	Okay, look, Ross, I realise that my Father is difficult, but that’s why you have got to be the bigger man here.	Rachel	neutral	neutral	17	25	3	7	00:14:41,755	00:14:47,677
198	Look sweetie, I could be the bigger man, I could be the biggest man, I could be a big, huge, giant man, and it still wouldn’t make any difference, except that I could pick your Father up and say ‘Like me!	Ross	anger	negative	17	26	3	7	00:14:47,845	00:15:00,023
199	Like me tiny doctor!’	Ross	anger	negative	17	27	3	7	00:14:55,644	00:15:00,023
200	Okay, well can’t you just try it one more time Ross? For me? For me?	Rachel	sadness	negative	17	28	3	7	00:15:01,817	00:15:05,320
201	Rachel one brunch is not gonna solve anything. You gotta face it, okay we’re never gonna get along.	Ross	anger	negative	17	29	3	7	00:15:05,487	00:15:10,575
202	Okay, well you are just gonna have too, okay.	Rachel	anger	negative	17	30	3	7	00:15:10,743	00:15:12,994
203	Because I already got a Mother and a Father who cannot stay in the same room together, okay, I don’t wanna have to have a separate room for you too!	Rachel	anger	negative	17	31	3	7	00:15:13,162	00:15:18,917
205	Okay, okay, okay. I’ll get the bagels.	Ross	neutral	neutral	17	32	3	7	00:15:21,837	00:15:23,671
206	Okay now Joey, y'know that since you're returning all of this stuff right after the audition you're gonna have to wear underwear?	Rachel	neutral	neutral	18	0	6	1	00:04:22,679	00:04:27,933
207	All right, then you'd better show me some of that too then.	Joey	neutral	neutral	18	1	6	1	00:04:29,600	00:04:31,895
208	Okay, it's missing something. Ooh, I know! Umm, okay.	Rachel	neutral	neutral	18	2	6	1	00:04:33,523	00:04:39,069
209	Really? A purse?	Joey	surprise	positive	19	0	1	1	00:04:43,666	00:04:45,033
210	It's not a purse! It's a shoulder bag.	Rachel	anger	negative	20	0	5	13	00:04:45,285	00:04:48,161
211	It looks like a women's purse.	Joey	neutral	neutral	20	1	5	13	00:04:48,871	00:04:50,872
212	No Joey, look. Trust me, all the men are wearing them in the spring catalog. Look. See look,	Rachel	neutral	neutral	20	2	5	13	00:04:51,582	00:04:58,547
213	See look,	Joey	neutral	neutral	20	3	5	13	00:04:59,465	00:05:02,134
214	Exactly! Unisex!	Rachel	neutral	neutral	20	4	5	13	00:05:16,107	00:05:18,150
215	Maybe you need sex.	Joey	neutral	neutral	20	5	5	13	00:05:18,401	00:05:21,528
216	No! No Joey! U-N-I-sex.	Rachel	joy	positive	20	6	5	13	00:05:23,072	00:05:26,616
217	Well, I ain't gonna say no to that.	Joey	neutral	neutral	20	7	5	13	00:05:28,328	00:05:30,704
218	So, um, have you told your parents?	Phoebe	neutral	neutral	21	0	2	4	00:17:25,711	00:17:28,337
219	No, but it'll be OK, they're pretty cool, my brother's straight so. . .	Duncan	neutral	neutral	21	1	2	4	00:17:28,839	00:17:34,385
220	Here you go.	Phoebe	neutral	neutral	21	2	2	4	00:17:35,888	00:17:37,305
221	You know what, I just have one more question, um, if you had figured this out sooner and um, I had been around, do you think that I would have been the one who.	Phoebe	neutral	neutral	21	3	2	4	00:17:37,556	00:17:48,441
224	no, um, I'm sorry, don't tell me, I don't think either answer would make me feel better.	Phoebe	sadness	negative	21	4	2	4	00:17:49,443	00:17:55,698
225	I love you Phoebe.	Duncan	joy	positive	21	5	2	4	00:17:57,701	00:17:58,868
226	So your brother's straigh huh? Seriously.	Phoebe	surprise	positive	21	6	2	4	00:18:14,176	00:18:16,511
227	Hey!	Chandler	joy	positive	22	0	5	5	0:18:17,554	0:18:18,186
228	Hi.	Monica	neutral	neutral	22	1	5	5	0:18:18,186	0:18:20,776
229	I just came over to drop off…nothing. So that weekend kinda sucked, huh?	Chandler	neutral	neutral	22	2	5	5	00:18:21,100	00:18:31,109
230	Yeah, it did.	Monica	joy	positive	22	3	5	5	00:18:31,902	00:18:33,111
231	So, I guess this is over.	Chandler	sadness	negative	22	4	5	5	00:18:33,821	00:18:35,905
232	What?	Monica	neutral	neutral	22	5	5	5	00:18:37,382	00:18:39,867
233	Well, y'know, you and me, it had to end sometime.	Chandler	sadness	negative	22	6	5	5	00:18:37,382	00:18:41,744
234	Why, exactly?	Monica	surprise	negative	22	7	5	5	00:18:42,746	00:18:44,247
235	Because of the weekend, we had a fight.	Chandler	sadness	negative	22	8	5	5	00:18:44,581	00:18:46,833
236	Chandler that's crazy!	Monica	surprise	positive	22	9	5	5	00:18:47,000	00:18:49,502
237	If you give up every time you'd have a fight with someone you'd never be with anyone longer than—Ohhh!	Monica	anger	negative	22	10	5	5	00:18:49,670	00:18:59,512
238	So, this isn't over?	Chandler	neutral	neutral	22	11	5	5	00:19:03,183	00:19:04,517
239	You are so cute!	Monica	joy	positive	22	12	5	5	00:19:06,520	00:19:08,563
240	No.	Monica	joy	positive	22	13	5	5	0:19:10,941	0:19:12,653
241	No, it was a fight.	Monica	neutral	neutral	22	14	5	5	0:19:12,653	0:19:13,715
242	You deal with it and move on!	Monica	joy	positive	22	15	5	5	0:19:13,819	0:19:16,113
243	It's nothing to freak out about.	Monica	neutral	neutral	22	16	5	5	0:19:16,113	0:19:18,227
244	Really? Okay. Great!	Chandler	joy	positive	22	17	5	5	00:19:18,866	00:19:21,826
245	Ohh, welcome to an adult relationship!	Monica	joy	positive	22	18	5	5	00:19:22,202	00:19:24,996
246	We're in a relationship?	Chandler	surprise	negative	22	19	5	5	00:19:28,917	00:19:30,251
247	I'm afraid so.	Monica	neutral	neutral	22	20	5	5	0:19:33,463	0:19:34,673
248	Okay.	Chandler	neutral	neutral	22	21	5	5	0:19:34,673	0:19:36,575
249	Hi!	Rachel	joy	positive	23	0	5	6	00:13:31,143	00:13:32,727
250	So you like the short hair better.	Danny	neutral	neutral	23	1	5	6	00:13:35,856	00:13:37,941
251	What? Yeti—I mean Danny?	Rachel	neutral	neutral	23	2	5	6	00:13:36,941	00:13:42,904
252	Can I tell you a little secret?	Phoebe	neutral	neutral	24	0	5	3	0:09:36,200	0:09:37,582
253	Yeah!	Rachel	joy	positive	24	1	5	3	0:09:37,582	0:09:38,121
254	I want to keep one.	Phoebe	neutral	neutral	24	2	5	3	00:09:39,120	00:09:40,996
255	Ohh, I'm gonna be on the news!	Rachel	joy	positive	24	3	5	3	00:09:45,876	00:09:47,877
257	What? Honey.	Monica	neutral	neutral	25	0	3	21	00:04:13,503	00:04:15,170
258	Oh, I am, my side still hurts from when you crashed into me yesterday.	Rachel	neutral	neutral	25	1	3	21	00:04:15,338	00:04:18,799
259	Oh God, I’m so sorry.	Monica	sadness	negative	25	2	3	21	0:04:18,967	0:04:20,279
260	I know.	Rachel	neutral	neutral	25	3	3	21	0:04:20,279	0:04:20,655
261	Ow!!	Rachel	anger	negative	25	4	3	21	0:04:20,655	0:04:20,817
262	Oh God!	Monica	surprise	negative	25	5	3	21	00:04:20,885	00:04:22,511
263	Hey, you guys! Guess what?	Ross	joy	positive	25	6	3	21	00:04:23,763	00:04:25,722
264	Got a job on a river boat?	Rachel	neutral	neutral	25	7	3	21	00:04:29,727	00:04:31,270
265	Y'know what I didn’t wear this suit for a year because you hated it. Well, guess what? You’re not my girlfriend anymore so...	Ross	anger	negative	25	8	3	21	00:04:33,564	00:04:38,902
266	Oh I see, so this suit is making a point.	Rachel	neutral	neutral	25	9	3	21	00:04:39,070	00:04:41,571
268	Now that you’re on you’re own, you’re free to look as stupid as you like.	Rachel	anger	negative	25	10	3	21	00:04:41,739	00:04:44,908
269	You like it right?	Ross	neutral	neutral	25	11	3	21	00:04:46,703	00:04:47,703
270	Oh absolutely. I like it even more on you than I did on Colonel Sanders. Ross! Ross! I’m kidding!	Monica	neutral	neutral	25	12	3	21	00:04:47,870	00:04:54,376
271	Yeah, come here!	Rachel	neutral	neutral	25	13	3	21	00:04:51,708	00:04:54,376
272	What-what was it you were gonna tell us?	Monica	neutral	neutral	25	14	3	21	0:04:54,544	0:04:57,464
273	Yeah. Oh! Was how you invented the cotton gin?!	Rachel	neutral	neutral	25	15	3	21	0:04:57,464	0:04:57,604
274	Okay, good bye!	Ross	anger	negative	25	16	3	21	00:04:57,714	00:04:58,797
275	Hey I got one! I got one!	Joey	joy	positive	26	0	1	9	00:12:22,771	00:12:25,649
276	Hi!	Man	joy	positive	27	0	8	20	0:12:28,527	0:12:28,861
277	Hi.	Phoebe	neutral	neutral	27	1	8	20	0:12:28,861	0:12:29,628
278	Oh uh, up or down?	Man	neutral	neutral	28	0	8	23	0:12:29,737	0:12:30,699
279	Oh down please. I-I hate to be a ball buster can I just do it?	Phoebe	joy	positive	28	1	8	23	0:12:30,699	0:12:33,472
280	Could you press up too please?	Man	neutral	neutral	28	2	8	23	00:12:42,541	00:12:45,127
281	Sure! I feel so bad for you. I broke my leg once too.	Phoebe	sadness	negative	28	3	8	23	0:12:46,670	0:12:49,465
282	Oh yeah? How’d yours happen?	Man	neutral	neutral	28	4	8	23	0:12:49,465	0:12:51,026
283	Well, it’s a long story.	Phoebe	neutral	neutral	28	5	8	23	0:12:51,175	0:12:52,302
284	It’s kind of embarrassing.	Phoebe	neutral	neutral	28	6	8	23	0:12:52,302	0:12:53,656
285	Let’s just say there was a typographical error with a sex manual.	Phoebe	joy	positive	28	7	8	23	00:12:53,761	00:12:57,848
286	How about you?	Phoebe	neutral	neutral	28	8	8	23	0:12:59,934	0:13:00,644
287	Car accident.	Man	sadness	negative	28	9	8	23	0:13:00,644	0:13:01,766
289	Oh, let me guess some idiot on a cell phone wasn’t paying attention?	Man	neutral	neutral	28	10	8	23	00:13:01,936	00:13:06,690
290	Yeah. Me. Oh hey, that’s me. Hey uh, I take it you’re just visiting someone.	Man	neutral	neutral	28	11	8	23	00:13:04,690	00:13:14,657
291	Uh-huh, yeah.	Phoebe	neutral	neutral	28	12	8	23	00:13:14,865	00:13:15,908
292	Well umm, if you have sometime y’know and maybe you might want to visit someone else	Man	neutral	neutral	28	13	8	23	00:13:16,075	00:13:20,246
293	Oh yeah! I-I would like that.	Phoebe	joy	positive	28	14	8	23	00:13:20,496	00:13:22,206
295	Wait! What?! No!! Elevator!! No!	Phoebe	anger	negative	28	15	8	23	00:13:22,273	00:13:28,170
296	Uh, you gotta press the button.	Joey	neutral	neutral	28	16	8	23	00:13:28,379	00:13:30,798
297	Oh we did, and you still have all your lamps.	Chandler	neutral	neutral	29	0	9	19	00:17:00,020	00:17:03,815
298	Oh, I didn't factor in the room tax.	Chandler	surprise	negative	29	1	9	19	00:17:05,817	00:17:09,571
299	Oh dude, don't worry about it, I found an unattended maid's car. We're way ahead of the game.	Ross	neutral	neutral	29	2	9	19	00:17:09,738	00:17:14,826
300	Oh my god.	Ross	surprise	positive	29	3	9	19	0:17:14,993	0:17:16,036
301	What?	Chandler	surprise	positive	29	4	9	19	0:17:16,036	0:17:17,371
302	There's something new in the bowl.	Ross	surprise	positive	29	5	9	19	00:17:17,454	00:17:20,081
303	Look, we have enough, just walk away.	Chandler	fear	negative	29	6	9	19	0:17:20,248	0:17:22,270
304	No, but I want...I want the pinecones!	Ross	joy	positive	29	7	9	19	0:17:22,270	0:17:25,107
305	There's a forest right outside.	Chandler	neutral	neutral	29	8	9	19	0:17:25,920	0:17:27,922
306	It's not the same.	Ross	neutral	neutral	29	9	9	19	0:17:27,922	0:17:29,758
307	Ok, go quick!	Chandler	fear	negative	29	10	9	19	00:17:29,883	00:17:32,427
308	Thank you for a delightful stay.	Ross	joy	positive	29	11	9	19	00:17:39,350	00:17:42,145
309	Oh, my maple candy!	Ross	joy	positive	29	12	9	19	00:17:50,653	00:17:53,615
310	Oh my God, what happened?	Rachel	surprise	negative	30	0	3	3	00:16:54,013	00:16:55,680
311	Oh. God, crazy Chandler. He spun me...off...the...bed!	Janice	joy	positive	30	1	3	3	00:16:55,848	00:17:00,393
312	Wow! Spinning that sounds like fun.	Rachel	joy	positive	30	2	3	3	00:17:00,644	00:17:04,272
313	Oh, I wish. No, you know he was just trying Ross's Hug and Roll thing.	Janice	joy	positive	30	3	3	3	00:17:05,691	00:17:11,404
314	Ross's what?	Rachel	surprise	positive	30	4	3	3	00:17:14,450	00:17:15,491
315	You know what, where he hugs you and kinda rolls you away and... Oh... my....God.	Janice	disgust	negative	30	5	3	3	00:17:15,659	00:17:27,045
316	Whoops. Oh, hey, do you need help with that?	Rachel	neutral	neutral	31	0	4	13	00:12:52,521	00:12:54,522
317	Yes!! Yes! Yes! Yes!! That’s my Dad, that’s Frank! Yeah! I’m sorry I’m getting all flingy.	Phoebe	surprise	positive	32	0	3	25	00:05:53,186	00:06:00,442
318	Take it easy--if you want, there’s cookies on the counter, or, or--sangria! I can make sangria!	Phoebe Sr	joy	positive	32	1	3	25	00:06:00,651	00:06:06,156
319	No-no, sorry. Cookies are good, thanks.	Phoebe	neutral	neutral	32	2	3	25	0:06:06,324	0:06:09,119
320	Oh.	Phoebe Sr	neutral	neutral	32	3	3	25	0:06:09,119	0:06:09,303
321	Well, so, umm, anyway umm, I’ve been, I’ve been looking for my Father, and umm, have you heard from him, or seen him?	Phoebe	neutral	neutral	32	4	3	25	00:06:09,827	00:06:19,336
322	Oh no, I-I’m sorry, I guess we lost track of everybody after high school.	Phoebe Sr	sadness	negative	32	5	3	25	00:06:18,000	00:06:22,047
323	Oh, okay. Well, so tell me everything about my parents. Everything.	Phoebe	neutral	neutral	32	6	3	25	00:06:23,758	00:06:29,429
324	Ohh, well. Y'know we were always together, in fact the had a nickname for the three of us.	Phoebe Sr	neutral	neutral	32	7	3	25	00:06:29,597	00:06:35,018
325	Oh, what? What was it?	Phoebe	surprise	positive	32	8	3	25	0:06:35,186	0:06:36,658
326	The three losers.	Phoebe Sr	sadness	negative	32	9	3	25	0:06:36,658	0:06:38,195
327	Oh, poor Lily.	Phoebe Sr	sadness	negative	32	10	3	25	00:06:39,107	00:06:40,857
328	Ohh, y'know I-I heard about what happened, that must have been just terrible for you, losing your mother that way.	Phoebe Sr	sadness	negative	32	11	3	25	00:06:42,568	00:06:49,241
329	Yeah, no, it was great.	Phoebe	joy	positive	32	12	3	25	00:06:50,076	00:06:52,285
330	Well, alright, we already tried feeding her, changing her, burping her, oh try this one!	Phoebe	sadness	negative	33	0	9	2	00:07:20,064	00:07:28,029
331	Go back in time and listen to Phoebe!	Phoebe	anger	negative	33	1	9	2	00:07:23,901	00:07:28,029
332	Alright here’s something, it says to try holding the baby close to your body and then swing her rapidly from side to side.	Monica	neutral	neutral	33	2	9	2	00:07:30,158	00:07:37,622
333	Ok.	Rachel	neutral	neutral	33	3	9	2	00:07:38,332	00:07:40,000
334	It worked!	Monica	surprise	positive	33	4	9	2	00:07:48,301	00:07:49,801
335	Oh oh no just stopped to throw up a little bit.	Rachel	sadness	negative	33	5	9	2	00:07:51,429	00:07:53,763
336	Oh come on, what am I gonna do, its been hours and it won’t stop crying.	Rachel	sadness	negative	33	6	9	2	00:07:56,601	00:08:01,813
337	Umm, she Rach, not it, she.	Monica	neutral	neutral	33	7	9	2	0:08:03,065	0:08:06,152
338	Yeah, I’m not so sure.	Rachel	neutral	neutral	33	8	9	2	0:08:06,152	0:08:07,390
339	Oh my god, I am losing my mind.	Monica	anger	negative	33	9	9	2	00:08:08,154	00:08:11,573
340	Yeah, no kidding, this just proves no good can come from having sex with Ross!	Phoebe	anger	negative	33	10	9	2	00:08:08,154	00:08:15,494
341	Well, you’re not.	Monica	neutral	neutral	34	0	6	15	00:17:46,732	00:17:48,107
342	Oh, it’s so easy for you I mean, you’re not married, you get to have sex with who ever you want!	Rachel	disgust	negative	34	1	6	15	00:17:48,317	00:17:51,819
343	Yeah I can! And don’t think I don’t, because I do! I mean all the time, you betcha!	Monica	joy	positive	34	2	6	15	00:17:52,071	00:17:58,868
344	Monica. You’ve, you’ve done it right?	Rachel	surprise	positive	34	3	6	15	00:18:01,205	00:18:06,542
345	Of course I have! What do you think, I’m some 30 year old virgin?	Monica	anger	negative	34	4	6	15	00:18:08,504	00:18:13,446
346	Oh my God! You’re a 30 year old virgin!	Rachel	surprise	negative	34	5	6	15	00:18:13,634	00:18:17,053
347	Say it louder, I don’t think the guy all the way in the back heard you!	Monica	disgust	negative	34	6	6	15	00:18:19,181	00:18:21,516
348	It’s not like, I haven’t any opportunities.	Monica	anger	negative	34	7	6	15	00:18:25,979	00:18:28,689
349	I mean, y’know, I’m just waiting for the perfect guy.	Monica	neutral	neutral	34	8	6	15	00:18:28,899	00:18:30,983
350	I’m seeing this guy Roger, all right?	Monica	neutral	neutral	34	9	6	15	00:18:31,401	00:18:33,861
351	He’s not perfect, but umm, I think maybe I should just get it over with.	Monica	neutral	neutral	34	10	6	15	00:18:32,500	00:18:36,656
352	Y’know, give him my flower.	Monica	neutral	neutral	34	11	6	15	00:18:36,907	00:18:38,908
353	Oh my God!! Do it!! Honey, you’ve waited	Rachel	surprise	negative	34	12	6	15	00:18:40,661	00:18:46,374
354	Y’know what? You are right?!	Monica	surprise	positive	34	13	6	15	00:18:46,583	00:18:51,212
356	I mean sex does not have to be a big deal!	Rachel	anger	negative	34	14	6	15	00:18:46,583	00:18:51,212
357	There shouldn’t be all this rules and restrictions!	Rachel	anger	negative	34	15	6	15	00:18:52,421	00:18:54,340
358	Y’know, people should be able to sleep with who ever they want, whenever	Rachel	neutral	neutral	34	16	6	15	00:18:54,550	00:18:57,677
359	Rachel! I’m never gonna think it’s okay for you to cheat on your husband!	Monica	anger	negative	34	17	6	15	00:18:57,928	00:19:01,556
360	Oh what do you know? Virgin!	Rachel	anger	negative	34	18	6	15	00:19:01,723	00:19:03,516
361	Push, push!	All	neutral	neutral	35	0	1	23	0:17:05,983	0:17:07,944
362	We're here!	Ross	joy	positive	35	1	1	23	0:17:07,944	0:17:08,084
363	Where have you been?	Carol	neutral	neutral	35	2	1	23	00:17:10,029	00:17:12,822
364	Long story, honey.	Ross	neutral	neutral	35	3	1	23	00:17:12,990	00:17:14,115
365	All right, Carol, I need you to keep pushing. I need— Excuse me, could I have this?	Dr. Franzblau	neutral	neutral	35	4	1	23	00:17:14,283	00:17:18,411
366	C'mon up.	Rachel	neutral	neutral	36	0	1	24	00:17:56,909	00:17:57,992
367	Behind my brother's back? ... is exactly the kind of crazy thing you won't be hearing from me.	Monica	anger	negative	36	1	1	24	00:17:58,202	00:18:05,249
368	So, I hear, you hate me!	Janice	anger	negative	37	0	3	1	00:13:51,664	00:13:54,707
369	I, ah, I never said hate, I was very careful about that.	Joey	neutral	neutral	37	1	3	1	00:13:55,918	00:14:00,421
370	A little birdie told me something about you wanting to rip your arm off and throw it at me.	Janice	anger	negative	37	2	3	1	00:14:00,589	00:14:05,844
371	And you got a 'hate' from that?! Your taking a big leap there...	Joey	fear	negative	37	3	3	1	00:14:07,304	00:14:11,558
372	All right, fine, fine, fine, fine, fine, we've got to do something about our little situation here Joey.	Janice	anger	negative	37	4	3	1	00:14:11,725	00:14:17,605
373	So, this is my idea: you and me spending some quality time together.	Janice	neutral	neutral	37	5	3	1	00:14:17,773	00:14:23,486
374	But what does that gonna do...	Joey	anger	negative	37	6	3	1	00:14:24,697	00:14:26,060
375	For Chandler!	Janice	anger	negative	37	7	3	1	00:14:26,198	00:14:27,615
376	Guess what, I got an audition!	Student	joy	positive	38	0	3	7	00:13:21,133	00:13:23,176
377	Awww, one of my students got an audition. I’m so proud.	Joey	joy	positive	38	1	3	7	00:13:23,344	00:13:26,805
378	I was wondering if you would consider coaching me for it?	Student	neutral	neutral	38	2	3	7	00:13:28,349	00:13:30,892
379	You bet! What’s the part?	Joey	joy	positive	38	3	3	7	00:13:31,060	00:13:33,000
380	Oh it’s great, it’s a role on	Student	joy	positive	38	4	3	7	00:13:31,060	00:18:36,000
381	Hi! Hi! Hi. Has umm, anyone seen Chandler?	Ross	neutral	neutral	39	0	7	24	00:10:53,444	00:11:04,037
382	I thought he was with you.	Mr. Geller	neutral	neutral	39	1	7	24	00:11:04,246	00:11:06,248
383	He-he was with me umm, we’re playing a little game, y’know? Hide and seek.	Ross	neutral	neutral	39	2	7	24	00:11:06,248	00:11:10,210
384	You can’t ask us son, that’s cheating.	Mr. Geller	neutral	neutral	39	3	7	24	00:11:10,419	00:11:13,296
385	You’re right, thanks for keeping me honest dad.	Ross	neutral	neutral	39	4	7	24	00:11:18,135	00:11:21,805
386	Well, he better not come by here. He can’t see the bride in the wedding dress.	Mrs. Geller	neutral	neutral	39	5	7	24	00:11:22,014	00:11:25,809
387	As I recall when we got married, I saw the groom in the wedding dress.	Mrs. Bing	joy	positive	39	6	7	24	00:11:26,018	00:11:30,313
388	But that was after the wedding, it’s not bad luck then.	Mr. Bing	neutral	neutral	39	7	7	24	00:11:31,273	00:11:34,651
389	Honey, it isn’t good luck.	Mrs. Bing	neutral	neutral	39	8	7	24	00:11:34,860	00:11:37,028
390	Oh my God! Monica!	Ross	surprise	positive	39	9	7	24	00:11:41,367	00:11:44,494
391	I know! Hey, how’s Chandler doin’?	Monica	neutral	neutral	39	10	7	24	00:11:44,704	00:11:50,917
392	Great. He’s doing great. Don’t you worry about Chandler.	Ross	neutral	neutral	39	11	7	24	00:11:49,917	00:11:54,921
395	Yeah baby!	Monica	joy	positive	40	0	7	16	00:19:50,000	00:19:51,480
396	I’m really glad you guys are okay but, I just keep thinking what would happen if-if you two actually had hooked up.	Phoebe	neutral	neutral	40	1	7	16	00:19:53,650	00:20:00,907
397	So, we did okay at the strip club, right?	Monica	neutral	neutral	41	0	4	14	00:17:28,839	00:17:32,300
398	Oh yeah, that was great. Thanks to you, the hottest cocktail waitress there is quitting to teach the third grade!	Chandler	anger	negative	41	1	4	14	00:17:32,468	00:17:37,221
399	I can’t believe it! He still hasn’t called.	Rachel	anger	negative	41	2	4	14	00:17:38,098	00:17:40,099
400	Who, Josh?	Phoebe	surprise	negative	41	3	4	14	0:17:40,267	0:17:41,359
401	It’s Joshua.	Rachel	anger	negative	41	4	4	14	0:17:41,359	0:17:42,529
402	What, he doesn’t like Josh?	Monica	surprise	negative	41	5	4	14	0:17:42,644	0:17:43,937
403	No, I don’t.	Rachel	disgust	negative	41	6	4	14	0:17:43,937	0:17:45,216
404	All right, well I’m gonna put my sweats back on.	Chandler	neutral	neutral	41	7	4	14	00:17:46,523	00:17:48,816
405	Oh no!	Phoebe	surprise	negative	41	8	4	14	00:17:48,984	00:17:50,985
407	Wait!	Phoebe	surprise	negative	41	9	4	14	0:17:48,984	0:17:50,046
408	Okay, y’know what, you were right, you were right.	Phoebe	sadness	negative	41	10	4	14	0:17:50,046	0:17:51,033
409	We really weren’t great at being guys, but you know why?	Phoebe	sadness	negative	41	11	4	14	00:17:51,153	00:17:54,072
410	Because we’re girls.	Phoebe	neutral	neutral	41	12	4	14	00:17:54,239	00:17:56,616
412	Thank you, thanks.	Ross	joy	positive	42	0	4	7	00:21:19,569	00:21:21,779
413	Yeah, I lost it.	Ross	sadness	negative	42	1	4	7	00:21:25,325	00:21:26,826
414	Y’know, I’m not gonna play anymore, would you, can you finish my set?	Ross	neutral	neutral	42	2	4	7	00:21:29,037	00:21:33,708
415	After that? Yeah! No, I mean if I can help.	Phoebe	surprise	positive	42	3	4	7	00:21:34,584	00:21:40,548
416	Yeah, like I could	Ross	neutral	neutral	42	4	4	7	00:21:46,179	00:21:48,556
417	What?	Rachel	surprise	positive	42	5	4	7	0:21:50,559	0:21:51,071
418	I played bad on purpose guys.	Ross	joy	positive	42	6	4	7	0:21:51,071	0:21:54,251
419	Okay, so you were trying to play bad this whole time.	Monica	surprise	positive	42	7	4	7	00:21:56,606	00:21:58,858
420	Yeah—no, just that last song.	Ross	neutral	neutral	42	8	4	7	00:21:59,067	00:22:00,526
421	Oh, I was thinking about having people over for the game.	Monica	neutral	neutral	43	0	4	13	00:05:44,093	00:05:46,136
422	Oh yeah, who’s playing?	Joey	neutral	neutral	43	1	4	13	00:05:46,304	00:05:48,305
423	The players.	Monica	neutral	neutral	43	2	4	13	00:05:50,558	00:05:52,017
424	Somebody seems to be missing being the hostess.	Ross	neutral	neutral	43	3	4	13	00:05:53,436	00:05:56,938
425	Please, it’s a relief is what it is, is what it is.	Monica	neutral	neutral	43	4	4	13	00:05:57,273	00:06:02,444
426	All right Pheebs, stick out your plate!	Joey	neutral	neutral	43	5	4	13	00:06:02,945	00:06:04,863
427	Oh.	Phoebe	neutral	neutral	43	6	4	13	00:06:05,031	00:06:06,114
432	Whose is it?	Chandler	neutral	neutral	44	0	7	20	0:21:38,380	0:21:39,173
433	I don’t want to say.	Rachel	neutral	neutral	44	1	7	20	0:21:39,173	0:21:41,646
434	Oh, come on! I don’t care! Come on! Whose is it?	Chandler	joy	positive	44	2	7	20	00:21:41,758	00:21:45,052
435	Diane Keaton.	Rachel	neutral	neutral	44	3	7	20	00:21:45,721	00:21:46,971
436	Phoebe! Come on! Let’s go! Come on! Why aren’t you dressed yet?!	Monica	anger	negative	45	0	7	1	00:10:07,732	00:10:15,864
437	I’m sorry, but I just wrote the best dance song for your wedding. Check this out.	Phoebe	neutral	neutral	45	1	7	1	00:10:16,115	00:10:20,160
438	No, Phoebe, I’ll tell you what, if you get ready now I’ll let you play it at the wedding.	Monica	neutral	neutral	45	2	7	1	00:10:20,494	00:10:22,704
439	Really?!	Phoebe	surprise	positive	45	3	7	1	00:10:22,913	00:10:23,997
440	Oh that’s so exciting!	Phoebe	joy	positive	45	4	7	1	00:10:24,206	00:10:26,708
442	Thanks Mon!	Phoebe	joy	positive	45	5	7	1	00:10:24,206	00:10:26,708
443	Oh but Mon, if you touch my guitar again I’ll have to pound on you for a little bit.	Phoebe	anger	negative	45	6	7	1	00:10:26,959	00:10:31,546
444	Fair enough, now go get ready!	Monica	neutral	neutral	45	7	7	1	00:10:32,048	00:10:34,000
446	I’ll get everybody else , finally we can start celebrating my— I’m sorry, uh apparently I’ve opened the door to the past.	Monica	neutral	neutral	45	8	7	1	00:10:33,716	00:10:44,851
447	My best shoes, so good to me.	Leslie	joy	positive	46	0	3	14	0:12:23,075	0:12:25,667
448	I wear them everyday.	Leslie	joy	positive	46	1	3	14	0:12:25,667	0:12:27,919
449	Down at the heel, holes in the toes.	Leslie	joy	positive	46	2	3	14	0:12:28,038	0:12:30,890
450	Don’t care what people say.	Leslie	joy	positive	46	3	3	14	0:12:30,890	0:12:33,052
451	My feet’s best friends, pals to the end.	Leslie	joy	positive	46	4	3	14	00:12:33,169	00:12:36,004
452	With them I’m one hot chicky.	Leslie	joy	positive	46	5	3	14	00:12:36,213	00:12:38,840
453	Though late one night, not much light, I....	Leslie	neutral	neutral	46	6	3	14	00:12:39,091	00:12:42,552
454	I stepped in something icky.	Phoebe	joy	positive	46	7	3	14	00:12:42,720	00:12:46,306
455	Sticky shoes, sticky shoes, always make me smile. Sticky shoes, sticky shoes, next time I’ll.... avoid the..... pillleeeee.	Phoebe and Leslie	joy	positive	46	8	3	14	00:12:49,101	00:13:05,700
456	God, it’s gonna so weird like when I come home and you’re not here.	Joey	sadness	negative	47	0	6	2	00:13:39,985	00:13:43,488
458	No more Joey and Chan’s.	Joey	sadness	negative	47	1	6	2	00:13:43,781	00:13:45,532
459	No more J and C’s.	Joey	sadness	negative	47	2	6	2	00:13:45,783	00:13:47,951
460	"You wanna go over to Joey and Chandler’s?"	Joey	neutral	neutral	47	3	6	2	0:13:48,327	0:13:49,662
461	"Can’t, its not there."	Joey	neutral	neutral	47	4	6	2	0:13:49,662	0:13:51,648
462	Look, I’m just gonna be across the hall, we can still do all the same stuff.	Chandler	neutral	neutral	47	5	6	2	00:13:52,581	00:13:55,959
463	Yeah but we won’t be able to like get up in the middle of the night and have those long talks about our feelings and the future.	Joey	sadness	negative	47	6	6	2	00:13:56,210	00:14:01,214
464	Not once did we do that.	Chandler	neutral	neutral	47	7	6	2	00:14:02,299	00:14:03,842
465	Hi.	Monica	neutral	neutral	47	8	6	2	0:14:06,053	0:14:06,554
466	Hey!	Chandler	neutral	neutral	47	9	6	2	0:14:06,554	0:14:06,930
467	Hi.	Joey	neutral	neutral	47	10	6	2	0:14:06,930	0:14:07,636
468	So I, I told Rachel it was just gonna be the two of us.	Monica	neutral	neutral	47	11	6	2	00:14:08,305	00:14:11,432
469	Oh yeah? Well, how’d she take it?	Chandler	neutral	neutral	47	12	6	2	00:14:11,684	00:14:13,977
470	Really well. Yeah. Surprisingly well. Yeah, she didn’t cry. She wasn’t angry or sad.	Monica	neutral	neutral	47	13	6	2	00:14:14,520	00:14:21,568
473	Okay, if you need the vacuum, it’s in my closet on the left-hand side. Ah, the garbage bags are next to the refrigerator	Monica	neutral	neutral	48	0	4	23	00:01:58,034	00:02:03,705
474	Okay, okay, but Rachel’s gonna be here too, can’t I just ask her this stuff?	Phoebe	neutral	neutral	48	1	4	23	00:02:03,873	00:02:06,500
475	Yeah, okay, give that a try!	Monica	neutral	neutral	48	2	4	23	00:02:06,668	00:02:08,961
476	All right! Let’s do it!	Chandler	joy	positive	48	3	4	23	0:02:10,630	0:02:11,592
477	Woo-hoo!!	Joey	joy	positive	48	4	4	23	0:02:11,592	0:02:11,932
478	Yeah, cheerie-o!	Ross	joy	positive	48	5	4	23	0:02:12,048	0:02:14,134
479	London baby!	Joey	joy	positive	48	6	4	23	0:02:14,134	0:02:14,272
480	Hi!	Monica	joy	positive	49	0	5	5	0:00:12,804	0:00:13,726
481	Hi!	Chandler	joy	positive	49	1	5	5	0:00:13,726	0:00:15,194
482	Monica? What time is it?	Joey	neutral	neutral	49	2	5	5	00:00:21,771	00:00:25,983
483	Uhh, 9.	Chandler	neutral	neutral	49	3	5	5	00:00:26,151	00:00:28,235
484	But it's dark out.	Joey	neutral	neutral	49	4	5	5	00:00:30,030	00:00:31,405
485	Well that's because you always sleep to noon, silly! This is what 9 looks like.	Monica	neutral	neutral	49	5	5	5	00:00:36,161	00:00:38,746
486	I guess I'll get washed up then. Watch that sunrise.	Joey	neutral	neutral	49	6	5	5	00:00:39,831	00:00:44,877
487	I'm	Monica	neutral	neutral	49	7	5	5	00:00:47,380	00:00:50,174
488	I know, me too.	Chandler	neutral	neutral	49	8	5	5	0:00:50,341	0:00:51,134
489	Hey!	Chandler	joy	positive	49	9	5	5	0:00:51,134	0:00:51,686
490	Y'know what if we went away for a whole weekend?	Chandler	neutral	neutral	49	10	5	5	0:00:51,686	0:00:54,719
491	Y'know we'd have no interruptions and we could be naked the entire time.	Chandler	joy	positive	49	11	5	5	00:00:53,000	00:00:56,930
492	All weekend? That's a whole lotta naked.	Monica	surprise	positive	49	12	5	5	00:00:57,515	00:01:00,434
493	Yeah, I can say that I have a conference and you can say you have a chef thing.	Chandler	neutral	neutral	49	13	5	5	00:01:01,102	00:01:05,064
494	Ohh, I've always wanted to go to this culinary fair that they have in Jersey!	Monica	joy	positive	49	14	5	5	00:01:05,231	00:01:08,275
495	Okay, y'know your not though. Let's go.	Chandler	neutral	neutral	49	15	5	5	00:01:08,443	00:01:12,946
496	Wait! What about Joey?	Monica	neutral	neutral	49	16	5	5	00:01:13,114	00:01:15,657
497	Oh umm, there’s also a book here by a woman named Wendy Bagina. What is that?	Ross	neutral	neutral	50	0	7	7	00:02:39,659	00:02:48,333
498	Sounds like two people are really enjoying the Dewey decimal system.	Chandler	neutral	neutral	50	1	7	7	00:02:49,335	00:02:53,422
499	I’m so sorry!	Female Student	fear	negative	50	2	7	7	00:02:57,886	00:03:00,220
501	You didn’t bring	Chandler	neutral	neutral	50	3	7	7	00:03:03,641	00:03:06,268
502	Hey!	Joey	joy	positive	51	0	8	5	0:06:31,057	0:06:32,267
503	Hi!	Rachel	joy	positive	51	1	8	5	0:06:32,267	0:06:32,496
504	Oh you know uh Kash, really liked you the other day. He said he thought you were charming.	Joey	neutral	neutral	51	2	8	5	00:06:32,600	00:06:37,437
505	Okay I-I just have to stop by my place first.	Ross	neutral	neutral	52	0	8	7	00:10:24,665	00:10:26,333
506	To tape the game? You do this every time Ross, you’re	Joey	disgust	negative	52	1	8	7	00:10:26,500	00:10:31,004
507	No-no, I-I have to see if this apartment became available.	Ross	neutral	neutral	52	2	8	7	00:10:31,881	00:10:35,050
508	Oh, you’re switching apartments?	Joey	surprise	negative	52	3	8	7	0:10:35,217	0:10:36,469
509	It’s not for me, it’s for Rachel.	Ross	neutral	neutral	52	4	8	7	0:10:36,469	0:10:38,417
510	But Rachel has an apartment.	Joey	neutral	neutral	52	5	8	7	0:10:38,512	0:10:39,722
511	Yeah, but when the baby comes she’s gonna want to move.	Ross	neutral	neutral	52	6	8	7	0:10:39,722	0:10:42,052
512	She is?	Joey	surprise	negative	52	7	8	7	00:10:42,141	00:10:44,142
513	Yeah, you didn’t expect her to live there with a baby did you?	Ross	surprise	negative	52	8	8	7	00:10:44,310	00:10:47,354
514	I guess I didn’t really think about it.	Joey	neutral	neutral	52	9	8	7	00:10:47,521	00:10:49,898
515	Ezel! Hey Gunther! You’re an ezel!	Ross	anger	negative	52	10	8	7	00:10:55,613	00:10:59,324
516	Damnit!	Ross	anger	negative	52	11	8	7	00:11:02,578	00:11:04,425
517	Look what I got! Look what I got! Look what I got! Can you believe they make these for little people?	Monica	surprise	positive	53	0	4	22	00:05:59,984	00:06:10,160
518	Little village people.	Rachel	neutral	neutral	53	1	4	22	00:06:10,328	00:06:12,371
519	Okay, look at this one. This is my favourite.	Monica	joy	positive	53	2	4	22	00:06:13,790	00:06:19,461
520	Oh, that is so sweet!	Rachel	joy	positive	53	3	4	22	00:06:19,754	00:06:21,963
521	I know! Phoebe is gonna love dressing them in these!	Monica	joy	positive	53	4	4	22	00:06:22,131	00:06:25,133
522	Huh. Except, Phoebe’s not gonna be the one that gets to dress them.	Rachel	neutral	neutral	53	5	4	22	00:06:25,301	00:06:30,680
523	Because she’s not gonna get to keep the babies.	Monica	sadness	negative	53	6	4	22	00:06:32,475	00:06:34,810
524	Oh my God! We are throwing the most depressing baby shower ever!	Rachel	sadness	negative	53	7	4	22	00:06:34,977	00:06:39,272
525	Wait a minute!	Monica	surprise	positive	53	8	4	22	00:06:40,775	00:06:43,777
526	Unless, we give her all gifts she can use after she’s done being pregnant.	Monica	joy	positive	53	9	4	22	00:06:40,775	00:06:47,823
527	Like-like umm, regular coffee, Tequila.	Monica	neutral	neutral	53	10	4	22	00:06:43,945	00:06:47,823
528	Oh, and somebody can get those leather pants she’s always wanted!	Rachel	joy	positive	53	11	4	22	00:06:48,074	00:06:51,034
529	Oh, she’s gonna love that!	Monica	joy	positive	53	12	4	22	00:06:51,202	00:06:52,786
530	Okay you two are asking the court for an annulment?	Judge	neutral	neutral	54	0	6	5	00:10:25,541	00:10:28,043
531	Yes your honor, and here are, are forms, all filled out.	Rachel	neutral	neutral	54	1	6	5	00:10:28,210	00:10:31,338
532	So based on your petition you are seeking an annulment on the grounds that Mr. Geller is mentally unstable.	Judge	neutral	neutral	54	2	6	5	00:10:31,505	00:10:39,262
533	Fine, I’m mentally unstable.	Ross	anger	negative	54	3	6	5	00:10:42,433	00:10:45,602
534	And based on the fact that Mr. Geller is intravenous drug user.	Judge	neutral	neutral	54	4	6	5	00:10:45,770	00:10:49,439
535	What?!	Ross	surprise	negative	54	5	6	5	0:10:50,691	0:10:53,861
536	Uh yes, heroin and crack.	Rachel	neutral	neutral	54	6	6	5	0:10:53,861	0:10:54,007
537	Crack isn’t even an intravenous drug!	Ross	anger	negative	54	7	6	5	00:10:55,946	00:10:58,406
538	Well, you would know.	Rachel	neutral	neutral	54	8	6	5	00:10:58,574	00:11:00,075
539	Now it also says here that you lied about your sexual preference before marriage?	Judge	neutral	neutral	54	9	6	5	00:11:02,078	00:11:07,624
540	Oh, come on!	Ross	sadness	negative	54	10	6	5	0:11:07,792	0:11:09,127
541	Ross, please, I found the magazines!	Rachel	sadness	negative	54	11	6	5	0:11:09,127	0:11:11,487
543	Phoebe just because I'm alone doesn’t mean I wanna walk around naked.	Rachel	neutral	neutral	55	0	5	23	00:05:26,492	00:05:30,078
544	I mean, you live alone, you don't walk around naked.	Rachel	neutral	neutral	55	1	5	23	00:05:30,330	00:05:32,706
545	Uh-huh! Why do you think it takes me so long to answer the door?	Phoebe	joy	positive	55	2	5	23	00:05:32,915	00:05:35,834
546	I know, I lied! I didn’t want her to think I was a terrible mother! I can’t even see my own baby!	Rachel	sadness	negative	56	0	8	3	00:20:08,874	00:20:12,877
547	Oh sure, come here! Sure you can! Uh, look come here look, it’s-it’s-it’s, it’s right there .	Ross	neutral	neutral	56	1	8	3	00:20:13,086	00:20:19,050
548	Oh. Oh, it’s beautiful. I see it now.	Rachel	joy	positive	56	2	8	3	00:20:21,803	00:20:30,144
549	Do you really?	Ross	neutral	neutral	56	3	8	3	0:20:31,480	0:20:32,372
550	No, I don’t see it!	Rachel	anger	negative	56	4	8	3	0:20:32,372	0:20:34,788
551	Come on! Come on! Here, okay-okay, you see this? This tiny thing that looks like a peanut?	Ross	joy	positive	56	5	8	3	00:20:37,861	00:20:43,199
552	Yeah.	Rachel	neutral	neutral	56	6	8	3	00:20:44,034	00:20:45,076
553	Sweetie that’s it.	Ross	joy	positive	56	7	8	3	00:20:45,994	00:20:47,787
554	That’s it? Well I saw that! Ohh-ohh-oh, thank you.	Rachel	joy	positive	56	8	8	3	00:20:48,372	00:21:01,175
555	You’re welcome.	Ross	neutral	neutral	56	9	8	3	00:20:57,881	00:21:01,175
556	Wow! I can’t believe that’s our baby.	Rachel	surprise	positive	56	10	8	3	0:21:04,554	0:21:08,396
557	Yeah, that’s our baby.	Ross	joy	positive	56	11	8	3	0:21:08,396	0:21:08,907
558	Gin.	Monica	neutral	neutral	57	0	4	1	00:22:06,074	00:22:07,283
559	We were playing Gin? Y'know if we were a couple, we could play this game naked.	Chandler	joy	positive	57	1	4	1	00:22:08,368	00:22:15,249
560	Will you stop!	Monica	joy	positive	57	2	4	1	00:22:15,417	00:22:18,085
561	Okay. All right.	Chandler	neutral	neutral	57	3	4	1	00:22:18,253	00:22:19,754
562	Okay, all right, I think you’re great, I think you’re sweet, and you’re smart, and I love you.	Monica	joy	positive	57	4	4	1	00:22:18,253	00:22:27,887
563	But you will always be the guy who peed on me.	Monica	disgust	negative	57	5	4	1	00:22:29,848	00:22:32,683
564	Hey!	Chandler	joy	positive	58	0	6	16	0:14:31,328	0:14:31,662
565	Hey!	Monica	joy	positive	58	1	6	16	0:14:31,662	0:14:32,984
566	Let me tell you about this chick I scored with last night! Oh no wait a minute that was you!	Chandler	joy	positive	58	2	6	16	00:14:33,873	00:14:41,379
567	Hey, check me out, I’m a slut!	Monica	joy	positive	58	3	6	16	00:14:41,547	00:14:44,716
568	So you uh, want to do something tonight?	Chandler	neutral	neutral	58	4	6	16	00:14:47,386	00:14:49,262
569	Oh I can’t. Dr. Roger is coming over again.	Monica	neutral	neutral	58	5	6	16	00:14:49,430	00:14:51,764
570	Oh.	Chandler	neutral	neutral	58	6	6	16	0:14:53,434	0:14:54,018
571	Oh right!	Chandler	surprise	positive	58	7	6	16	0:14:54,018	0:14:55,708
572	Right!	Chandler	surprise	positive	58	8	6	16	00:14:55,811	00:14:56,811
573	Because you’re still seeing him and uh, he’s a good guy.	Chandler	sadness	negative	58	9	6	16	00:14:55,811	00:14:59,230
574	I mean, I remember a time when	Chandler	sadness	negative	58	10	6	16	00:14:59,398	00:15:00,523
575	Are you okay?	Monica	neutral	neutral	58	11	6	16	0:15:03,444	0:15:04,320
576	Yeah! Totally! Totally, and you?	Chandler	joy	positive	58	12	6	16	0:15:04,320	0:15:06,372
577	Great! It’s so amazing! I mean, last time Dr. Roger came over, I was	Monica	joy	positive	58	13	6	16	00:15:07,656	00:15:13,077
578	I bet he can.	Chandler	neutral	neutral	58	14	6	16	00:15:17,958	00:15:19,375
579	Y’know, I don’t have an appointment, but I sure could use a physical. Are you sure you’re okay?	Monica	neutral	neutral	58	15	6	16	00:15:19,543	00:15:31,137
580	Oh yeah! Yeah! Don’t worry about me, I’ll be fine!	Chandler	sadness	negative	58	16	6	16	00:15:27,551	00:15:31,137
581	You got the clothes clean. Now that's the important part.	Ross	neutral	neutral	59	0	1	5	00:20:40,864	00:20:43,991
582	Oh, I guess. Except everything looks like jammies now.	Rachel	neutral	neutral	59	1	1	5	00:20:44,201	00:20:47,578
583	Whoa, I'm sorry. Excuse me. We had this cart.	Rachel	anger	negative	59	2	1	5	00:20:53,252	00:20:57,421
584	Yeah, but what if it's not? What if there is a reason why we can't have a baby?	Chandler	fear	negative	60	0	9	21	00:18:12,091	00:18:16,928
585	Oh, Chandler, look. You and Monica are meant to have children. I am sure it's gonna be just fine.	Janice	neutral	neutral	60	1	9	21	00:18:17,096	00:18:22,642
586	oh, oh, yeah, ok, thanks.	Chandler	joy	positive	60	2	9	21	0:18:24,269	0:18:27,031
587	I can't believe I didn't even think of that.	Chandler	surprise	positive	60	3	9	21	0:18:27,031	0:18:29,625
588	I guess I was just so worried about having to... come here and do... 'that'...	Chandler	sadness	negative	60	4	9	21	00:18:29,733	00:18:34,320
589	What, you can do it in the parking lot of a Taco Bell, but you can't do it at a doctor's office?	Janice	anger	negative	60	5	9	21	00:18:34,488	00:18:39,492
590	It was a "Wendy's!! "	Chandler	anger	negative	60	6	9	21	00:18:41,829	00:18:44,122
591	...and then Zana, just let one rip!!	Chip	surprise	positive	61	0	4	2	00:16:35,327	00:16:38,871
592	Look, not that I enjoy talking about people who I went to high school with, ‘cause I do, but umm, maybe we could talk about something else?	Monica	disgust	negative	61	1	4	2	00:16:43,919	00:16:52,176
593	Like you, I don’t even know where you work?	Monica	surprise	positive	61	2	4	2	00:16:52,344	00:16:54,721
594	Yeah.	Kathy	neutral	neutral	62	0	4	13	00:18:38,575	00:18:39,951
595	Yeah. Well, I think our second fight is going to be a	Chandler	anger	negative	62	1	4	13	00:18:40,119	00:18:46,249
596	Hey.	Phoebe	neutral	neutral	63	0	1	4	0:15:53,160	0:15:54,752
597	Hey!	Ross	neutral	neutral	63	1	1	4	0:15:54,752	0:15:56,809
598	So, you stole my joke, and you stole my money.	Chandler	anger	negative	64	0	6	12	00:05:41,507	00:05:44,843
599	Well, I was going to stick it in the ATM, but now I think I’ll show the sexy teller that I am a published writer.	Ross	neutral	neutral	64	1	6	12	00:05:45,219	00:05:53,310
600	Well, she is going to know that you stole the joke.	Chandler	anger	negative	64	2	6	12	00:05:53,561	00:05:55,771
601	Oh, what are you going to do, follow me down there?	Ross	anger	negative	64	3	6	12	00:05:56,022	00:05:57,481
602	Yeah!	Chandler	anger	negative	64	4	6	12	0:05:57,732	0:05:58,400
603	Well, I’m not going to go now anyway .	Ross	neutral	neutral	64	5	6	12	0:05:58,400	0:05:59,574
604	Okay .	Chandler	neutral	neutral	64	6	6	12	00:05:59,776	00:06:01,109
605	Here you go.	Gunther	neutral	neutral	64	7	6	12	00:06:03,905	00:06:05,822
606	Ah, Gunther, I can’t pay for this right now because I’m not working, so I’ve had to cut down on some luxuries like uh, payin’ for stuff.	Joey	neutral	neutral	64	8	6	12	00:06:07,950	00:06:18,210
607	Well, if you want, you can work here.	Gunther	neutral	neutral	64	9	6	12	00:06:19,879	00:06:21,963
608	Uh, I don’t know.	Joey	neutral	neutral	64	10	6	12	00:06:22,799	00:06:24,049
609	Ya see, it’s just, see I was a regular on a soap opera y’know?	Joey	neutral	neutral	64	11	6	12	00:06:24,258	00:06:29,262
610	And to go from that to this, I just… Plus, I’d have to wait on all my friends.	Joey	sadness	negative	64	12	6	12	00:06:29,472	00:06:35,435
611	Okay, but the money’s good, plus you get to stare at Rachel as much as you want.	Gunther	neutral	neutral	64	13	6	12	00:06:35,812	00:06:40,524
612	What?!	Joey	surprise	negative	64	14	6	12	00:06:43,194	00:06:44,486
613	Flexible hours.	Gunther	neutral	neutral	64	15	6	12	00:06:44,695	00:06:46,780
614	Maybe I could be a waiter. Could I use the phone?	Joey	neutral	neutral	64	16	6	12	00:06:48,032	00:06:51,451
615	I have no name.	Chandler	neutral	neutral	65	0	4	18	00:17:18,328	00:17:20,288
616	All right, so, what are we supposed to call you?	Phoebe	neutral	neutral	65	1	4	18	00:17:21,040	00:17:23,249
617	Okay uh, for now, temporarily, you can call me, Clint.	Chandler	neutral	neutral	65	2	4	18	00:17:23,500	00:17:29,172
618	No way are you cool enough to pull of Clint.	Joey	disgust	negative	65	3	4	18	00:17:30,466	00:17:33,551
619	Okay, so what name am I cool enough to pull off?	Chandler	surprise	negative	65	4	4	18	0:17:33,719	0:17:35,861
620	Umm, Gene.	Phoebe	neutral	neutral	65	5	4	18	0:17:35,861	0:17:36,112
621	It’s Clint. It’s Clint!	Chandler	anger	negative	65	6	4	18	00:17:41,018	00:17:44,228
622	See you later, Gene.	Joey	neutral	neutral	65	7	4	18	0:17:44,730	0:17:45,542
623	Bye, Gene.	Phoebe	neutral	neutral	65	8	4	18	0:17:45,542	0:17:46,694
624	It’s Clint!	Chandler	anger	negative	65	9	4	18	00:17:47,900	00:17:50,651
625	What’s up with Gene?	Joey	surprise	negative	65	10	4	18	00:17:53,572	00:17:55,364
626	Welcome to Las Vegas.	Flight Attendant	neutral	neutral	66	0	5	23	00:21:50,434	00:21:52,476
627	Thank you! Enjoy your flight?	Flight Attendant	joy	positive	66	1	5	23	00:21:53,603	00:21:55,771
628	Yes, I did. Thank you very much, it was excellent.	Rachel	joy	positive	66	2	5	23	00:21:53,603	00:21:58,524
629	Hope you had a nice flight.	Flight Attendant	neutral	neutral	66	3	5	23	0:21:59,735	0:22:00,867
630	Ohh, it was the best!	Ross	joy	positive	66	4	5	23	0:22:00,867	0:22:03,853
631	Oh, Larry.	Monica	neutral	neutral	67	0	5	7	00:02:03,206	00:02:04,665
632	Umm, do health inspectors work on commission?	Phoebe	neutral	neutral	67	1	5	7	00:02:05,375	00:02:07,751
633	No, bribes.	Larry	neutral	neutral	67	2	5	7	00:02:07,961	00:02:09,378
634	It's okay to laugh right?	Phoebe	joy	positive	67	3	5	7	00:02:09,587	00:02:12,673
635	Come on Joey!!!	Rachel	anger	negative	68	0	5	12	00:00:02,377	00:00:03,836
636	Rach, I told you everything I knew last night!	Joey	anger	negative	68	1	5	12	00:00:04,004	00:00:06,380
637	Look, it's not that big of a deal, so Monica and Chandler are doing it.	Joey	neutral	neutral	68	2	5	12	00:00:06,589	00:00:10,300
638	I can't believe you would say that!	Rachel	sadness	negative	68	3	5	12	00:00:10,468	00:00:13,137
639	Sorry. Monica and Chandler are making love.	Joey	neutral	neutral	68	4	5	12	00:00:13,346	00:00:17,057
640	No! I mean come on! This is a	Rachel	anger	negative	68	5	5	12	00:00:18,184	00:00:21,854
641	I don't know.	Joey	neutral	neutral	68	6	5	12	00:00:25,692	00:00:27,484
642	Is he romantic with her?	Rachel	joy	positive	68	7	5	12	00:00:28,361	00:00:30,404
643	I don't know.	Joey	neutral	neutral	68	8	5	12	00:00:31,031	00:00:32,698
644	Are they in love?	Rachel	joy	positive	68	9	5	12	00:00:33,908	00:00:35,200
645	I don't know.	Joey	neutral	neutral	68	10	5	12	00:00:36,286	00:00:38,037
646	You don't know anything.	Rachel	anger	negative	68	11	5	12	00:00:38,830	00:00:40,330
647	Ohh, I know one thing!	Joey	joy	positive	68	12	5	12	0:00:40,498	0:00:41,750
648	What?	Rachel	joy	positive	68	13	5	12	0:00:41,750	0:00:42,312
649	They did it right there on the couch.	Joey	neutral	neutral	68	14	5	12	00:00:42,417	00:00:44,710
650	Excuse me, look, we've been here for over an hour, and a lot of people less sick than my friend have gone in.	Chandler	anger	negative	69	0	1	4	00:16:11,762	00:16:16,683
651	I mean, that guy with the toe thing?	Chandler	anger	negative	69	1	1	4	0:16:16,850	0:16:18,322
652	Who's he sleeping with?	Chandler	neutral	neutral	69	2	1	4	0:16:18,322	0:16:19,987
653	Oh, c'mon Dora, don't be mad...	Chandler	neutral	neutral	69	3	1	4	00:16:23,273	00:16:26,025
654	I know we both said some things we didn't mean, but that doesn't mean we still don't love each other.	Chandler	neutral	neutral	69	4	1	4	00:16:26,193	00:16:34,867
655	Y'know, I feel like I've lost her.. Ba-!	Chandler	joy	positive	69	5	1	4	00:16:35,369	00:16:37,996
656	So you see, Molly, what people don't understand is that acting is a discipline. It takes a lot of hard work.	Joey	neutral	neutral	70	0	9	12	00:15:53,744	00:15:59,916
657	So where did you study?	Molly	neutral	neutral	70	1	9	12	0:16:00,125	0:16:01,377
658	Oh, I didn't go to college.	Joey	neutral	neutral	70	2	9	12	0:16:01,377	0:16:03,069
659	No, where did you study acting?	Molly	neutral	neutral	70	3	9	12	0:16:03,212	0:16:04,714
660	Molly ... people don't study acting ...	Joey	neutral	neutral	70	4	9	12	0:16:04,714	0:16:09,164
661	Molly, ah, do you mind giving us just a minute?	Ross	neutral	neutral	70	5	9	12	00:16:11,971	00:16:15,765
662	Sure, I'll go check on Emma.	Molly	neutral	neutral	70	6	9	12	0:16:15,975	0:16:17,268
663	Thanx.	Ross	neutral	neutral	70	7	9	12	0:16:17,268	0:16:18,291
664	Will the stable boy never get the princess??	Joey	sadness	negative	70	8	9	12	00:16:20,187	00:16:23,231
665	What do you think you're gonna do, have sex with her right here on my couch?	Ross	disgust	negative	70	9	9	12	00:16:23,565	00:16:27,735
666	No ... the leather sticks to my ass.	Joey	disgust	negative	70	10	9	12	00:16:27,945	00:16:31,155
667	You know, this isn't fair.	Joey	anger	negative	70	11	9	12	00:16:32,491	00:16:35,535
668	What makes you think that I'm just gonna sleep with her and then blow her off?	Joey	anger	negative	70	12	9	12	0:16:35,703	0:16:37,205
669	Huh?	Joey	anger	negative	70	13	9	12	0:16:37,205	0:16:37,357
670	Can't you guys open your minds to the possibility that I actally like her, and might want something real?	Joey	anger	negative	70	14	9	12	00:16:37,454	00:16:43,876
671	Look, the truth is, I haven't felt this way about anyone since Rachel, ok?	Joey	sadness	negative	70	15	9	12	00:16:45,462	00:16:51,000
672	I didn't think I could ever love again.	Joey	sadness	negative	70	16	9	12	00:16:50,634	00:16:53,970
673	Come on! Joe!	Ross and Chandler	joy	positive	70	17	9	12	00:16:54,930	00:16:56,431
675	Hi, is Molly here?	Woman	neutral	neutral	70	18	9	12	00:17:02,771	00:17:04,647
676	Yeah, come on in. Molly?	Ross	neutral	neutral	70	19	9	12	00:17:04,815	00:17:07,025
677	Hey! Guys, this is Tabatha . I'll see you tomorrow.	Molly	neutral	neutral	70	20	9	12	00:17:07,526	00:17:16,993
678	Ok ... Well, uh, Joey, I guess we have no problem.	Ross	neutral	neutral	70	21	9	12	00:17:26,170	00:17:31,340
679	It's like my favorite fairy tale come true! The princess, the stable boy and the lesbian!	Joey	joy	positive	70	22	9	12	00:17:32,426	00:17:41,017
680	And what’s cool is, the character is from Naples, right?	Joey	joy	positive	71	0	7	19	00:20:09,583	00:20:12,835
681	Yeah.	The Director	neutral	neutral	71	1	7	19	0:20:13,003	0:20:13,546
682	My whole family’s from Naples!	Joey	joy	positive	71	2	7	19	0:20:13,546	0:20:15,885
683	Oh that’s great! Okay, well I’ve heard everything I need to hear. I just need to uh, Leslie	The Director	surprise	positive	71	3	7	19	00:20:16,006	00:20:26,015
684	Joey, this is the awkward part.	The Casting Director	joy	positive	71	4	7	19	0:20:26,183	0:20:28,285
685	Oh!	Joey	surprise	positive	71	5	7	19	0:20:28,285	0:20:28,619
686	Hey right!	Joey	surprise	positive	71	6	7	19	0:20:28,619	0:20:29,391
687	Not a problem.	Joey	neutral	neutral	71	7	7	19	0:20:29,391	0:20:30,391
688	I totally understand.	Joey	neutral	neutral	71	8	7	19	00:20:30,437	00:20:33,189
689	You need to y’know make sure I don’t have any horrible scars or tattoos.	Joey	neutral	neutral	71	9	7	19	00:20:33,357	00:20:36,984
690	Don’t you worry. I have nothing to hide.	Joey	neutral	neutral	71	10	7	19	00:20:37,152	00:20:41,656
691	So there you go, that’s me.	Joey	neutral	neutral	71	11	7	19	00:20:42,950	00:20:45,910
692	One hundred percent natural!	Joey	joy	positive	71	12	7	19	00:20:46,078	00:20:48,704
693	I tell ya, that has never happened before.	Joey	fear	negative	71	13	7	19	00:21:04,137	00:21:07,640
694	This room’s available.	Nurse	neutral	neutral	72	0	8	23	0:19:16,476	0:19:18,145
695	Okay!	Rachel	joy	positive	72	1	8	23	0:19:18,145	0:19:18,646
696	Okay wait!	Rachel	anger	negative	72	2	8	23	0:19:18,646	0:19:19,168
697	You listen to me!	Rachel	anger	negative	72	3	8	23	0:19:19,168	0:19:19,880
698	You listen to me!	Rachel	anger	negative	72	4	8	23	0:19:19,880	0:19:20,150
699	Since I have been waiting four women, that’s four, one higher than the number of centimeters that I am dilated, have come and gone with their babies!	Rachel	anger	negative	72	5	8	23	00:19:20,147	00:19:31,950
700	I’m next!	Rachel	anger	negative	72	6	8	23	0:19:26,612	0:19:30,199
701	It’s my turn!	Rachel	anger	negative	72	7	8	23	0:19:30,199	0:19:31,284
702	It’s only fair!	Rachel	anger	negative	72	8	8	23	0:19:31,284	0:19:32,059
703	And if you bring in one woman and she has her baby before me I’m going to sue you!	Rachel	anger	negative	72	9	8	23	00:19:32,117	00:19:36,246
704	Not this hospital, I’m going to sue you!	Rachel	anger	negative	72	10	8	23	0:19:37,623	0:19:39,667
705	And my husband he’s a lawyer!	Rachel	anger	negative	72	11	8	23	0:19:39,667	0:19:41,988
706	Uh Rach	Ross	neutral	neutral	72	12	8	23	0:19:42,085	0:19:42,795
707	Go get back on that case honey!	Rachel	anger	negative	72	13	8	23	0:19:42,795	0:19:45,986
708	I don’t think the next patient is very far along.	Nurse	neutral	neutral	72	14	8	23	00:19:46,131	00:19:49,176
709	Okay, well then bring her in.	Rachel	neutral	neutral	72	15	8	23	00:19:49,384	00:19:52,971
710	OH….MY….GAWD!!!	Woman	surprise	positive	72	16	8	23	00:20:01,146	00:20:06,568
711	Ross-Ross-Ross-Ross! Stay away from that guy , and that guy . And that one—Dude! They’re all huge!	Joey	fear	negative	73	0	4	15	00:11:26,811	00:11:34,234
712	They don’t look any bigger than me!	Ross	neutral	neutral	73	1	4	15	00:11:35,111	00:11:36,778
713	Well, maybe that’s because you’re closer to you. So you look bigger to you from where you are.	Joey	anger	negative	73	2	4	15	00:11:36,946	00:11:40,990
714	I’m just going to say hi to the lads. All right?	Emily	neutral	neutral	73	3	4	15	00:11:43,035	00:11:45,036
715	All right.	Ross	neutral	neutral	73	4	4	15	0:11:45,204	0:11:45,636
716	Okay.	Emily	neutral	neutral	73	5	4	15	0:11:45,636	0:11:47,018
717	Hi.	Phoebe	neutral	neutral	73	6	4	15	00:11:49,667	00:11:51,376
718	Whoa! I kinda liked it.	Phoebe	joy	positive	73	7	4	15	00:11:51,544	00:11:56,005
719	Okay, I know what I have to do. I’ve got to go Red Ross. Y’know, Red Ross!	Ross	anger	negative	73	8	4	15	00:11:57,717	00:12:01,094
720	I totally don’t know what you’re talking about.	Joey	neutral	neutral	73	9	4	15	00:12:05,641	00:12:07,684
721	Come on! The time we were all waiting in line for	Ross	anger	negative	73	10	4	15	00:12:07,852	00:12:10,979
722	Y'know you guys were a lot more supportive when I wanted to make denim furniture.	Phoebe	joy	positive	74	0	4	11	00:04:58,131	00:05:02,634
723	No, Pheebs, listen, if you decide to do this, we’ll be supportive like crazy.	Joey	neutral	neutral	74	1	4	11	00:05:02,885	00:05:06,680
725	We just want you to think it through.	Monica	neutral	neutral	74	2	4	11	00:05:06,889	00:05:08,390
726	Yeah, honey, maybe you can talk to somebody who’s had a baby. Like your mom?	Rachel	neutral	neutral	74	3	4	11	00:05:08,558	00:05:11,727
727	My mom never gave birth. Oh! But my birth mom did.	Phoebe	neutral	neutral	74	4	4	11	00:05:12,020	00:05:16,815
728	Umm, thank you for meeting with me.	Phoebe	neutral	neutral	75	0	5	13	00:15:46,570	00:15:48,196
729	Thank you. All right.	Frank Sr.	neutral	neutral	75	1	5	13	00:15:48,447	00:15:49,822
730	Come, sit.	Phoebe	neutral	neutral	75	2	5	13	00:15:50,491	00:15:51,950
731	Sit.	Phoebe	neutral	neutral	75	3	5	13	00:15:54,203	00:15:55,495
732	Sit!	Phoebe	anger	negative	75	4	5	13	00:15:55,913	00:15:57,372
733	Umm, all righty, before we get started I just—I need you to state for the official record that you are in fact Frank Buffay.	Phoebe	neutral	neutral	75	5	5	13	00:15:58,832	00:16:06,631
734	Lucky sixes....	Ross	neutral	neutral	76	0	1	7	00:15:15,247	00:15:17,081
735	Everybody, this is Paolo. Paolo, I want you to meet my friends. This is Monica.	Rachel	neutral	neutral	76	1	1	7	00:15:18,000	00:15:23,338
736	Hi!	Monica	neutral	neutral	76	2	1	7	00:15:23,589	00:15:26,424
737	And Joey....	Rachel	neutral	neutral	76	3	1	7	0:15:26,592	0:15:27,510
738	Hi!	Monica	neutral	neutral	76	4	1	7	0:15:27,510	0:15:28,913
739	And Ross.	Rachel	neutral	neutral	76	5	1	7	0:15:29,011	0:15:30,903
740	Hi!	Monica	neutral	neutral	76	6	1	7	0:15:30,903	0:15:32,617
741	He doesn't speak much English.	Rachel	neutral	neutral	76	7	1	7	00:15:37,895	00:15:41,064
742	Look at that!	Rachel	surprise	positive	76	8	1	7	00:15:45,653	00:15:47,445
743	So, um... where did Paolo come from?	Ross	neutral	neutral	76	9	1	7	00:15:50,658	00:15:52,158
744	Oh... Italy, I think.	Rachel	neutral	neutral	76	10	1	7	00:15:53,035	00:15:54,702
745	No, I mean tonight, in the building. Suddenly. Into our lives.	Ross	neutral	neutral	76	11	1	7	00:15:54,995	00:15:58,873
746	Well, the cat... the cat turned out to be Paolo's cat!	Rachel	neutral	neutral	76	12	1	7	00:16:00,209	00:16:04,337
747	That, that is funny... .... and Rachel keeps touching him.	Ross	neutral	neutral	76	13	1	7	00:16:06,173	00:16:09,425
748	Alright. I looked all over the building and I couldn't find the kitty anywhere.	Phoebe	neutral	neutral	76	14	1	7	00:16:12,179	00:16:16,307
749	Oh, I found him. He was Paolo's cat.	Rachel	neutral	neutral	76	15	1	7	00:16:16,558	00:16:18,977
750	Ah! Well! There you go! Last to know again! And I'm guessing... since nobody told me... this is Paolo.	Phoebe	joy	positive	76	16	1	7	00:16:19,228	00:16:26,943
751	Ah, Paolo, this is Phoebe.	Rachel	neutral	neutral	76	17	1	7	00:16:27,194	00:16:29,946
752	You betcha!	Phoebe	joy	positive	76	18	1	7	00:16:35,536	00:16:36,786
753	Okay, where in the hell did you get that?!	Ross	surprise	negative	77	0	3	9	00:12:11,480	00:12:13,523
754	When Mom and Dad drove you to the hospital to get your nose fixed, I swam into the lake and fished it out.	Monica	neutral	neutral	77	1	3	9	00:12:13,691	00:12:18,987
755	That cup is mine!	Ross	anger	negative	77	2	3	9	00:12:19,155	00:12:20,280
756	No it’s not! You want it, you’re gonna have to win it!	Monica	anger	negative	77	3	3	9	00:12:20,448	00:12:23,575
757	All right, so are we not having dinner at all?	Rachel	sadness	negative	77	4	3	9	00:12:23,743	00:12:27,036
758	Why?	Rachel	sadness	negative	78	0	3	1	00:08:26,631	00:08:28,131
759	Because I don't work at the Szechwan Dragon.	Monica	neutral	neutral	78	1	3	1	00:08:28,299	00:08:31,176
761	You really, really need to get some sleep, honey.	Rachel	neutral	neutral	78	2	3	1	00:08:31,385	00:08:33,512
762	I know I do.	Monica	neutral	neutral	78	3	3	1	00:08:33,679	00:08:34,846
763	Hi.	Ross	neutral	neutral	78	4	3	1	0:08:35,014	0:08:35,724
764	Hi.	Rachel	neutral	neutral	78	5	3	1	0:08:35,724	0:08:36,548
765	Guess what?	Ross	neutral	neutral	78	6	3	1	00:08:36,641	00:08:38,517
767	They published my paper.	Ross	joy	positive	78	7	3	1	00:08:36,641	00:08:38,517
768	Oh, really, let me see, let me see.	Rachel	joy	positive	78	8	3	1	00:08:38,684	00:08:41,853
769	Rach, look! Oh, hi! Where is my strong Ross Skywalker to come rescue me. There he is.	Phoebe	joy	positive	78	9	3	1	00:08:42,021	00:08:46,316
771	You know what this is, this is us getting ready for the prom.	Monica	neutral	neutral	79	0	2	14	0:17:10,029	0:17:12,574
772	Oh.	Rachel	neutral	neutral	79	1	2	14	0:17:12,574	0:17:13,212
773	What?! You got us evicted!!	Rachel	anger	negative	80	0	4	4	0:06:52,620	0:06:55,749
774	I told you not to go down there!	Monica	anger	negative	80	1	4	4	0:06:55,749	0:06:55,892
775	Well he made Rachel cry!	Joey	disgust	negative	80	2	4	4	00:06:56,124	00:06:57,332
776	Rachel always cries!	Monica	anger	negative	80	3	4	4	00:06:57,542	00:06:59,251
777	That’s not true!	Rachel	anger	negative	80	4	4	4	00:07:00,503	00:07:02,546
778	Now Joey, you go down there and you suck up to him. I mean you suck like you’ve never sucked before!	Monica	neutral	neutral	80	5	4	4	00:07:04,340	00:07:10,262
779	All right! I’ll try! But if I can’t, you can stay with Chandler and I until you get settled.	Joey	neutral	neutral	80	6	4	4	00:07:11,556	00:07:16,952
780	Go!!	Rachel	anger	negative	80	7	4	4	0:07:17,019	0:07:18,491
781	All right, all right, all right.	Joey	neutral	neutral	80	8	4	4	0:07:18,491	0:07:19,281
782	I mean I’ll have to check with him first, but I’ll think he’ll be cool with it.	Joey	neutral	neutral	80	9	4	4	00:07:19,522	00:07:22,065
783	So, he’s just a nice guy. You really think this Mark doesn’t want anything in exchange for helping him?	Ross	joy	positive	81	0	3	11	00:09:10,967	00:09:17,973
784	Well, I assume I’ll have to take showers with him, but y'know, that’s true of any job.	Rachel	neutral	neutral	81	1	3	11	00:09:18,140	00:09:22,978
785	How ya feelin’?	Monica	neutral	neutral	82	0	2	18	00:09:28,234	00:09:29,276
786	Well, my apartment isn’t there anymore, because I drank it.	Chandler	neutral	neutral	83	0	3	11	00:09:29,443	00:09:34,114
787	Where’d you get too? We lost you after you opened up all the presents.	Phoebe	neutral	neutral	83	1	3	11	00:09:36,117	00:09:39,744
788	Yeah.	Ross	neutral	neutral	83	2	3	11	0:09:39,954	0:09:44,250
789	Yeah, I ended up in the storage room, and not alone.	Chandler	neutral	neutral	83	3	3	11	0:09:44,250	0:09:44,396
790	Woooo hoooo!!!	All	joy	positive	83	4	3	11	00:09:44,500	00:09:45,542
791	Ow, no ‘woo-hooing,’ no ‘woo-hooing.’	Chandler	anger	negative	83	5	3	11	00:09:46,919	00:09:49,546
792	Why, what happened?	Phoebe	surprise	negative	83	6	3	11	00:09:50,548	00:09:51,631
793	Ah, I fooled around with Joey’s sister. Well, that’s not the worst part.	Chandler	sadness	negative	83	7	3	11	00:09:54,802	00:10:01,600
794	What is the worse part?	Monica	neutral	neutral	83	8	3	11	00:09:58,180	00:10:01,600
795	I can’t remember which sister.	Chandler	sadness	negative	83	9	3	11	00:10:01,767	00:10:03,810
796	You see what men do! Don’t tell me men are not nice! This is men!!	Ross	anger	negative	83	10	3	11	00:10:05,104	00:10:09,566
797	What’s wrong with you?	Chandler	anger	negative	84	0	1	5	00:10:04,312	00:10:06,855
798	Nothing!	Joey	anger	negative	84	1	1	5	00:10:07,023	00:10:08,023
799	Well, I-I got this blinding pain in my stomach when I was lifting weights before, then I uh passed out and uh, haven’t been able to stand up since.	Joey	sadness	negative	84	2	1	5	00:10:08,190	00:10:18,575
800	But um, I don’t think it’s anything serious.	Joey	neutral	neutral	85	0	6	4	00:10:18,743	00:10:21,536
801	This sounds like a hernia. You have to—you-you—Go to the doctor!	Chandler	surprise	negative	85	1	6	4	00:10:21,704	00:10:24,706
802	No way!	Joey	anger	negative	85	2	6	4	00:10:24,874	00:10:26,124
803	‘Kay look, if I have to go to the doctor for anything it’s gonna be for this thing sticking out of my stomach!	Joey	anger	negative	85	3	6	4	00:10:26,292	00:10:31,463
804	Why did I have to start working out again?	Joey	disgust	negative	85	4	6	4	00:10:36,177	00:10:39,054
805	Damn you 15s!	Joey	anger	negative	85	5	6	4	00:10:39,764	00:10:41,556
806	It’s a trifle.	Rachel	neutral	neutral	86	0	6	9	0:07:35,371	0:07:36,293
807	It’s got all of these layers.	Rachel	neutral	neutral	86	1	6	9	0:07:36,293	0:07:37,676
808	First there’s a layer of ladyfingers, then a layer of jam, then custard, which I made from scratch.	Rachel	neutral	neutral	86	2	6	9	00:07:37,874	00:07:45,172
809	[Joey and Ross make impressed faces] Then raspberries, more ladyfingers, then beef sautéed with peas and onions, [Joey and Ross look like something’s wrong.]	Rachel	neutral	neutral	86	3	6	9	00:07:45,381	00:07:49,634
810	then a little more custard, and then bananas, and then I just put some whipped cream on top!	Rachel	neutral	neutral	86	4	6	9	00:07:50,095	00:07:56,183
811	It tastes like feet!	Ross	disgust	negative	86	5	6	9	00:17:20,539	00:17:22,582
812	I like it.	Joey	joy	positive	86	6	6	9	00:17:24,960	00:17:26,335
813	Are you kidding?	Ross	surprise	negative	86	7	6	9	00:17:29,923	00:17:30,965
814	Does anyone else think David Copperfield is cute?	Chandler	neutral	neutral	87	0	3	5	00:02:30,567	00:02:33,110
815	No, but he told me, he thinks your a fox.	Monica	neutral	neutral	87	1	3	5	00:02:35,238	00:02:38,448
816	Welcome everybody, welcome to Amazing Discoveries!	Host	joy	positive	88	0	3	4	00:00:05,755	00:00:08,882
817	Oh, oh! It's on again!	Phoebe	joy	positive	88	1	3	4	00:00:10,301	00:00:11,593
818	You guys, can we please not watch this all right.	Joey	disgust	negative	88	2	3	4	0:00:11,761	0:00:13,513
819	Shhhh!	All	anger	negative	88	3	3	4	0:00:13,513	0:00:14,685
820	Folks, has this ever happened to you.	Host	neutral	neutral	88	4	3	4	0:00:14,806	0:00:16,308
821	You go to the refrigerator to get a nice glass of milk, and these darn cartons are so flingin'-flangin' hard to open.	Host	neutral	neutral	88	5	3	4	0:00:16,308	0:00:21,718
822	Oh, you said it Mike. Aw! There's got to be a better way!	Joey	anger	negative	88	6	3	4	00:00:21,855	00:00:30,029
823	And there is Kevin.	Mike	neutral	neutral	88	7	3	4	00:00:26,359	00:00:30,029
824	Can we please turn this off?	Joey	sadness	negative	88	8	3	4	0:00:30,196	0:00:31,578
825	Noo way, Kevin.	Rachel	joy	positive	88	9	3	4	0:00:31,578	0:00:33,504
826	There is a revolutionary new product that guarantees that you'll never have to open up milk cartons again. Meet the Milk Master 2000.	Mike	neutral	neutral	88	10	3	4	00:00:33,658	00:00:42,916
827	Are you intrigued?	Ross	surprise	positive	88	11	3	4	0:00:45,128	0:00:47,548
828	You're flingin'-flangin' right I am!	Chandler	joy	positive	88	12	3	4	0:00:47,548	0:00:47,878
829	Keep in mind, he's never used this product before, you're gonna see how easy this is to do.	Mike	neutral	neutral	88	13	3	4	00:00:49,549	00:00:54,053
830	Go ahead.	Mike	neutral	neutral	89	0	8	19	00:04:08,000	00:04:10,000
831	This works with any milk carton.	Mike	neutral	neutral	89	1	8	19	00:04:10,793	00:04:13,837
832	Wow, it is easy. Now, I can have milk everyday.	Joey	surprise	positive	89	2	8	19	00:04:10,793	00:04:17,675
833	Well, you might want to tell him it sounds like his wife is gay.	Rachel	neutral	neutral	90	0	6	16	00:19:04,893	00:19:11,065
834	She is not… She’s gay. Oh my God. She is	Ross	anger	negative	90	1	6	16	00:19:11,233	00:19:27,957
835	Good day for married people huh?	Rachel	surprise	negative	90	2	6	16	00:19:34,464	00:19:37,049
836	I’m sorry your husband cheated on you.	Ross	sadness	negative	90	3	6	16	00:19:39,595	00:19:41,888
837	I’m sorry your wife is gay. I guess women aren’t that great either.	Rachel	sadness	negative	90	4	6	16	00:19:42,055	00:19:50,563
838	Try telling my wife that.	Ross	sadness	negative	90	5	6	16	00:19:46,852	00:19:50,563
839	Hey Ross, will you pass me that knife?	Joey	neutral	neutral	91	0	5	15	00:21:12,980	00:21:16,440
840	I can't wait to be with you!	Monica	joy	positive	92	0	5	11	00:12:22,658	00:12:24,951
841	I'll sneak over as soon as Ross picks up Ben.	Monica	neutral	neutral	92	1	5	11	00:12:25,119	00:12:27,287
842	I'll just tell Rachel I'm gonna be doing laundry for a couple of hours.	Monica	neutral	neutral	92	2	5	11	00:12:27,455	00:12:29,998
843	Laundry. Huh. Is that my new nickname?	Chandler	joy	positive	92	3	5	11	00:12:30,166	00:12:33,293
844	Awww, y'know what your nickname is, Mr. Big	Monica	joy	positive	92	4	5	11	00:12:37,757	00:12:39,841
845	Arghh!!	Rachel	disgust	negative	92	5	5	11	00:12:40,009	00:12:41,217
846	I can’t believe I’m going to lose this job!	Joey	sadness	negative	93	0	6	21	00:18:47,042	00:18:49,001
847	Oh I’m so sorry man! Is there anything I can do?	Chandler	sadness	negative	93	1	6	21	00:18:49,169	00:18:51,796
848	Yeah! Help me get this mini-fridge past the security guard.	Joey	neutral	neutral	93	2	6	21	00:18:51,964	00:18:55,383
849	Hey Joey, I want to talk to you.	Wayne	neutral	neutral	93	3	6	21	00:19:01,181	00:19:03,724
850	Yeah?	Joey	neutral	neutral	93	4	6	21	0:19:03,892	0:19:07,605
854	Oh, Chandler, Wayne.	Joey	neutral	neutral	93	8	6	21	0:19:08,480	0:19:09,792
855	Wayne, Chandler.	Joey	neutral	neutral	93	9	6	21	0:19:09,792	0:19:10,627
856	Hi, how are ya?	Chandler	neutral	neutral	93	10	6	21	0:19:10,627	0:19:11,214
857	Joey, Joey, I-I-I’ll g-get you your job back if you help me out.	Wayne	neutral	neutral	93	11	6	21	00:19:11,775	00:19:15,403
858	Why should I help you?!	Joey	anger	negative	93	12	6	21	00:19:15,571	00:19:17,613
859	The reason he just said.	Chandler	neutral	neutral	93	13	6	21	0:19:17,781	0:19:18,991
860	What do you need?	Joey	neutral	neutral	93	14	6	21	0:19:18,991	0:19:21,758
861	I-I-I saw you on stage talking to that beautiful woman, y’know Sarah?	Wayne	neutral	neutral	93	15	6	21	00:19:22,661	00:19:28,498
862	What?	Paul	surprise	negative	94	0	6	22	00:19:05,978	00:19:07,395
863	And I too am just a love machine.	Ross	neutral	neutral	94	1	6	22	00:19:09,273	00:19:13,609
864	Ross, let me show you where the guest room is.	Paul	neutral	neutral	94	2	6	22	00:19:34,047	00:19:39,719
865	Oh, I thought this was your party and it turns out it’s a party for Howard. He's just the sweetest little man!	Phoebe	surprise	positive	95	0	5	15	00:12:59,862	00:13:05,742
866	See ya Phoebe! Oh and hey, thanks for chipping in!	Guest #1	joy	positive	95	1	5	15	0:13:06,869	0:13:09,706
867	You chipped in?!	Ross	surprise	positive	95	2	5	15	0:13:09,706	0:13:09,893
868	Yeah, uh-huh, a 100 dollars.	Phoebe	neutral	neutral	95	3	5	15	00:13:14,126	00:13:15,627
869	Phoebe! I can't believe you gave them money! I thought you agreed it was totally unreasonable that they asked me for that money!	Ross	surprise	negative	95	4	5	15	00:13:16,253	00:13:23,218
870	Yeah, but they didn't ask me!	Phoebe	anger	negative	95	5	5	15	0:13:23,469	0:13:25,013
871	Y'know?	Phoebe	neutral	neutral	95	6	5	15	0:13:25,013	0:13:25,157
872	This way I'm just y'know, the exotic, generous stranger.	Phoebe	joy	positive	95	7	5	15	00:13:25,262	00:13:27,722
873	That's always fun to be.	Phoebe	joy	positive	95	8	5	15	00:13:27,890	00:13:29,599
874	Yeah, but you're making me look bad!	Ross	anger	negative	95	9	5	15	00:13:30,309	00:13:32,435
875	No I'm not.	Phoebe	neutral	neutral	95	10	5	15	0:13:32,686	0:13:34,618
876	No!	Phoebe	surprise	positive	95	11	5	15	0:13:34,618	0:13:35,703
877	If anything I'm making you look better!	Phoebe	joy	positive	95	12	5	15	0:13:35,703	0:13:35,859
878	They'll see you talking to me and that's--I'm a hit!	Phoebe	joy	positive	95	13	5	15	00:13:36,023	00:13:39,400
879	Oh hey, Pheebs!	Steve	joy	positive	95	14	5	15	0:13:40,194	0:13:40,820
880	Hey!	Phoebe	joy	positive	95	15	5	15	0:13:40,820	0:13:42,172
881	Oh hey, Ross.	Steve	neutral	neutral	95	16	5	15	00:13:42,363	00:13:43,863
882	Umm, see, I was thinking maybe you two could switch apartments because Phoebe's more our kind of people.	Steve	fear	negative	95	17	5	15	00:13:44,031	00:13:49,369
883	Something to think about.	Steve	neutral	neutral	95	18	5	15	00:13:49,578	00:13:50,829
884	Yeah, okay, my bad.	Phoebe	joy	positive	95	19	5	15	00:13:54,625	00:13:56,292
886	Here. I need to borrow some moisturizer.	Joey	neutral	neutral	96	0	1	6	0:12:12,356	0:12:14,198
887	For what?	Monica	neutral	neutral	96	1	1	6	0:12:14,198	0:12:15,088
888	Whaddya think? Today's the big day!	Joey	joy	positive	96	2	1	6	00:12:15,276	00:12:17,277
889	Oh my God. Okay, go into the bathroom, use whatever you want, just don't ever tell me what you did in there.	Monica	disgust	negative	96	3	1	6	00:12:17,820	00:12:23,575
890	Thank you!	Joey	joy	positive	96	4	1	6	00:12:24,034	00:12:25,076
891	Where's Joey? His mom's on the phone.	Chandler	neutral	neutral	96	5	1	6	0:12:28,038	0:12:30,040
892	He's in the bathroom. I don't think you wanna go in there!	Monica	anger	negative	96	6	1	6	0:12:30,040	0:12:30,182
893	C'mon, we're roommates! My eyes!! My eyes!!	Chandler	disgust	negative	96	7	1	6	00:12:30,332	00:12:38,006
894	I warned you...	Monica	neutral	neutral	96	8	1	6	00:12:40,551	00:12:42,051
895	Who is being loud?	Rachel	anger	negative	96	9	1	6	00:12:42,303	00:12:44,095
896	Oh, that would be Monica.	Chandler	neutral	neutral	96	10	1	6	00:12:44,305	00:12:46,306
897	Hey, listen, I wanna borrow a coupla things, Aurora spent the night, I really wanna make her breakfast.	Chandler	neutral	neutral	96	11	1	6	00:12:46,849	00:12:49,642
898	Oh, you got the whole night, huh?	Monica	surprise	positive	96	12	1	6	00:12:49,894	00:12:51,644
899	Yeah, well, I only have twenty minutes until Ethan, so, y'know..	Chandler	neutral	neutral	96	13	1	6	00:12:51,896	00:12:55,190
900	Ooh, do I sense a little bit of resentment?	Rachel	surprise	negative	96	14	1	6	00:12:55,441	00:12:57,328
901	No, no resentment, believe me, it's worth it.	Chandler	neutral	neutral	96	15	1	6	00:12:57,610	00:13:03,031
902	'Kay?	Chandler	neutral	neutral	96	16	1	6	00:13:02,000	00:13:03,031
903	Y'know in a relationship you have these key moments that you know you'll remember for the rest of your life?	Chandler	neutral	neutral	96	17	1	6	00:13:03,240	00:13:08,119
904	Well, every- single- second is like that with Aurora.. and I've just wasted about thirty-five of them talking to you people, so, uh.. Monica, can you help me with the door?	Chandler	neutral	neutral	96	18	1	6	00:13:08,370	00:13:17,796
906	Oh, um, Chandler?	Monica	neutral	neutral	96	19	1	6	00:13:18,047	00:13:21,508
907	Y'know, the-the old Monica would-would remind you to scrub that Teflon pan with a plastic brush...But I'm not gonna do that.	Monica	neutral	neutral	96	20	1	6	00:13:21,717	00:13:28,848
908	Hey Monica, it's Joey!	Joey	joy	positive	97	0	5	22	00:20:45,244	00:20:47,828
909	Hey Joey! Aww, you remembered even though you're a big star!	Monica	joy	positive	97	1	5	22	00:20:45,244	00:20:50,414
910	Aw, come on! It'll be years before I forget you!	Joey	neutral	neutral	97	2	5	22	00:20:50,582	00:20:53,960
911	Joey, what's it like on a movie set, huh?	Monica	neutral	neutral	97	3	5	22	00:20:55,837	00:20:57,755
912	Do you have a dressing room?	Monica	neutral	neutral	97	4	5	22	0:20:58,006	0:20:59,558
913	Do you have a chair with your name on it?	Monica	neutral	neutral	97	5	5	22	0:20:59,558	0:21:00,802
914	Uh, well yeah-yeah, I've got all of that going on.	Joey	neutral	neutral	97	6	5	22	00:21:00,926	00:21:02,802
915	Yeah, listen uh, I want you to make sure you tell Chandler that he couldn't have been more wrong!	Joey	neutral	neutral	97	7	5	22	00:21:02,970	00:21:07,056
916	Uh-oh!	Joey	fear	negative	97	8	5	22	0:21:07,224	0:21:07,776
917	I gotta go Monica, my uh, my sushi's here!	Joey	neutral	neutral	97	9	5	22	0:21:07,776	0:21:10,788
918	Sorry about that. Thanks for waitin'.	Joey	neutral	neutral	97	10	5	22	00:21:15,023	00:21:17,775
919	Everybody smile! Okay, thanks a lot! Enjoy your stay at	Joey	joy	positive	97	11	5	22	00:21:18,443	00:21:27,118
920	Wow, this is so cool, you guys. The entire city is blacked out!	Rachel	surprise	positive	98	0	1	7	00:01:42,143	00:01:46,230
921	Mom says it's all of Manhattan, parts of Brooklyn and Queens, and they have no idea when it's coming back on.	Monica	anger	negative	98	1	1	7	00:01:46,481	00:01:51,110
922	Wow, you guys, this is big.	Rachel	surprise	positive	98	2	1	7	00:01:51,277	00:01:53,278
923	Pants and a sweater?	Monica	anger	negative	98	3	1	7	0:01:53,530	0:01:54,842
924	Why, mom?	Monica	anger	negative	98	4	1	7	0:01:54,842	0:01:55,878
925	Who am I gonna meet in a blackout?	Monica	anger	negative	98	5	1	7	00:01:56,074	00:01:57,825
926	Power company guys?	Monica	anger	negative	98	6	1	7	0:01:59,327	0:02:00,787
927	Eligible looters?	Monica	anger	negative	98	7	1	7	0:02:00,787	0:02:02,771
928	Could we talk about this later?	Monica	anger	negative	98	8	1	7	0:02:03,123	0:02:04,375
929	OK.	Monica	neutral	neutral	98	9	1	7	0:02:04,375	0:02:05,044
930	Can I borrow the phone? I want to call my apartment and check on my grandma. What's my number?	Phoebe	neutral	neutral	98	10	1	7	00:02:06,000	00:02:12,381
931	Well, I never call	Phoebe	neutral	neutral	98	11	1	7	00:02:14,259	00:02:16,009
932	What ‘cha doing?	Joey	neutral	neutral	99	0	3	21	00:21:58,317	00:21:59,525
933	Having a swim.	Chandler	neutral	neutral	99	1	3	21	00:21:59,693	00:22:01,736
934	What about the chick?	Joey	neutral	neutral	99	2	3	21	00:22:01,903	00:22:03,904
935	Chicks don’t swim.	Chandler	neutral	neutral	99	3	3	21	00:22:04,364	00:22:05,906
936	Are you sure?	Joey	neutral	neutral	99	4	3	21	00:22:06,074	00:22:07,700
937	I don’t know. Should we try it?	Chandler	neutral	neutral	99	5	3	21	00:22:09,453	00:22:14,915
938	Sure.	Joey	neutral	neutral	99	6	3	21	00:22:12,456	00:22:14,915
939	See, I told you they don’t swim.	Chandler	neutral	neutral	99	7	3	21	00:22:22,424	00:22:24,800
940	Wait. Give him a minute.	Joey	neutral	neutral	99	8	3	21	00:22:25,552	00:22:28,304
941	Noo! Oh, it’s okay, it’s okay, baby, baby, baby.	Chandler	fear	negative	99	9	3	21	00:22:29,306	00:22:33,059
942	Me taking care of you is no problem, huh?	Phoebe	neutral	neutral	100	0	6	5	00:15:38,938	00:15:41,606
943	You guys feel safe.	Phoebe	neutral	neutral	100	1	6	5	0:15:41,774	0:15:43,036
944	Right?	Phoebe	neutral	neutral	100	2	6	5	0:15:43,036	0:15:44,612
945	Okay, I’m gonna take that spit bubble as, "Yeah, I do!"	Phoebe	neutral	neutral	100	3	6	5	00:15:44,735	00:15:47,862
946	Okay, after I get rid of this dirty diaper Leslie, I’ll set you up with a clean one.	Phoebe	neutral	neutral	100	4	6	5	00:15:48,447	00:15:52,659
947	Okay, I’m sorry.	Phoebe	sadness	negative	100	5	6	5	0:15:53,035	0:15:54,704
948	I didn’t mean to scare you.	Phoebe	sadness	negative	100	6	6	5	0:15:54,704	0:15:55,956
949	I just have to clean that up.	Phoebe	neutral	neutral	100	7	6	5	0:15:55,956	0:15:57,124
950	Okay?	Phoebe	neutral	neutral	100	8	6	5	0:15:57,124	0:15:57,402
951	‘Cause let’s face it, we’re at Monica’s.	Phoebe	neutral	neutral	100	9	6	5	00:15:57,414	00:16:00,249
952	I broke it.	Phoebe	sadness	negative	100	10	6	5	0:16:01,919	0:16:02,641
953	All right.	Phoebe	neutral	neutral	100	11	6	5	0:16:02,641	0:16:03,493
954	Well, that’s just the way that goes.	Phoebe	neutral	neutral	100	12	6	5	0:16:03,493	0:16:06,354
955	Okay, good.	Phoebe	neutral	neutral	100	13	6	5	00:16:06,423	00:16:08,841
956	Why are there only two of you?	Phoebe	fear	negative	100	14	6	5	00:16:10,260	00:16:12,178
957	Where is Leslie?	Phoebe	fear	negative	100	15	6	5	00:16:12,346	00:16:13,930
958	Well, you can’t answer.	Phoebe	neutral	neutral	100	16	6	5	0:16:14,098	0:16:15,060
959	Leslie?	Phoebe	neutral	neutral	100	17	6	5	0:16:15,060	0:16:15,352
960	Where are you Leslie?	Phoebe	fear	negative	100	18	6	5	0:16:15,352	0:16:17,738
961	Leslie, now would be a	Phoebe	sadness	negative	100	19	6	5	00:16:17,977	00:16:20,937
962	Hey!	Phoebe	joy	positive	101	0	3	16	0:04:42,198	0:04:42,824
963	Hey.	Monica	neutral	neutral	101	1	3	16	0:04:42,824	0:04:44,389
964	Hey, why are you mopping your ceiling?	Phoebe	sadness	negative	101	2	3	16	0:04:44,492	0:04:46,124
965	Oh, there’s banana on it.	Monica	neutral	neutral	101	3	3	16	0:04:46,124	0:04:48,098
966	You said she was bald.	Rachel	anger	negative	102	0	3	24	00:08:56,911	00:08:58,161
967	Yeah, she was bald, she’s not now.	Phoebe	neutral	neutral	102	1	3	24	00:08:58,412	00:09:00,205
968	How could you not tell me that she has hair?	Rachel	surprise	negative	102	2	3	24	00:09:02,291	00:09:04,167
969	I don’t know, I hardly ever say that about people.	Phoebe	neutral	neutral	102	3	3	24	00:09:04,418	00:09:07,295
970	Ohh, well, this is just perfect!	Rachel	anger	negative	102	4	3	24	00:09:07,547	00:09:09,381
971	Well I’m sorry, I thought you said it was okay.	Phoebe	sadness	negative	102	5	3	24	00:09:10,049	00:09:13,009
972	Yeah, I said what was okay when I thought she was some weird bald chick. I mean, y'know, that girl has hair got	Rachel	anger	negative	102	6	3	24	00:09:13,261	00:09:20,475
973	Well, maybe it won’t work out. Maybe Ross won’t like her personality.	Phoebe	sadness	negative	102	7	3	24	0:09:22,937	0:09:25,989
974	Why, does she have a bad personality?	Rachel	neutral	neutral	102	8	3	24	0:09:25,989	0:09:27,162
975	Oh no, Bonnie’s the best!	Phoebe	joy	positive	102	9	3	24	00:09:27,316	00:09:29,401
976	Hey!	Ross	joy	positive	103	0	8	4	0:06:50,993	0:06:52,912
977	Hey.	Joey	neutral	neutral	103	1	8	4	0:06:52,912	0:06:53,796
978	Do you have a minute? I’d like to talk to you about something I’m, I’m really uncomfortable talking about.	Ross	fear	negative	103	2	8	4	00:06:55,164	00:07:00,127
979	Sure. What? About uh, you showering with your mom?	Joey	surprise	negative	103	3	8	4	00:07:00,336	00:07:06,425
980	I actually had a topic in mind! I’m, I’m kinda going through a dry spell, sex wise.	Ross	anger	negative	103	4	8	4	00:07:08,553	00:07:20,355
981	Whoa, for like months?	Joey	surprise	positive	103	5	8	4	00:07:20,523	00:07:23,483
982	Excellent! Excellent! And uh, finally, are you into any weird stuff y’know, sexually?	Joey	joy	positive	104	0	8	23	00:18:45,279	00:18:51,577
983	No!	Cliff	surprise	negative	104	1	8	23	0:18:53,870	0:18:54,830
984	Oooh, wrong answer.	Joey	neutral	neutral	104	2	8	23	0:18:54,830	0:18:56,457
985	Ow! My ass. Okay. Okay. Oh, shhh!	Phoebe	anger	negative	105	0	3	25	00:18:07,669	00:18:23,726
986	No! No!! It’s me! It’s me! I-I didn’t want to make any noise!	Phoebe	fear	negative	105	1	3	25	00:18:49,461	00:18:55,299
987	Then don't break in!!	Phoebe Sr	anger	negative	105	2	3	25	00:18:52,214	00:18:55,299
988	Oh yeah, Smokey Joe here got half way to the highway and collapsed.	Joey	anger	negative	106	0	3	17	00:14:32,663	00:14:36,541
989	I have the lung capacity of a two year old.	Chandler	neutral	neutral	106	1	3	17	00:14:36,750	00:14:39,043
990	Then why are you smoking?	Monica	disgust	negative	106	2	3	17	00:14:39,712	00:14:41,170
991	Well it’s very unsettling.	Chandler	sadness	negative	106	3	3	17	00:14:41,380	00:14:42,755
992	Honey, I was wondering....	Rachel	neutral	neutral	107	0	3	1	00:05:48,765	00:05:52,434
993	Hmm?	Ross	neutral	neutral	107	1	3	1	00:05:51,434	00:05:52,434
994	Do you still have that, um, Navy uniform?	Rachel	joy	positive	107	2	3	1	00:05:52,692	00:05:56,438
995	Nooo, I had to return it to the costume place.	Ross	sadness	negative	107	3	3	1	00:05:57,857	00:06:00,609
996	Hmm.	Rachel	neutral	neutral	107	4	3	1	00:06:00,777	00:06:01,860
997	I think I have an old band uniform from high school.	Ross	joy	positive	107	5	3	1	00:06:02,070	00:06:04,196
998	You remember not having sex in high school, right?	Rachel	sadness	negative	107	6	3	1	00:06:05,114	00:06:07,324
999	Yeah.	Ross	sadness	negative	107	7	3	1	00:06:07,492	00:06:09,368
1000	Well honey, what about you?	Rachel	neutral	neutral	107	8	3	1	00:06:13,206	00:06:14,623
1001	What?	Ross	neutral	neutral	107	9	3	1	00:06:14,791	00:06:15,874
1002	I mean do you have any fun, you know, fantasy type things?	Rachel	neutral	neutral	107	10	3	1	00:06:14,791	00:06:22,297
1003	No.	Ross	neutral	neutral	107	11	3	1	00:06:23,299	00:06:24,883
1004	Come on you gotta have one!	Rachel	surprise	positive	107	12	3	1	00:06:26,302	00:06:28,178
1005	Ugh!	Phoebe	disgust	negative	108	0	3	7	0:04:54,210	0:04:56,713
1008	I mean if you buy a bed from Janice’s ex-husband, that’s like betraying Chandler.	Phoebe	anger	negative	108	3	3	7	00:04:56,963	00:05:01,675
1009	Not at these prices.	Monica	anger	negative	108	4	3	7	00:05:01,884	00:05:04,052
1010	Hi. Y'know in England this car would be on the other side of the store. Woo!	Phoebe	joy	positive	108	5	3	7	00:05:09,142	00:05:20,527
1011	Oh! Ohhhhh! Oh! Phoebe, come here. Aw, this is my new bed. You gotta feel this bad boy.	Monica	joy	positive	108	6	3	7	00:05:21,362	00:05:31,913
1012	Eh, Monica it, it feels so weird, y'know, Chandler’s your friend... Oh!	Phoebe	surprise	positive	108	7	3	7	00:05:32,081	00:05:36,877
1013	Oh my God!	Phoebe	surprise	positive	108	8	3	7	00:05:38,254	00:05:39,588
1014	Aw, all right take this bed, you can make other friends.	Phoebe	joy	positive	108	9	3	7	00:05:40,506	00:05:45,385
1015	You know, ever since I was little, I've been able to pick up quarters with my toes.	Lorraine	joy	positive	109	0	1	14	00:06:38,022	00:06:44,194
1016	Good for you. Uh, quarters or rolls of quarters?	Joey	joy	positive	109	1	1	14	00:06:44,445	00:06:53,120
1017	By the way, Chandler. I cut you out of all my pictures. So if you want, I have a bag with just your heads.	Janice	anger	negative	109	2	1	14	00:06:58,626	00:07:06,133
1018	That's OK.	Chandler	neutral	neutral	109	3	1	14	00:07:07,885	00:07:09,177
1019	Oh, are you sure?	Janice	surprise	positive	109	4	1	14	00:07:09,971	00:07:13,598
1021	Because you know, you could make little puppets out of them, and you could use them in your theater of cruelty.	Janice	anger	negative	109	5	1	14	00:07:09,971	00:07:17,352
1022	We can't do that.	Joey	neutral	neutral	109	6	1	14	00:07:20,148	00:07:21,606
1023	What? What can't you do?	Chandler	surprise	negative	109	7	1	14	00:07:22,733	00:07:24,860
1024	She really said that?	Joey	surprise	positive	110	0	1	19	00:05:11,728	00:05:13,186
1025	Well, I added the 'exactly like me' part...	Ross	neutral	neutral	110	1	1	19	00:05:13,354	00:05:15,564
1026	But she said she's looking for someone, and someone is gonna be there tonight.	Ross	neutral	neutral	110	2	1	19	0:05:16,816	0:05:20,578
1027	'Tonight' tonight?	Joey	surprise	positive	110	3	1	19	0:05:20,578	0:05:21,254
1028	Well, I think it's perfect.	Ross	joy	positive	110	4	1	19	00:05:23,114	00:05:25,907
1029	Y'know, it's just gonna be the two of us, she spent all day taking care of my monkey...	Ross	neutral	neutral	110	5	1	19	00:05:23,114	00:05:29,453
1030	I can't remember the last time I got a girl to take care of my monkey.	Chandler	sadness	negative	110	6	1	19	00:05:31,706	00:05:35,292
1031	Anyway, I figured after work I'd go pick up a bottle of wine, go over there and, uh, try to woo her.	Ross	joy	positive	110	7	1	19	00:05:39,672	00:05:47,554
1032	Hey, y'know what you should do? You should take her back to the 1890's, when that phrase was last used.	Chandler	disgust	negative	110	8	1	19	00:05:49,307	00:05:54,353
1033	Car's waiting downstairs, I just wanted to drop off these copies of my book for your friends. Anything you want from Lisbon?	Mrs. Bing	neutral	neutral	111	0	1	11	00:19:16,238	00:19:25,580
1034	No, just knowing you're gonna be there is enough.	Chandler	neutral	neutral	111	1	1	11	00:19:21,205	00:19:25,580
1035	Alright, well, be good, I love you.	Mrs. Bing	joy	positive	111	2	1	11	00:19:26,206	00:19:29,834
1036	You kissed my best Ross! ...Or something to that effect.	Chandler	anger	negative	111	3	1	11	00:19:32,546	00:19:38,551
1037	O-kay. Look, it, it was stupid.	Mrs. Bing	sadness	negative	111	4	1	11	00:19:39,720	00:19:47,643
1038	Really stupid.	Chandler	anger	negative	111	5	1	11	0:19:47,811	0:19:48,563
1039	Really stupid.	Mrs. Bing	sadness	negative	111	6	1	11	0:19:48,563	0:19:50,244
1040	And I don't even know how it happened.	Mrs. Bing	sadness	negative	111	7	1	11	00:19:52,357	00:19:54,692
1041	I'm sorry, honey, I promise it will never happen again.	Mrs. Bing	sadness	negative	111	8	1	11	00:19:54,860	00:19:58,738
1042	Are we okay now?	Mrs. Bing	fear	negative	111	9	1	11	00:20:00,699	00:20:03,034
1043	Yeah. No. No...	Chandler	anger	negative	111	10	1	11	00:20:03,785	00:20:06,495
1044	Ah, the forbidden love of a man and his door.	Ross	neutral	neutral	111	11	1	11	00:20:10,292	00:20:12,960
1045	Shh. He did it. He told her off, and not just about the kiss, about everything.	Joey	neutral	neutral	111	12	1	11	00:20:13,128	00:20:18,466
1046	You're kidding.	Ross	surprise	negative	111	13	1	11	00:20:18,634	00:20:19,675
1047	No, no. He said "When are you gonna grow up and start being a mom?"	Joey	neutral	neutral	111	14	1	11	00:20:19,843	00:20:22,511
1048	Oh there it is.	Phoebe	neutral	neutral	112	0	8	17	00:17:34,386	00:17:35,428
1049	That’s not your regular dry cleaners.	Monica	neutral	neutral	112	1	8	17	00:17:35,596	00:17:37,972
1050	I know, but that creep that I went on that date with goes to there so I have to find a new one.	Phoebe	disgust	negative	112	2	8	17	00:17:38,140	00:17:41,350
1051	I also have to find a new video store, a new bank, a new adult bookstore, a new grocery store	Phoebe	disgust	negative	112	3	8	17	00:17:41,518	00:17:46,355
1052	What?!	Monica	surprise	negative	112	4	8	17	0:17:46,607	0:17:47,289
1053	A new grocery store.	Phoebe	neutral	neutral	112	5	8	17	0:17:47,289	0:17:50,170
1054	The universe said I was going to meet a nice guy and that’s what they gave me?	Phoebe	anger	negative	112	6	8	17	00:17:51,904	00:17:54,864
1055	When I get up there I’m going to kick some ass.	Phoebe	anger	negative	112	7	8	17	00:17:55,032	00:17:58,326
1056	Don’t worry Phoebe, you’re gonna meet someone. If I can meet a great guy, so can you.	Monica	neutral	neutral	112	8	8	17	00:17:58,494	00:18:02,705
1057	Yeah, we both can. And we both will.	Phoebe	neutral	neutral	112	9	8	17	00:18:02,873	00:18:05,750
1058	Oh, you didn’t have to come in with me.	Phoebe	neutral	neutral	112	10	8	17	00:18:10,380	00:18:13,216
1059	Are you kidding? This is where they get out stains! Okay? This is like	Monica	joy	positive	112	11	8	17	00:18:10,380	00:18:17,095
1061	Oh, excuse me! I think you dropped s… Wow!	Guy	surprise	positive	112	12	8	17	00:18:26,772	00:18:33,027
1062	What?	Phoebe	surprise	positive	112	13	8	17	00:18:31,026	00:18:33,027
1063	I’m sorry, it’s just that you’re so incredibly beautiful.	Guy	surprise	positive	112	14	8	17	00:18:33,195	00:18:35,822
1064	Oh yeah well, I’m sorry about that too, but what are you going to do?	Phoebe	neutral	neutral	112	15	8	17	00:18:35,989	00:18:40,118
1065	I hope you don’t think I’m crazy but I feel like I was meant to pick this up, do you believe in that kind of thing?	Guy	joy	positive	112	16	8	17	00:18:40,285	00:18:48,042
1066	A little. Now you’re talking.	Phoebe	neutral	neutral	112	17	8	17	00:18:43,914	00:18:50,128
1067	Would you like to go out and have a cup of coffee?	Guy	neutral	neutral	112	18	8	17	0:18:50,796	0:18:52,381
1068	I-I-I’d love to. Let me just tell my friend.	Phoebe	joy	positive	112	19	8	17	0:18:52,381	0:18:54,512
1069	Ooh, an ink stain! Hey, can I watch how you get this out?	Monica	joy	positive	112	20	8	17	00:18:54,633	00:18:58,594
1070	She must’ve left.	Phoebe	neutral	neutral	112	21	8	17	00:18:59,888	00:19:01,889
1071	Monica! Stop throwing it so hard! We're on the same team!	Ross	anger	negative	113	0	5	21	00:11:29,939	00:11:35,902
1072	Four hours? You guys have been doing this for four hours?	Chandler	surprise	negative	113	1	5	21	00:11:37,905	00:11:40,615
1073	That's right baby.	Joey	joy	positive	113	2	5	21	00:11:40,866	00:11:42,283
1074	All right, let me in.	Chandler	neutral	neutral	113	3	5	21	0:11:42,535	0:11:43,377
1075	No-no! Don't do it! Don't!	Monica	fear	negative	113	4	5	21	0:11:43,377	0:11:45,224
1076	What?	Chandler	surprise	negative	113	5	5	21	00:11:45,955	00:11:47,372
1077	He's a dropper!	Monica	anger	negative	113	6	5	21	00:11:48,457	00:11:50,125
1078	Oh yeah, that's right!	Joey	anger	negative	113	7	5	21	00:11:52,044	00:11:53,962
1079	I'm not a dropper!	Chandler	anger	negative	113	8	5	21	00:11:54,171	00:11:55,714
1080	It's really a uh-uh three person game, y'know?	Ross	neutral	neutral	113	9	5	21	00:11:56,173	00:11:59,342
1081	It's throwing and catching!	Chandler	anger	negative	113	10	5	21	00:12:00,469	00:12:02,470
1082	All right.	Ross	neutral	neutral	113	11	5	21	00:12:03,305	00:12:04,764
1083	Oh! Oh! That's so hard.	Chandler	surprise	positive	113	12	5	21	00:12:08,185	00:12:09,769
1084	Whoa-whoa you guys, it's not a cat!	Joey	anger	negative	113	13	5	21	00:12:17,486	00:12:19,904
1085	Oh my—Oh good God!	Monica	surprise	negative	113	14	5	21	00:12:22,366	00:12:24,409
1086	I give up you guys, I don't know what I'm going to do with this thing!	Rachel	anger	negative	113	15	5	21	00:12:24,618	00:12:27,912
1087	Baking it didn't help, huh?	Ross	neutral	neutral	113	16	5	21	00:12:28,914	00:12:30,498
1088	All right, well the place was closed. I’ll just copy it later.	Rachel	neutral	neutral	114	0	6	3	00:20:20,052	00:20:23,012
1089	Or not. Uh, Rach, why don’t you just move in with me?	Joey	neutral	neutral	114	1	6	3	00:20:23,180	00:20:27,141
1090	Whoa! Whoa! Whoa, Joey!	Ross	surprise	positive	114	2	6	3	00:20:28,852	00:20:32,021
1091	No-no-no-no-no-no-no-no… It’s okay, I mean I—look Rach, I know I scared you off with that whole Naked Thursday’s thing, but we don’t have to do that!	Joey	neutral	neutral	114	3	6	3	00:20:28,852	00:20:40,947
1092	Well, it would be easier to move just right across the hall. Wait a minute, unless you’re thinking about Naked Wednesday’s.	Rachel	neutral	neutral	114	4	6	3	00:20:41,573	00:20:49,830
1093	Thursday’s clearly not good for ya, pick a day!	Joey	joy	positive	114	5	6	3	00:20:50,832	00:20:53,584
1094	So that’s two boxes of the Holiday Macaroons. On behalf of the Brown Birds of America, I salute you.	Sarah	joy	positive	115	0	3	10	00:01:33,760	00:01:40,891
1095	Just admit it Chandler, you have no backhand.	Ross	neutral	neutral	115	1	3	10	00:01:43,937	00:01:46,438
1096	Excuse me little one, I have a very solid backhand.	Chandler	anger	negative	115	2	3	10	00:01:46,606	00:01:49,733
1097	Shielding your face and shrieking like a girl... is not a backhand.	Ross	disgust	negative	115	3	3	10	00:01:49,901	00:01:55,364
1098	I was shrieking... like a Marine.	Chandler	neutral	neutral	115	4	3	10	00:01:56,699	00:01:59,660
1099	All right here. Watch me execute the three ‘P’s of championship play. Power. Precision. and penache.	Ross	neutral	neutral	115	5	3	10	00:02:01,913	00:02:11,130
1100	She's not much of a phone person.	Lydia	neutral	neutral	116	0	1	23	00:07:08,261	00:07:10,804
1101	Yeah, so, uh, so, uh, what's the deal with this father guy, I mean, if someone was havin' my baby somewhere, I'd wanna know about it, you know?	Joey	neutral	neutral	116	1	1	23	00:07:10,972	00:07:18,854
1102	Hey, Knick fan, am I interested in your views on fatherhood? Uh, no.	Lydia	anger	negative	116	2	1	23	00:07:19,021	00:07:23,233
1103	Ok, look, maybe I should just go.	Joey	neutral	neutral	116	3	1	23	0:07:25,611	0:07:28,133
1104	Maybe you should.	Lydia	anger	negative	116	4	1	23	0:07:28,133	0:07:28,385
1105	Good luck, and uh, take care, huh?	Joey	sadness	negative	116	5	1	23	00:07:28,489	00:07:34,703
1106	You know what the Celtics problem is? They let the players run the team.	Joey	neutral	neutral	116	6	1	23	00:07:41,210	00:07:44,379
1107	Oh, that is so not true.	Lydia	neutral	neutral	116	7	1	23	0:07:44,547	0:07:45,465
1108	Oh, it is.	Joey	neutral	neutral	116	8	1	23	0:07:45,465	0:07:45,823
1109	It isn't.	Lydia	neutral	neutral	116	9	1	23	0:07:45,923	0:07:46,475
1110	It is.	Joey	neutral	neutral	116	10	1	23	0:07:46,475	0:07:47,527
1111	Isn't!	Lydia	anger	negative	116	11	1	23	0:07:47,527	0:07:47,820
1112	Okay ladies, that ends today’s class, and let’s remember, let’s be safe out there.	The Instructor	neutral	neutral	117	0	6	17	00:18:51,797	00:18:56,050
1113	It’s a great class.	Ross	joy	positive	117	1	6	17	0:19:02,933	0:19:03,855
1114	Thanks.	The Instructor	neutral	neutral	117	2	6	17	0:19:03,855	0:19:05,067
1115	Yeah, yeah, I was watching.	Ross	neutral	neutral	117	3	6	17	00:19:05,185	00:19:07,061
1116	Umm, hey, a couple of questions though.	Ross	neutral	neutral	117	4	6	17	00:19:10,065	00:19:12,400
1117	Umm, about that-that-that last move where the woman tripped you and then pinned you to the floor, what-what-what-what would you do next?	Ross	fear	negative	117	5	6	17	00:19:15,320	00:19:20,074
1118	Well, she would take her keys and try to jam them	The Instructor	neutral	neutral	117	6	6	17	00:19:20,242	00:19:22,785
1119	No. No-no. No. What would	Ross	anger	negative	117	7	6	17	00:19:22,953	00:19:25,997
1120	Who? Me the attacker?	The Instructor	surprise	negative	117	8	6	17	00:19:26,165	00:19:29,083
1121	I’m sorry Chandler, y’know you are such a sweet guy and I, I don’t want to hurt you.	Dana	sadness	negative	118	0	6	18	00:14:34,373	00:14:42,130
1122	Oh, I wish there was something I can do to make you feel better.	Dana	sadness	negative	118	1	6	18	00:14:42,298	00:14:45,508
1123	No-no—Really?!	Chandler	surprise	positive	118	2	6	18	00:14:45,676	00:14:48,177
1124	Of course!	Dana	joy	positive	118	3	6	18	00:14:48,345	00:14:49,596
1125	Well, it just hurts so bad. I uh	Chandler	sadness	negative	118	4	6	18	00:14:50,572	00:14:53,453
1126	Ohh, I’m sorry.	Dana	sadness	negative	118	5	6	18	00:14:53,601	00:14:55,852
1127	Well maybe there is one thing you can do.	Chandler	neutral	neutral	118	6	6	18	0:14:56,020	0:14:58,440
1128	What?! Anything! Anything!	Dana	joy	positive	118	7	6	18	0:14:58,440	0:15:00,466
1129	Well, I umm, I mean this is just off the top of my head now, umm but I have this friend.	Chandler	neutral	neutral	118	8	6	18	00:15:01,150	00:15:08,448
1130	This actor friend and he would kill me if he thought I was doing this umm, but umm would it be possible for him to get an audition for your movie say on Thursday?	Chandler	fear	negative	118	9	6	18	00:15:13,954	00:15:20,376
1131	Absolutely! But you-you would really feel better about me rejecting you if your actor friend can audition for my movie?	Dana	surprise	positive	118	10	6	18	00:15:21,295	00:15:29,510
1132	Well, the heart wants what it wants. I’ll see you later.	Chandler	neutral	neutral	118	11	6	18	00:15:29,678	00:15:32,847
1133	Okay, I got that. I’ll escape over there. I’ll come back over here. All right, come on	Monica	neutral	neutral	119	0	8	12	00:16:22,815	00:16:29,570
1134	Hey, you guys. Listen, I’m sorry that I was hogging the game before——Oh my God! Your friends have some unfortunate initials!	Phoebe	sadness	negative	119	1	8	12	00:16:37,579	00:16:49,007
1135	They’re all Chandler.	Monica	neutral	neutral	119	2	8	12	00:16:50,259	00:16:52,343
1136	Chandler sucks! He couldn’t have gotten this good!	Phoebe	surprise	negative	119	3	8	12	00:16:50,259	00:16:56,014
1137	I did. But it came at a price.	Chandler	neutral	neutral	119	4	8	12	00:16:56,181	00:16:58,641
1138	But Ben is coming over tonight and he can’t see this.	Monica	fear	negative	119	5	8	12	00:16:59,852	00:17:02,228
1139	Oh come on, by age seven kids have already seen orgies. Was it just me?!	Chandler	surprise	negative	119	6	8	12	00:17:02,396	00:17:11,571
1140	Sure!	Chandler	joy	positive	120	0	6	3	00:03:58,029	00:03:59,071
1141	Okay, I was thinking we should have a beautiful guest room, right?	Monica	neutral	neutral	120	1	6	3	00:03:58,029	00:04:01,406
1142	With a mahogany sleigh bed and bedside tables with flowers on them all the time!	Monica	joy	positive	120	2	6	3	00:04:01,574	00:04:05,327
1143	And we could have a roll top desk with comment cards on them so people could say how much they loved staying here!!	Monica	joy	positive	120	3	6	3	00:04:05,495	00:04:11,541
1144	Okay, whatever, I really haven’t thought about it that much.	Monica	neutral	neutral	120	4	6	3	00:04:12,418	00:04:15,420
1145	Well, I like that idea.	Chandler	joy	positive	120	5	6	3	0:04:15,588	0:04:16,798
1146	Obviously!	Chandler	joy	positive	120	6	6	3	0:04:16,798	0:04:18,956
1147	I was thinking maybe-maybe-maybe it could be a game room, y’know?	Chandler	neutral	neutral	120	7	6	3	00:04:19,050	00:04:22,552
1148	I mean you can buy old arcade games like uh, like	Chandler	neutral	neutral	120	8	6	3	00:04:22,720	00:04:27,891
1149	No.	Monica	disgust	negative	120	9	6	3	00:04:32,146	00:04:33,730
1150	Okay so you mean no as in, "Gee Chandler, what an interesting idea. Let’s discuss it before we reject it completely."	Chandler	joy	positive	120	10	6	3	00:04:32,146	00:04:41,655
1151	Oh, I’m sorry. Of course I mean that. Interesting idea, umm, talk about it, but no.	Monica	disgust	negative	120	11	6	3	00:04:41,864	00:04:48,745
1152	So, that’s it?	Chandler	surprise	negative	120	12	6	3	00:04:50,290	00:04:51,581
1153	I just don’t think arcade games go in the beautiful guest room. The beautiful guest room is gonna be filled with antiques.	Monica	neutral	neutral	120	13	6	3	00:04:51,749	00:04:57,963
1154	Which is why	Chandler	neutral	neutral	120	14	6	3	00:04:58,131	00:05:01,675
1155	What do you have against the beautiful guest room?	Monica	anger	negative	120	15	6	3	00:05:03,594	00:05:05,429
1156	I don’t have anything against the beautiful guest room, especially since everybody we know lives about 30 seconds away!	Chandler	anger	negative	120	16	6	3	00:05:05,596	00:05:11,518
1157	Are you mocking me?	Monica	anger	negative	120	17	6	3	00:05:12,937	00:05:14,062
1158	No, I’m not mocking you, or you beautiful guest room.	Chandler	neutral	neutral	120	18	6	3	00:05:14,230	00:05:16,690
1159	Y'know, I love doing crossword puzzles with you honey!	Monica	joy	positive	121	0	5	16	00:00:54,262	00:00:57,139
1160	Aww, me too. Now let's finish this and go to bed.	Joey	joy	positive	121	1	5	16	00:00:57,307	00:01:00,976
1161	Okay! There's only one left, three letter word, not dog but	Monica	neutral	neutral	121	2	5	16	00:01:01,144	00:01:06,273
1162	Cat.	Joey	neutral	neutral	121	3	5	16	00:01:07,442	00:01:09,151
1163	Yes! You are so smart! I love you.	Monica	joy	positive	121	4	5	16	00:01:10,195	00:01:17,242
1164	I love you too.	Joey	joy	positive	121	5	5	16	00:01:17,410	00:01:18,911
1165	I never sucked, I actually didn't want you to know how good I was!	Chandler	neutral	neutral	122	0	9	23	00:46:21,737	00:46:26,249
1166	Why?	Monica	surprise	negative	122	1	9	23	0:46:25,240	0:46:26,742
1167	I don't know.	Chandler	neutral	neutral	122	2	9	23	0:46:26,742	0:46:27,032
1168	This is so great! Now we can enter into doubles tournaments!	Monica	joy	positive	122	3	9	23	00:46:27,117	00:46:32,038
1169	That's	Chandler	neutral	neutral	122	4	9	23	00:46:29,119	00:46:32,038
1171	Hey. Okay, I gave him another chance, but Tim has	Monica	neutral	neutral	123	0	8	5	00:08:28,216	00:08:31,927
1172	But	Phoebe	neutral	neutral	123	1	8	5	00:08:30,259	00:08:31,927
1173	No! No-no! He is totally incompetent. I called the chef who recommended him to me. He said, "Ha-ha! Gotcha!"	Monica	disgust	negative	123	2	8	5	00:08:32,094	00:08:39,017
1174	Okay. Okay, but you can’t fire him today.	Phoebe	neutral	neutral	123	3	8	5	0:08:40,186	0:08:42,105
1175	Why not?!	Monica	anger	negative	123	4	8	5	0:08:42,105	0:08:43,031
1176	Because I’m dumping him today.	Phoebe	neutral	neutral	123	5	8	5	0:08:43,147	0:08:44,739
1177	What?! You said he was sweet!	Monica	surprise	negative	123	6	8	5	0:08:44,739	0:08:46,992
1178	He	Phoebe	neutral	neutral	123	7	8	5	0:08:46,992	0:08:47,194
1179	Just don’t pick up your phone.	Monica	neutral	neutral	123	8	8	5	00:08:55,117	00:08:57,994
1180	Then he comes over! "I’m so worried about you." Uck! Be a man!	Phoebe	disgust	negative	123	9	8	5	00:08:55,117	00:09:01,414
1181	What? So now I’m not allowed to fire him?	Monica	surprise	negative	123	10	8	5	00:09:02,083	00:09:04,000
1182	You can’t fire him and dump him the same day, he’ll kill himself.	Phoebe	sadness	negative	123	11	8	5	00:09:04,168	00:09:07,504
1183	Okay well then, I’ll fire him today and you go out with him for another week.	Monica	neutral	neutral	123	12	8	5	00:09:07,672	00:09:10,131
1184	Are you kidding?! Another week with that sip, I’ll kill	Phoebe	disgust	negative	123	13	8	5	00:09:10,299	00:09:14,219
1185	Okay well, then we’ll both do it today and he’ll just have to deal with it!	Monica	neutral	neutral	123	14	8	5	00:09:14,387	00:09:17,639
1186	Okay. But the question is who’s gonna go first. ‘Cause whoever goes second is the bitch.	Phoebe	sadness	negative	123	15	8	5	00:09:18,391	00:09:23,311
1188	This is the final boarding call for Flight 664 to Yemen.	Ticket Counter Attendant	neutral	neutral	124	0	4	15	00:19:55,527	00:19:59,780
1189	Well, I-I guess I gotta go.	Chandler	sadness	negative	124	1	4	15	00:20:02,743	00:20:04,452
1190	Oh, my Bing-a-ling. I’ll wait for you. Do you even know how long you’re going to be gone?	Janice	sadness	negative	124	2	4	15	00:20:04,620	00:20:13,127
1191	Well, just until we find an energy source to replace fuel.	Chandler	neutral	neutral	124	3	4	15	00:20:14,129	00:20:19,508
1192	Oh. Well, I’ll right you everyday. 15 Yemen Road, Yemen.	Janice	neutral	neutral	124	4	4	15	00:20:19,927	00:20:27,141
1193	Okay, good-bye. Good-bye.	Chandler	sadness	negative	124	5	4	15	00:20:28,852	00:20:31,062
1194	Chandler?	Janice	neutral	neutral	124	6	4	15	0:20:46,286	0:20:46,829
1195	No!	Chandler	anger	negative	124	7	4	15	0:20:46,829	0:20:47,251
1196	Chandler!	Janice	surprise	positive	124	8	4	15	0:20:47,251	0:20:47,406
1197	Janice!	Chandler	surprise	positive	124	9	4	15	0:20:49,456	0:20:50,082
1198	There you are!	Chandler	surprise	positive	124	10	4	15	0:20:50,082	0:20:51,714
1199	There you are!	Chandler	surprise	positive	124	11	4	15	0:20:51,714	0:20:52,771
1200	I had to have one last kiss, and also-also you said that you were going to leave right after I got on the plane!	Chandler	sadness	negative	124	12	4	15	00:20:49,456	00:20:56,504
1201	No! No! I wanna see you take-off.	Janice	neutral	neutral	124	13	4	15	00:20:57,297	00:21:00,883
1202	Well, I then guess I’m going to Yemen! I’m going to Yemen! When we get to Yemen, can I stay with you?	Chandler	joy	positive	124	14	4	15	00:21:01,677	00:21:12,895
1203	Hi!	Rachel	joy	positive	125	0	7	4	0:14:02,424	0:14:03,556
1204	Hey.	Joey	neutral	neutral	125	1	7	4	0:14:03,556	0:14:03,854
1205	Hey—Ooh, how’s Hilda? Is she working out?	Phoebe	neutral	neutral	125	2	7	4	00:14:04,051	00:14:05,760
1206	Ohh, my new assistant is working out, yes.	Rachel	neutral	neutral	125	3	7	4	00:14:06,178	00:14:11,391
1207	Was she happy you gave her the job?	Joey	neutral	neutral	125	4	7	4	00:14:11,600	00:14:13,226
1208	Oh, my-my new assistant was very happy that I hired my new assistant.	Rachel	neutral	neutral	125	5	7	4	00:14:13,435	00:14:18,940
1209	Hello?	Joey	neutral	neutral	125	6	7	4	00:14:21,110	00:14:22,360
1210	Oh hey!	Joey	surprise	positive	125	7	7	4	0:14:22,611	0:14:23,487
1211	Can you, can you hang on a second?	Joey	neutral	neutral	125	8	7	4	0:14:23,487	0:14:25,005
1212	It’s the producers over at Mac and C.H.E.E.S.E.	Joey	neutral	neutral	125	9	7	4	00:14:25,155	00:14:27,240
1213	can you excuse me for a minute?	Joey	neutral	neutral	125	10	7	4	00:14:27,408	00:14:29,325
1214	Hey, funny you should call.	Joey	joy	positive	125	11	7	4	0:14:31,078	0:14:33,010
1215	I was just looking over next week’s script.	Joey	neutral	neutral	125	12	7	4	0:14:33,010	0:14:35,559
1216	Canceled?!	Joey	surprise	negative	125	13	7	4	00:14:36,625	00:14:38,001
1217	Like they’re taking it off the air?	Joey	surprise	negative	125	14	7	4	0:14:39,086	0:14:40,797
1218	Ohh.	Joey	neutral	neutral	125	15	7	4	0:14:40,797	0:14:41,528
1219	All right, see you Monday.	Joey	neutral	neutral	125	16	7	4	00:14:43,007	00:14:45,925
1220	We’re not even shootin’ them anymore?!!	Joey	surprise	negative	125	17	7	4	00:14:46,635	00:14:48,720
1221	All right, bye!	Joey	anger	negative	125	18	7	4	00:14:49,722	00:14:51,973
1222	They canceled Mac and C.H.E.E.S.E!	Joey	anger	negative	125	19	7	4	00:14:53,225	00:14:54,976
1223	Sorry.	Phoebe	sadness	negative	125	20	7	4	0:14:55,144	0:14:56,746
1224	I’m sorry Joey.	Rachel	sadness	negative	125	21	7	4	0:14:56,746	0:14:56,980
1225	Why would they do that?! It was a good show right?!	Joey	surprise	negative	125	22	7	4	00:14:57,146	00:14:59,939
1226	It’s so secluded up here.	Rachel	neutral	neutral	126	0	6	22	00:10:03,894	00:10:05,645
1227	I know. I like it up here.	Paul	joy	positive	126	1	6	22	00:10:06,439	00:10:09,649
1228	I feel like we’re the only two people in the world. Oops. Sorry.	Rachel	joy	positive	126	2	6	22	00:10:10,109	00:10:12,485
1229	What’s the matter honey? Did you see a little mouse?	Paul	neutral	neutral	126	3	6	22	00:10:21,495	00:10:26,708
1230	No-no! Big bear! Big bear outside! I think I-I—would you—actually, would you go check on that?	Rachel	fear	negative	126	4	6	22	00:10:26,876	00:10:32,631
1231	Honey, we don’t have any bears here.	Paul	neutral	neutral	126	5	6	22	00:10:30,755	00:10:32,631
1232	Well, okay. Would-would you get me a	Rachel	neutral	neutral	126	6	6	22	00:10:32,840	00:10:36,468
1233	Okay. I’ll be right back.	Paul	neutral	neutral	126	7	6	22	00:10:37,678	00:10:40,555
1234	Okay. What?! What are you doing here?!	Rachel	surprise	negative	126	8	6	22	0:10:45,186	0:10:46,771
1235	What are	Ross	neutral	neutral	126	9	6	22	0:10:46,771	0:10:47,665
1236	I came with Paul!	Rachel	anger	negative	126	10	6	22	0:10:47,772	0:10:50,914
1237	Yeah, I recognize the ankles!	Ross	neutral	neutral	126	11	6	22	0:10:50,914	0:10:51,293
1238	Get up!	Rachel	anger	negative	126	12	6	22	00:10:51,400	00:10:52,942
1239	Here you go honey!	Paul	joy	positive	126	13	6	22	00:10:53,819	00:10:55,487
1240	Ahh. Thank you!	Rachel	joy	positive	126	14	6	22	0:10:55,655	0:10:58,992
1241	Diet Coke	Paul	neutral	neutral	126	15	6	22	0:10:58,992	0:10:59,138
1242	What the hell was that?!	Rachel	anger	negative	127	0	6	17	00:08:04,233	00:08:06,443
1243	A lesson in the importance of unagi.	Ross	neutral	neutral	127	1	6	17	00:08:06,611	00:08:10,697
1244	Ohh,	Phoebe	neutral	neutral	127	2	6	17	00:08:12,074	00:08:13,116
1245	Perhaps. Now I’m curious, at what point during those girlish screams would you have begun to	Ross	neutral	neutral	127	3	6	17	00:08:16,120	00:08:25,629
1246	All right, so we weren’t	Rachel	neutral	neutral	127	4	6	17	00:08:27,757	00:08:30,550
1247	I’m sorry I had to take such drastic measures to make my point, but I—look, I just want you guys to be safe.	Ross	neutral	neutral	127	5	6	17	00:08:32,011	00:08:37,766
1248	What are you doing?	Brenda	neutral	neutral	128	0	8	7	00:17:59,953	00:18:03,706
1249	I’m leaning. This is where I lean.	Chandler	neutral	neutral	128	1	8	7	00:17:59,953	00:18:06,667
1250	Okay. (Goes over and fluffs up the pillows on the couch.	Brenda	neutral	neutral	128	2	8	7	00:18:07,961	00:18:09,670
1251	Brenda a bee!	Chandler	fear	negative	128	3	8	7	0:18:12,841	0:18:13,759
1252	What?	Brenda	surprise	negative	128	4	8	7	0:18:13,759	0:18:14,373
1253	Yes! It’s flown into your blouse and you’d better undo your buttons lest it sting you!	Chandler	anger	negative	128	5	8	7	00:18:14,468	00:18:19,639
1254	I think I know what’s going on here.	Brenda	disgust	negative	128	6	8	7	0:18:21,517	0:18:23,369
1255	You do?	Chandler	neutral	neutral	128	7	8	7	0:18:23,369	0:18:25,358
1256	Look, I know it must be hard that your wife is a lesbian, but it’s wrong. You’re married.	Brenda	disgust	negative	128	8	8	7	00:18:25,479	00:18:34,695
1257	I totally understand. Can I	Chandler	neutral	neutral	128	9	8	7	00:18:34,863	00:18:38,116
1258	All right, let's do it!	Director	joy	positive	129	0	3	12	00:17:16,035	00:17:17,201
1259	No, no, no. What was that?	Director	surprise	negative	129	1	3	12	00:17:35,846	00:17:40,141
1260	I know, it was the best I could get out of them.	Joey	neutral	neutral	129	2	3	12	00:17:40,309	00:17:42,894
1261	Well, people!	Director	sadness	negative	129	3	3	12	0:17:44,438	0:17:45,780
1262	People, people, people.	Joey	neutral	neutral	129	4	3	12	0:17:45,780	0:17:48,706
1263	Let's try it again, and this time let's watch everybody watch Joey.	Director	neutral	neutral	129	5	3	12	00:17:48,817	00:17:53,446
1264	Show 'em how it's done.	Director	neutral	neutral	129	6	3	12	00:17:55,282	00:17:57,200
1265	Count it off.	Director	neutral	neutral	129	7	3	12	00:18:02,831	00:18:03,873
1266	So what did he decide? Does your Uncle Nathan get an invite or not?	Emily	neutral	neutral	130	0	4	21	00:02:28,398	00:02:31,817
1267	Ohh, God, nobody likes him, and he’s so cheap, he’d never fly to London in a million years.	Ross	disgust	negative	130	1	4	21	00:02:32,026	00:02:38,323
1268	Yeah, invite him?	Ross	neutral	neutral	130	2	4	21	00:02:38,533	00:02:39,700
1269	Hey, did I do these neat enough?	Ross	neutral	neutral	130	3	4	21	00:02:41,619	00:02:43,537
1270	Yeah, they’re fine.	Emily	neutral	neutral	130	4	4	21	0:02:44,873	0:02:46,255
1271	Yeah?	Ross	joy	positive	130	5	4	21	0:02:46,255	0:02:46,751
1272	If anyone asks, we’ll just say Ben addressed them. Oh! So you invited Rachel then?	Emily	surprise	positive	130	6	4	21	00:02:47,167	00:02:53,088
1273	Sure. Why not?	Ross	neutral	neutral	130	7	4	21	00:02:53,756	00:02:54,840
1274	Really?	Emily	surprise	positive	130	8	4	21	0:02:55,216	0:02:55,884
1275	Yeah?	Ross	neutral	neutral	130	9	4	21	0:02:55,884	0:02:56,790
1276	I don’t think I’d be comfortable with any of my old lovers there.	Emily	sadness	negative	130	10	4	21	00:02:56,885	00:03:01,555
1277	Wait-wait-wait, do you, do you think, maybe we shouldn’t invite her?	Ross	fear	negative	130	11	4	21	00:03:02,140	00:03:04,808
1278	Oh, no-no, y’know I absolutely adore Rachel it’s just that, well it might be a awkward for you.	Emily	sadness	negative	130	12	4	21	00:03:05,018	00:03:11,857
1279	But it’s absolutely your decision.	Emily	neutral	neutral	130	13	4	21	00:03:12,317	00:03:14,526
1280	More tea?	Emily	neutral	neutral	130	14	4	21	0:03:14,986	0:03:15,618
1281	Yeah sure.	Ross	neutral	neutral	130	15	4	21	0:03:15,618	0:03:16,502
1282	Earl Grey?	Emily	neutral	neutral	130	16	4	21	00:03:18,364	00:03:20,073
1283	Huh? Yeah, fine, invite whoever you want.	Ross	neutral	neutral	130	17	4	21	00:03:20,283	00:03:22,159
1284	Hi.	Rachel	neutral	neutral	131	0	8	3	0:21:23,448	0:21:24,116
1285	Hey!	Joey	joy	positive	131	1	8	3	0:21:24,116	0:21:25,556
1286	Hey! So how was the doctor?	Phoebe	neutral	neutral	131	2	8	3	0:21:26,118	0:21:27,290
1287	Oh, everything went great.	Rachel	joy	positive	131	3	8	3	0:21:27,290	0:21:29,298
1288	Good.	Phoebe	neutral	neutral	131	4	8	3	0:21:29,496	0:21:29,968
1289	Oh hey, show them the picture of your uterus.	Ross	neutral	neutral	131	5	8	3	0:21:29,968	0:21:32,932
1290	Oh.	Phoebe	joy	positive	131	6	8	3	00:21:36,128	00:21:37,211
1291	I don’t see the baby. Where is it?	Joey	neutral	neutral	131	7	8	3	00:21:39,047	00:21:40,673
1292	Oh no, I know I couldn’t see it either at first, but it’s right umm… Ross, I lost it again.	Rachel	joy	positive	131	8	8	3	00:21:40,882	00:21:48,347
1295	Could you help me with something?	Phoebe	neutral	neutral	132	0	8	23	00:14:15,301	00:14:19,722
1296	The patient I’m looking for has a broken leg and is in a wheelchair.	Phoebe	neutral	neutral	132	1	8	23	00:14:15,301	00:14:24,268
1297	And umm, he’s like early to mid-thirties, very attractive.	Phoebe	neutral	neutral	132	2	8	23	00:14:19,888	00:14:24,268
1298	I think I know who you’re talking about.	Nurse	neutral	neutral	132	3	8	23	0:14:24,518	0:14:26,400
1299	Oh yay! Great! Okay, what room number is he in?	Phoebe	joy	positive	132	4	8	23	0:14:26,400	0:14:29,127
1300	I’m sorry, that information is restricted to hospital staff	Nurse	neutral	neutral	132	5	8	23	00:14:29,273	00:14:32,067
1301	Uh, she’s with me. Dr. Drake Remoray.	Joey	neutral	neutral	132	6	8	23	0:14:32,234	0:14:34,403
1302	Dr. Drake who?	Nurse	neutral	neutral	132	7	8	23	0:14:34,403	0:14:37,970
1303	Remoray. It’s Portuguese. We need that information. I’m a doctor.	Joey	neutral	neutral	132	8	8	23	00:14:38,115	00:14:43,746
1304	A doctor at this hospital?	Nurse	surprise	negative	132	9	8	23	00:14:44,038	00:14:48,042
1305	Damnit woman we’re losing precious time! Now do you want this man’s blood on your head?	Joey	anger	negative	132	10	8	23	00:14:48,208	00:14:50,000
1306	Hands.	Phoebe	neutral	neutral	132	11	8	23	0:14:50,127	0:14:50,889
1307	Hands!	Joey	neutral	neutral	132	12	8	23	0:14:50,889	0:14:52,475
1308	It is absolutely essential that you tell me what room the man my assistant described is staying in.	Joey	neutral	neutral	132	13	8	23	00:14:52,588	00:14:57,509
1309	He’s a patient of mine, I’ve been treating him for years!	Joey	neutral	neutral	132	14	8	23	00:14:57,676	00:14:59,887
1310	He’s in room 816.	Nurse	neutral	neutral	132	15	8	23	0:15:00,095	0:15:01,517
1311	816, thank you!	Joey	joy	positive	132	16	8	23	0:15:01,517	0:15:02,579
1312	Thank you.	Phoebe	neutral	neutral	132	17	8	23	0:15:02,579	0:15:02,734
1313	And what is his name?	Joey	neutral	neutral	132	18	8	23	0:15:02,806	0:15:04,183
1314	No!	Phoebe	surprise	negative	132	19	8	23	0:15:04,183	0:15:05,685
1315	Hi!	Ross	joy	positive	133	0	4	1	00:00:45,670	00:00:46,795
1316	Hi!	Rachel and Bonnie	joy	positive	133	1	4	1	00:00:46,963	00:00:48,464
1317	Rachel was just helping me out. My head got all sunburned.	Bonnie	neutral	neutral	133	2	4	1	00:00:50,258	00:00:52,718
1318	Awww.	Ross	joy	positive	133	3	4	1	00:00:53,094	00:00:54,470
1319	Thanks a million.	Bonnie	joy	positive	133	4	4	1	0:00:55,513	0:00:56,514
1320	Oh, you’re welcome a million.	Rachel	joy	positive	133	5	4	1	0:00:56,514	0:00:58,797
1321	Okay, I’ll see you in our room.	Bonnie	neutral	neutral	133	6	4	1	0:00:59,059	0:01:00,241
1322	Yeah.	Ross	neutral	neutral	133	7	4	1	0:01:00,241	0:01:01,705
1323	Oh my God.	Rachel	surprise	positive	133	8	4	1	00:01:14,449	00:01:15,532
1324	I know.	Ross	neutral	neutral	133	9	4	1	00:01:15,700	00:01:17,326
1325	Okay, I gotta go.	Ross	neutral	neutral	133	10	4	1	0:01:21,206	0:01:22,258
1326	Whoa! What?! Why?!	Rachel	surprise	negative	133	11	4	1	0:01:22,258	0:01:23,938
1327	Well, I-I gotta go break up with Bonnie.	Ross	sadness	negative	133	12	4	1	00:01:24,042	00:01:26,919
1328	Here?! Now?!	Rachel	surprise	negative	133	13	4	1	00:01:27,629	00:01:29,088
1329	Well, yeah.	Ross	neutral	neutral	133	14	4	1	0:01:29,255	0:01:29,767
1330	I can’t-I can’t stay here all night, and if I go in there she’s-she’s gonna wanna... do stuff.	Ross	fear	negative	133	15	4	1	0:01:29,767	0:01:31,517
1331	What happened?	Ross	surprise	negative	134	0	4	9	00:06:06,949	00:06:08,033
1332	He’s not gonna make it, he’s stuck in Chicago.	Chandler	sadness	negative	134	1	4	9	00:06:08,201	00:06:10,285
1333	Ohh, man! Chicago, is sooo lucky!	Ross	joy	positive	134	2	4	9	00:06:10,453	00:06:14,623
1334	Stupid, useless Canadian money!	Chandler	anger	negative	134	3	4	9	00:06:15,333	00:06:19,294
1335	Rachel, one of your customers seems to have left his billfold. A Joshua Bergen.	Mr. Waltham	neutral	neutral	135	0	4	13	00:21:16,400	00:21:21,195
1336	Really?	Rachel	surprise	positive	135	1	4	13	0:21:21,738	0:21:22,490
1337	Will you call him?	Mr. Waltham	neutral	neutral	135	2	4	13	0:21:22,490	0:21:23,744
1338	Yes!	Rachel	joy	positive	135	3	4	13	0:21:23,865	0:21:24,783
1339	I will!	Rachel	joy	positive	135	4	4	13	0:21:24,783	0:21:25,159
1340	Absolutely!	Rachel	joy	positive	135	5	4	13	0:21:25,159	0:21:27,017
1343	Oh my God! That is so good!	Rachel	joy	positive	136	0	4	18	00:11:09,251	00:11:11,503
1344	I’m full, and yet I know if I stop eating this, I’ll regret it.	Chandler	neutral	neutral	137	0	7	11	00:11:11,754	00:11:17,258
1345	Hey!	Joey	neutral	neutral	137	1	7	11	0:11:18,886	0:11:19,637
1346	Hey!	Rachel	neutral	neutral	137	2	7	11	0:11:19,637	0:11:20,388
1347	What do you got there?	Joey	neutral	neutral	137	3	7	11	0:11:20,388	0:11:20,906
1348	Oh it’s umm, it’s tofu cake. Do you want some?	Rachel	neutral	neutral	137	4	7	11	00:11:21,222	00:11:25,558
1349	What are you doing tonight?	Chandler	neutral	neutral	137	5	7	11	0:11:29,188	0:11:30,250
1350	Huh? Uh	Joey	neutral	neutral	137	6	7	11	0:11:30,250	0:11:31,109
1351	Dude! Dude!	Chandler	surprise	negative	137	7	7	11	00:11:31,232	00:11:33,525
1352	Oh! Sorry. Uh, I’ve got those plans with Phoebe, why?	Joey	neutral	neutral	137	8	7	11	00:11:34,735	00:11:38,071
1353	Oh really? Uh, Monica said she had a date at 9:00.	Chandler	surprise	negative	137	9	7	11	00:11:38,239	00:11:41,157
1354	What?! Tonight?!	Joey	surprise	negative	137	10	7	11	0:11:41,325	0:11:42,702
1355	That’s what Monica said.	Chandler	neutral	neutral	137	11	7	11	0:11:42,702	0:11:44,114
1356	After she gave me that big speech?!	Joey	surprise	negative	137	12	7	11	00:11:44,203	00:11:45,912
1357	She goes and makes a date with a guy on the same night she has plans with me?	Joey	anger	negative	137	13	7	11	00:11:46,080	00:11:49,165
1358	I think she’s trying to pull a fast one on Big Daddy!	Joey	anger	negative	137	14	7	11	00:11:49,333	00:11:51,835
1359	Okay, is this lamp in the same place?	Chandler	neutral	neutral	138	0	6	7	00:15:14,330	00:15:15,914
1360	Who cares? I repel women.	Ross	disgust	negative	138	1	6	7	00:15:16,081	00:15:18,708
1361	No-no-no-no-no-no-no-no!!! You can't come in here! R-r-r-r-Ross is naked.	Chandler	surprise	negative	138	2	6	7	00:15:21,128	00:15:25,131
1362	What?!	Monica	surprise	negative	138	3	6	7	00:15:27,885	00:15:29,886
1363	It’s yours!	Jill	neutral	neutral	139	0	6	13	00:18:46,792	00:18:48,334
1364	Yeah well, I’m-I’m a slut.	Rachel	sadness	negative	139	1	6	13	00:18:49,962	00:18:52,964
1365	Me too.	Jill	neutral	neutral	139	2	6	13	00:18:53,966	00:18:55,258
1366	Hi Jill!	Ross	joy	positive	139	3	6	13	0:18:59,012	0:19:00,013
1367	Hey!	Jill	joy	positive	139	4	6	13	0:19:00,013	0:19:00,347
1368	Hi .	Ross	neutral	neutral	139	5	6	13	0:19:00,347	0:19:00,485
1369	Rachel.	Rachel	neutral	neutral	139	6	6	13	00:19:03,016	00:19:05,184
1370	Rachel! Well, you-you’re not at home, you’re-you’re-you’re right here.	Ross	surprise	positive	139	7	6	13	00:19:03,016	00:19:11,440
1371	Yeah I know, and I bet you thought it would be weird. But it’s not!	Rachel	joy	positive	139	8	6	13	00:19:10,190	00:19:15,820
1372	Okay. So well I’ll umm, I’ll have her home by midnight.	Ross	neutral	neutral	139	9	6	13	00:19:21,076	00:19:27,290
1373	That part was perfect for me! I can't believe I didn't get it!	Joey	anger	negative	140	0	5	10	00:05:48,139	00:05:51,391
1374	I'm sorry, man.	Ross	sadness	negative	140	1	5	10	00:05:51,559	00:05:53,643
1375	Hey, y'know what you should do?	Ross	neutral	neutral	140	2	5	10	00:05:54,062	00:05:55,604
1376	You should make something happen for yourself.	Ross	neutral	neutral	140	3	5	10	00:05:55,772	00:05:58,398
1377	Y'know, like-like write a play.	Ross	neutral	neutral	140	4	5	10	00:05:58,566	00:06:00,817
1378	Write a movie!	Ross	joy	positive	140	5	5	10	0:06:00,985	0:06:02,367
1379	Huh?	Ross	neutral	neutral	140	6	5	10	0:06:02,367	0:06:02,743
1380	I mean, what about those	Ross	neutral	neutral	140	7	5	10	0:06:02,743	0:06:04,729
1381	Come on Ross be realistic, y'know? If I did write something, what are the chances I could get those guys to star in it?	Joey	sadness	negative	140	8	5	10	00:06:04,781	00:06:12,412
1382	Wait a second, I could star in it!	Joey	joy	positive	140	9	5	10	0:06:15,708	0:06:17,730
1383	Or that.	Ross	neutral	neutral	140	10	5	10	0:06:17,730	0:06:18,888
1384	I can't write!	Joey	anger	negative	140	11	5	10	00:06:20,880	00:06:23,799
1385	Y'know I mean I-I-I'm an actor, I don't have the discipline that takes, y'know?	Joey	sadness	negative	140	12	5	10	00:06:20,880	00:06:27,719
1386	I can't do it.	Joey	sadness	negative	140	13	5	10	00:06:24,008	00:06:27,719
1387	I'll help you.	Ross	neutral	neutral	140	14	5	10	00:06:28,471	00:06:29,596
1388	Yeah, I'll make up a schedule and make sure you stick to it.	Ross	neutral	neutral	140	15	5	10	00:06:29,764	00:06:33,892
1389	And plus, it'll give me something to do.	Ross	neutral	neutral	140	16	5	10	00:06:34,060	00:06:35,769
1390	Soo, ah, Eric, what kind of photography do ya do?	Chandler	neutral	neutral	141	0	6	1	00:01:12,739	00:01:23,248
1391	Oh, mostly fashion, so there may be models here from time to time, I hope that’s cool.	Eric	neutral	neutral	141	1	6	1	00:03:16,905	00:03:22,868
1392	Yes, that is cool. Because I have models here y'know......never.	Chandler	neutral	neutral	141	2	6	1	00:09:35,283	00:09:47,627
1393	Oh, yeah, during the summer, I spend most weekends at my sister’s beach house, which you are welcome to use by the way.	Eric	neutral	neutral	141	3	6	1	00:18:02,414	00:18:14,425
1394	Although, I should probably tell you, she’s a porn star.	Eric	neutral	neutral	141	4	6	1	00:20:18,300	00:20:30,394
1395	Well, listen I ah, still have one more person to ah meet, but unless it turns out to be your sister, I think you’re chances are pretty good.	Chandler	neutral	neutral	142	0	3	6	00:04:30,019	00:04:38,902
1396	All right.	Chandler	neutral	neutral	142	1	3	6	00:04:39,654	00:04:40,862
1397	As bad as that went, I actually enjoyed myself. I think that I’m going to apologize for all of the stupid things I do.	Chandler	neutral	neutral	143	0	7	6	00:16:17,226	00:16:24,524
1398	Why don’t you just stop doing stupid things? Then you wouldn’t have to apologize.	Monica	neutral	neutral	143	1	7	6	00:16:24,692	00:16:31,656
1399	I would really love it if I could do both.	Chandler	neutral	neutral	143	2	7	6	00:16:27,486	00:16:31,656
1400	All right, I…I have to ask.	Monica	sadness	negative	143	3	7	6	00:16:34,576	00:16:37,662
1401	What?	Chandler	neutral	neutral	143	4	7	6	00:16:37,955	00:16:39,497
1402	Are you gonna break up with me if I get fat again?	Monica	fear	negative	143	5	7	6	00:16:40,290	00:16:42,709
1403	What?!	Chandler	surprise	negative	143	6	7	6	00:16:42,876	00:16:44,085
1404	Well, you broke up with Julie Grath! How much weight could she have gained?	Monica	anger	negative	143	7	7	6	00:16:44,243	00:16:47,588
1405	A hundred and forty-five pounds.	Chandler	disgust	negative	143	8	7	6	00:16:47,756	00:16:50,133
1406	Yes, yes it is. It’s uh… Every time on the lips! Why?! Why on lips?!	Ross	anger	negative	144	0	7	11	00:17:14,742	00:17:18,995
1407	Here’s Frannie. Hmm, won’t she be happy to see me?	Monica	joy	positive	144	1	7	11	00:17:22,374	00:17:24,949
1408	Now wait a minute, you be nice! All right? I didn’t bring you here so you can ambush her.	Ross	anger	negative	144	2	7	11	00:17:25,127	00:17:29,547
1409	Frannie was the one who found your	Monica	neutral	neutral	144	3	7	11	00:17:29,715	00:17:32,925
1410	That bitch!	Ross	anger	negative	144	4	7	11	00:17:33,093	00:17:34,302
1411	Monica! What	Frannie	surprise	negative	144	5	7	11	00:17:39,850	00:17:42,101
1412	Am I doing here? Why? Surprised to see me? Ross brought me. How do you like that?!	Monica	anger	negative	144	6	7	11	00:17:42,269	00:17:47,482
1413	Hi Frannie, congratulations.	Ross	neutral	neutral	144	7	7	11	00:17:47,649	00:17:49,984
1414	You invite my brother, you invite my whole family, and not me?!	Monica	anger	negative	144	8	7	11	0:17:51,862	0:17:54,699
1415	Why?!	Monica	surprise	negative	144	9	7	11	0:17:54,699	0:17:55,227
1416	What—Why wouldn’t you want me at your wedding?	Monica	anger	negative	144	10	7	11	00:17:55,324	00:17:57,075
1417	What could I have possibly done?!	Monica	anger	negative	144	11	7	11	00:17:57,242	00:17:58,743
1418	Stuart!	Monica	anger	negative	144	12	7	11	00:18:00,662	00:18:02,246
1419	I believe you know my husband.	Frannie	neutral	neutral	144	13	7	11	00:18:03,165	00:18:05,166
1420	So it’s really a question of	Ross	neutral	neutral	144	14	7	11	00:18:06,585	00:18:10,755
1421	Hey ladies! What are you in here for?	Chandler	neutral	neutral	145	0	5	21	00:05:54,145	00:05:55,812
1422	Hey Chandler, what are you doing here?	Gary	surprise	positive	145	1	5	21	00:06:00,818	00:06:02,402
1423	Gary, I'm here to report a crime.	Chandler	neutral	neutral	145	2	5	21	0:06:02,570	0:06:04,197
1424	Yeah?	Gary	surprise	positive	145	3	5	21	0:06:04,197	0:06:04,667
1425	It is a crime that you and I don't spend more time together.	Chandler	neutral	neutral	145	4	5	21	00:06:04,781	00:06:06,948
1426	What's up?	Gary	neutral	neutral	145	5	5	21	00:06:07,116	00:06:08,492
1427	Well, I heard that you thinking about asking Phoebe to move in with you and I thought maybe, we should have a talk.	Chandler	neutral	neutral	145	6	5	21	0:06:10,036	0:06:14,750
1428	Man to uh, me.	Chandler	neutral	neutral	145	7	5	21	0:06:14,750	0:06:17,452
1429	Sure. Okay.	Gary	neutral	neutral	145	8	5	21	00:06:18,211	00:06:19,836
1430	Uh, are you crazy? Are you insane? If you live with Phoebe, you two are gonna be y'know, live-living together!	Chandler	surprise	positive	145	9	5	21	00:06:20,421	00:06:28,136
1431	Yeah, I-I considered that. I just know it would make me happy.	Gary	neutral	neutral	145	10	5	21	00:06:28,554	00:06:30,806
1432	You mean scared.	Chandler	neutral	neutral	145	11	5	21	0:06:30,973	0:06:32,155
1433	No, I mean happy.	Gary	neutral	neutral	145	12	5	21	0:06:32,155	0:06:33,363
1434	Hey! Oh listen, I was just clearing some space for your stuff.	Ross	joy	positive	146	0	6	3	00:12:00,928	00:12:03,304
1435	Oh thanks, but listen, I was just at Monica’s and she and Chandler had a big fight and they’re not moving in.	Rachel	sadness	negative	146	1	6	3	00:12:03,472	00:12:09,686
1436	What do you mean, they’re not moving in? They-they’re still moving in right?	Ross	surprise	negative	146	2	6	3	00:12:09,854	00:12:14,315
1437	No-no, they just had a big blowout over what to do with my room.	Rachel	neutral	neutral	146	3	6	3	00:12:15,025	00:12:18,653
1438	What?! Over a stupid room!	Ross	surprise	negative	146	4	6	3	00:12:18,821	00:12:21,489
1439	Yeah, I feel kinda bad for them, but I’m also really psyched ‘cause I don’t have to move in here!	Rachel	joy	positive	146	5	6	3	00:12:21,657	00:12:26,119
1440	Oh no, yeah no, that part’s great!	Ross	joy	positive	146	6	6	3	00:12:26,287	00:12:28,913
1442	Shut-out!!	Chandler	surprise	negative	147	0	1	12	00:22:01,820	00:22:03,112
1443	Where are you guys going? Come on, one more game!	Monica	surprise	negative	147	1	1	12	00:22:06,491	00:22:09,118
1444	Uh, it's 2:30 in the morning!	Joey	sadness	negative	147	2	1	12	0:22:09,286	0:22:12,540
1445	Yeah, get out!	Chandler	anger	negative	147	3	1	12	0:22:12,540	0:22:12,681
1446	You guys are always hanging out in my apartment!	Monica	anger	negative	147	4	1	12	00:22:12,998	00:22:16,000
1447	Come on, I'll only use my left hand, huh?	Monica	anger	negative	147	5	1	12	0:22:16,168	0:22:18,140
1448	Come on, wussies!	Monica	anger	negative	147	6	1	12	0:22:18,140	0:22:18,772
1449	All right, ok, I gotta go.	Monica	neutral	neutral	147	7	1	12	00:22:24,760	00:22:27,386
1450	I'm going, and I'm gone.	Monica	neutral	neutral	147	8	1	12	00:22:27,554	00:22:30,931
1451	One more game?	Chandler	neutral	neutral	147	9	1	12	0:22:33,352	0:22:33,895
1452	Oh yeah!	Joey	joy	positive	147	10	1	12	0:22:33,895	0:22:35,241
1453	I’m sorry.	Janice	sadness	negative	148	0	3	3	00:19:31,545	00:19:32,879
1454	Ohhh. Don’t go.	Chandler	sadness	negative	149	0	3	5	00:19:37,467	00:19:39,594
1455	No, I-I-I gotta go.	Janice	sadness	negative	149	1	3	5	00:19:40,262	00:19:41,929
1456	No. No! No! No!	Chandler	sadness	negative	149	2	3	5	00:19:42,764	00:19:46,309
1457	Honey, honey, people are looking.	Janice	sadness	negative	150	0	3	8	00:19:48,687	00:19:51,063
1458	I don’t care! I don’t care!!	Chandler	anger	negative	150	1	3	8	00:19:48,687	00:19:53,608
1459	Yeah, um, I’m, I’m leaving now.	Janice	sadness	negative	150	2	3	8	00:19:54,151	00:19:58,696
1460	You can’t leave! I have your shoe!	Chandler	sadness	negative	150	3	3	8	00:20:01,158	00:20:03,743
1461	Good-bye Chandler Bing.	Janice	sadness	negative	150	4	3	8	00:20:07,497	00:20:09,832
1462	Rachel has those in burgendy.	Gunther	neutral	neutral	150	5	3	8	00:20:21,303	00:20:23,095
1463	Oh, ew!	Phoebe	disgust	negative	151	0	3	2	00:07:09,637	00:07:10,679
1464	What?	Frank	neutral	neutral	151	1	3	2	00:07:10,847	00:07:11,847
1465	Yeah I know what I wanted to ask you.	Phoebe	neutral	neutral	151	2	3	2	0:07:11,847	0:07:14,337
1466	Um, can you roll your tongue?	Phoebe	neutral	neutral	151	3	3	2	0:07:14,337	0:07:14,504
1467	Because I can, and my Mom couldn’t, and I thought y'know, I figured that was something I got from our Dad.	Phoebe	neutral	neutral	152	0	3	5	00:07:15,393	00:07:22,065
1468	What, wait, you mean like this?	Frank	neutral	neutral	152	1	3	5	00:07:22,233	00:07:25,610
1469	Yeah, yeah. You can do it to.	Phoebe	surprise	positive	152	2	3	5	00:07:25,778	00:07:27,070
1470	Your not doing it.	Frank	neutral	neutral	152	3	3	5	00:07:29,240	00:07:30,532
1471	Oh right, yeah okay, my Mom could, and I can’t. We don’t have that....	Phoebe	neutral	neutral	152	4	3	5	00:07:30,700	00:07:37,998
1472	Where there is no fear of commitment.	Ross	neutral	neutral	153	0	3	4	00:07:26,696	00:07:29,948
1473	Do we have any... Do we have any thoughts here?	Chandler	neutral	neutral	153	1	3	4	00:07:30,116	00:07:32,075
1474	Well, I've never been through the tunnel myself, 'cause as I understand it, you're not allowed to go through with more than one girl in the car, right.	Joey	neutral	neutral	153	2	3	4	00:07:38,458	00:07:44,629
1475	But, it seems to me it's pretty much like anything else, you know, face your fear.	Joey	neutral	neutral	153	3	3	4	00:07:46,883	00:07:51,178
1476	It have a fear of heights, you go to the top of the building!	Joey	fear	negative	153	4	3	4	00:07:51,387	00:07:54,389
1477	If you're afraid of bugs.....get a bug.	Joey	neutral	neutral	153	5	3	4	00:07:54,557	00:07:58,435
1478	Right.	Joey	neutral	neutral	153	6	3	4	00:07:59,645	00:08:01,062
1479	In this case, you have a fear of commitment, so I say you go in there and be the most committed guy there ever was.	Joey	neutral	neutral	153	7	3	4	00:08:01,230	00:08:07,694
1480	Amazingly, that makes sense.	Rachel	joy	positive	153	8	3	4	00:08:07,862	00:08:10,113
1481	You think?	Chandler	neutral	neutral	153	9	3	4	00:08:10,990	00:08:14,075
1482	Oh, yeah. Go for it man, jump off the high dive, stare down the barrel of the gun, pee into the wind!	Joey	joy	positive	153	10	3	4	00:08:14,243	00:08:19,247
1483	Yeah, Joe, I assure you if I'm staring down the barrel of a gun, I'm pretty much peeing every which way.	Chandler	fear	negative	153	11	3	4	00:08:21,000	00:08:26,713
1484	Hey! Hey!	Mona	joy	positive	154	0	8	11	00:01:55,865	00:01:57,324
1485	Hi!	Ross	joy	positive	154	1	8	11	00:01:57,492	00:01:58,909
1486	Hi! Look! I got our pictures developed from Rockefeller Center.	Mona	joy	positive	154	2	8	11	00:01:57,492	00:02:00,953
1487	Oh great! Hey-hey Joey, do you want to check out pictures of me and Mona ice skating?	Ross	joy	positive	154	3	8	11	00:02:01,121	00:02:04,706
1488	Oh uh, ordinarily I would love too, but I am just swamped right now.	Joey	neutral	neutral	154	4	8	11	00:02:04,874	00:02:11,130
1489	Hey where-where are the pictures that creepy pretzel vendor took of us together?	Ross	neutral	neutral	154	5	8	11	00:02:15,593	00:02:19,338
1490	Oh yeah, probably at the end. Oh my God! He only took pictures of my breasts!	Mona	surprise	negative	154	6	8	11	00:02:19,556	00:02:26,311
1491	I’m missin’ picture time?!	Joey	joy	positive	154	7	8	11	00:02:26,479	00:02:28,230
1492	Y’know she has a face Ross!	Phoebe	anger	negative	154	8	8	11	00:02:33,528	00:02:36,029
1493	Okay. Okay, here’s a good one of us.	Mona	joy	positive	154	9	8	11	0:02:37,407	0:02:39,039
1494	Wow!	Ross	joy	positive	154	10	8	11	0:02:39,039	0:02:40,641
1495	That is a good one!	Ross	joy	positive	154	11	8	11	0:02:40,641	0:02:41,920
1496	Wow, it looks like a, like a holiday card y’know, with the tree in the middle and the skaters and the snow.	Ross	joy	positive	154	12	8	11	00:02:41,995	00:02:48,292
1497	Y’know, every year I say I’m gonna send out holiday cards and I never do it.	Mona	neutral	neutral	154	13	8	11	00:02:48,459	00:02:51,086
1498	Do you wanna, do you wanna send this one out together?	Mona	neutral	neutral	154	14	8	11	00:02:51,254	00:02:53,714
1499	Together? Like-like to people?	Ross	surprise	negative	154	15	8	11	00:02:58,303	00:03:01,638
1500	Yeah, y’know. Happy holidays from Mona and Ross. It’ll be cute, okay?	Mona	joy	positive	154	16	8	11	00:03:01,806	00:03:05,559
1501	Okay.	Ross	joy	positive	154	17	8	11	00:03:05,727	00:03:08,353
1502	Oh, I gotta get to work. So call me later?	Mona	neutral	neutral	154	18	8	11	0:03:08,521	0:03:10,833
1503	Uh sure, sure.	Ross	neutral	neutral	154	19	8	11	0:03:10,833	0:03:11,359
1504	Bye guys.	Mona	neutral	neutral	154	20	8	11	00:03:11,482	00:03:12,858
1505	I mean, I don’t feel like I even have a girlfriend anymore.	Ross	anger	negative	155	0	3	15	00:11:51,961	00:11:54,587
1506	You want me to just quit my job so that you can feel like you’ve got a girlfriend?	Rachel	anger	negative	155	1	3	15	00:11:56,590	00:12:06,516
1507	Is this about Mark?	Ross	neutral	neutral	155	2	3	15	00:12:08,060	00:12:12,147
1508	Oh my God.	Rachel	surprise	negative	155	3	3	15	0:12:32,632	0:12:32,632
1509	Okay, it’s not, it’s not.	Ross	neutral	neutral	155	4	3	15	0:12:32,632	0:12:32,772
1510	Oh my God. I cannot keep having this same fight with you Ross! Look, urrgh, maybe we should take a break.	Rachel	sadness	negative	155	5	3	15	00:12:32,877	00:12:40,633
1511	Fine, you’re right.	Ross	neutral	neutral	155	6	3	15	00:12:47,308	00:12:49,100
1512	Let’s ah, let’s take a break, let’s cool off, okay, let’s get some frozen yoghurt, or something..	Ross	neutral	neutral	155	7	3	15	00:12:49,268	00:12:54,981
1513	No. A break from us.	Rachel	sadness	negative	155	8	3	15	00:12:56,692	00:13:02,697
1514	Bing! We’re all set for tonight, 8 o’clock.	Doug	joy	positive	156	0	8	11	00:10:35,092	00:10:38,053
1515	Oh uh, as it turns out, we can’t do it. Monica has to work.	Chandler	joy	positive	156	1	8	11	00:10:38,220	00:10:41,264
1516	Oh, my ex-wife didn’t work, unless you call turning into her mother work. Fine. Tomorrow night then.	Doug	neutral	neutral	156	2	8	11	00:10:41,432	00:10:51,524
1517	Oh uh well tomorrow’s no good for her either.	Chandler	neutral	neutral	156	3	8	11	00:10:51,692	00:10:54,235
1518	Oh? Why not?	Doug	neutral	neutral	156	4	8	11	00:10:54,403	00:10:55,445
1519	It’s the semi-finals…of her…botchy ball tournament.	Chandler	neutral	neutral	156	5	8	11	00:10:56,656	00:11:03,244
1520	What’s going on Bing? Does uh, your wife have a problem with me or something?	Doug	anger	negative	156	6	8	11	00:11:03,788	00:11:10,335
1521	Well now-now you’re just talking crazy.	Chandler	joy	positive	156	7	8	11	00:11:10,503	00:11:13,213
1522	So why can’t the three of us go out together?	Doug	neutral	neutral	156	8	8	11	00:11:13,381	00:11:16,424
1523	Because uh…we-we…we split up. Monica and I split up. Hold me.	Chandler	sadness	negative	156	9	8	11	00:11:16,592	00:11:24,224
1524	Good God Bing I…well I can’t say I’m altogether surprised, I saw the way she looked at you, and there was no love there.	Doug	sadness	negative	156	10	8	11	00:11:25,768	00:11:34,609
1525	And the way she looked at me, pure lust.	Doug	joy	positive	156	11	8	11	00:11:36,529	00:11:40,281
1526	Y’know what would really help me through this tough time is choking something. Can I choke ya?	Chandler	anger	negative	156	12	8	11	00:11:40,825	00:11:45,370
1527	Bing my boy, we’re gonna get you over this.	Doug	neutral	neutral	156	13	8	11	00:11:46,288	00:11:49,541
1528	Now here’s the plan, grab your coat, we’re going to a strip club.	Doug	joy	positive	156	14	8	11	00:11:49,709	00:11:53,253
1529	Oh no-no-no, Monica would freak. But to hell with that bitch.	Chandler	anger	negative	156	15	8	11	00:11:53,421	00:11:58,925
1530	Look at you, all sweet and innocent, sleeping like an angel... with Emma's chubby little hands wrapped around ya.	Joey	neutral	neutral	157	0	9	17	00:05:51,214	00:05:59,263
1531	It's okay, Emma, you stay asleep.	Joey	neutral	neutral	157	1	9	17	00:06:01,307	00:06:04,769
1532	: Step away from the crib, I have a weapon!	Rachel	anger	negative	157	2	9	17	00:06:06,437	00:06:09,315
1533	It's okay, it's okay Rach, it's me. Put down the scrunchy.	Joey	neutral	neutral	157	3	9	17	00:06:09,482	00:06:13,236
1534	What are you doing?	Rachel	neutral	neutral	157	4	9	17	00:06:14,028	00:06:16,864
1535	Well, I heard Emma stirring, so I came to make sure she could reach Hugsy.	Joey	neutral	neutral	157	5	9	17	00:06:14,028	00:06:20,076
1536	Oh, oh thanks. Alright well, now that I'm up I'm going to go to the bathroom.	Rachel	neutral	neutral	157	6	9	17	00:06:20,243	00:06:25,289
1537	There you go sweetie... This isn't over.	Joey	neutral	neutral	157	7	9	17	00:06:25,456	00:06:31,504
1538	Did he call?	Joanna	neutral	neutral	158	0	3	20	0:15:26,675	0:15:27,357
1539	No. Sorry.	Rachel	sadness	negative	158	1	3	20	0:15:27,357	0:15:29,065
1540	Why?! Why?! He said he’d call. Why hasn’t he called?	Joanna	sadness	negative	158	2	3	20	00:15:29,178	00:15:32,388
1541	Maybe he’s intimated by really smart, strong, successful women.	Sophie	neutral	neutral	158	3	3	20	00:15:32,556	00:15:36,643
1542	Sophie, would you please climb out of my butt. Why hasn’t he called, Rachel? Why?	Joanna	anger	negative	158	4	3	20	00:15:37,102	00:15:44,525
1543	Okay, okay. Umm, well ah, maybe he, maybe he feels awkward because you are my boss.	Rachel	neutral	neutral	158	5	3	20	00:15:41,690	00:15:49,656
1544	Awkward? Why should he feel awkward?	Joanna	surprise	negative	158	6	3	20	00:15:49,823	00:15:52,492
1546	The only person that should feel awkward is you, and you didn’t tell him not to call me, did you?	Joanna	anger	negative	159	0	6	1	00:15:52,660	00:15:56,302
1548	Because if you feel uncomfortable with your friend dating someone you work for, there are always ways to fix...that.	Joanna	anger	negative	159	1	6	1	00:15:56,372	00:16:01,584
1549	And you’re upset because you didn’t make your best friend cry?	Chandler	sadness	negative	160	0	6	2	00:14:24,488	00:14:27,949
1550	I mean, all I’m asking for is just a little emotion!	Monica	anger	negative	160	1	6	2	00:14:28,701	00:14:31,035
1551	Is that too much to ask after six years?!	Monica	anger	negative	160	2	6	2	00:14:31,287	00:14:33,413
1552	I mean what?	Monica	anger	negative	160	3	6	2	0:14:33,664	0:14:35,875
1553	Are-are-are Rachel and I not as close as you guys?!	Monica	anger	negative	160	4	6	2	0:14:35,875	0:14:36,469
1554	I mean do we not have as much fun?!	Monica	anger	negative	160	5	6	2	0:14:36,625	0:14:38,002
1555	Don’t I deserve a few tears?!!	Monica	sadness	negative	160	6	6	2	0:14:38,002	0:14:40,822
1556	I mean we-we told Joey, he cried his eyes out!	Monica	sadness	negative	160	7	6	2	00:14:42,172	00:14:44,173
1557	Hey!	Joey	anger	negative	160	8	6	2	0:14:44,341	0:14:44,925
1558	I did not cry my eyes out!!	Joey	anger	negative	160	9	6	2	0:14:44,925	0:14:48,227
1559	Come on!	Joey	sadness	negative	160	10	6	2	0:14:48,721	0:14:50,765
1560	It’s like the end of an era!	Joey	sadness	negative	160	11	6	2	0:14:50,765	0:14:50,910
1561	No more J-man and Channie’s!	Joey	sadness	negative	160	12	6	2	00:14:51,098	00:14:52,974
1563	Okay, I gotta ask, who calls us that?!	Chandler	anger	negative	160	13	6	2	00:14:54,977	00:14:57,312
1564	Do I know why we’re rushing?	Chloe	neutral	neutral	161	0	3	16	0:03:58,905	0:04:00,073
1565	Yeah, y'know the ah, the girlfriend I told you about last night?	Ross	neutral	neutral	161	1	3	16	0:04:00,073	0:04:02,795
1566	Well it turns out she ah, she wants to get back together with me.	Ross	neutral	neutral	161	2	3	16	00:04:02,909	00:04:05,994
1567	Oh, I found it!	Ross	joy	positive	161	3	3	16	00:04:06,162	00:04:07,204
1569	That’s so great for you guys!	Chloe	joy	positive	161	4	3	16	00:04:07,372	00:04:09,456
1571	Good luck, with your girlfriend.	Chloe	neutral	neutral	161	5	3	16	0:04:16,506	0:04:18,091
1572	Oh, thank you. Hey, hey. Rachel!!!!	Ross	joy	positive	161	6	3	16	0:04:18,091	0:04:25,406
1573	Hi. Ohhh, you got my message.	Rachel	neutral	neutral	161	7	3	16	0:04:28,476	0:04:30,687
1574	Yeah, oh hey, you are right on time.	Ross	neutral	neutral	161	8	3	16	0:04:30,687	0:04:31,589
1575	So what do you say? Can I be your girlfriend again?	Rachel	neutral	neutral	161	9	3	16	00:04:31,688	00:04:34,189
1576	Yes, you can, very much.	Ross	joy	positive	161	10	3	16	00:04:34,357	00:04:35,941
1577	Ahhhh!!	Ross	surprise	positive	161	11	3	16	00:04:36,859	00:04:38,360
1578	Ooh! I'm sorry! I think, I THINK, that may have missed the table!	Monica	joy	positive	162	0	9	23	00:40:16,664	00:40:20,959
1579	Do	Mike	neutral	neutral	162	1	9	23	0:40:21,127	0:40:21,753
1580	Ah,	Monica	neutral	neutral	162	2	9	23	0:40:21,753	0:40:22,903
1581	Do	Mike	neutral	neutral	162	3	9	23	0:40:23,003	0:40:23,345
1582	Ah,	Monica	neutral	neutral	162	4	9	23	0:40:23,345	0:40:24,177
1583	DO YOU?	Mike	anger	negative	162	5	9	23	00:40:24,296	00:40:26,172
1584	Y’know I don’t understand why they didn’t cry. It was a beautiful speech.	Ross	sadness	negative	163	0	8	18	00:21:14,261	00:21:18,014
1585	Oh, come on.	Monica	disgust	negative	163	1	8	18	0:21:18,223	0:21:19,105
1586	Hey!	Ross	sadness	negative	163	2	8	18	0:21:19,105	0:21:21,360
1587	All that stuff you said about true love, you were right, I mean, we did learn a lot from Mom and Dad!	Ross	joy	positive	163	3	8	18	00:21:21,601	00:21:26,106
1588	And that picture of Chi-Chi with her mischievous grin.	Ross	neutral	neutral	163	4	8	18	00:21:26,314	00:21:30,026
1589	And what you said about Nana.	Ross	neutral	neutral	163	5	8	18	00:21:30,277	00:21:31,862
1590	Ohh, yeah she really would’ve wanted to be there.	Ross	sadness	negative	163	6	8	18	00:21:32,028	00:21:36,700
1591	And you know what?	Ross	neutral	neutral	163	7	8	18	00:21:37,159	00:21:39,619
1592	I think she was.	Ross	neutral	neutral	163	8	8	18	00:21:40,704	00:21:42,831
1593	Oh good God, Ross! How the hell do you do it?	Monica	surprise	negative	163	9	8	18	00:21:44,291	00:21:47,961
1594	You forget how many great songs Heart had.	Joey	neutral	neutral	164	0	6	12	00:04:51,124	00:04:53,959
1595	Yeah.	Chandler	neutral	neutral	164	1	6	12	00:04:54,210	00:04:55,419
1596	You know, Barracuda was the first song I learned to play on the keyboard.	Ross	neutral	neutral	164	2	6	12	00:04:56,963	00:05:00,841
1597	So, you heard it, you repeated it, so that must mean you wrote it.	Chandler	neutral	neutral	164	3	6	12	00:05:01,884	00:05:07,514
1598	Oh, you guys, with this joke. I gotta say, I know I cracked up, but I’m not even sure I got it.	Joey	neutral	neutral	164	4	6	12	00:05:09,559	00:05:15,397
1599	What, you didn’t get it? The doctor is a monkey.	Ross	neutral	neutral	164	5	6	12	00:05:15,815	00:05:21,528
1600	And monkeys can’t write out prescriptions.	Chandler	neutral	neutral	164	6	6	12	00:05:23,114	00:05:25,657
1601	You are not allowed to laugh at my joke.	Chandler	anger	negative	164	7	6	12	00:05:28,244	00:05:30,871
1602	Your joke? Well, I think ‘the Hef’ would disagree, which is why he sent me a check for one hundred ah-dollars.	Ross	neutral	neutral	164	8	6	12	00:05:31,789	00:05:38,837
1603	I can’t find garbage bags!	Monica	anger	negative	165	0	4	12	00:21:18,443	00:21:20,528
1604	Oh, I think I saw some in here.	Rachel	neutral	neutral	165	1	4	12	00:21:20,696	00:21:22,863
1605	What is it?!	Monica	surprise	negative	165	2	4	12	00:21:27,911	00:21:29,370
1606	I don’t know! But maybe if we keep that drawer shut, it’ll die.	Rachel	disgust	negative	165	3	4	12	00:21:29,913	00:21:34,375
1607	I can’t believe we’re living here!	Monica	sadness	negative	165	4	4	12	00:21:35,335	00:21:38,254
1608	You still haven’t told Rachel you weren’t really proposing?	Chandler	surprise	negative	166	0	9	1	00:15:33,474	00:15:35,808
1609	No! She had the ring on, she seemed so excited, and then she took her breast out.	Joey	anger	negative	166	1	9	1	00:15:35,976	00:15:41,606
1610	Joey, you have to tell her what’s going on! And what did it look like?!	Chandler	surprise	negative	166	2	9	1	00:15:42,274	00:15:45,735
1611	I didn’t look at it. Stupid baby’s head was blocking most of it.	Joey	anger	negative	166	3	9	1	00:15:47,154	00:15:52,116
1612	Go and tell Rachel right now before Ross finds out.	Chandler	sadness	negative	166	4	9	1	00:15:53,118	00:15:55,828
1613	Look, it’s not that easy. She said she wanted to marry me. I don’t want to hurt her.	Joey	sadness	negative	166	5	9	1	00:15:55,996	00:16:01,459
1614	Okay, look, just do it gently.	Chandler	neutral	neutral	166	6	9	1	00:16:02,628	00:16:04,963
1615	You’re right.	Joey	neutral	neutral	166	7	9	1	0:16:06,298	0:16:07,020
1616	You’re right.	Joey	neutral	neutral	166	8	9	1	0:16:07,020	0:16:07,387
1617	I-I’ll go tell her now before Ross finds out and I’ll be gentle.	Joey	neutral	neutral	166	9	9	1	00:16:07,508	00:16:11,511
1618	I can do that.	Joey	neutral	neutral	166	10	9	1	00:16:11,679	00:16:12,887
1619	I am a gentle person.	Joey	neutral	neutral	166	11	9	1	00:16:13,055	00:16:15,932
1620	Oh, by the way.	Joey	neutral	neutral	166	12	9	1	0:16:16,100	0:16:16,862
1621	Two people screwing in there if you want to check that out.	Joey	neutral	neutral	166	13	9	1	0:16:16,862	0:16:19,749
1625	Okay, umm, it's this tragic love story between Cathy and Heathcliff and umm, it takes place on like these really creepy mores in England.	Phoebe	sadness	negative	167	0	5	9	00:06:28,054	00:06:34,893
1626	Which	Phoebe	neutral	neutral	167	1	5	9	00:06:35,134	00:06:36,134
1627	How would you characterize the theme of this book, uh let's see here , Rachel Green?	The Teacher	neutral	neutral	167	2	5	9	00:06:42,777	00:06:45,320
1628	Umm, well I would have to say that it's a, it's tragic love story.	Rachel	neutral	neutral	167	3	5	9	00:06:51,744	00:06:57,290
1629	Well, that's sort of a given, but yes. Anyone else?	The Teacher	neutral	neutral	167	4	5	9	00:06:57,917	00:07:02,421
1630	Oh-oh-oh, symbolism! And uh, the-the uh, wildness of the mores, which	Rachel	joy	positive	167	5	5	9	00:07:03,047	00:07:12,889
1631	Excellent! What Rachel has shrewdly observed here	The Teacher	joy	positive	167	6	5	9	00:07:18,062	00:07:21,648
1632	You completely stole my answer!	Phoebe	anger	negative	167	7	5	9	00:07:23,109	00:07:24,985
1633	Well, honey that was pretty obvious.	Rachel	sadness	negative	167	8	5	9	00:07:25,236	00:07:26,987
1634	Well how would you know?! You didn't even read it!	Phoebe	anger	negative	167	9	5	9	00:07:27,238	00:07:29,489
1635	What do you think? You in the blue shirt.	The Teacher	neutral	neutral	167	10	5	9	00:07:31,492	00:07:34,911
1636	I think that uh, yours is a question with many answers.	Phoebe	neutral	neutral	167	11	5	9	00:07:37,540	00:07:42,210
1637	Would ya care to venture one?	The Teacher	neutral	neutral	167	12	5	9	0:07:43,588	0:07:45,480
1638	Would	Phoebe	neutral	neutral	167	13	5	9	0:07:45,480	0:07:48,432
1639	Are you just repeating what I'm saying?	The Teacher	anger	negative	167	14	5	9	00:07:50,052	00:07:54,514
1641	All right, let's move on.	The Teacher	neutral	neutral	167	15	5	9	00:07:56,726	00:07:58,351
1642	Okay then.	Phoebe	neutral	neutral	167	16	5	9	00:07:59,270	00:08:00,312
1643	All right, okay, this is great, uh, Chandler, you get behind the desk.	Joey	neutral	neutral	168	0	4	22	00:15:28,802	00:15:32,597
1644	And-and when she comes in hopefully, she won’t recognise you because, well, why would she?	Joey	neutral	neutral	168	1	4	22	00:15:32,765	00:15:38,061
1645	Uh, okay, and then you buzz Ross and I.	Joey	neutral	neutral	168	2	4	22	00:15:38,479	00:15:41,022
1646	You be Mr. Gonzalez, and I’ll be uh, Mr. Wong.	Joey	neutral	neutral	168	3	4	22	00:15:41,190	00:15:45,026
1647	Diverse.	Ross	neutral	neutral	168	4	4	22	00:15:46,654	00:15:48,071
1648	Did anybody call for security?	The Stripper	neutral	neutral	168	5	4	22	00:15:49,740	00:15:52,742
1649	You be cool.	Chandler	neutral	neutral	168	6	4	22	00:15:53,535	00:15:55,787
1650	Okay, which one of you guys is Gunther Central-Perk? Hey, Joey?	The Stripper	neutral	neutral	168	7	4	22	00:16:00,876	00:16:07,465
1651	Where’s my ring? My dead grandmother’s wedding ring? Where is it? Where is it?	Ross	fear	negative	168	8	4	22	00:16:07,633	00:16:11,678
1652	Way to be cool, man.	Chandler	neutral	neutral	168	9	4	22	00:16:13,222	00:16:15,431
1653	What’s he talking about?	The Stripper	neutral	neutral	168	10	4	22	00:16:16,141	00:16:17,934
1654	There was a ring, in a box, on my nightstand, after you left, it was gone!	Joey	anger	negative	168	11	4	22	00:16:18,102	00:16:22,230
1655	Wait, you guys think I stole some ring?	The Stripper	surprise	negative	168	12	4	22	00:16:22,398	00:16:24,524
1656	We know you took so just-just save yourself the time and confess!	Ross	anger	negative	168	13	4	22	00:16:27,319	00:16:30,488
1657	Okay, who are you?	The Stripper	surprise	negative	168	14	4	22	0:16:30,656	0:16:31,628
1658	The Hardy boys?	The Stripper	anger	negative	168	15	4	22	0:16:31,628	0:16:32,470
1659	Look, I don’t need to steal some stupid ring, all right?	The Stripper	anger	negative	168	16	4	22	00:16:36,537	00:16:38,371
1660	I make $1,600 a week doing what I do; any of you guys make that?	The Stripper	anger	negative	168	17	4	22	00:16:38,539	00:16:43,167
1661	Marry me.	Chandler	neutral	neutral	168	18	4	22	00:16:44,253	00:16:45,586
1662	Oh my God! Joey!	Monica	surprise	negative	169	0	8	2	00:11:44,995	00:11:50,000
1663	Hell yeah! I’ll marry you!	Phoebe	joy	positive	169	1	8	2	00:11:50,000	00:11:51,418
1664	You can’t marry him!	Monica	anger	negative	169	2	8	2	0:11:53,337	0:11:54,797
1665	Hey lady, your day’s over! It’s my turn!	Phoebe	anger	negative	169	3	8	2	0:11:54,797	0:11:57,911
1666	Phoebe!	Monica	surprise	negative	169	4	8	2	0:11:58,634	0:11:59,385
1667	Why?! Why can’t she marry me?!	Joey	surprise	negative	169	5	8	2	0:11:59,385	0:12:00,659
1668	I can and I will!	Phoebe	anger	negative	169	6	8	2	00:12:00,761	00:12:03,346
1669	She’s not pregnant. It’s Rachel. Rachel’s the one who’s pregnant.	Monica	neutral	neutral	169	7	8	2	00:12:04,348	00:12:08,643
1670	Oh my God.	Joey	surprise	negative	169	8	8	2	0:12:08,853	0:12:09,985
1671	Hey!	Phoebe	anger	negative	169	9	8	2	0:12:09,985	0:12:11,371
1672	Phoebe I think he would notice if you didn’t have a baby in nine months!	Monica	anger	negative	169	10	8	2	00:12:11,564	00:12:14,232
1673	It’s Joey!	Phoebe	surprise	negative	169	11	8	2	00:12:14,483	00:12:16,818
1674	Now I can’t believe it! What? Rachel’s pregnant? Who’s the father?	Joey	surprise	positive	169	12	8	2	00:12:21,407	00:12:25,869
1675	We don’t know.	Phoebe	neutral	neutral	169	13	8	2	00:12:26,120	00:12:27,996
1676	Ohh… I wonder if that dude.	Joey	neutral	neutral	169	14	8	2	0:12:30,249	0:12:32,771
1677	There’s a dude?	Monica	surprise	negative	169	15	8	2	0:12:32,771	0:12:33,045
1678	Yeah.	Joey	neutral	neutral	169	16	8	2	0:12:33,169	0:12:33,801
1679	Who? Who is it?	Phoebe	surprise	negative	169	17	8	2	0:12:33,801	0:12:35,090
1680	About a month ago this guy spent the night with Rachel, I didn’t see who it was but	Joey	disgust	negative	169	18	8	2	00:12:35,212	00:12:41,217
1681	Was that story over?	Phoebe	neutral	neutral	169	19	8	2	00:12:46,849	00:12:48,641
1682	The guy left this.	Joey	neutral	neutral	169	20	8	2	00:12:52,438	00:12:54,773
1683	Oh my God! I know who the father is	Phoebe	surprise	negative	169	21	8	2	00:12:54,940	00:12:59,194
1684	People have got to finish their stories!	Monica	anger	negative	169	22	8	2	00:13:03,449	00:13:06,367
1685	Oh my God, you’re back!	Joey	surprise	positive	170	0	6	24	00:17:08,569	00:17:09,944
1686	Ohh, let me see it! Let me see your hand!	Phoebe	surprise	positive	170	1	6	24	00:17:10,112	00:17:11,821
1687	Why do you want to see my hand?	Monica	neutral	neutral	170	2	6	24	00:17:13,323	00:17:15,074
1688	I wanna see what’s in your hand. I wanna see the trash.	Phoebe	disgust	negative	170	3	6	24	00:17:15,242	00:17:18,036
1690	Eww! Oh, it’s all dirty. You should throw this out.	Phoebe	disgust	negative	170	4	6	24	00:17:21,040	00:17:25,043
1691	No!	Ross	anger	negative	171	0	6	10	00:15:34,934	00:15:36,517
1692	Me too!	Monica	joy	positive	171	1	6	10	00:15:37,770	00:15:39,228
1693	Hey, when the music starts up again, I was thinking of maybe goind into the robot, y’know?	Ross	neutral	neutral	171	2	6	10	00:15:40,147	00:15:44,859
1694	Ross, I think we should stick to the routine, we don’t wanna look stupid!	Monica	joy	positive	171	3	6	10	00:15:47,988	00:15:51,783
1695	Alright we’re back! Ten seconds left here we go! Ten! Nine! Eight! Seven!	Director	joy	positive	171	4	6	10	00:15:56,747	00:16:06,756
1696	Three, Two, One!	All	neutral	neutral	171	5	6	10	00:16:09,259	00:16:12,303
1697	Cut!	Director	neutral	neutral	171	6	6	10	00:16:12,554	00:16:14,305
1698	No! Year! Happy No Year!	Joey	joy	positive	171	7	6	10	00:16:16,517	00:16:21,145
1699	Okay, here’s where we go to the live shot of Times Square, nice work everyone that’s a wrap!	Director	joy	positive	171	8	6	10	00:16:22,690	00:16:26,145
1700	So Lizzie, are-are-are you planning on staying the night?	Paul	neutral	neutral	172	0	6	22	00:14:11,475	00:14:13,935
1701	Oh no-no believe me, I’m leaving as soon as possible!	Elizabeth	neutral	neutral	172	1	6	22	00:14:14,103	00:14:17,313
1702	Good. Good. Not that we don’t want you to stay, obviously you’re welcome—How much more homework do you have?	Paul	neutral	neutral	172	2	6	22	00:14:17,982	00:14:25,196
1703	I see. Y’know umm, Phoebe makes sock bunnies.	Chandler	neutral	neutral	173	0	6	17	00:12:32,793	00:12:37,130
1704	No!	Monica	surprise	negative	173	1	6	17	0:12:37,298	0:12:38,216
1705	No, she doesn’t.	Monica	neutral	neutral	173	2	6	17	0:12:38,216	0:12:38,393
1706	Uh Phoebe, what she makes—that’s uh—they’re sock rabbits.	Monica	neutral	neutral	173	3	6	17	00:12:38,507	00:12:41,009
1707	They are completely different—Okay!	Monica	anger	negative	173	4	6	17	0:12:41,177	0:12:42,846
1708	Okay!	Monica	surprise	negative	173	5	6	17	0:12:42,846	0:12:43,568
1709	Okay!	Monica	surprise	negative	173	6	6	17	0:12:43,568	0:12:43,828
1710	I didn’t make it!	Monica	sadness	negative	173	7	6	17	0:12:43,888	0:12:47,225
1711	I’m sorry!	Monica	sadness	negative	173	8	6	17	0:12:47,225	0:12:47,371
1712	I totally forgot about tonight and the fact that we’re supposed to	Monica	neutral	neutral	173	9	6	17	00:12:43,888	00:12:49,768
1713	Oh, it’s okay. I don’t	Chandler	neutral	neutral	173	10	6	17	0:12:49,935	0:12:51,562
1714	No-no, it’s not okay!	Monica	sadness	negative	173	11	6	17	0:12:51,562	0:12:52,397
1715	It’s not!	Monica	sadness	negative	173	12	6	17	0:12:52,397	0:12:53,005
1716	I mean you were just… You’re so incredible!	Monica	sadness	negative	173	13	6	17	00:12:53,063	00:12:54,564
1717	You went through all this time and effort to make this tape for me!	Monica	sadness	negative	173	14	6	17	00:12:54,732	00:12:58,777
1718	Y’know I’m just gonna—I, I am gonna make this up to you!	Monica	joy	positive	173	15	6	17	0:12:59,612	0:13:02,454
1719	I will!	Monica	sadness	negative	173	16	6	17	0:13:02,454	0:13:03,304
1720	I-I am going to	Monica	neutral	neutral	173	17	6	17	00:13:03,407	00:13:07,577
1721	Well, I did put a lot of thought in the tape.	Chandler	neutral	neutral	173	18	6	17	00:13:14,335	00:13:17,545
1722	No. And then I called him, and he wasn’t there.	Rachel	neutral	neutral	174	0	3	15	00:17:37,431	00:17:40,433
1723	Well, then he’s, he’s probably just, out.	Mark	neutral	neutral	174	1	3	15	00:17:40,601	00:17:42,268
1724	Oh, thank you that’s very helpful, I’m glad you came over.	Rachel	neutral	neutral	174	2	3	15	00:17:42,436	00:17:45,480
1725	Hello.	Rachel	neutral	neutral	174	3	3	15	0:17:50,527	0:17:51,119
1726	Hi! It’s me.	Ross	sadness	negative	174	4	3	15	0:17:51,119	0:17:52,661
1727	Hi! Oh, I’m so glad you called.	Rachel	joy	positive	174	5	3	15	00:17:53,155	00:17:56,491
1728	Really? I’ve been thinking, this is crazy, I mean don’t, don’t you think we can work on this?	Ross	sadness	negative	174	6	3	15	00:17:56,658	00:17:59,994
1729	Hey, what do you want to drink?	Mark	neutral	neutral	174	7	3	15	00:18:00,996	00:18:02,705
1730	Who’s that?	Ross	surprise	negative	174	8	3	15	00:18:02,998	00:18:04,040
1731	Nobody.	Rachel	neutral	neutral	174	9	3	15	00:18:05,667	00:18:07,126
1732	Is it okay if I finish the apple juice?	Mark	neutral	neutral	174	10	3	15	00:18:07,795	00:18:10,338
1733	Is that Mark?	Ross	neutral	neutral	174	11	3	15	00:18:11,006	00:18:12,090
1734	Umm, honey, look he just came over to....	Rachel	neutral	neutral	174	12	3	15	0:18:13,300	0:18:15,553
1735	Yeah! Got it!	Ross	anger	negative	174	13	3	15	0:18:15,553	0:18:17,109
1736	Hey, dinosaur guy, look at you, so sad. Come dance.	Chloe	neutral	neutral	174	14	3	15	00:18:22,059	00:18:28,022
1737	Ah, that’s okay, thanks.	Ross	sadness	negative	174	15	3	15	00:18:25,270	00:18:28,022
1738	Hey, you don’t have to smile. You just have to dance.	Chloe	neutral	neutral	174	16	3	15	00:18:28,315	00:18:32,527
1739	Look, I don’t feel like dancing, I feel like having a drink. Okay?	Ross	sadness	negative	174	17	3	15	00:18:32,694	00:18:35,780
1740	Oh, okay. Hey, two beers.	Chloe	neutral	neutral	174	18	3	15	00:18:35,948	00:18:38,533
1741	You wanna go in the bedroom? It’s a little more comfortable.	Rachel	neutral	neutral	175	0	7	12	00:07:55,975	00:07:58,810
1742	Sure.	Tag	neutral	neutral	175	1	7	12	00:07:59,061	00:08:00,729
1743	Okay. Oh wait! Umm, did you send those contracts to Milan?	Rachel	surprise	positive	175	2	7	12	00:08:02,273	00:08:05,609
1744	If this is your idea of sexy talk?	Tag	surprise	positive	175	3	7	12	00:08:06,777	00:08:10,322
1745	No seriously, y’know the contracts I gave you, did you overnight them?	Rachel	fear	negative	175	4	7	12	00:08:10,490	00:08:13,074
1746	What contracts?	Tag	neutral	neutral	175	5	7	12	00:08:13,242	00:08:14,242
1747	Okay please tell me that this is just one of your jokes that you do that I don’t get.	Rachel	joy	positive	175	6	7	12	00:08:14,410	00:08:18,246
1748	Like what?	Tag	neutral	neutral	175	7	7	12	00:08:18,414	00:08:19,581
1749	Y’know, like the thing when you put the phone in your pants?	Rachel	disgust	negative	175	8	7	12	00:08:19,749	00:08:22,834
1750	Tag!	Rachel	anger	negative	175	9	7	12	0:08:24,670	0:08:24,837
1751	I’m serious!	Rachel	anger	negative	175	10	7	12	0:08:24,837	0:08:26,649
1752	This isn’t funny!	Rachel	anger	negative	175	11	7	12	0:08:26,649	0:08:26,929
1753	Those contracts absolutely had to go out today!	Rachel	anger	negative	175	12	7	12	00:08:27,089	00:08:29,633
1754	Rach, I’m sorry, but you didn’t give me any contracts!	Tag	surprise	negative	175	13	7	12	00:08:29,842	00:08:31,843
1755	Yes I did! And I put a little	Rachel	anger	negative	175	14	7	12	00:08:32,094	00:08:35,138
1756	I’m telling you, you never gave them to me.	Tag	neutral	neutral	175	15	7	12	00:08:44,440	00:08:46,274
1757	Y’know what Tag, if we went down to the office you would see those contracts sitting on your desk.	Rachel	anger	negative	175	16	7	12	00:08:46,442	00:08:51,154
1758	No, I would see you looking embarrassed because they are	Tag	anger	negative	175	17	7	12	00:08:51,364	00:08:55,450
1759	Or maybe you would see me looking embarrassed because you are talking on the phone with your crotch!	Rachel	disgust	negative	175	18	7	12	00:08:55,618	00:09:00,330
1760	You wanna go down to the office right now?	Tag	neutral	neutral	175	19	7	12	00:09:01,374	00:09:03,458
1761	No! Come on its late, we’re not gonna go down to the office.	Rachel	anger	negative	175	20	7	12	00:09:03,626	00:09:06,836
1762	Okay I understand. I wouldn’t want to be proved wrong either.	Tag	neutral	neutral	175	21	7	12	00:09:07,046	00:09:10,840
1763	Okay get your coat! Oh! When did you unhook this? Nice work!	Rachel	joy	positive	175	22	7	12	00:09:14,512	00:09:18,557
1764	Hey Ross, this is one of my co-stars, Dirk. Dirk, this is my good friend Ross.	Joey	neutral	neutral	176	0	9	20	00:17:49,723	00:17:53,977
1765	Nice to meet you.	Ross	neutral	neutral	176	1	9	20	00:17:54,144	00:17:56,563
1766	Oh and I need to talk to you.	Phoebe	neutral	neutral	177	0	9	1	0:01:53,905	0:01:55,449
1767	About what?	Monica	neutral	neutral	177	1	9	1	0:01:55,449	0:01:56,307
1768	To see if know what these guys are talking about.	Phoebe	neutral	neutral	177	2	9	1	00:01:56,449	00:01:59,159
1769	Pheebs, how’s it going?	Monica	neutral	neutral	178	0	6	5	00:05:32,957	00:05:34,374
1770	I’m doing okay. I think it’s going well. Do you think they’re having fun? Am I talking to fast?	Phoebe	neutral	neutral	178	1	6	5	00:05:34,542	00:05:37,627
1771	Nope, sound like me. Pheebs, it’s going great. Look at Chandler with little baby girl Chandler.	Monica	joy	positive	178	2	6	5	00:05:37,795	00:05:43,633
1772	Little baby girl Chandler, where I have heard that before?	Chandler	neutral	neutral	178	3	6	5	0:05:44,385	0:05:46,857
1773	Oh right, Coach Ruben.	Chandler	neutral	neutral	178	4	6	5	0:05:46,857	0:05:48,994
1774	Do you know what Pheebs?	Chandler	neutral	neutral	178	5	6	5	00:05:54,645	00:05:55,687
1775	When you’re done over there, we kinda have a situation over here too.	Chandler	fear	negative	178	6	6	5	00:05:55,855	00:05:59,399
1776	Na-uh, no, we are all responsible for our own babies.	Phoebe	neutral	neutral	178	7	6	5	00:06:00,234	00:06:03,195
1777	See that’s where I think that you’re wrong. We’ve been playing these babies man for man. we should really be playing a zone defense.	Chandler	neutral	neutral	178	8	6	5	00:06:06,991	00:06:09,534
1778	What do you mean?	Monica	surprise	negative	178	9	6	5	00:06:10,119	00:06:11,161
1779	Forgive me? You haven't been taking my calls in a week!	Chandler	anger	negative	179	0	5	23	00:00:52,135	00:00:57,765
1780	Well, I'm totally over it Chandler. Friends forever! Don't come out here!	Joey	anger	negative	179	1	5	23	00:00:57,974	00:01:07,357
1781	Uh, what was that?	Chandler	surprise	negative	179	2	5	23	0:01:06,316	0:01:07,276
1782	Uh,	Joey	neutral	neutral	179	3	5	23	0:01:07,276	0:01:07,413
1783	...I'm, I'm okay.	Chandler	neutral	neutral	180	0	1	20	00:22:02,779	00:22:05,406
1784	That sounds good. I'll call you- or you call me, whatever...	Chandler	neutral	neutral	180	1	1	20	00:22:08,618	00:22:11,620
1785	Okay.	Chandler	neutral	neutral	180	2	1	20	00:22:13,123	00:22:14,498
1786	Bye.	All	neutral	neutral	180	3	1	20	00:22:14,666	00:22:16,584
1787	Whoo-hoo!	Phoebe	joy	positive	180	4	1	20	0:22:18,420	0:22:18,754
1788	Yeah, there you go!	Monica	joy	positive	180	5	1	20	0:22:18,754	0:22:20,108
1789	Second date!	Ross	joy	positive	180	6	1	20	00:22:20,213	00:22:22,006
1790	...I dunno.	Chandler	neutral	neutral	180	7	1	20	00:22:22,174	00:22:23,924
1792	Well, she seems very nice and everything, but that whole thing about her coming all the way down here, just to see if I was okay?	Chandler	anger	negative	180	8	1	20	00:22:25,469	00:22:32,808
1793	I mean,... how needy is that?	Chandler	disgust	negative	180	9	1	20	00:22:29,389	00:22:32,808
1794	Remember when you where a kid and your Mom would drop you off at the movies with a jar of jam and a little spoon?	Joey	neutral	neutral	181	0	3	3	00:08:21,626	00:08:28,423
1795	You're so pretty.	Rachel	joy	positive	181	1	3	3	00:08:31,594	00:08:33,345
1796	Hi!	Phoebe	joy	positive	181	2	3	3	0:08:38,434	0:08:40,186
1797	Hey, Phoebe.	All	neutral	neutral	181	3	3	3	0:08:40,186	0:08:40,450
1798	Hey, oh, you know that guy who's been following me? I talked to him today.	Phoebe	neutral	neutral	181	4	3	3	00:08:40,561	00:08:44,314
1799	You talked to him. Are you crazy?	Joey	surprise	negative	181	5	3	3	00:08:44,482	00:08:47,150
1800	Thank you, Happy Holidays.	Phoebe	joy	positive	182	0	5	10	00:09:16,222	00:09:18,640
1801	Now, that's trash. Young lady, you can't… Hey! Stop that young lady, she donated trash!	Phoebe	anger	negative	182	1	5	10	00:09:24,272	00:09:28,567
1802	Hey!!	Phoebe	anger	negative	182	2	5	10	00:09:29,694	00:09:31,570
1803	The charity's on fire!	Phoebe	fear	negative	182	3	5	10	00:09:32,196	00:09:34,072
1804	Help!	Phoebe	fear	negative	182	4	5	10	0:09:34,240	0:09:35,702
1805	Oh good!	Phoebe	joy	positive	182	5	5	10	0:09:35,702	0:09:36,514
1806	Thank you, I need that.	Phoebe	joy	positive	182	6	5	10	0:09:36,514	0:09:36,706
1807	Whoa!	Phoebe	surprise	negative	182	7	5	10	00:09:36,826	00:09:37,951
1808	What is that?!	Phoebe	surprise	negative	182	8	5	10	0:09:38,119	0:09:40,791
1809	It's nine o'clock in the morning!	Phoebe	surprise	negative	182	9	5	10	0:09:40,791	0:09:42,216
1810	Can I help you?	Female Clerk	neutral	neutral	183	0	6	22	00:13:39,068	00:13:40,179
1811	Uh yeah, where-where’s the guy who decides who’s pictures go up on the wall?	Joey	neutral	neutral	183	1	6	22	00:13:40,227	00:13:44,280
1812	He’s not here right now.	Female Clerk	neutral	neutral	183	2	6	22	0:13:44,448	0:13:45,590
1813	Oh, you’re kidding me!	Joey	anger	negative	183	3	6	22	0:13:45,590	0:13:47,500
1814	All-all right, well make sure you tell him that Joey Tribbiani stopped by to drop off all of these clothes.	Joey	neutral	neutral	183	4	6	22	00:13:47,618	00:13:51,746
1815	Okay?	Joey	neutral	neutral	183	5	6	22	0:13:51,914	0:13:52,457
1816	I’m an actor. I’m kinda getting my picture up there on the wall.	Joey	neutral	neutral	183	6	6	22	0:13:52,457	0:13:55,095
1817	Y’know, there are two people who could put your picture up there.	Female Clerk	neutral	neutral	183	7	6	22	00:13:55,209	00:13:59,337
1818	Oh really? Well, maybe you and I go out for drinks? You’re the other one right?	Joey	neutral	neutral	183	8	6	22	00:13:59,713	00:14:07,929
1819	Yeah, and it really freaked me out! And after a while I even tried to hurt you and it just spurred you on.	Phoebe	sadness	negative	184	0	8	14	00:14:28,640	00:14:33,760
1820	What?! You’re crazy! There’s nothing sexual about the noises I make!	Monica	surprise	positive	184	1	8	14	00:14:34,000	00:14:37,960
1822	There’s nothing sexual about this?	Phoebe	anger	negative	184	2	8	14	00:14:34,000	00:14:37,960
1824	Oo God!	Phoebe	sadness	negative	184	3	8	14	00:14:41,160	00:14:43,520
1828	What are you looking at?!	Phoebe	anger	negative	184	4	8	14	00:14:46,280	00:14:49,280
1829	I mean hi.	Phoebe	neutral	neutral	184	5	8	14	00:14:49,600	00:14:51,000
1830	Oh my—This is so embarrassing. Oh my God, I’m never gonna get massaged again!	Monica	fear	negative	184	6	8	14	00:15:00,000	00:15:03,480
1831	No, you can’t let this stop you from getting massages!	Phoebe	sadness	negative	184	7	8	14	00:15:03,680	00:15:06,600
1832	No look, I have, I have lots of clients that make the same noises you do!	Phoebe	neutral	neutral	184	8	8	14	00:15:06,840	00:15:10,240
1833	Really?!	Monica	surprise	negative	184	9	8	14	00:15:10,440	00:15:12,920
1834	Well not clients, lovers. But let’s just y’know, try it again. Come back and-and we’ll work through it.	Phoebe	neutral	neutral	184	10	8	14	00:15:10,440	00:15:19,160
1835	Are you sure?	Monica	surprise	positive	184	11	8	14	0:15:19,360	0:15:20,120
1836	Yes.	Phoebe	neutral	neutral	184	12	8	14	0:15:20,120	0:15:22,142
1837	I guess.	Monica	neutral	neutral	184	13	8	14	00:15:22,280	00:15:26,320
1838	Great! Okay, if you’ll just excuse me. So, did you hear something you liked?	Phoebe	joy	positive	184	14	8	14	00:15:26,560	00:15:30,080
1854	Thanks for the coffee, or bedankt voor de koffie, Gunter.	Ross	neutral	neutral	185	0	8	7	00:09:46,169	00:09:51,339
1855	Yeah, we’re done.	Ross	neutral	neutral	185	1	8	7	00:10:00,616	00:10:01,391
1856	Ezel? Ezel? Ezel?	Ross	surprise	negative	185	2	8	7	00:10:05,563	00:10:08,440
1857	Hey Ross! Listen, do you want to go see that new Imax movie on tide pools?	Joey	joy	positive	185	3	8	7	00:10:09,191	00:10:14,404
1858	Really?!	Ross	surprise	negative	185	4	8	7	00:10:14,572	00:10:17,032
1859	No. But I got Knicks tickets for you, me, and Chandler.	Joey	neutral	neutral	185	5	8	7	00:10:18,576	00:10:21,453
1860	Sweet!	Ross	joy	positive	185	6	8	7	0:10:21,621	0:10:22,331
1861	All right, well finish your coffee; let’s go.	Joey	neutral	neutral	185	7	8	7	0:10:22,331	0:10:24,552
1862	Ah, no-no-no just Ross. Ross and Joey is embarrassing enough.	Chandler	disgust	negative	186	0	8	8	00:07:27,530	00:07:30,699
1863	Uh actually, sorry I can’t even make it. I’m seeing Mona again tonight.	Ross	neutral	neutral	186	1	8	8	00:07:30,867	00:07:34,578
1864	I understand: who would cancel an actual date to go to a fake bachelor party?	Chandler	neutral	neutral	186	2	8	8	00:07:34,829	00:07:38,498
1865	I’m sorry I gotta cancel tonight baby	Joey	sadness	negative	186	3	8	8	00:07:38,749	00:07:40,709
1866	So it's down to these two, Nancy I know you like this one and I think I agree. Rachel, what do you think?	Kim	neutral	neutral	187	0	5	18	00:04:52,250	00:04:59,089
1867	Well umm, that one is pretty but uh, I just, I just love this fabric Sorry.	Rachel	neutral	neutral	187	1	5	18	00:04:59,257	00:05:05,512
1868	Oh don't be sorry, that's part of your job here to give your opinions and then I take credit for them--I'm kidding.	Kim	neutral	neutral	187	2	5	18	00:05:05,680	00:05:11,82
1869	She is kidding, but don't ever disagree with her again. Okay, now I'm kidding!	Nancy	joy	positive	187	3	5	18	00:05:12,020	00:05:17,441
1870	Oh, what a fun office.	Rachel	joy	positive	187	4	5	18	00:05:17,608	00:05:19,693
1871	I don't know which one, but I do know I need a cigarette.	Kim	neutral	neutral	187	5	5	18	00:05:20,945	00:05:24,239
1872	So what do you say we take a break, we go outside, and we'll figure this out when we come back?	Kim	neutral	neutral	187	6	5	18	00:05:24,407	00:05:28,243
1873	Rachel? Do you smoke?	Kim	neutral	neutral	187	7	5	18	00:05:31,497	00:05:33,874
1874	Oh no, my dad's a doctor and he would always tell me just horror stories……about ghosts and goblins who totally supported the princess's right to smoke.	Rachel	neutral	neutral	187	8	5	18	00:05:34,042	00:05:49,139
1875	What?	Joey	neutral	neutral	188	0	1	4	0:06:55,123	0:06:55,666
1876	Peach pit.	Ross	neutral	neutral	188	1	1	4	0:06:55,666	0:06:57,140
1877	Yes, Bunny?	Chandler	neutral	neutral	188	2	1	4	00:06:57,542	00:06:58,583
1878	Peach pit. That night we, uh- we had-	Ross	neutral	neutral	188	3	1	4	00:07:00,128	00:07:04,339
1879	-Peaches?	Joey	neutral	neutral	188	4	1	4	00:07:01,504	00:07:04,339
1880	Actually, nectarines, but basically...	Ross	neutral	neutral	188	5	1	4	00:07:04,507	00:07:06,967
1881	Could've been a peach.	Chandler	neutral	neutral	188	6	1	4	00:07:08,428	00:07:11,138
1882	Then, uh, then we got dressed, and I-I... I walked her to the- -the bus stop... I'm fine.	Ross	neutral	neutral	188	7	1	4	00:07:11,305	00:07:20,313
1883	Hey, that woman's got an ass like Carol's! What? Thought we were trying to find stuff.	Joey	joy	positive	188	8	1	4	00:07:20,481	00:07:30,282
1884	All right!	Joey	joy	positive	189	0	4	23	00:06:39,982	00:06:41,817
1885	Westminster Abbey!	Joey	joy	positive	189	1	4	23	00:06:41,984	00:06:44,027
1886	Hands down, best Abbey I’ve ever seen.	Joey	joy	positive	189	2	4	23	00:06:44,195	00:06:46,780
1887	Hey!	Joey	joy	positive	189	3	4	23	00:06:47,949	00:06:49,366
1888	Okay.	Joey	neutral	neutral	189	4	4	23	00:06:49,534	00:06:50,826
1889	What do you think of the Abbey, Chandler?	Joey	neutral	neutral	189	5	4	23	00:06:50,993	00:06:53,036
1890	I think it’s great. It’s great. Y’know, they’re thinking of changing the name of this place.	Chandler	neutral	neutral	189	6	4	23	00:06:53,871	00:06:57,040
1891	Really? To what?	Joey	surprise	negative	189	7	4	23	0:06:57,208	0:06:58,043
1892	To Put the Camera Away!!!	Chandler	anger	negative	189	8	4	23	0:06:58,043	0:07:00,486
1893	Man,	Joey	neutral	neutral	189	9	4	23	00:07:01,671	00:07:04,464
1894	Y'know, I can't believe I'm getting my nails done! And	Chandler	surprise	negative	190	0	4	15	00:00:02,711	00:00:04,712
1895	Chandler, there’s a guy right over there.	Rachel	neutral	neutral	190	1	4	15	0:00:14,597	0:00:16,308
1896	That’s a mailman! That’s	Chandler	surprise	negative	190	2	4	15	0:00:16,308	0:00:18,926
1897	Chandler, don’t worry! This doesn’t make you any less of a guy!	Rachel	neutral	neutral	190	3	4	15	00:00:27,736	00:00:32,031
1898	Hey, you know who used to have nails like that?	Chandler	neutral	neutral	190	4	4	15	00:00:43,793	00:00:45,961
1900	Eh..., I don’t, I don’t know.	Chandler	sadness	negative	191	0	3	10	0:00:02,877	0:00:04,639
1901	What?	Rachel	neutral	neutral	191	1	3	10	0:00:04,639	0:00:05,395
1902	Well, as old as he is in dog years, do you think Snoopy should still be allowed to fly this thing?	Chandler	sadness	negative	191	2	3	10	00:00:05,505	00:00:11,677
1903	Rachel?	Gunther	neutral	neutral	191	3	3	10	0:00:11,886	0:00:12,558
1904	Yeah.	Rachel	neutral	neutral	191	4	3	10	0:00:12,558	0:00:14,063
1905	Do you remember when you first came here, how you spent two weeks getting trained by another waitress?	Gunther	neutral	neutral	191	5	3	10	00:00:14,180	00:00:18,183
1906	Oh, sure! Do you need me to train somebody new?	Rachel	joy	positive	191	6	3	10	00:00:18,351	00:00:21,103
1907	Good one. Actually, ah, Terry wants you to take the training again, whenever.	Gunther	neutral	neutral	191	7	3	10	00:00:21,271	00:00:28,694
1908	Eh, do you believe that?	Rachel	surprise	positive	191	8	3	10	00:00:33,658	00:00:35,325
1909	Yeah?	Chandler	neutral	neutral	191	9	3	10	00:00:40,874	00:00:41,915
1910	Hey honey, you got the kind with the little girl, you said we were gonna to get the kind with the baby.	Chandler	anger	negative	192	0	6	21	00:07:52,889	00:07:57,142
1911	No, you said the baby creeps you out.	Monica	neutral	neutral	192	1	6	21	0:07:57,310	0:07:58,982
1912	No, the little girl creeps me out.	Chandler	anger	negative	192	2	6	21	0:07:58,982	0:08:00,703
1913	You said the baby.	Monica	neutral	neutral	192	3	6	21	0:08:00,813	0:08:01,773
1914	Why would the baby creep me out?	Chandler	anger	negative	192	4	6	21	0:08:01,773	0:08:03,307
1915	Why would the little girl creep you out?	Monica	anger	negative	192	5	6	21	00:08:03,399	00:08:06,151
1916	You guys, I’m sorry, could you please talk a little slower?	Phoebe	neutral	neutral	192	6	6	21	00:08:06,319	00:08:08,695
1917	This is going in your book?	Chandler	surprise	negative	192	7	6	21	0:08:08,863	0:08:10,156
1918	Yeah, it’s about relationships. Y’know? The traps, the pitfalls, what not to do, keep going. This stuff is great!	Phoebe	joy	positive	192	8	6	21	0:08:10,156	0:08:17,067
1919	What?! Excuse me!	Monica	surprise	negative	192	9	6	21	00:08:17,163	00:08:18,705
1920	And how none of it matters when the people really love each other.	Phoebe	neutral	neutral	192	10	6	21	00:08:18,873	00:08:22,667
1921	And how people will believe anything you tell them as long as it’s a compliment.	Phoebe	neutral	neutral	192	11	6	21	00:08:24,462	00:08:28,965
1923	Yes, I made it!	Ross	joy	positive	193	0	8	12	0:17:21,248	0:17:22,250
1924	I’m on time!	Ross	joy	positive	193	1	8	12	0:17:22,250	0:17:23,980
1925	Okay, why don’t we all uh, open our books to page 23.	Ross	neutral	neutral	193	2	8	12	00:17:29,757	00:17:37,680
1926	Where… Where you will see…a uh…a bunch of uh…red spots.	Ross	neutral	neutral	193	3	8	12	00:17:37,931	00:17:45,438
1927	Okay, umm, why don’t, why don’t you all start to read, while I—	Ross	neutral	neutral	193	4	8	12	00:17:51,070	00:17:55,990
1928	Yeah, all right. All right! Just keep walkin'! All right?	Rachel	anger	negative	194	0	5	23	00:17:27,629	00:17:30,923
1929	Ross! What are you… I'm sorry sir. I just, I think he just really likes you.	Rachel	neutral	neutral	194	1	5	23	00:17:40,642	00:17:51,194
1930	Hey! Y'know that teacher who had a baby with her student?	Ross	neutral	neutral	194	2	5	23	00:17:50,152	00:17:55,073
1931	What the? What	Ross	surprise	negative	194	3	5	23	00:17:55,240	00:17:56,616
1933	Miss? May I help you?	Flight Attendant	neutral	neutral	194	4	5	23	00:18:06,585	00:18:08,086
1934	Okay look, don't...don't be mad okay?	Chandler	fear	negative	195	0	6	7	00:20:04,870	00:20:07,163
1935	But after I unpacked the boxes I wanted to do something nice for you, so, I-I-I cleaned the apartment.	Chandler	neutral	neutral	195	1	6	7	00:20:07,331	00:20:14,921
1936	So I moved everything around and then I forgot where it, where it went back and I'm sorry, I'm very sorry, I'm sorry, I'm sorry.	Chandler	sadness	negative	195	2	6	7	00:20:15,088	00:20:22,595
1937	It's okay. Chandler, are you afraid of me or something?	Monica	neutral	neutral	195	3	6	7	00:20:26,266	00:20:28,351
1938	Do you want me to be afraid of you?	Chandler	neutral	neutral	195	4	6	7	00:20:29,311	00:20:31,187
1939	Of course not.	Monica	neutral	neutral	195	5	6	7	00:20:32,439	00:20:34,482
1940	I mean gosh, Chandler what you did, it's, it's a wonderful thing and I really appreciate it.	Monica	joy	positive	195	6	6	7	00:20:34,775	00:20:39,946
1941	I know I have this weird thing where I want everything to be in the perfect place, but I'd never expect you to worry about that.	Monica	joy	positive	195	7	6	7	00:20:40,656	00:20:46,285
1942	Really?	Chandler	surprise	positive	195	8	6	7	00:20:47,037	00:20:48,162
1943	Of course!	Monica	neutral	neutral	195	9	6	7	00:20:49,081	00:20:50,706
1944	Oh well you're the best. You come here to me.	Chandler	joy	positive	195	10	6	7	00:20:51,291	00:20:54,669
1945	All right, hold on okay? First thing's first. Okay, now did Ross sit	Monica	neutral	neutral	195	11	6	7	00:20:55,712	00:21:02,677
1946	Okay, that's it. I cannot make this decision! It is	Ross	anger	negative	196	0	5	4	00:14:47,720	00:14:51,848
1947	A Magic Eight ball?! You can't be serious, you can't make this decision with a toy!	Monica	disgust	negative	196	1	5	4	00:14:57,730	00:15:04,444
1948	Ooh, it's not a toy.	Phoebe	anger	negative	196	2	5	4	00:15:02,401	00:15:04,444
1949	Well, I don't know what else to do.	Ross	sadness	negative	196	3	5	4	00:15:05,863	00:15:08,406
1950	I mean, I either keep my wife and lose one of my-my-my best friends or I keep my friend and get divorced the second time before I'm 30!	Ross	anger	negative	196	4	5	4	00:15:08,574	00:15:16,873
1951	So-so if anyone has-has a better suggestion, let's hear it!	Ross	anger	negative	196	5	5	4	00:15:17,041	00:15:20,276
1952	'Cause I-I got nothing!	Ross	anger	negative	196	6	5	4	0:15:20,544	0:15:22,129
1953	All right, don't be shy, any suggestion will do.	Ross	anger	negative	196	7	5	4	0:15:22,129	0:15:25,657
1954	Okay then.	Ross	neutral	neutral	196	8	5	4	00:15:31,055	00:15:32,889
1955	Here we go.	Ross	neutral	neutral	196	9	5	4	00:15:35,809	00:15:37,685
1956	Magic 8 Ball, should I never see Rachel again?	Ross	neutral	neutral	196	10	5	4	00:15:38,646	00:15:43,399
1957	Ask again later.	Ross	neutral	neutral	196	11	5	4	00:15:47,196	00:15:48,363
1958	Later is not good enough.	Ross	anger	negative	196	12	5	4	00:15:50,157	00:15:53,660
1959	Ask again later.	Ross	neutral	neutral	196	13	5	4	00:15:59,458	00:16:00,500
1960	What the hell!	Ross	anger	negative	196	14	5	4	00:16:00,668	00:16:01,709
1961	This is broken!	Ross	anger	negative	196	15	5	4	0:16:01,877	0:16:04,859
1962	It-it is broken!	Ross	anger	negative	196	16	5	4	0:16:04,859	0:16:05,227
1963	All right, let me see. Will Chandler have sex tonight? Don't count on it. Seems like it works to me.	Monica	neutral	neutral	196	17	5	4	00:16:05,589	00:16:19,644
1964	Excuse me.	The Fan	neutral	neutral	197	0	6	14	0:05:54,020	0:05:55,105
1965	Yeah?	Phoebe	neutral	neutral	197	1	6	14	0:05:55,105	0:05:55,634
1966	Are you Phoebe Buffay?	The Fan	neutral	neutral	197	2	6	14	0:05:55,730	0:05:57,162
1967	Yeah.	Phoebe	neutral	neutral	197	3	6	14	0:05:57,162	0:05:58,035
1968	Can-can I get your autograph, I’m your biggest fan.	The Fan	joy	positive	197	4	6	14	00:05:58,816	00:06:01,693
1969	I think she took it pretty well. You know Paolo's over there right now, so...	Phoebe	neutral	neutral	198	0	1	12	00:16:50,926	00:16:54,887
1970	Ah...ooh! Well, looks like, uh, we kicked your butts.	Ross	joy	positive	198	1	1	12	00:17:08,402	00:17:11,279
1971	No-no, she kicked our butts. You could be on the Olympic standing-there team.	Joey	anger	negative	198	2	1	12	00:17:11,447	00:17:15,491
1972	Come on, two on one.	Ross	neutral	neutral	198	3	1	12	00:17:15,951	00:17:17,160
1973	What are you still doing here? She just broke up with the guy, it's time for you to swoop in!	Chandler	surprise	negative	198	4	1	12	00:17:17,411	00:17:21,581
1974	What, now?	Ross	surprise	negative	198	5	1	12	00:17:23,083	00:17:24,500
1975	Yes, now is when you swoop!	Joey	joy	positive	198	6	1	12	00:17:24,668	00:17:26,294
1976	You gotta make sure that when Paolo walks out of there, the first guy Rachel sees is you, She's gotta know that you're everything he's not!	Joey	joy	positive	198	7	1	12	00:17:26,462	00:17:32,842
1977	You're like, like the anti-Paolo!	Joey	anger	negative	198	8	1	12	00:17:33,010	00:17:34,969
1978	My Catholic friend is right.	Chandler	neutral	neutral	198	9	1	12	00:17:36,930	00:17:38,681
1979	She's distraught.	Chandler	neutral	neutral	198	10	1	12	0:17:39,308	0:17:40,190
1980	You're there for her.	Chandler	neutral	neutral	198	11	1	12	0:17:40,190	0:17:41,400
1981	You pick up the pieces, and then you usher in the age of Ross!	Chandler	joy	positive	198	12	1	12	00:17:41,518	00:17:47,273
1982	Well, I just called Joshua	Rachel	neutral	neutral	199	0	4	20	00:17:54,656	00:17:56,240
1983	Oh, how did it go?	Phoebe	sadness	negative	199	1	4	20	00:17:56,408	00:17:57,857
1984	Well, I did my best to convince him that I’m not some crazy girl who is dying to get married—I’m just going through a hard time.	Rachel	neutral	neutral	199	2	4	20	0:17:58,035	0:18:05,209
1985	What did he say?	Phoebe	neutral	neutral	199	3	4	20	0:18:05,209	0:18:06,465
1986	Well uh, his answering machine was	Rachel	sadness	negative	199	4	4	20	00:18:06,585	00:18:15,259
1987	Ohh, sweetie! Hey, I bet you anything that he’s gonna call you again.	Monica	sadness	negative	199	5	4	20	00:18:17,930	00:18:20,348
1988	Yeah, maybe, but I don’t think I even care.	Rachel	sadness	negative	199	6	4	20	00:18:20,516	00:18:24,393
1989	I don’t think he’s the one I’m sad about.	Rachel	sadness	negative	199	7	4	20	00:18:24,853	00:18:28,523
1990	Y’know, I know that I said that I am totally okay with Ross getting married, but as it turns out, I don’t think I’m handling it all that well.	Rachel	sadness	negative	199	8	4	20	00:18:29,733	00:18:39,033
1991	Yeah, maybe.	Phoebe	sadness	negative	199	9	4	20	00:18:39,451	00:18:40,493
1992	And I-I am just trying to figure out why.	Rachel	sadness	negative	199	10	4	20	00:18:42,079	00:18:44,705
1993	Any luck?	Phoebe	sadness	negative	199	11	4	20	00:18:44,873	00:18:46,541
1994	Well, yeah, y’know how Ross and I were on again, off again, on again, off again?	Rachel	sadness	negative	199	12	4	20	00:18:46,708	00:18:51,671
1995	I guess I just figured that somewhere down the road, we would be on again.	Rachel	sadness	negative	199	13	4	20	00:18:52,381	00:18:57,885
1996	Again. Y’know what? I think we all did.	Monica	sadness	negative	199	14	4	20	00:18:58,053	00:19:02,890
1997	Hey!	Ross	joy	positive	199	15	4	20	00:19:04,977	00:19:06,018
1998	I don’t get it!	Joey	surprise	negative	200	0	4	22	0:16:49,967	0:16:52,261
1999	It was in my room all night!	Joey	anger	negative	200	1	4	22	0:16:52,261	0:16:52,860
2000	And if she didn’t take it, and I didn’t take it; and you didn’t take it, then who did?	Joey	anger	negative	200	2	4	22	00:16:52,970	00:16:56,305
2001	Shh!	Joey	anger	negative	200	3	4	22	0:16:58,225	0:16:59,777
2002	We’re trying to think!	Joey	anger	negative	200	4	4	22	0:16:59,777	0:17:00,871
2003	This is the unit for you my friend. Sturdy construction, tons of storage compartments, some big enough to fit a grown man.	Joey	neutral	neutral	201	0	4	2	00:13:33,103	00:13:41,027
2004	What?!	Guy	surprise	negative	201	1	4	2	00:13:41,862	00:13:42,904
2005	Oh yeah!	Joey	joy	positive	201	2	4	2	0:13:43,072	0:13:43,664
2006	I got in there myself once.	Joey	neutral	neutral	201	3	4	2	0:13:43,664	0:13:45,846
2007	My roommate bet me five bucks that I couldn’t, and then he stuck a board through the handles that locked me in.	Joey	neutral	neutral	201	4	4	2	00:13:45,950	00:13:50,912
2008	Yeah.	Joey	neutral	neutral	201	5	4	2	00:13:51,080	00:13:52,705
2009	It was funny ‘til I started feeling like I was in a coffin.	Joey	neutral	neutral	201	6	4	2	00:13:52,873	00:13:55,708
2010	No, you, you can’t fit in that thing. That’s not deep enough.	Guy	neutral	neutral	201	7	4	2	00:13:57,878	00:14:01,214
2011	Oh yeah? If I can’t, I’ll knock five bucks off the price off the unit.	Joey	anger	negative	201	8	4	2	00:14:01,632	00:14:09,347
2012	All right, you have yourself a deal.	Guy	neutral	neutral	201	9	4	2	00:14:09,640	00:14:11,766
2013	Okay. See?! I told ya!	Joey	surprise	positive	201	10	4	2	00:14:16,689	00:14:19,232
2014	Sometimes I get in here just to get away from it! Hey, a nickel!!	Joey	anger	negative	201	11	4	2	00:14:21,694	00:14:28,950
2015	Hey! What’s up?	Joey	neutral	neutral	202	0	7	7	00:05:46,888	00:05:47,929
2016	Hey!	Rachel	joy	positive	202	1	7	7	00:05:48,139	00:05:49,556
2017	Hey-hey, who’s your friend? Hey!!	Joey	joy	positive	202	2	7	7	00:05:50,183	00:05:54,144
2018	Hey Joey!	Erin	joy	positive	202	3	7	7	0:05:54,854	0:05:58,275
2019	Erin! Still here!	Joey	joy	positive	202	4	7	7	0:05:58,275	0:05:59,131
2020	Yeah, we ended up spending the day together and had such a great time!	Rachel	joy	positive	202	5	7	7	00:06:00,651	00:06:04,696
2021	Why wouldn’t ya? Erin is great! Then-then there’s you guys.	Joey	joy	positive	202	6	7	7	00:06:04,906	00:06:10,243
2022	Ohh, listen. I’ve got to get going. Today was great, thanks!	Erin	joy	positive	202	7	7	7	00:06:10,495	00:06:13,789
2023	I think I brought back half of the beach in my hair. It was so much easier when I used to shave my head.	Bonnie	anger	negative	203	0	3	25	00:13:32,019	00:13:37,524
2024	Y'know, I gotta tell ya, I just	Rachel	neutral	neutral	203	1	3	25	00:13:41,654	00:13:43,863
2025	Really?!	Bonnie	surprise	positive	203	2	3	25	0:13:47,576	0:13:47,918
2026	Ohh!	Rachel	surprise	positive	203	3	3	25	0:13:47,918	0:13:49,497
2027	Because I think about shaving it all off again sometime.	Bonnie	neutral	neutral	203	4	3	25	00:13:49,620	00:13:52,288
2028	Really?!	Rachel	surprise	positive	203	5	3	25	0:13:52,915	0:13:53,557
2029	Yeah!	Bonnie	joy	positive	203	6	3	25	0:13:53,557	0:13:54,516
2030	I mean you definitely should do that.	Rachel	neutral	neutral	203	7	3	25	00:13:55,167	00:13:56,835
2031	Y'know what, I should do it.	Bonnie	joy	positive	203	8	3	25	0:13:58,003	0:13:59,145
2032	Yeah!	Rachel	joy	positive	203	9	3	25	0:13:59,145	0:14:00,180
2033	Yeah, thank you Rachel, you are soo cool.	Bonnie	joy	positive	203	10	3	25	00:14:00,297	00:14:02,465
2034	Awww, stop. Come on. Now go shave that head!	Rachel	neutral	neutral	203	11	3	25	0:14:02,633	0:14:07,096
2035	All right.	Bonnie	neutral	neutral	203	12	3	25	0:14:07,096	0:14:08,395
2036	Oh, Monica. You are not still going over that thing.	Rachel	sadness	negative	204	0	1	21	00:02:00,036	00:02:03,705
2037	This woman's living my life.	Monica	anger	negative	204	1	1	21	0:02:03,873	0:02:05,834
2038	What?	Rachel	surprise	negative	204	2	1	21	0:02:05,834	0:02:06,763
2039	She's living my life, and she's doing it better than me!	Monica	anger	negative	204	3	1	21	00:02:07,168	00:02:10,838
2040	Look at this, look.	Monica	anger	negative	204	4	1	21	00:02:11,214	00:02:13,257
2041	She buys tickets for plays that I wanna see.	Monica	anger	negative	204	5	1	21	00:02:13,424	00:02:16,093
2042	She, she buys clothes from stores that I'm intimidated by the sales people.	Monica	anger	negative	204	6	1	21	00:02:16,261	00:02:19,596
2043	She spent three hundred dollars on art supplies.	Monica	anger	negative	204	7	1	21	00:02:19,764	00:02:22,349
2044	You're not an artist.	Rachel	neutral	neutral	204	8	1	21	00:02:22,517	00:02:23,892
2045	Yeah, well I might be if I had the supplies! I mean, I could do all this stuff. Only I don't.	Monica	anger	negative	204	9	1	21	00:02:24,060	00:02:32,192
2046	I can't believe you would actually say that. I would much rather be Mr.Peanut than Mr.Salty.	Chandler	surprise	negative	205	0	1	20	00:00:03,461	00:00:09,842
2047	No way! Mr.Salty is a sailor, all right, he's got to be, like, thetoughest snack there is.	Joey	anger	negative	205	1	1	20	00:00:10,010	00:00:15,848
2048	I don't know, you don't wanna mess with corn nuts. They're craaazy.	Ross	neutral	neutral	205	2	1	20	00:00:17,392	00:00:23,022
2049	Oh my God. You guys! You gotta come see this! There's some creep out there with a telescope!	Monica	fear	negative	205	3	1	20	00:00:25,150	00:00:29,778
2050	I can't believe it! He's looking right at us!	Ross	surprise	negative	205	4	1	20	00:00:32,657	00:00:34,992
2051	Oh, that is so sick.	Rachel	disgust	negative	205	5	1	20	00:00:35,160	00:00:37,453
2052	I feel violated. And not in a good way.	Chandler	disgust	negative	205	6	1	20	00:00:37,620	00:00:41,290
2053	How can people do that?... Oh, you guys, look! Ugly Naked Guy got gravity boots!	Phoebe	surprise	negative	205	7	1	20	00:00:41,458	00:00:48,505
2054	Man that was great! Huh? Can you believe how long we threw that ball around?	Joey	joy	positive	206	0	5	21	00:21:32,416	00:21:36,085
2055	Yeah, it is amazing it lasted that long.	Rachel	neutral	neutral	206	1	5	21	00:21:36,336	00:21:38,462
2056	I know. My arm is killing me.	Ross	neutral	neutral	206	2	5	21	00:21:38,672	00:21:40,381
2057	No, I meant with the dropper over here.	Rachel	neutral	neutral	206	3	5	21	00:21:40,632	00:21:43,259
2058	Y'know, how did I get this reputation as a dropper? Okay? I'm	Chandler	anger	negative	206	4	5	21	00:21:43,468	00:21:45,511
2072	Ah, oh God. Oh, honey, oh that's OK.	Rachel	sadness	negative	207	0	2	15	00:20:46,328	00:20:53,167
2073	What. Oh no, you just rolled over the juice box.	Ross	sadness	negative	207	1	2	15	00:20:53,418	00:20:58,673
2074	Hey.	Joey	neutral	neutral	208	0	8	24	00:18:53,970	00:18:54,913
2075	I just saw a woman breast feeding both of her twins at the same time. it is like a freak show up here.	Joey	neutral	neutral	208	1	8	24	00:18:55,581	00:19:01,628
2076	What’s the matter?	Joey	neutral	neutral	208	2	8	24	0:19:02,713	0:19:04,135
2077	Nothing.	Rachel	neutral	neutral	208	3	8	24	0:19:04,135	0:19:04,762
2078	What is it? Hey!	Joey	sadness	negative	208	4	8	24	00:19:04,881	00:19:06,675
2079	Really it’s nothing. I’m just	Rachel	sadness	negative	208	5	8	24	0:19:06,842	0:19:08,344
2080	Rach come on, what?	Joey	neutral	neutral	208	6	8	24	0:19:08,344	0:19:10,022
2081	I’ve just been thinking about how my baby and I are gonna be all alone.	Rachel	sadness	negative	208	7	8	24	00:19:11,722	00:19:17,102
2082	What are you talking about alone? What about Ross?	Joey	surprise	negative	208	8	8	24	00:19:17,269	00:19:20,147
2083	Oh please, he’ll be with his real family, the twins and little miss new boobs.	Rachel	sadness	negative	208	9	8	24	00:19:20,314	00:19:25,485
2084	Okay, how long was I watching that woman?	Joey	neutral	neutral	208	10	8	24	00:19:26,695	00:19:29,281
2085	I’m just saying that y’know, someday Ross is gonna meet somebody and…he’s gonna have his own life. Right?	Rachel	sadness	negative	208	11	8	24	00:19:33,327	00:19:41,001
2086	Yeah, I guess so.	Joey	neutral	neutral	208	12	8	24	00:19:41,877	00:19:43,754
2087	I just never thought I would raise this baby all by myself. Pretty dumb huh?	Rachel	sadness	negative	208	13	8	24	00:19:46,465	00:19:53,347
2088	Bob. Bob! Bob!!! What the hell are you doing?!	Chandler	surprise	negative	209	0	8	5	00:21:28,578	00:21:38,587
2089	I just found out this is Chandler’s office! Come on Toby, give me a hand!	Bob	joy	positive	209	1	8	5	00:21:33,917	00:21:40,673
2090	Chandler, we said we would meet at the coffeehouse at six.	Monica	anger	negative	210	0	6	21	00:17:06,442	00:17:09,444
2091	We said seven!	Chandler	anger	negative	210	1	6	21	0:17:09,611	0:17:11,203
2092	We said six!	Monica	anger	negative	210	2	6	21	0:17:11,203	0:17:12,577
2093	The only way that I said six would be if the seven’s, let meet at seven, not at six.	Chandler	neutral	neutral	210	3	6	21	00:17:12,698	00:17:19,954
2094	Yeah and if I had seven, maybe I would’ve said something like this, "Wow! My boyfriend’s such a wise ass—seven!"	Monica	anger	negative	210	4	6	21	00:17:20,122	00:17:27,420
2095	Hi!	Phoebe	joy	positive	210	5	6	21	0:17:28,005	0:17:29,177
2096	Oh my good God.	Chandler	disgust	negative	210	6	6	21	0:17:29,177	0:17:30,779
2098	I know what time you said.	Phoebe	joy	positive	210	7	6	21	0:17:30,883	0:17:32,265
2099	What?!	Chandler	surprise	negative	210	8	6	21	0:17:32,265	0:17:33,231
2100	Well actually, I know what time Chester and Marcia said.	Phoebe	neutral	neutral	210	9	6	21	00:17:33,343	00:17:36,721
2101	You, get out of my shop!	The Dry Cleaner	anger	negative	211	0	6	22	00:17:09,862	00:17:11,654
2102	Well, what did he do?	Phoebe	surprise	negative	211	1	6	22	0:17:11,822	0:17:13,074
2103	He went out with my wife!	The Dry Cleaner	anger	negative	211	2	6	22	0:17:13,074	0:17:13,956
2104	Joey!	Phoebe	surprise	negative	211	3	6	22	00:17:14,074	00:17:16,701
2105	Whoa-whoa-whoa-whoa, I-I—Hey! I did	Joey	anger	negative	211	4	6	22	00:17:16,869	00:17:20,204
2106	That’s my wife!!! Get out!	The Dry Cleaner	anger	negative	211	5	6	22	00:17:20,372	00:17:22,707
2107	Well, we should go.	Phoebe	neutral	neutral	211	6	6	22	0:17:28,255	0:17:28,967
2108	Yeah.	Joey	neutral	neutral	211	7	6	22	0:17:28,967	0:17:30,603
2109	Y’know you, really didn’t have to take me to the airport.	Chandler	neutral	neutral	212	0	4	15	00:14:03,259	00:14:06,678
2110	Oh please.	Janice	neutral	neutral	212	1	4	15	0:14:06,846	0:14:07,889
2111	Every moment is precious.	Janice	sadness	negative	212	2	4	15	0:14:07,889	0:14:09,994
2112	Y’know?	Janice	neutral	neutral	212	3	4	15	00:14:06,846	00:14:16,563
2113	Besides, somebody had to ride in that other taxi with the rest of your luggage, and your friends don’t really seem to care too much that you’re leaving.	Janice	sadness	negative	212	4	4	15	00:14:10,099	00:14:19,065
2114	Well, we’re really not that close. Okay, so I guess this is uh, good-bye then.	Chandler	neutral	neutral	212	5	4	15	00:14:17,439	00:14:24,279
[truncated: 611 more rows]
