# Supplementary material for: Emotion inference in conversations based on commonsense enhancement and graph structures
Source: PLoS One. 2024 Dec 11;19(12):e0315039. doi: 10.1371/journal.pone.0315039 (PMC11633976; doi:10.1371/journal.pone.0315039)
Supplement: S1 File — Description: Public dataset that was used in this study, including all measured variables. Format: pkl file. Availability: The complete dataset can be downloaded from the following link: URL: https://affective-meld.github.io/. (ZIP) [file pone.0315039.s001.zip › MELD/train_sent_emo.csv]

Sr No.	Utterance	Speaker	Emotion	Sentiment	Dialogue_ID	Utterance_ID	Season	Episode	StartTime	EndTime
1	also I was the point person on my company’s transition from the KL-5 to GR-6 system.	Chandler	neutral	neutral	0	0	8	21	00:16:16,059	00:16:21,731
2	You must’ve had your hands full.	The Interviewer	neutral	neutral	0	1	8	21	00:16:21,940	00:16:23,442
3	That I did. That I did.	Chandler	neutral	neutral	0	2	8	21	00:16:23,442	00:16:26,389
4	So let’s talk a little bit about your duties.	The Interviewer	neutral	neutral	0	3	8	21	00:16:26,820	00:16:29,572
5	My duties? All right.	Chandler	surprise	positive	0	4	8	21	00:16:34,452	00:16:40,917
6	Now you’ll be heading a whole division, so you’ll have a lot of duties.	The Interviewer	neutral	neutral	0	5	8	21	00:16:41,126	00:16:44,337
7	I see.	Chandler	neutral	neutral	0	6	8	21	00:16:48,800	00:16:51,886
8	But there’ll be perhaps 30 people under you so you can dump a certain amount on them.	The Interviewer	neutral	neutral	0	7	8	21	00:16:48,800	00:16:54,514
9	Good to know.	Chandler	neutral	neutral	0	8	8	21	00:16:59,477	00:17:00,478
10	We can go into detail	The Interviewer	neutral	neutral	0	9	8	21	00:17:00,478	00:17:02,719
11	No don’t I beg of you!	Chandler	fear	negative	0	10	8	21	00:17:02,856	00:17:04,858
12	All right then, we’ll have a definite answer for you on Monday, but I think I can say with some confidence, you’ll fit in well here.	The Interviewer	neutral	neutral	0	11	8	21	00:17:05,025	00:17:13,324
13	Really?!	Chandler	surprise	positive	0	12	8	21	00:17:13,491	00:17:16,536
14	Absolutely. You can relax	The Interviewer	neutral	neutral	0	13	8	21	00:17:17,579	00:17:20,707
15	But then who? The waitress I went out with last month?	Joey	surprise	negative	1	0	9	23	00:36:40,364	00:36:42,824
16	You know? Forget it!	Rachel	sadness	negative	1	1	9	23	00:36:44,368	00:36:46,578
17	No-no-no-no, no! Who, who were you talking about?	Joey	surprise	negative	1	2	9	23	00:36:44,368	00:36:49,122
18	No, I-I-I-I don't, I actually don't know	Rachel	fear	negative	1	3	9	23	00:36:49,290	00:36:51,791
19	Ok!	Joey	neutral	neutral	1	4	9	23	00:36:52,376	00:36:53,543
20	All right, well...	Joey	neutral	neutral	1	5	9	23	00:36:53,545	00:36:55,000
23	Yeah, sure!	Rachel	neutral	neutral	1	8	9	23	0:36:59,425	0:37:01,439
24	Hey, Mon.	Chandler	neutral	neutral	2	0	3	6	00:05:50,350	00:05:51,433
25	Hey-hey-hey. You wanna hear something that sucks.	Monica	neutral	neutral	2	1	3	6	0:05:52,435	0:05:53,897
26	Do I ever.	Chandler	joy	positive	2	2	3	6	0:05:53,897	0:05:55,743
27	Chris says they’re closing down the bar.	Monica	sadness	negative	2	3	3	6	0:05:57,023	0:05:58,734
28	No way!	Chandler	surprise	negative	2	4	3	6	0:05:58,734	0:05:59,774
29	Yeah, apparently they’re turning it into some kinda coffee place.	Monica	neutral	neutral	2	5	3	6	00:05:59,942	00:06:02,152
30	Just coffee! Where are we gonna hang out now?	Chandler	disgust	negative	2	6	3	6	00:06:02,362	00:06:07,157
31	Got me.	Monica	sadness	negative	2	7	3	6	00:06:04,489	00:06:07,157
32	Can I get a beer.	Chandler	neutral	neutral	2	8	3	6	0:06:07,367	0:06:08,035
33	Hey, did you pick a roommate?	Monica	neutral	neutral	2	9	3	6	0:06:08,035	0:06:10,019
34	You betcha!	Chandler	joy	positive	2	10	3	6	0:06:10,161	0:06:10,973
35	Is it the Italian guy?	Monica	neutral	neutral	2	11	3	6	0:06:10,973	0:06:12,167
36	Um-mm, yeah right!	Chandler	joy	positive	2	12	3	6	00:06:12,288	00:06:13,497
37	Oh my God, oh my God! Poor Monica!	Phoebe	surprise	negative	3	0	3	12	00:10:16,115	00:10:18,450
38	What, what, what?!	Chandler	surprise	negative	3	1	3	12	0:10:18,618	0:10:19,750
39	What?!	Phoebe	surprise	negative	3	2	3	12	0:10:19,750	0:10:20,966
40	He was with her when he wrote this poem.	Phoebe	neutral	neutral	3	3	3	12	00:10:21,078	00:10:23,496
41	Look, 'My vessel so empty with nothing inside.	Phoebe	neutral	neutral	3	4	3	12	00:10:23,664	00:10:26,499
42	Now that I've touched you, you seem emptier still.'	Phoebe	neutral	neutral	3	5	3	12	00:10:26,667	00:10:29,586
43	He thinks Monica is empty, she is the empty vase!	Phoebe	surprise	negative	3	6	3	12	00:10:29,754	00:10:32,672
45	Oh, totally. Oh, God, oh, she seemed so happy too.	Phoebe	sadness	negative	3	8	3	12	00:10:36,385	00:10:39,137
46	Done.	Joey	neutral	neutral	3	9	3	12	00:10:39,680	00:10:41,181
47	Hey!	Rachel	surprise	positive	4	0	3	11	0:20:23,931	0:20:24,891
48	Hi!	Ross	joy	positive	4	1	3	11	0:20:24,891	0:20:25,028
49	What are you doing here?	Rachel	surprise	positive	4	2	3	11	00:20:25,140	00:20:26,265
50	Ah y'know, this building is on my paper route so I...	Ross	neutral	neutral	4	3	3	11	00:20:26,433	00:20:29,185
51	Oh.	Rachel	neutral	neutral	4	4	3	11	0:20:29,394	0:20:30,771
52	Hi.	Ross	neutral	neutral	4	5	3	11	0:20:30,771	0:20:30,873
53	Hi.	Rachel	neutral	neutral	4	6	3	11	0:20:30,873	0:20:31,135
54	How’d did it go?	Ross	neutral	neutral	4	7	3	11	00:20:31,188	00:20:32,230
55	Oh well, the woman I interviewed with was pretty tough, but y'know thank God Mark coached me, because once I started talking about the fall line, she got all happy and wouldn’t shut up.	Rachel	joy	positive	4	8	3	11	00:20:32,397	00:20:40,446
56	I’m so proud of you.	Ross	joy	positive	4	9	3	11	0:20:40,614	0:20:41,991
57	Me too!	Rachel	joy	positive	4	10	3	11	0:20:41,991	0:20:43,543
58	Listen, I’m ah, I’m sorry I’ve been so crazy and jealous and, it’s just that I like you a lot, so...	Ross	sadness	negative	4	11	3	11	00:20:44,284	00:20:53,584
59	I know.	Rachel	neutral	neutral	4	12	3	11	00:20:53,752	00:20:54,794
60	Yeah.	Ross	neutral	neutral	4	13	3	11	0:20:54,962	0:20:55,380
61	Yeah.	Rachel	neutral	neutral	4	14	3	11	0:20:55,380	0:20:56,057
62	Ameri-can.	Phoebe	neutral	neutral	5	0	3	15	0:22:18,545	0:22:20,297
63	Ameri-ccan.	Joey	neutral	neutral	5	1	3	15	0:22:20,297	0:22:20,476
64	Ameri-can. Y'know it’s a	Phoebe	neutral	neutral	5	2	3	15	00:22:20,589	00:22:23,507
65	Everybody!!	Sergei	surprise	positive	5	3	3	15	00:22:25,844	00:22:28,679
66	Good job Joe! Well done! Top notch!	Chandler	joy	positive	6	0	8	22	00:12:24,315	00:12:27,526
67	You liked it? You really liked it?	Joey	surprise	positive	6	1	8	22	0:12:28,194	0:12:29,796
68	Oh-ho-ho, yeah!	Chandler	joy	positive	6	2	8	22	0:12:29,796	0:12:31,501
69	Which part exactly?	Joey	neutral	neutral	6	3	8	22	0:12:31,655	0:12:33,657
70	The whole thing! Can we go?	Chandler	neutral	neutral	6	4	8	22	0:12:33,657	0:12:36,243
71	Oh no-no-no, give me some specifics.	Joey	anger	negative	6	5	8	22	00:12:36,368	00:12:38,746
72	I love the specifics, the specifics were the best part!	Chandler	joy	positive	6	6	8	22	00:12:38,954	00:12:43,000
73	Hey, what about the scene with the kangaroo? Did-did you like that part?	Joey	neutral	neutral	6	7	8	22	00:12:43,209	00:12:48,255
74	I was surprised to see a kangaroo in a World War I epic.	Chandler	surprise	negative	6	8	8	22	00:12:49,298	00:12:54,929
75	You fell asleep!!	Joey	anger	negative	6	9	8	22	00:12:55,930	00:12:56,931
76	There was no kangaroo!	Joey	anger	negative	6	10	8	22	0:12:58,432	0:12:59,809
77	They didn’t take any of my suggestions!	Joey	anger	negative	6	11	8	22	0:12:59,809	0:13:03,196
78	That’s for coming buddy.	Joey	neutral	neutral	6	12	8	22	0:13:05,940	0:13:07,242
79	I’ll see you later.	Joey	neutral	neutral	6	13	8	22	0:13:07,242	0:13:08,202
80	Don’t go!	Chandler	sadness	negative	6	14	8	22	0:13:08,202	0:13:08,804
81	I’m sorry.	Chandler	sadness	negative	6	15	8	22	0:13:08,804	0:13:09,526
82	I’m so sorry!	Chandler	sadness	negative	6	16	8	22	0:13:09,526	0:13:10,832
83	Look!	Chandler	surprise	negative	6	17	8	22	0:13:10,945	0:13:11,407
84	This guy fell asleep!	Chandler	anger	negative	6	18	8	22	0:13:11,407	0:13:12,589
85	He fell asleep too!	Chandler	anger	negative	6	19	8	22	0:13:12,589	0:13:13,215
86	Be mad at him!	Chandler	anger	negative	6	20	8	22	0:13:13,215	0:13:14,108
87	Or, call an ambulance.	Chandler	anger	negative	6	21	8	22	00:13:16,367	00:13:18,244
88	Okay, look, I think we have to tell Rachel she messed up her dessert.	Joey	neutral	neutral	7	0	6	9	00:12:51,020	00:12:53,897
89	What?! What is with everybody? It’s Thanksgiving, not...Truth-Day!	Ross	anger	negative	7	1	6	9	00:12:54,106	00:12:58,193
90	Yes, and it is my dying wish to have that ring.	Phoebe	neutral	neutral	8	0	6	23	00:19:17,865	00:19:21,951
91	See, if I’m not buried with that ring then my spirit is going to wander the nether world for all eternity	Phoebe	neutral	neutral	8	1	6	23	00:19:17,865	00:19:25,204
92	Okay, that’s enough honey!	Chandler	neutral	neutral	8	2	6	23	00:19:25,372	00:19:26,706
93	I don’t know. Let me see the ring.	Customer	neutral	neutral	8	3	6	23	00:19:28,375	00:19:34,964
94	Great! Okay, here.	Chandler	joy	positive	8	4	6	23	00:19:32,129	00:19:34,964
95	All right.	Customer	neutral	neutral	8	5	6	23	0:19:37,342	0:19:39,934
96	Thank you. Thank you. Thank you! And	Chandler	joy	positive	8	6	6	23	0:19:39,934	0:19:40,074
97	What've you been up to?	Chandler	neutral	neutral	9	0	2	5	00:01:51,903	00:01:54,738
98	Oh, you know, the usual, teaching aerobics, partying way too much.	Jade	neutral	neutral	9	1	2	5	00:01:54,948	00:02:01,203
99	Oh, and in case you were wondering, those are my legs on the new James Bond poster.	Jade	neutral	neutral	9	2	2	5	00:02:01,621	00:02:07,459
100	Can you hold on a moment? I have another call. I love her.	Chandler	joy	positive	9	3	2	5	00:02:10,547	00:02:14,758
101	I know.	Ross	neutral	neutral	9	4	2	5	00:02:13,091	00:02:14,758
102	I'm back.	Chandler	neutral	neutral	9	5	2	5	0:02:16,261	0:02:16,903
103	So, are we gonna get together or what?	Jade	neutral	neutral	9	6	2	5	0:02:16,903	0:02:19,185
104	Um, absolutely. Uh, how 'bout tomorrow afternoon? Do you know uh, Central Perk in the Village, say, five-ish?	Chandler	neutral	neutral	9	7	2	5	00:02:19,347	00:02:25,561
105	Great, I'll see you then.	Jade	neutral	neutral	9	8	2	5	00:02:25,770	00:02:28,647
106	Ok. Ok. Having a phone has finally paid off.	Chandler	joy	positive	9	9	2	5	00:02:32,318	00:02:34,528
107	Even though you do do a good Bob impression, I'm thinkin' when she sees you tomorow, she's probably gonna realize, "Hey, you're not Bob."	Ross	neutral	neutral	9	10	2	5	00:02:36,823	00:02:43,620
108	I'm hoping that when Bob doesn't show up, she will seek comfort in the open arms of the wry stranger at the next table.	Chandler	neutral	neutral	9	11	2	5	00:02:47,375	00:02:52,337
109	Oh my god. You are pure evil.	Ross	disgust	negative	9	12	2	5	00:02:52,547	00:02:55,299
110	Ok, pure evil , horny and alone . I've done this	Chandler	anger	negative	9	13	2	5	00:02:56,634	00:03:05,058
111	Nobody!	Phoebe	anger	negative	10	0	5	10	0:11:57,091	0:11:58,551
112	Nobody respects the bucket!	Phoebe	anger	negative	10	1	5	10	0:11:58,551	0:11:59,947
113	You wouldn't believe what people put in here!	Phoebe	anger	negative	10	2	5	10	00:12:00,553	00:12:02,721
114	Look!	Phoebe	anger	negative	10	3	5	10	00:12:02,888	00:12:04,597
115	Okay, does this look like a garbage can to you?	Phoebe	anger	negative	10	4	5	10	00:12:02,888	00:12:07,016
116	No.	Monica	neutral	neutral	10	5	5	10	00:12:04,765	00:12:07,016
117	This is my wedding.	Ross	neutral	neutral	11	0	4	23	00:03:10,815	00:03:12,024
118	All right, y’know what? We really are late! Let’s go! Let’s go! Let’s go!!	Monica	anger	negative	11	1	4	23	00:03:13,318	00:03:16,737
119	Fine. You’ll-you’ll watch it on video when we get back.	Ross	neutral	neutral	11	2	4	23	00:03:18,781	00:03:21,491
120	Here you go Phoebe! Here you go Phobo! Phewbedo! Phaybobo.	Chandler	joy	positive	11	3	4	23	00:03:22,869	00:03:25,704
121	Thank you.	Phoebe	neutral	neutral	11	4	4	23	0:03:27,790	0:03:28,791
122	Thank you.	Phoebe	neutral	neutral	11	5	4	23	0:03:28,791	0:03:28,931
123	All right, let’s go! Bye, Pheebs!	Ross	joy	positive	11	6	4	23	00:03:32,503	00:03:34,463
124	Bye, Pheebs!	Joey	joy	positive	11	7	4	23	00:03:34,631	00:03:36,340
125	London baby!!	Joey	joy	positive	11	8	4	23	00:03:40,803	00:03:42,554
126	Oh, do you need a hug? You don’t have to bring me anything!	Phoebe	joy	positive	11	9	4	23	00:03:44,849	00:03:51,563
127	Hey!	Chandler	neutral	neutral	12	0	6	4	00:09:47,295	00:09:49,045
128	Hey! So Estelle lined up a bunch of auditions for me tomorrow and I’ll have my health insurance back in no time.	Joey	joy	positive	12	1	6	4	00:09:47,295	00:09:56,177
129	That’s great, but shouldn’t you be on the toilet right now?	Chandler	disgust	negative	12	2	6	4	00:09:57,346	00:10:00,890
130	What?!	Joey	surprise	negative	12	3	6	4	0:10:04,312	0:10:05,647
131	What’s wrong with you?	Chandler	disgust	negative	12	4	6	4	0:10:05,647	0:10:06,929
132	Nothing!	Joey	neutral	neutral	12	5	6	4	00:10:07,023	00:10:08,023
133	Well, I-I got this blinding pain in my stomach when I was lifting weights before, then I uh passed out and uh, haven’t been able to stand up since.	Joey	fear	negative	12	6	6	4	00:10:08,190	00:10:18,575
134	But um, I don’t think it’s anything serious.	Joey	neutral	neutral	12	7	6	4	00:10:18,743	00:10:21,536
135	This sounds like a hernia. You have to—you-you go to the doctor!	Chandler	surprise	negative	12	8	6	4	00:10:21,704	00:10:24,706
136	No way! ‘Kay look, if I have to go to the doctor for anything it’s gonna be for this thing sticking out of my stomach!	Joey	fear	negative	12	9	6	4	00:10:24,874	00:10:31,463
137	That’s a hernia.	Chandler	disgust	negative	12	10	6	4	00:10:34,842	00:10:36,009
138	Why did I have to start working out again? Damn you 15s!	Joey	anger	negative	12	11	6	4	00:10:36,177	00:10:41,556
139	I love your place! Where is this guy from?	Mona	joy	positive	13	0	8	8	00:10:36,844	00:10:40,930
140	Uh that’s an eighteenth century Indian artifact from Calcutta.	Ross	neutral	neutral	13	1	8	8	00:10:41,098	00:10:50,899
141	Oh wow! So, you’re more than just dinosaurs.	Mona	surprise	positive	13	2	8	8	00:10:44,894	00:10:50,899
142	So much more.	Ross	neutral	neutral	13	3	8	8	00:10:51,567	00:10:53,485
143	Well, well to sum up, we’re having fun, you look young.	Ross	neutral	neutral	14	0	8	11	00:13:42,112	00:13:53,456
144	Okay	Mona	neutral	neutral	14	1	8	11	00:13:57,253	00:14:00,171
145	But that’s not enough. So… So…here’s a key to my apartment.	Ross	neutral	neutral	14	2	8	11	00:13:57,253	00:14:06,135
146	Really?!	Mona	surprise	positive	14	3	8	11	0:14:12,184	0:14:14,986
147	Really.	Ross	neutral	neutral	14	4	8	11	0:14:14,986	0:14:15,320
148	You don’t think this is too fast.	Mona	neutral	neutral	14	5	8	11	00:14:16,897	00:14:20,316
149	Get Out!	Ross	anger	negative	15	0	9	23	00:42:09,652	00:42:13,488
150	Ross, can I talk to you for a minute?	Charlie	neutral	neutral	15	1	9	23	00:42:15,032	00:42:16,908
151	Yes, please! So, what's going on?	Ross	neutral	neutral	15	2	9	23	00:42:17,117	00:42:23,998
152	Uh, well... Joey and I broke up.	Charlie	sadness	negative	15	3	9	23	00:42:26,126	00:42:29,754
153	Oh my God, wh-what happened?	Ross	surprise	negative	15	4	9	23	00:42:30,464	00:42:35,885
154	Joey is a great guy, but we're just... so different! I mean, during your speech he kept laughing at homo erectus!	Charlie	sadness	negative	15	5	9	23	00:42:36,053	00:42:44,561
155	I knew that was him!	Ross	anger	negative	15	6	9	23	00:42:42,059	00:42:44,561
156	Anyway I just, uh, I think it's for the best.	Charlie	sadness	negative	15	7	9	23	00:42:46,313	00:42:50,108
157	Hey, you ok?	Ross	neutral	neutral	15	8	9	23	0:42:51,068	0:42:52,950
158	I guess.	Charlie	sadness	negative	15	9	9	23	0:42:52,950	0:42:55,208
159	There was hum... there was another reason that I thought it was time to end it with Joey.	Charlie	neutral	neutral	15	10	9	23	00:42:57,866	00:43:05,915
160	I started to realize that I was having feelings for someone else.	Charlie	neutral	neutral	15	11	9	23	00:43:06,667	00:43:12,547
161	Ok Geller. Last day of the conference, you know what happens to the keynote speaker.	Paleontologist	neutral	neutral	15	12	9	23	00:43:14,174	00:43:19,220
162	Oh, professor Clerk we're kind of in the middle of a conversation, here.	Ross	neutral	neutral	15	13	9	23	00:43:19,388	00:43:22,765
163	Yeah, can you guys just throw him in the pool later?	Charlie	neutral	neutral	15	14	9	23	0:43:22,933	0:43:24,905
164	Or we could throw you both in	Professore Clerk	joy	positive	15	15	9	23	0:43:24,905	0:43:27,073
165	Ok, gentlemen!	Ross	anger	negative	15	16	9	23	0:43:27,187	0:43:28,147
166	Please!	Ross	anger	negative	15	17	9	23	0:43:28,147	0:43:28,699
167	Aren't we a little old for this?	Ross	anger	negative	15	18	9	23	0:43:28,699	0:43:30,985
168	I mean, we're scientists, right?	Ross	neutral	neutral	15	19	9	23	0:43:31,066	0:43:32,788
169	We're academics.	Ross	anger	negative	15	20	9	23	0:43:32,788	0:43:33,798
170	And most importantly I... you-you will have to catch us first.	Ross	joy	positive	15	21	9	23	00:43:33,902	00:43:37,780
172	GO, GO, GO!	Ross	joy	positive	15	22	9	23	00:43:37,948	00:43:40,366
173	Go, go, go!	Ross	joy	positive	16	0	3	25	00:04:41,197	00:04:42,239
174	Oh yeah, now everybody wants to be under this hat!	Rachel	joy	positive	16	1	3	25	00:04:42,407	00:04:44,574
175	Oy!!	Phoebe	disgust	negative	16	2	3	25	00:04:49,455	00:04:50,747
176	What’s with all this sand?	Monica	surprise	negative	16	3	3	25	00:04:52,333	00:04:54,001
177	Oh, yeah, Bob said there might be flood damage.	Phoebe	neutral	neutral	16	4	3	25	00:04:54,168	00:04:56,795
178	Yeah, either that, or he has a really big cat.	Ross	neutral	neutral	16	5	3	25	00:04:57,005	00:04:59,214
179	Okay, see that blind guy right there? I'm gonna bash his head in later.	Joey	anger	negative	17	0	5	19	00:06:15,416	00:06:19,127
180	Oh umm, my big scene is coming up. Big scene coming up.	Joey	joy	positive	17	1	5	19	00:06:21,506	00:06:25,542
181	If you said, "Big lima bean, bubbling up." Would she understand the difference?	Chandler	neutral	neutral	17	2	5	19	00:06:25,551	00:06:29,012
182	Rach? What are you doing?	Monica	neutral	neutral	17	3	5	19	00:06:32,183	00:06:33,517
183	Oh boy, I just can't watch. It's too scary!	Rachel	fear	negative	17	4	5	19	00:06:33,976	00:06:37,020
184	It's a diaper commercial.	Monica	neutral	neutral	17	5	5	19	00:06:37,480	00:06:39,731
185	Oh yeah well, you know me, babies, responsibilities, ahhh!!!	Rachel	fear	negative	17	6	5	19	00:06:40,817	00:06:43,735
186	Pizza delivery!	Caitlin	joy	positive	17	7	5	19	0:06:47,281	0:06:49,793
187	I'll get it! I will get that!	Ross	joy	positive	17	8	5	19	0:06:49,793	0:06:50,887
188	Hi!	Caitlin	joy	positive	17	9	5	19	0:06:53,538	0:06:54,665
189	Hi!	Ross	joy	positive	17	10	5	19	0:06:54,665	0:06:54,803
190	Hey, you wanna get something to eat or uh, do you wanna see how long we can throw this ball back and forth? Huh?	Ross	neutral	neutral	18	0	5	21	00:05:05,096	00:05:09,474
191	Uhh, the ball thing.	Joey	neutral	neutral	18	1	5	21	0:05:09,642	0:05:11,603
192	Yeah?	Ross	neutral	neutral	18	2	5	21	0:05:11,603	0:05:12,542
193	Hey Ross, wouldn't it be great if we could go two straight hours without dropping it?!	Joey	joy	positive	18	3	5	21	00:05:14,022	00:05:19,109
194	Uhh,	Ross	neutral	neutral	18	4	5	21	00:05:19,277	00:05:22,279
195	Okay!	Joey	joy	positive	18	5	5	21	00:05:23,489	00:05:24,990
196	Uh-oh.	Joey	fear	negative	18	6	5	21	0:05:28,578	0:05:29,670
197	What?	Ross	neutral	neutral	18	7	5	21	0:05:29,670	0:05:30,222
198	I have to pee. And Rachel's in the bathroom!	Joey	sadness	negative	18	8	5	21	00:05:30,330	00:05:34,166
199	Man, I didn't think we were gonna make it!	Joey	surprise	positive	18	9	5	21	00:05:39,047	00:05:41,548
200	I know! Don't switch hands, okay?	Ross	fear	negative	18	10	5	21	00:05:42,383	00:05:45,969
201	Hey.	Joey	neutral	neutral	19	0	1	1	0:10:11,861	0:10:14,990
202	Hey!	Phoebe	neutral	neutral	19	1	1	1	0:10:14,990	0:10:15,133
203	How did it go with Erin?	Rachel	neutral	neutral	20	0	7	7	00:10:56,155	00:10:59,157
204	Oh, unbelievable! We had the best time!	Joey	joy	positive	20	1	7	7	00:10:59,408	00:11:01,368
205	Yay!! Oh so, you’re not, you’re not mad at us anymore?	Phoebe	joy	positive	20	2	7	7	00:11:01,535	00:11:06,164
206	No!	Joey	joy	positive	20	3	7	7	0:11:02,703	0:11:03,538
207	No!	Joey	joy	positive	20	4	7	7	0:11:03,538	0:11:04,760
208	No!	Joey	joy	positive	20	5	7	7	0:11:04,760	0:11:05,303
209	You guys were totally right!	Joey	joy	positive	20	6	7	7	0:11:05,303	0:11:06,298
210	This is so much better than the first time we went out.	Joey	joy	positive	20	7	7	7	00:11:06,374	00:11:08,625
211	Y’know?	Joey	neutral	neutral	20	8	7	7	00:11:08,625	00:11:08,834
212	That was so awkward, we were really nervous.	Joey	neutral	neutral	20	9	7	7	00:11:08,834	00:11:11,378
213	Didn’t you sleep together?	Phoebe	neutral	neutral	20	10	7	7	0:11:11,629	0:11:12,811
214	Yeah, that really calms me down.	Joey	neutral	neutral	20	11	7	7	0:11:12,811	0:11:14,723
215	And!	Joey	joy	positive	20	12	7	7	0:11:16,801	0:11:18,595
216	We have so much in common!	Joey	joy	positive	20	13	7	7	0:11:18,595	0:11:18,734
217	She loves sandwiches, sports, although she is a Met fan, not much of an issue now but if we were ever to have kids, well that’s a	Joey	joy	positive	20	14	7	7	00:11:18,928	00:11:31,356
218	Oh my God! Listen to you talkin’ about having kids. Oh my Joey. Oh, please don’t get married before I do.	Rachel	surprise	positive	20	15	7	7	00:11:27,228	00:11:37,862
219	Okay.	Joey	neutral	neutral	20	16	7	7	00:11:41,742	00:11:43,493
220	How does she do that?	Monica	surprise	negative	21	0	1	4	00:01:49,275	00:01:51,485
221	I cannot sleep in a public place.	Ross	neutral	neutral	21	1	1	4	00:01:51,653	00:01:54,822
222	Would you look at her? She is so peaceful.	Monica	joy	positive	21	2	1	4	00:01:54,989	00:02:00,994
223	Oh! What what what! ...Hi.	Phoebe	surprise	positive	21	3	1	4	00:02:01,162	00:02:03,622
224	It's okay, y'know, you just nodded off again.	Ross	neutral	neutral	21	4	1	4	00:02:03,790	00:02:05,958
225	What's going on with you?	Monica	surprise	positive	21	5	1	4	00:02:06,126	00:02:08,127
226	I got no sleep last night!	Phoebe	anger	negative	21	6	1	4	0:02:08,294	0:02:09,587
227	Why?	Ross	neutral	neutral	21	7	1	4	0:02:09,587	0:02:09,991
228	My grandmother has this new boyfriend, and they're both kind of insecure in bed.	Phoebe	disgust	negative	21	8	1	4	00:02:10,088	00:02:17,177
229	Oh, and deaf.	Phoebe	neutral	neutral	21	9	1	4	00:02:17,345	00:02:18,887
230	So they're constantly, like, having to reassure each other that they're having a good time.	Phoebe	neutral	neutral	21	10	1	4	00:02:20,682	00:02:24,726
231	You have no idea how loud they are!	Phoebe	disgust	negative	21	11	1	4	00:02:24,894	00:02:26,937
232	Well, if you want, you can stay with Rachel and me tonight.	Monica	neutral	neutral	21	12	1	4	0:02:29,023	0:02:30,900
233	Thanks.	Phoebe	joy	positive	21	13	1	4	0:02:30,900	0:02:32,175
234	Ew! What is that? Something exploded!	Joey	disgust	negative	22	0	1	23	00:09:00,248	00:09:03,667
235	It's just her water breaking. Calm down, will you?	Nurse	neutral	neutral	22	1	1	23	00:09:03,834	00:09:06,169
236	Water breaking, what do you mean? What's that, water breaking?	Joey	surprise	negative	22	2	1	23	00:09:06,337	00:09:09,714
237	Breathe, breathe, breathe.	Nurse	neutral	neutral	22	3	1	23	00:09:09,882	00:09:13,510
238	Are you insane? I mean Joey, is going to kill you, he’s actually going to kill you dead.	Monica	surprise	negative	23	0	3	11	00:10:13,321	00:10:19,909
239	Okay! You don’t think I thought of that?	Chandler	anger	negative	23	1	3	11	00:10:17,825	00:10:19,909
240	How can you not know which one?	Phoebe	surprise	negative	23	2	3	11	0:10:20,870	0:10:22,422
241	I mean that’s unbelievable.	Rachel	joy	positive	23	3	3	11	0:10:22,422	0:10:23,751
242	I mean, was it Gina?	Monica	neutral	neutral	23	4	3	11	0:10:23,873	0:10:24,873
243	Which one is Gina?	Ross	neutral	neutral	23	5	3	11	0:10:24,873	0:10:25,937
244	Dark, big hair, with the airplane earrings.	Rachel	neutral	neutral	23	6	3	11	00:10:26,042	00:10:28,209
245	No, no, no, that’s Dina.	Monica	neutral	neutral	23	7	3	11	00:10:28,377	00:10:30,420
246	You see you can’t tell which one is which either, dwha!!	Chandler	surprise	negative	23	8	3	11	00:10:30,588	00:10:44,809
247	I don’t know, you thought ‘See you Saturday’ was funny.	Rachel	neutral	neutral	24	0	3	14	00:10:40,389	00:10:44,059
248	Look honey, Mark is in fashion okay, I like having a friend that I can share this stuff with.	Rachel	neutral	neutral	24	1	3	14	00:10:44,727	00:10:49,397
249	You guys would never want to go to a lecture with me.	Rachel	neutral	neutral	24	2	3	14	00:10:49,565	00:10:51,483
250	Pa-haa!! I would love to go with you.	Ross	joy	positive	24	3	3	14	00:10:54,987	00:10:56,571
251	Really!?	Rachel	surprise	positive	24	4	3	14	00:10:56,739	00:10:57,864
252	Yeah, hey I-I have clothes, I even pick them out.	Ross	neutral	neutral	24	5	3	14	00:10:58,032	00:11:01,660
253	I mean for, for all you know I could be a fashion..... monger.	Ross	neutral	neutral	24	6	3	14	00:11:01,827	00:11:05,121
254	Okay. Honey, I would love for you to go with me. What?	Rachel	joy	positive	24	7	3	14	00:11:11,379	00:11:15,256
255	What should I wear, now I’m all nervous.	Ross	fear	negative	24	8	3	14	00:11:15,549	00:11:19,969
256	: I know, we did it!! Hey, that was incredible, huh?!	Mr. Treeger	joy	positive	25	0	4	4	00:20:36,693	00:20:40,321
257	I know, it was amazing! I mean, we totally nailed it, it was beautiful.	Joey	joy	positive	25	1	4	4	00:20:40,572	00:20:44,075
258	: Thank you, listen, thanks a lot Tribbiani, . Oh my God, look at the time, I gotta catch the bus to the ball.	Mr. Treeger	joy	positive	25	2	4	4	00:20:44,284	00:20:51,916
259	Oh well, okay, good luck.	Joey	joy	positive	25	3	4	4	00:20:52,459	00:20:56,462
260	: Yeah.	Mr. Treeger	neutral	neutral	25	4	4	4	00:20:54,962	00:20:56,462
261	Unless you wanna practice the Foxtrot again? Or-or the Tango?	Joey	neutral	neutral	25	5	4	4	00:20:56,713	00:21:00,716
262	: Ahh, thanks but no. You see I-I think I’m ready to dance with girls.	Mr. Treeger	neutral	neutral	25	6	4	4	00:21:01,093	00:21:09,350
263	Okay.	Joey	neutral	neutral	25	7	4	4	0:21:08,100	0:21:08,742
264	: Yeah.	Mr. Treeger	neutral	neutral	25	8	4	4	0:21:08,742	0:21:09,402
265	Go get ‘em Treeger.	Joey	neutral	neutral	25	9	4	4	00:21:09,601	00:21:11,852
266	: Right. Hey, ahh, you wanna come? Marge has a girlfriend.	Mr. Treeger	neutral	neutral	25	10	4	4	00:21:16,275	00:21:19,860
267	Really?	Joey	surprise	positive	25	11	4	4	00:21:21,029	00:21:22,113
268	: Yeah, you could dance real good with her, she’s the same size as me.	Mr. Treeger	neutral	neutral	25	12	4	4	00:21:22,364	00:21:24,991
269	No, I’m good.	Joey	neutral	neutral	25	13	4	4	00:21:25,367	00:21:26,867
270	Oh God, this is so nerve wracking! How-how do you do this?	Ross	surprise	negative	26	0	5	18	00:09:41,414	00:09:44,958
271	Well, unfortunately, I don't get many callbacks so	Joey	neutral	neutral	26	1	5	18	00:09:45,126	00:09:48,128
272	Is it a good sign that they asked us to hang around after the audition?	Carol	surprise	positive	26	2	5	18	00:09:49,046	00:09:51,715
273	Who knows?	Joey	neutral	neutral	26	3	5	18	00:09:51,882	00:09:53,508
274	Okay uh, we have narrowed it down to Raymond, Ben, Kyle, and Joey. The rest of you, thank you very much.	The Casting Director	neutral	neutral	26	4	5	18	00:09:55,219	00:10:02,976
275	Yes!! I knew it!! Bye-bye! So long! Later!	Ross	joy	positive	26	5	5	18	00:10:03,144	00:10:13,403
276	Oh this is great! I might actually get to play Ben's dad!	Joey	joy	positive	26	6	5	18	00:10:15,281	00:10:17,824
277	Yeah!	Ross	joy	positive	26	7	5	18	00:10:17,824	00:10:18,743
278	Actually, that can't happen.	The Casting Director	neutral	neutral	26	8	5	18	00:10:18,743	00:10:20,243
279	Yeah because you all have such different looks, we're putting you with Raymond and Kyle with Ben.	The Casting Director	neutral	neutral	26	9	5	18	00:10:20,411	00:10:25,665
280	So it'll be either you two or you two.	The Casting Director	neutral	neutral	26	10	5	18	00:10:25,833	00:10:28,585
281	Man, this is gonna be kinda weird.	Joey	sadness	negative	26	11	5	18	00:10:29,920	00:10:35,508
282	Yeah, it is.	Ross	neutral	neutral	26	12	5	18	00:10:32,757	00:10:35,508
283	No, we-we're gonna be like best friends, that's why it's gonna be weird.	Ross	neutral	neutral	26	13	5	18	00:10:40,514	00:10:44,142
284	Okay, come on, I can't get married until I get something old, something new, something borrowed, and something blue.	Monica	sadness	negative	27	0	5	24	00:20:18,592	00:20:24,805
285	Okay, all right, all right, all right! Okay! Okay, here's something, here's something blue and new.	Chandler	joy	positive	27	1	5	24	00:21:04,763	00:21:11,060
286	Please!	Ross	anger	negative	28	0	4	15	0:19:16,989	0:19:19,201
287	Are you kidding?	Ross	anger	negative	28	1	4	15	0:19:19,201	0:19:19,673
288	I-I hurt three huge men, I gave a guy a bloody nose—I mean I-I’m not proud of it but, I really am.	Ross	anger	negative	28	2	4	15	0:19:19,673	0:19:19,821
289	And it’s all because of you, wonderful, amazing you.	Ross	joy	positive	28	3	4	15	00:19:27,916	00:19:29,917
290	I think you’ve got concussion.	Emily	fear	negative	28	4	4	15	00:19:30,085	00:19:34,839
291	No, no, I’m serious. Thank you.	Ross	joy	positive	28	5	4	15	00:19:35,007	00:19:37,592
292	You’re welcome. I’m sorry. Did I hurt you?	Emily	fear	negative	28	6	4	15	00:19:38,802	00:19:46,142
293	It’s worth the pain. Y’know what, you know what? It’s not.	Ross	sadness	negative	28	7	4	15	00:19:47,728	00:19:50,021
294	Wow! That Mike thing was interesting! I don't know what's gonna happen with Phoebe and David.	Monica	surprise	positive	29	0	9	23	00:08:23,586	00:08:31,426
295	I do! Want a hint? huh? "I do" "I do".	Chandler	joy	positive	29	1	9	23	00:08:26,839	00:08:31,426
296	Ok, I'm sensing that this is some kind of word play, because you are pink with barely controlled glee.	Monica	neutral	neutral	29	2	9	23	00:08:40,228	00:08:43,188
297	David is going to propose to Phoebe.	Chandler	joy	positive	29	3	9	23	0:08:44,083	0:08:45,668
298	What? Why?	Monica	surprise	negative	29	4	9	23	0:08:45,668	0:08:48,470
300	Chandler, we have talked about this.	Monica	anger	negative	29	6	9	23	00:08:54,575	00:08:56,952
301	You are not supposed to give people advice!	Monica	anger	negative	29	7	9	23	00:08:57,119	00:08:59,871
302	Now couldn't you just have made some sort of inappropriate joke?	Monica	anger	negative	29	8	9	23	00:09:01,541	00:09:04,209
303	I	Chandler	neutral	neutral	29	9	9	23	00:09:04,377	00:09:06,503
304	They've only been going out for a few weeks and Phoebe is completely hung up on Mike!	Monica	anger	negative	29	10	9	23	00:09:09,924	00:09:16,555
305	She'll say "No", David's heart will be broken, it will be too hard for them to recover from and then Phoebe will end up alone	Monica	anger	negative	29	11	9	23	00:09:16,722	00:09:26,356
306	Man, that's some	Chandler	surprise	positive	29	12	9	23	00:09:24,146	00:09:26,356
307	Oh, that's not what you want...	Ross	neutral	neutral	29	13	9	23	00:30:29,953	00:30:38,126
308	This is my father, Paul Stevens. Dad, this is Ross Geller.	Elizabeth	neutral	neutral	30	0	6	21	00:04:19,342	00:04:23,262
309	It-it’s great to meet you Paul.	Ross	joy	positive	30	1	6	21	00:04:23,429	00:04:25,847
310	I usually prefer Elizabeth’s boyfriends to address me as Mr. Stevens.	Paul	neutral	neutral	30	2	6	21	00:04:26,015	00:04:29,476
311	Of course, of course, Mr. Stevens.	Ross	neutral	neutral	30	3	6	21	00:04:30,812	00:04:33,021
312	So Ross, what your problem?	Paul	anger	negative	30	4	6	21	00:04:33,189	00:04:37,901
313	Eh-wh—Excuse me?	Ross	surprise	positive	30	5	6	21	00:04:39,862	00:04:41,113
314	Why can’t you get a girlfriend your own age?	Paul	anger	negative	30	6	6	21	00:04:41,281	00:04:43,282
315	That’s funny. Umm…. It’s not funny.	Ross	fear	negative	30	7	6	21	00:04:43,992	00:04:52,374
316	I	Paul	neutral	neutral	30	8	6	21	00:04:49,706	00:04:52,374
317	Okay.	Ross	neutral	neutral	30	9	6	21	0:04:52,542	0:04:52,844
318	I can, I can see that.	Ross	neutral	neutral	30	10	6	21	0:04:52,844	0:04:55,338
319	Umm, but I think if you give me umm, one chance I can, I can change your mind.	Ross	fear	negative	30	11	6	21	00:04:55,461	00:05:00,799
320	Okay.	Paul	neutral	neutral	30	12	6	21	0:05:00,967	0:05:01,779
321	What?	Ross	neutral	neutral	30	13	6	21	0:05:01,779	0:05:03,485
322	Okay. I’ll give you one chance to change my mind. You got one minute.	Paul	anger	negative	30	14	6	21	00:05:03,594	00:05:09,057
323	Daddy!	Elizabeth	surprise	negative	30	15	6	21	00:05:10,101	00:05:11,977
324	Oh well, it’s not on TV yet.	Joey	neutral	neutral	31	0	6	22	00:04:32,563	00:04:35,774
325	Well, then it’s not on the wall yet.	The Dry Cleaner	neutral	neutral	31	1	6	22	00:04:35,942	00:04:38,110
326	Okay, fine, I will bring you a tape, huh?	Joey	neutral	neutral	31	2	6	22	00:04:39,779	00:04:43,865
327	So umm, now do you have any of Matt Lauer’s clothes here? Maybe? Just ones that haven’t been cleaned yet?	Phoebe	neutral	neutral	31	3	6	22	00:04:44,534	00:04:50,372
329	Ooooohh!	Joey and Chandler	surprise	negative	32	0	1	12	00:10:59,992	00:11:01,034
330	Oh yeah, I'm sure. And all of a sudden his hands weren't the problem anymore.	Phoebe	neutral	neutral	32	1	1	12	00:11:01,202	00:11:14,005
331	Was it...?	Monica	surprise	negative	32	2	1	12	00:11:18,386	00:11:19,487
332	Oh, boy scouts could have camped under there.	Phoebe	neutral	neutral	32	3	1	12	00:11:19,595	00:11:22,097
333	"Ooo," what?	Rachel	surprise	positive	32	4	1	12	0:11:24,225	0:11:26,687
334	Uma Thurman.	Phoebe	neutral	neutral	32	5	1	12	0:11:26,687	0:11:26,829
335	Oh!	Monica	surprise	positive	32	6	1	12	0:11:26,936	0:11:28,021
336	The actress!	Ross	surprise	positive	32	7	1	12	0:11:28,021	0:11:28,166
337	Thanks Rach.	Ross	neutral	neutral	32	8	1	12	00:11:31,023	00:11:32,732
338	So what are you gonna do?	Chandler	surprise	negative	32	9	1	12	0:11:34,652	0:11:35,824
339	You have to tell her!	Ross	joy	positive	32	10	1	12	0:11:35,824	0:11:36,658
340	You have to tell her!	Ross	joy	positive	32	11	1	12	00:11:36,779	00:11:39,531
341	It's your moral obligation, as a friend, as a woman, I think it's a feminist issue!	Ross	anger	negative	32	12	1	12	00:11:36,779	00:11:43,076
342	Guys?	Ross	anger	negative	32	13	1	12	0:11:39,699	0:11:40,033
343	Guys?	Ross	anger	negative	32	14	1	12	0:11:40,033	0:11:43,147
344	Oh, yeah, you have to tell her.	Chandler	neutral	neutral	32	15	1	12	00:11:43,244	00:11:45,120
345	Feminist issue. That's where I went!	Joey	neutral	neutral	32	16	1	12	00:11:45,287	00:11:46,788
346	She is gonna hate me.	Phoebe	fear	negative	32	17	1	12	00:11:48,833	00:11:50,083
347	Yeah, well...	Ross	neutral	neutral	32	18	1	12	00:11:50,251	00:11:51,251
328	Will you marry me?	Chandler	fear	negative	33	0	6	24	00:03:44,724	00:03:49,102
329	It’s the big night! We wanted to wish you good luck!	Joey	joy	positive	33	1	6	24	00:04:01,741	00:04:03,951
330	Yeah, yeah you have the ring?	Ross	neutral	neutral	33	2	6	24	00:04:04,118	00:04:06,286
331	Yeah, right here in my pocket. Pheebs?	Chandler	neutral	neutral	33	3	6	24	00:04:04,118	00:04:13,085
332	Oh! Oop!	Phoebe	surprise	positive	33	4	6	24	00:04:11,459	00:04:13,085
333	Okay, now will you guys get out of here? I want this is to be a surprise and she’s gonna know.	Chandler	neutral	neutral	33	5	6	24	00:04:15,713	00:04:19,508
334	Yeah-yeah you guys. Get out of here!	Ross	neutral	neutral	33	6	6	24	00:04:19,676	00:04:22,302
335	Hi guys.	Monica	neutral	neutral	33	7	6	24	00:04:23,805	00:04:26,306
336	You are beautiful.	Chandler	joy	positive	33	8	6	24	00:04:28,142	00:04:32,020
337	Oh, thank you! What’s going on?	Monica	joy	positive	33	9	6	24	00:04:37,402	00:04:44,616
338	We’re just really…very excited about this charity event that we have to go to.	Rachel	neutral	neutral	33	10	6	24	00:04:39,570	00:04:44,616
339	Okay umm, Ross?	Rachel	neutral	neutral	34	0	5	23	00:14:24,321	00:14:25,500
340	I'm-I'm really warm, so I'm going to be taking off my sweater.	Rachel	neutral	neutral	34	1	5	23	00:14:24,321	00:14:28,992
341	Now, I'm just letting you know that this is	Rachel	neutral	neutral	34	2	5	23	00:14:29,201	00:14:32,500
342	Yep! That's hilarious!	Ross	joy	positive	34	3	5	23	00:14:37,918	00:14:40,086
343	I'm sorry. I'm done. I'm done.	Rachel	neutral	neutral	34	4	5	23	00:14:40,921	00:14:42,922
344	Y'know, last night was embarrassing for you too.	Ross	neutral	neutral	34	5	5	23	00:14:43,132	00:14:46,259
345	No, not really. I mean you've seen me naked hundreds of times.	Rachel	neutral	neutral	34	6	5	23	00:14:46,468	00:14:48,386
346	Uh-huh. But it was a first for the rest of my building.	Ross	neutral	neutral	34	7	5	23	00:14:48,386	00:14:49,386
347	Okay. All right, that's true! But y'know I just don't embarrass that easily.	Rachel	neutral	neutral	34	8	5	23	00:14:48,596	00:14:51,389
348	What?! You totally get embarrassed!	Ross	surprise	positive	34	9	5	23	00:14:51,599	00:14:53,725
349	No, I don't! Ross, I think I'm just a more secure person than you are.	Rachel	neutral	neutral	34	10	5	23	00:14:53,934	00:14:58,521
350	Is that so?	Ross	neutral	neutral	34	11	5	23	0:14:58,731	0:14:59,732
351	Yeah.	Rachel	neutral	neutral	34	12	5	23	0:14:59,732	0:15:00,469
352	Hey lady! I don't care how much you want it! Okay?! I am	Ross	disgust	negative	34	13	5	23	00:15:02,234	00:15:06,029
353	I can’t believe it!	Phoebe	surprise	positive	35	0	7	9	0:21:24,783	0:21:26,494
354	I did it!	Phoebe	joy	positive	35	1	7	9	0:21:26,494	0:21:27,676
355	I rode a bike!	Phoebe	joy	positive	35	2	7	9	0:21:27,676	0:21:28,010
356	I never thought I’d be able to do that!	Phoebe	joy	positive	35	3	7	9	0:21:28,120	0:21:30,342
357	Thank you Ross.	Phoebe	joy	positive	35	4	7	9	0:21:30,342	0:21:31,300
358	Oh hey, don’t thank me, thank yourself. You’re the one who faced her fears and ultimately overcame them.	Ross	joy	positive	35	5	7	9	00:21:31,456	00:21:37,837
362	Hey, both you guys should be up there with me.	Ross	neutral	neutral	36	0	4	22	00:21:05,681	00:21:08,724
363	I mean, you two are-are my… I mean, I’m lucky to have just one good	Ross	neutral	neutral	36	1	4	22	00:21:08,892	00:21:15,356
364	Thanks man.	Chandler	neutral	neutral	36	2	4	22	00:21:17,192	00:21:19,068
365	I gotta go check something over here.	Joey	neutral	neutral	36	3	4	22	00:21:20,821	00:21:23,281
366	What a baby.	Chandler	sadness	negative	36	4	4	22	0:21:28,287	0:21:28,999
367	Total wuss!	Ross	sadness	negative	36	5	4	22	0:21:28,999	0:21:30,933
391	Okay, we have a lot of options here, a number of prototypes for you to try on.	Monica	neutral	neutral	37	0	7	19	00:15:41,857	00:15:46,694
392	Wow! This looks great!	Joey	joy	positive	37	1	7	19	00:15:47,529	00:15:48,905
393	Yeah! Okay, this one is a mushroom cap. Umm, this one is made of bologna.	Monica	joy	positive	37	2	7	19	00:15:49,073	00:15:53,910
394	And-and-and-and-and the toothpicks?	Joey	disgust	negative	37	3	7	19	00:15:54,078	00:15:56,871
395	You kissed another woman!	Monica	anger	negative	38	0	8	2	00:20:20,844	00:20:23,012
396	Call it even?!	Chandler	neutral	neutral	38	1	8	2	0:20:24,598	0:20:25,660
397	Okay!	Monica	joy	positive	38	2	8	2	0:20:25,660	0:20:26,370
398	Well, I’m gonna go get these in some water.	Ross	neutral	neutral	38	3	8	2	0:20:32,522	0:20:34,983
399	Wait you stole those from these people’s wedding?	Phoebe	surprise	negative	38	4	8	2	0:20:34,983	0:20:37,385
400	No-no, I took them from the hotel lobby.	Ross	neutral	neutral	38	5	8	2	00:20:37,611	00:20:41,989
401	Yeah, they think they can charge me for some dirty movie and a bag of Mashuga nuts, they got another think coming.	Ross	anger	negative	38	6	8	2	00:20:37,611	00:20:45,743
402	Hey!	Ross	surprise	positive	38	7	8	2	0:20:49,081	0:20:49,582
403	My sweater!	Ross	surprise	positive	38	8	8	2	0:20:49,582	0:20:51,192
404	I’ve been looking for this for like a month!	Ross	surprise	positive	38	9	8	2	00:20:54,002	00:20:57,004
405	Oh my God!!	Phoebe	surprise	negative	38	10	8	2	00:21:01,843	00:21:03,719
406	Oh my God!	Joey	surprise	negative	38	11	8	2	00:21:10,811	00:21:12,395
407	Happy?! Is that what I’m supposed to be Vic? Happy?	Kate	anger	negative	39	0	3	19	00:11:00,868	00:11:03,912
408	Well, why don’t you tell me what you’re supposed to be!	Joey	anger	negative	39	1	3	19	0:11:05,623	0:11:07,515
409	Huh?	Joey	surprise	negative	39	2	3	19	0:11:07,515	0:11:08,269
410	Because I sure as hell can’t figure it out!	Joey	anger	negative	39	3	3	19	00:11:08,376	00:11:10,835
411	I talk to you and nothin’.	Joey	anger	negative	39	4	3	19	00:11:11,003	00:11:13,421
412	You look at me, and it’s nothin’.	Joey	anger	negative	39	5	3	19	0:11:13,589	0:11:15,258
413	Nothing.	Joey	anger	negative	39	6	3	19	0:11:15,258	0:11:16,114
414	Tasty! I’m really starting to feel like you guys have a history, it’s-it’s nice.	The Director	joy	positive	39	7	3	19	00:11:23,057	00:11:30,021
415	I have a question about this scene.	Kate	neutral	neutral	39	8	3	19	0:11:30,189	0:11:31,941
416	Yes?	The Director	neutral	neutral	39	9	3	19	0:11:31,941	0:11:32,589
417	Well, I don’t understand why Adrienne’s attracted to Victor.	Kate	disgust	negative	39	10	3	19	00:11:32,692	00:11:37,112
418	Peel the onion. First of all, he’s good looking.	The Director	neutral	neutral	39	11	3	19	00:11:37,279	00:11:43,743
419	Yeah.	Joey	neutral	neutral	39	12	3	19	00:11:42,535	00:11:43,743
420	I think my character’s gonna need a little bit more of reason than that.	Kate	neutral	neutral	39	13	3	19	00:11:43,911	00:11:46,955
421	Oh, hey, how about this one.	Joey	neutral	neutral	39	14	3	19	00:11:47,123	00:11:50,375
422	Ah, it’s says so in the script!	Joey	anger	negative	39	15	3	19	00:11:47,123	00:11:59,467
423	Y'know ah, I-I don’t know why my character likes you either, I mean it says in the script here that you’re a bitch.	Joey	anger	negative	39	16	3	19	00:11:53,295	00:12:02,929
424	It doesn’t say that in the script.	Kate	anger	negative	39	17	3	19	0:12:00,177	0:12:02,529
425	It does in mine!	Joey	anger	negative	39	18	3	19	0:12:02,529	0:12:02,973
426	I can’t	Phoebe	anger	negative	40	0	8	4	00:04:36,859	00:04:40,237
427	Yeah! You gotta tell a girl before you tape her. Such a rookie mistake.	Joey	anger	negative	40	1	8	4	00:04:40,405	00:04:43,532
428	Y’know who has a great video camera?	Chandler	neutral	neutral	40	2	8	4	0:04:47,996	0:04:50,008
429	Greg and Jenny?	Phoebe	neutral	neutral	40	3	8	4	0:04:50,008	0:04:51,709
430	Do you still wanna call ‘em? I wanna call ‘em.	Monica	neutral	neutral	40	4	8	4	0:04:52,417	0:04:54,879
431	Let’s call ‘em.	Chandler	neutral	neutral	40	5	8	4	0:04:54,879	0:04:55,020
432	Yeah! Ask them if they brought their friends any souvenirs!	Joey	joy	positive	40	6	8	4	00:04:55,169	00:04:57,421
433	Hello? Eighth street deli?	Monica	neutral	neutral	40	7	8	4	00:05:04,095	00:05:06,471
434	Hey, hang up! You get food poisoning just talkin’ to that place.	Joey	disgust	negative	40	8	8	4	00:05:06,681	00:05:10,726
435	Uh sorry, wrong number.	Monica	fear	negative	40	9	8	4	0:05:10,977	0:05:12,187
436	Here you go.	Chandler	neutral	neutral	40	10	8	4	0:05:12,187	0:05:14,079
437	Hello? It’s the deli again!	Monica	surprise	negative	40	11	8	4	00:05:16,566	00:05:19,609
438	All right! I’ll have a sandwich!	Joey	joy	positive	40	12	8	4	00:05:19,777	00:05:21,945
439	I don’t think this number’s right!	Monica	sadness	negative	40	13	8	4	00:05:22,864	00:05:24,448
440	Oh come on!!	Rachel	sadness	negative	40	14	8	4	00:05:25,908	00:05:28,118
441	Gotta go. I miss you too, I love you, but it's getting real late now	Mr. Tribbiani	sadness	negative	41	0	1	13	00:04:41,281	00:04:49,162
442	Hey Ma. Listen, I made the appointment with Dr. Bazida, and... Excuse me? Did you know this isn't Ma?	Joey	surprise	negative	41	1	1	13	00:04:45,493	00:04:56,503
443	Her name's Ronni. She's a pet mortician.	Mr. Tribbiani	neutral	neutral	41	2	1	13	00:05:05,680	00:05:09,891
444	Sure. So how long you been...	Joey	neutral	neutral	41	3	1	13	00:05:14,147	00:05:18,358
445	Remember when you were a little kid, I used to take you to the navy yard and show you the big ships?	Mr. Tribbiani	neutral	neutral	41	4	1	13	00:05:20,486	00:05:28,994
446	Since then?!	Joey	surprise	negative	41	5	1	13	0:05:25,158	0:05:26,076
447	No, it's only been six years.	Mr. Tribbiani	neutral	neutral	41	6	1	13	0:05:26,076	0:05:29,058
448	I just wanted to put a nice memory in your head so you'd know that I wasn't always such a terrible guy.	Mr. Tribbiani	neutral	neutral	41	7	1	13	00:05:29,203	00:05:34,333
449	...Joe.	Mr. Tribbiani	neutral	neutral	41	8	1	13	0:05:37,003	0:05:37,462
450	Y'ever been in love?	Mr. Tribbiani	neutral	neutral	41	9	1	13	0:05:37,462	0:05:39,410
451	...I d'know.	Joey	neutral	neutral	41	10	1	13	00:05:41,049	00:05:42,090
452	Then y'haven't. You're burning your tomatoes.	Mr. Tribbiani	neutral	neutral	41	11	1	13	0:05:44,844	0:05:47,514
453	You're one to talk.	Joey	disgust	negative	41	12	1	13	0:05:47,514	0:05:47,871
454	Joe, your dad's in love big time. And the worst part of it is, it's with two different women.	Mr. Tribbiani	neutral	neutral	41	13	1	13	00:05:50,433	00:05:58,648
455	Oh man. Please tell me one of 'em is Ma.	Joey	disgust	negative	41	14	1	13	00:05:55,605	00:05:58,648
456	Of course, course one of 'em's Ma. What's the matter with you.	Mr. Tribbiani	surprise	negative	41	15	1	13	00:05:58,900	00:06:01,818
457	Everything’s gonna be all right. Okay, Dick?	Chandler	neutral	neutral	42	0	3	23	00:21:57,691	00:22:03,237
458	Hello, I am Guru Saj--Whoa!! That’s supposed to be a duck right? ‘Cause otherwise, this is waaay out of my league.	Guru Saj	surprise	negative	42	1	3	23	00:22:05,907	00:22:13,456
459	Hey, Rach, how was work?	Monica	neutral	neutral	43	0	3	19	00:21:33,917	00:21:37,211
460	Oh, great. Although I did sit down where there wasn’t a chair.	Rachel	neutral	neutral	43	1	3	19	00:21:35,752	00:21:40,381
461	By the way, Ross dropped by a box of your stuff.	Monica	neutral	neutral	43	2	3	19	00:21:41,258	00:21:43,718
462	Oh, well, I guess I had that one coming.	Rachel	neutral	neutral	43	3	3	19	00:21:43,927	00:21:47,221
463	I’m just gonna throw it out, it’s probably just a bunch of shampoo and...	Rachel	neutral	neutral	43	4	3	19	00:21:47,723	00:21:51,392
464	Something wrong?	Monica	neutral	neutral	43	5	3	19	00:21:52,936	00:21:54,145
465	No. Nothing.	Rachel	neutral	neutral	43	6	3	19	00:22:03,030	00:22:05,239
466	And then, and then you said that thing about, about bringing the Mesozoic era in the 21st century.	Charlie	neutral	neutral	44	0	9	23	00:18:57,761	00:19:05,560
467	Yeah, that's it?	Ross	surprise	positive	44	1	9	23	0:19:03,767	0:19:04,989
468	Yeah.	Charlie	neutral	neutral	44	2	9	23	0:19:04,989	0:19:05,624
471	Dude, I am sorry about what I said!	Joey	sadness	negative	45	0	4	18	00:16:58,976	00:17:01,936
472	No, no, you’re right, it is a ridiculous name!	Chandler	disgust	negative	45	1	4	18	00:17:02,104	00:17:05,106
473	It’s not that bad.	Joey	neutral	neutral	45	2	4	18	00:17:05,983	00:17:08,609
474	Yes it is! From now on, I have no first name.	Chandler	anger	negative	45	3	4	18	00:17:09,361	00:17:12,321
475	So, you’re just Bing?	Joey	neutral	neutral	45	4	4	18	00:17:13,198	00:17:16,451
476	Because we won our apartment back!	Monica	joy	positive	46	0	4	19	00:12:41,177	00:12:42,927
477	What? Ace is high! Jack, queen, king, ace!	Joey	surprise	negative	46	1	4	19	00:12:43,095	00:12:46,264
478	No! Ace is low! Ace, two, three, four!	Monica	anger	negative	46	2	4	19	00:12:46,432	00:12:49,184
479	I don’t know. Ooh! Ooh! Look it! Ah-ha!	Phoebe	surprise	positive	46	3	4	19	00:12:56,942	00:13:04,073
480	All right, cut, let’s pick again, pick again.	Rachel	neutral	neutral	46	4	4	19	0:13:06,577	0:13:08,259
481	Okay.	Joey	neutral	neutral	46	5	4	19	0:13:08,259	0:13:09,309
482	Come on apartment! Come on apartment! Oh! I know queen is high!	Rachel	anger	negative	46	6	4	19	00:13:11,332	00:13:19,589
483	Uh-huh, not as high as… It worked! King!	Joey	surprise	positive	46	7	4	19	00:13:19,757	00:13:23,802
484	Yeah baby!	Chandler	joy	positive	46	8	4	19	00:13:23,969	00:13:26,596
485	But, we pick again! We pick again!	Monica	joy	positive	46	9	4	19	00:13:27,223	00:13:28,932
486	Why?!	Joey	neutral	neutral	46	10	4	19	0:13:29,099	0:13:29,767
487	I don’t know!	Monica	fear	negative	46	11	4	19	0:13:29,767	0:13:30,673
488	Tickets please! That’s courtside baby!	Chandler	joy	positive	46	12	4	19	00:13:32,561	00:13:39,317
489	Seriously, good game though. Good game. What are they so mad about? They get the apartment back!	Joey	surprise	negative	46	13	4	19	00:13:39,485	00:13:49,619
490	No they didn’t!	Chandler	joy	positive	46	14	4	19	00:13:48,285	00:13:49,619
491	You know, I don't think we brought enough stuff. Did you forget to pack the baby's anvil?	Chandler	neutral	neutral	47	0	2	6	00:06:09,327	00:06:13,747
492	It's gonna be worth it.	Joey	neutral	neutral	47	1	2	6	00:06:13,956	00:06:15,999
493	It's a known fact that women love babies, all right?	Joey	neutral	neutral	47	2	2	6	00:06:16,167	00:06:19,252
494	Women love guys who love babies.	Joey	neutral	neutral	47	3	2	6	0:06:19,420	0:06:21,402
495	It's that whole sensitive thing.	Joey	neutral	neutral	47	4	2	6	0:06:21,402	0:06:22,984
496	Quick, aim him at that pack o' babes over there.	Joey	neutral	neutral	47	5	2	6	0:06:23,758	0:06:25,730
497	Maybe one of them will break away.	Joey	neutral	neutral	47	6	2	6	0:06:25,730	0:06:27,684
498	No, no wait, for get them, we got one, hard left.	Joey	joy	positive	47	7	2	6	00:06:28,346	00:06:31,765
499	All right, gimme the baby.	Joey	neutral	neutral	47	8	2	6	0:06:31,933	0:06:32,775
500	No, I got him.	Chandler	neutral	neutral	47	9	2	6	0:06:32,775	0:06:33,769
502	Oh, seriously you want him?	Chandler	surprise	positive	47	11	2	6	00:06:35,353	00:06:37,229
503	Hello.	Joey	neutral	neutral	47	12	2	6	00:06:37,814	00:06:39,314
504	Well, don't, don't think me immodest, but, me?	Chandler	surprise	positive	47	13	2	6	00:06:43,820	00:06:48,281
505	You wanna smell him?	Joey	neutral	neutral	47	14	2	6	00:06:49,700	00:06:50,784
506	Oh, yeah. He's got that great baby smell. Get a whiff of his head.	Joey	joy	positive	47	15	2	6	00:06:55,832	00:06:59,126
507	What'd I tell you? What'd I tell you?	Joey	joy	positive	47	16	2	6	00:07:04,298	00:07:05,674
508	Well, we are great guys.	Chandler	neutral	neutral	47	17	2	6	00:07:07,552	00:07:09,928
509	Bye.	Rachel	neutral	neutral	48	0	1	15	00:08:50,029	00:08:52,155
510	Well, not really.	Ross	neutral	neutral	49	0	6	18	00:12:56,692	00:12:57,859
511	I mean technically it’s-it’s not against the rules or anything, but it is frowned upon.	Ross	neutral	neutral	49	1	6	18	00:12:58,027	00:13:02,197
512	Especially by that professor we ran into last night, Judgey von Holierthanthou.	Ross	anger	negative	49	2	6	18	00:13:02,364	00:13:06,951
513	Well Ross, you be careful now. You don’t want to get a reputation as y’know Professor McNailshisstudents.	Monica	joy	positive	49	3	6	18	00:13:10,039	00:13:15,001
514	Yeah. What-what should I do?	Ross	fear	negative	49	4	6	18	0:13:17,963	0:13:19,590
515	Well Ross, it seems pretty clear.	Joey	neutral	neutral	49	5	6	18	0:13:19,590	0:13:21,456
516	I mean what’s more important?	Joey	neutral	neutral	49	6	6	18	0:13:21,550	0:13:22,677
517	What people think or how you feel, huh?	Joey	neutral	neutral	49	7	6	18	0:13:22,677	0:13:25,161
518	Ross, you gotta follow your heart.	Joey	neutral	neutral	49	8	6	18	0:13:25,262	0:13:26,534
519	Joey that is so sweet.	Monica	joy	positive	49	9	6	18	0:13:26,534	0:13:28,570
520	Hey.	Chandler	neutral	neutral	49	10	6	18	00:13:33,771	00:13:36,314
521	Hey-hey-hey! So, how did it go with Dana? Any reason I should leave a block of time open say Thursday?	Joey	neutral	neutral	49	11	6	18	00:13:36,482	00:13:40,235
522	I couldn’t do it.	Chandler	sadness	negative	49	12	6	18	0:13:40,402	0:13:41,464
523	You couldn’t do it?!	Joey	surprise	negative	49	13	6	18	0:13:41,464	0:13:42,878
524	Hey, relax I just need more time. We’re going to dinner tonight.	Chandler	neutral	neutral	49	14	6	18	00:13:42,988	00:13:45,448
525	What?! You’re going out with her again!	Monica	surprise	negative	49	15	6	18	0:13:45,616	0:13:47,328
526	Going out with who?	Ross	neutral	neutral	49	16	6	18	0:13:47,328	0:13:47,537
527	Uh, Dana Keystone from college.	Chandler	neutral	neutral	49	17	6	18	00:13:49,328	00:13:52,413
528	Oh yeah! Wasn’t she uh	Ross	surprise	positive	49	18	6	18	00:13:52,581	00:13:55,708
529	No, that was Dana Caplin.	Chandler	neutral	neutral	49	19	6	18	00:13:56,919	00:13:58,461
530	Joey! You didn’t even know her!	Monica	surprise	positive	49	20	6	18	0:14:01,799	0:14:03,061
531	Ah whatever!	Joey	anger	negative	49	21	6	18	0:14:03,061	0:14:04,360
532	Morning! Hey, how’s my favorite genius and my little robot buddy?!	Joey	joy	positive	50	0	6	21	00:14:11,308	00:14:15,436
533	Don’t touch him!	Wayne	anger	negative	50	1	6	21	0:14:15,604	0:14:18,816
534	Okay!	Joey	surprise	positive	50	2	6	21	0:14:18,816	0:14:19,128
535	All right.	Joey	neutral	neutral	50	3	6	21	0:14:19,128	0:14:19,414
536	Umm, all right Wayne, level with me.	Joey	neutral	neutral	50	4	6	21	00:14:19,859	00:14:24,279
538	I-I keep hearing all these rumors that I might get fired.	Joey	fear	negative	50	5	6	21	00:14:19,859	00:14:24,279
539	Okay, they even have actors coming in to read for my part!	Joey	fear	negative	50	6	6	21	00:14:24,446	00:14:27,657
540	Come on man, you-you got to give me a second chance!	Joey	sadness	negative	50	7	6	21	00:14:27,825	00:14:30,326
541	I mean, I love-I love this little guy!	Joey	joy	positive	50	8	6	21	0:14:30,494	0:14:31,956
542	Ah-ah!!	Joey	surprise	negative	50	9	6	21	0:14:31,956	0:14:33,140
543	Okay, that’s why you didn’t want me to touch him right?	Joey	surprise	negative	50	10	6	21	0:14:33,706	0:14:36,292
544	Here you go!	Joey	neutral	neutral	50	11	6	21	0:14:36,292	0:14:36,714
545	Okay?	Joey	neutral	neutral	50	12	6	21	0:14:36,714	0:14:37,872
546	Stupid!	Joey	anger	negative	50	13	6	21	0:14:39,795	0:14:41,881
547	I can’t believe it!	Joey	surprise	negative	50	14	6	21	0:14:41,881	0:14:42,215
548	God!	Joey	anger	negative	50	15	6	21	0:14:42,215	0:14:42,929
549	Hey, how you doin’?	Joey	neutral	neutral	50	16	6	21	00:14:44,550	00:14:47,010
550	Hey.	Ross	neutral	neutral	51	0	3	15	00:11:10,086	00:11:12,629
551	Hi. Look um, about what happened earlier...	Rachel	sadness	negative	51	1	3	15	00:11:10,086	00:11:14,839
552	No, hey, well, I-I completely understand. You were, you were stressed.	Ross	neutral	neutral	51	2	3	15	00:11:15,007	00:11:18,927
553	I was gonna give you a chance to apologise to me.	Rachel	disgust	negative	51	3	3	15	00:11:22,431	00:11:25,433
554	For what? For letting you throw me out of your office?	Ross	anger	negative	51	4	3	15	00:11:26,018	00:11:28,645
555	You had no	Rachel	anger	negative	51	5	3	15	00:11:28,938	00:11:31,981
556	Yeah, well excuse me for wanting to be with my girlfriend on our anniversary, boy what an ass am I.	Ross	anger	negative	51	6	3	15	00:11:40,616	00:11:45,745
557	But I told you, I didn’t have the time!	Rachel	anger	negative	51	7	3	15	00:11:47,206	00:11:49,958
558	Yeah, well you never have the time. I mean, I don’t feel like I even have a girlfriend anymore, Rachel.	Ross	anger	negative	51	8	3	15	00:11:50,126	00:11:54,587
559	Wh, Ross what do you want from me?	Rachel	anger	negative	51	9	3	15	00:11:54,755	00:11:56,423
560	You want me, you want me to quit my job so you can feel like you have a girlfriend?	Rachel	anger	negative	51	10	3	15	00:11:56,590	00:11:59,467
561	I know.	Monica	neutral	neutral	52	0	3	21	00:12:55,000	00:12:56,232
562	Ooh, I have to tell you something.	Phoebe	joy	positive	52	1	3	21	00:12:56,400	00:12:57,942
563	What?	Monica	neutral	neutral	52	2	3	21	0:12:58,360	0:12:58,992
564	But I can’t tell you.	Phoebe	neutral	neutral	52	3	3	21	0:12:58,992	0:13:00,878
565	Okay, but wouldn’t it be easier if you had to tell me something that you could tell me.	Monica	neutral	neutral	52	4	3	21	00:13:02,490	00:13:13,917
566	Well, sure in a perfect world. But, no, I promised I wouldn’t tell, and I swore to like all my gods.	Phoebe	neutral	neutral	52	5	3	21	00:13:06,202	00:13:13,917
567	Okay. Does it have to do with Ross and Rachel?	Monica	neutral	neutral	52	6	3	21	00:13:15,544	00:13:18,922
568	No.	Phoebe	neutral	neutral	52	7	3	21	00:13:19,089	00:13:20,256
569	Does it have to do with Joey?	Monica	neutral	neutral	52	8	3	21	0:13:20,424	0:13:21,676
570	No.	Phoebe	neutral	neutral	52	9	3	21	0:13:21,676	0:13:22,578
571	Does it have to do with-with Chandler and that sock that he keeps by his bed?	Monica	neutral	neutral	52	10	3	21	00:13:22,676	00:13:26,262
572	No, but let’s come back to that later!	Phoebe	neutral	neutral	52	11	3	21	00:13:28,599	00:13:30,433
573	Hi!	Richard	joy	positive	53	0	6	24	00:20:42,741	00:20:45,159
574	Richard!	Monica	joy	positive	53	1	6	24	00:20:45,911	00:20:47,161
575	Actually, I’m not here to complement the chef.	Richard	neutral	neutral	53	2	6	24	00:20:47,371	00:20:49,747
576	Ohh… Oh, that’s okay I hate when people come back to complement the chef.	Monica	neutral	neutral	53	3	6	24	00:20:49,915	00:20:53,459
577	Like I have nothing better to do!	Monica	neutral	neutral	53	4	6	24	00:20:53,627	00:20:56,045
578	So what’s up?	Monica	neutral	neutral	53	5	6	24	00:20:57,422	00:20:58,506
579	Well, it was great seeing you the other night.	Richard	joy	positive	53	6	6	24	00:20:58,674	00:21:01,384
580	Oh, good to see you too. Did you come down here to tell me that?	Monica	neutral	neutral	53	7	6	24	00:21:01,551	00:21:10,434
581	No! I came here to tell you something else. I came here to tell you I still love you.	Richard	joy	positive	53	8	6	24	00:21:06,932	00:21:15,481
582	One pregnant woman at a time, please! I just want you to be okay.	Joey	disgust	negative	54	0	8	10	00:19:18,574	00:19:27,123
583	So forcing her to marry Bobby is gonna make that happen?	Rachel	sadness	negative	54	1	8	10	00:19:27,291	00:19:29,876
584	Maybe! Well! Well…so-so uh, what kind of music does Numb Nuts—Oh forget it! I can’t!	Joey	anger	negative	54	2	8	10	00:19:30,043	00:19:40,803
585	Joey, I am scared to death about this.	Dina	fear	negative	54	3	8	10	00:19:40,971	00:19:43,764
586	But I really think I can do it, I’m just gonna need some help.	Dina	fear	negative	54	4	8	10	00:19:43,932	00:19:46,642
587	And Bobby’s gonna be here the whole time.	Dina	neutral	neutral	54	5	8	10	00:19:46,810	00:19:50,771
588	You bet I am! And to answer your earlier question, we’re straight-up gangster rap.	Bobby	joy	positive	54	6	8	10	00:19:50,939	00:19:55,943
589	Look, Rachel’s told me how much easier you’ve made all this on her. Why can’t you do that for me?	Dina	anger	negative	54	7	8	10	00:19:59,698	00:20:07,445
590	Because! ‘Cause… ‘Cause you’re my baby sister!	Joey	sadness	negative	54	8	8	10	00:20:07,623	00:20:09,582
591	And you’re my big brother!	Dina	joy	positive	54	9	8	10	00:20:09,750	00:20:11,250
592	I mean, you’re my favorite guy in the whole world.	Dina	neutral	neutral	54	10	8	10	00:20:11,418	00:20:14,670
593	I’m not even scared to tell mom and dad.	Dina	neutral	neutral	54	11	8	10	0:20:14,838	0:20:17,174
594	I was scared of telling you.	Dina	fear	negative	54	12	8	10	0:20:17,174	0:20:20,476
595	Well I’d be scared of them, but all right.	Joey	fear	negative	54	13	8	10	00:20:21,261	00:20:24,138
596	Joey, I can’t stand the thought of having this baby with you mad at me.	Dina	sadness	negative	54	14	8	10	00:20:24,306	00:20:28,809
597	I want him to have his uncle.	Dina	sadness	negative	54	15	8	10	00:20:28,977	00:20:31,938
598	Is my baby gonna have his Uncle Joey?	Dina	sadness	negative	54	16	8	10	00:20:32,105	00:20:34,523
599	Of course he’s gonna have his Uncle Joey!	Joey	joy	positive	54	17	8	10	00:20:36,860	00:20:40,655
600	We’re gonna be all right. I mean, even if we’re not married this baby is gonna be so loved. Not just by us.	Dina	joy	positive	54	18	8	10	00:20:41,281	00:20:56,712
601	That’s right! By his uncle too!	Joey	joy	positive	54	19	8	10	0:20:51,083	0:20:52,460
602	And by you.	Bobby	joy	positive	54	20	8	10	0:20:52,460	0:20:56,763
603	Okay Bobby, why don’t we just come over here and let them have a little moment.	Rachel	neutral	neutral	54	21	8	10	0:20:59,466	0:21:03,179
604	Come here!	Joey	joy	positive	54	22	8	10	0:21:03,179	0:21:04,950
605	No! Seriously! What’s wrong with you?!	Rachel	anger	negative	54	23	8	10	00:21:12,396	00:21:15,106
606	I had a really nice time tonight.	Danny	joy	positive	55	0	5	10	00:10:50,608	00:10:53,443
607	So did I. I'm really glad Monica asked us out.	Rachel	joy	positive	55	1	5	10	00:10:53,611	00:10:56,738
608	I'd love to ask you in, but uh, my sister's visiting and I think she's asleep on the couch.	Danny	neutral	neutral	55	2	5	10	00:11:05,373	00:11:14,381
609	You're sister? You're sister's asleep on the couch? Ohhh! I saw	Rachel	surprise	positive	55	3	5	10	00:11:12,129	00:11:20,720
610	Oh hey, great, you're up. Rachel, this is my sister Krista. Krista, this is Rachel.	Danny	neutral	neutral	55	4	5	10	00:11:24,475	00:11:26,559
611	Hi!	Rachel	joy	positive	55	5	5	10	00:11:26,727	00:11:28,061
612	Nice to meet you. I wish you'd told me we were having company, I'd fix myself up!	Krista	surprise	positive	55	6	5	10	00:11:26,727	00:11:34,275
613	Like it would help.	Danny	neutral	neutral	55	7	5	10	0:11:31,273	0:11:32,441
614	You are so bad!	Krista	joy	positive	55	8	5	10	0:11:32,441	0:11:34,331
615	You are!	Danny	joy	positive	55	9	5	10	0:11:34,443	0:11:35,194
616	You are!	Krista	joy	positive	55	10	5	10	0:11:35,194	0:11:35,754
617	You are!	Danny	joy	positive	55	11	5	10	0:11:35,861	0:11:36,373
618	You are!	Krista	joy	positive	55	12	5	10	0:11:36,373	0:11:37,005
619	You are!	Danny	joy	positive	55	13	5	10	0:11:37,005	0:11:37,527
620	You are!	Krista	joy	positive	55	14	5	10	0:11:37,527	0:11:38,371
621	You are so dead! I'm gonna get you.	Danny	joy	positive	55	15	5	10	00:11:38,406	00:11:39,989
622	Uh, it was very nice meeting you.	Rachel	neutral	neutral	55	16	5	10	00:11:50,292	00:11:52,502
623	Oh my God, it's that Victoria's Secret model. Something... something Goodacre.	Chandler	surprise	positive	56	0	1	7	00:02:19,472	00:02:24,643
624	Hi Mom, it's Jill.	Jill	neutral	neutral	56	1	1	7	00:02:23,309	00:02:24,643
625	She's right, it's Jill. Jill Goodacre. Oh my God. I am trapped in an ATM vestibule with Jill Goodacre!	Chandler	surprise	positive	56	2	1	7	00:02:24,894	00:02:33,527
626	Yeah, I'm fine. I'm just stuck at the bank, in an ATM vestibule.	Jill	neutral	neutral	56	3	1	7	00:02:42,996	00:02:46,874
627	Jill says vestibule... I'm going with vestibule.	Chandler	neutral	neutral	56	4	1	7	00:02:47,125	00:02:51,503
628	I'm fine. No, I'm not alone... I don't know, some guy.	Jill	neutral	neutral	56	5	1	7	00:02:52,380	00:02:57,718
629	Oh! Some guy. Some guy. 'Hey Jill, I saw you with some guy last night. Yes, he was	Chandler	joy	positive	56	6	1	7	00:02:57,969	00:03:08,103
631	Are you seeing anybody right now?	Chandler	neutral	neutral	57	1	4	10	0:05:18,667	0:05:20,827
632	Og-ee-op, I’m not asking for me, I’m… I mean… No, I’m-I’m not gay, I’m not asking you out.	Chandler	fear	negative	57	2	4	10	00:05:21,362	00:05:28,869
633	I’m not-I’m not-I’m not gay!	Chandler	fear	negative	57	3	4	10	00:05:27,201	00:05:33,040
634	Personal shopping? What is that? Like where you walk around with snooty rich people and tell them what to buy?	Phoebe	neutral	neutral	58	0	4	13	00:02:32,861	00:02:38,407
635	Uh-huh.	Rachel	neutral	neutral	58	1	4	13	0:02:38,575	0:02:39,243
636	That sounds great!	Phoebe	surprise	positive	58	2	4	13	0:02:39,243	0:02:41,941
637	Hey!	Joey	neutral	neutral	58	3	4	13	00:02:43,121	00:02:44,538
638	Umm, excuse me, we switched apartments. You can’t eat are food anymore, that-that gravy train had ended.	Monica	anger	negative	58	4	4	13	00:02:45,248	00:02:51,044
639	There’s gravy?	Joey	surprise	positive	58	5	4	13	00:02:51,629	00:02:52,921
640	If you have the big apartment you have to deal with people coming over all the time.	Monica	neutral	neutral	58	6	4	13	00:02:54,299	00:02:57,467
641	That fridge has got to be stocked, okay, that’s your department now.	Monica	neutral	neutral	58	7	4	13	00:02:57,635	00:03:00,721
642	What are you doing?	Monica	neutral	neutral	58	8	4	13	0:03:04,642	0:03:05,602
643	I think I left a donut up here.	Joey	neutral	neutral	58	9	4	13	0:03:05,602	0:03:08,138
644	So, in conclusion, the lines all go up , so I’m happy.	Doug	neutral	neutral	59	0	3	24	00:20:58,548	00:21:03,552
645	Great job team!	Doug	joy	positive	59	1	3	24	0:21:04,429	0:21:05,361
646	Tomorrow at 8:30.	Doug	neutral	neutral	59	2	3	24	0:21:05,361	0:21:06,819
647	Phil!	Doug	joy	positive	59	3	3	24	0:21:07,349	0:21:07,901
648	Nice job.	Doug	joy	positive	59	4	3	24	0:21:07,901	0:21:08,653
649	Stevens!	Doug	joy	positive	59	5	3	24	0:21:08,653	0:21:09,780
650	Way to go!	Doug	joy	positive	59	6	3	24	0:21:09,780	0:21:10,558
651	Joel-burg, you maniac!	Doug	joy	positive	59	7	3	24	00:21:10,644	00:21:12,853
652	I love ya!	Doug	joy	positive	59	8	3	24	00:21:13,105	00:21:14,689
653	Bing!	Doug	joy	positive	59	9	3	24	00:21:17,109	00:21:20,695
656	Oh, excuse me. I forgot my briefcase y'know, by accident.	Stevens	neutral	neutral	61	0	3	24	00:21:20,988	00:21:26,200
657	Of course, you did.	Doug	joy	positive	61	1	3	24	0:21:26,493	0:21:27,295
658	Forgot something else too ya bastard!	Doug	joy	positive	61	2	3	24	0:21:27,295	0:21:28,713
659	Well, what about you?	Doug	neutral	neutral	61	3	3	24	00:21:32,749	00:21:34,792
660	You’re not feeling left out or anything are ya?	Doug	neutral	neutral	61	4	3	24	00:21:35,043	00:21:41,465
661	No. No, not at all, that’s-that’s ridiculous.	Chandler	sadness	negative	61	5	3	24	00:21:38,880	00:21:41,465
662	Everybody else got one, and you want one too. Don’t you?	Doug	joy	positive	61	6	3	24	00:21:41,675	00:21:44,885
663	Ye-ye-yeah, yes I do!	Chandler	sadness	negative	61	7	3	24	00:21:48,223	00:21:49,557
664	Now get on out of here, you!	Doug	joy	positive	61	8	3	24	00:21:49,850	00:21:51,976
665	Hey Bob.	Chandler	neutral	neutral	62	0	8	5	00:02:34,362	00:02:37,698
666	Hey! How’s my pal Toby doing today?	Bob	joy	positive	62	1	8	5	00:07:23,484	00:07:26,736
667	If I see him, I’ll ask.	Chandler	neutral	neutral	62	2	8	5	00:07:26,904	00:07:29,364
668	Toby!	Bob	joy	positive	62	3	8	5	00:07:29,532	00:07:32,033
670	Yeah!	Chandler	joy	positive	62	5	8	5	0:07:36,664	0:07:37,166
671	Oh then you know each other.	Mr. Franklin	neutral	neutral	62	6	8	5	0:07:37,166	0:07:38,543
672	We’re on a semi-first name basis.	Chandler	neutral	neutral	62	7	8	5	00:07:38,666	00:07:41,126
673	What do you think of adding him to our team?	Mr. Franklin	neutral	neutral	62	8	8	5	00:07:41,711	00:07:43,837
674	Bob? Ooh, working here with us? Everyday? Yeah, I don’t know if he has what it takes.	Chandler	surprise	negative	62	9	8	5	00:07:44,005	00:07:51,761
675	Really? They love him down on six.	Mr. Franklin	surprise	negative	62	10	8	5	00:07:51,929	00:07:55,807
676	But this is eleven. It’s almost twice as hard up here.	Chandler	neutral	neutral	62	11	8	5	00:07:56,601	00:08:04,024
677	Hey! Guess what I got for your wedding!	Ross	joy	positive	63	0	7	20	00:09:56,137	00:09:57,846
678	A freakish thin date with a hanger for her head?	Chandler	neutral	neutral	63	1	7	20	00:09:58,014	00:10:07,772
679	No. Rachel hooked me up with a tux! But not just any tux, Batman’s tux!	Ross	joy	positive	63	2	7	20	00:10:01,851	00:10:07,772
680	What?	Chandler	surprise	negative	63	3	7	20	00:10:08,441	00:10:09,774
681	That’s right! Made expressly for Val Kilmer and worn by him in the hit film…that Batman film he was in.	Ross	joy	positive	63	4	7	20	00:10:08,441	00:10:17,699
682	You can’t wear that! I’m wearing the famous tux! James Bond’s tux!	Chandler	anger	negative	63	5	7	20	00:10:18,367	00:10:22,495
683	So?	Ross	neutral	neutral	63	6	7	20	00:10:20,828	00:10:22,495
684	So—If you wear that you’ll make mine less special.	Chandler	sadness	negative	63	7	7	20	00:10:22,663	00:10:26,416
685	Sorry, I just don’t like the idea of when I say "I do," he’s thinking, "Yeah, I’d do her too!"	Chandler	anger	negative	64	0	7	16	00:02:15,301	00:02:20,180
686	Well then we still have a problem.	Monica	neutral	neutral	64	1	7	16	0:02:22,350	0:02:24,082
687	Yeah!	Chandler	neutral	neutral	64	2	7	16	0:02:24,082	0:02:25,209
688	With what?	Phoebe	neutral	neutral	64	3	7	16	0:02:25,209	0:02:25,442
689	Well, we’re trying to find someone to perform our wedding and they’re all either boring or annoying or y’know, can’t stop staring at the ladies.	Monica	neutral	neutral	64	4	7	16	00:02:25,562	00:02:32,359
690	Oo! You should have one of us do it!	Phoebe	joy	positive	64	5	7	16	00:02:35,864	00:02:37,781
691	Phoebe, we’re getting	Monica	neutral	neutral	64	6	7	16	00:02:37,991	00:02:41,118
692	No! No! It’s-it’s uh a real thing! Anyone can get ordained on the Internet and perform like weddings and stuff!	Phoebe	joy	positive	64	7	7	16	00:02:41,995	00:02:47,833
695	I call it!!	Joey	joy	positive	64	8	7	16	00:02:48,084	00:02:49,085
696	What?! No! It was my idea!	Phoebe	anger	negative	64	9	7	16	00:02:50,628	00:02:52,629
697	Guys thank you very much but neither of you is marrying us.	Chandler	neutral	neutral	64	10	7	16	00:02:52,797	00:02:56,133
698	Does calling it not mean anything anymore?!	Joey	anger	negative	64	11	7	16	00:02:56,301	00:02:58,468
699	We are going to have a legitimate member of the clergy! And when I say legitimate I mean, gay and in control of his saliva!	Chandler	neutral	neutral	64	12	7	16	00:03:02,348	00:03:07,811
700	See, I see.... big passion in your future.	Ross	joy	positive	65	0	1	7	00:08:11,240	00:08:15,702
701	Really?	Rachel	surprise	positive	65	1	1	7	00:08:15,912	00:08:17,496
702	I do.	Ross	neutral	neutral	65	2	1	7	00:08:17,663	00:08:19,039
703	Oh Ross, you're so great. [she playfully rubs his head and gets up]	Rachel	joy	positive	65	3	1	7	00:08:19,790	00:08:34,554
706	That was supposed to be a good thing, I forget why.	Phoebe	neutral	neutral	66	1	3	6	00:14:22,611	00:14:25,947
707	Just listen, Monica, I, do you know, okay, do you know, I couldn’t sleep for like a month because I got like a dot of ink on one of the sofa cushions.	Phoebe	neutral	neutral	66	2	3	6	00:14:28,117	00:14:35,623
708	Well, you-you coulda just turned the cushion over.	Monica	neutral	neutral	66	3	3	6	00:14:36,166	00:14:38,459
709	Yeah, I would’ve except I had a big spaghetti stain on the other side.	Phoebe	neutral	neutral	66	4	3	6	00:14:38,669	00:14:41,661
710	What?!?!	Monica	surprise	negative	66	5	3	6	00:14:41,964	00:14:42,964
711	Okay, this is what I’m talking about, this. I-I need to live in a land where people can spill.	Phoebe	neutral	neutral	66	6	3	6	00:14:43,257	00:14:48,761
712	You can spill. In the sink.	Monica	neutral	neutral	66	7	3	6	00:14:50,055	00:14:53,641
713	Aw, honey it’s not your fault, y'know this is who you are, and I love you, and I want us to be friends, and if I keep living here I don’t see that happening.	Phoebe	sadness	negative	66	8	3	6	00:14:58,939	00:15:04,819
714	I love you, too.	Monica	joy	positive	66	9	3	6	00:15:06,947	00:15:09,324
715	Aww, good. What?	Phoebe	joy	positive	66	10	3	6	00:15:06,947	00:15:13,703
716	What? I’m just said.	Monica	sadness	negative	66	11	3	6	00:15:15,497	00:15:16,998
717	No you’re not, you’re wondering which cushion it is.	Phoebe	neutral	neutral	66	12	3	6	00:15:17,791	00:15:20,460
718	Oh my God! Are you serious?!	Rachel	surprise	positive	67	0	6	3	0:08:11,115	0:08:12,492
719	Uh-huh.	Ross	neutral	neutral	67	1	6	3	0:08:12,492	0:08:13,724
720	I would love to live with you Ross.. that’s-that’s great! Thank you!	Rachel	joy	positive	67	2	6	3	00:08:15,369	00:08:18,413
721	Well, I’m-I’m just glad I could, y’know, help you out.	Ross	neutral	neutral	67	3	6	3	00:08:18,581	00:08:20,957
723	Ross-Ross, you have no idea what this means to me!	Rachel	joy	positive	67	5	6	3	00:08:30,259	00:08:32,594
724	I mean, I mean I was gonna be homeless.	Rachel	sadness	negative	67	6	6	3	0:08:32,762	0:08:34,389
725	You just saved me!	Rachel	joy	positive	67	7	6	3	0:08:34,389	0:08:35,951
726	You’re my hero!	Rachel	joy	positive	67	8	6	3	0:08:35,951	0:08:37,142
727	Hero, I uh, I don’t know—well, all right.	Ross	neutral	neutral	67	9	6	3	00:08:38,476	00:08:41,019
728	Oh, I have to go tell Monica what a wonderful brother she has!	Rachel	joy	positive	67	10	6	3	00:08:41,938	00:08:45,732
729	Oh please! You’re gonna say things now, aren’t ya?	Ross	joy	positive	67	11	6	3	00:08:55,701	00:08:58,495
730	No.	Phoebe	neutral	neutral	67	12	6	3	0:08:59,372	0:08:59,915
731	No, I won’t.	Phoebe	neutral	neutral	67	13	6	3	0:08:59,915	0:09:01,560
732	But I should tell you this, this exact same thing happened to my roommate Denise.	Phoebe	neutral	neutral	67	14	6	3	00:09:01,666	00:09:06,586
733	She moved in with a guy who was secretly married to her and he said he didn’t love her, but he really did, and it just blew up!	Phoebe	anger	negative	67	15	6	3	00:09:06,754	00:09:12,968
744	...Dammit, hire the girl! Okay, everybody ready?	Director	anger	negative	68	0	1	6	00:13:34,730	00:13:39,317
745	Uh, listen, I just wanna thank you for this great opportunity.	Joey	joy	positive	68	1	1	6	00:13:40,069	00:13:43,738
746	Lose the robe.	Director	neutral	neutral	68	2	1	6	00:13:44,990	00:13:46,032
747	Me?	Joey	surprise	negative	68	3	1	6	00:13:47,117	00:13:48,159
748	That's great.	Chandler	joy	positive	69	0	1	5	00:10:00,223	00:10:04,270
749	Well, I'm gonna get another espresso. Can I get you another latte?	Chandler	neutral	neutral	69	1	1	5	00:10:04,270	00:10:06,938
750	No, no, I'm still working on mine.	Janice	neutral	neutral	69	2	1	5	00:10:10,067	00:10:13,153
751	That's it?	Chandler	surprise	negative	69	3	1	5	00:10:17,783	00:10:18,825
752	Yeah, it was really hard.	Phoebe	sadness	negative	69	4	1	5	00:10:19,076	00:10:20,493
753	Oh, yeah, that hug looked pretty brutal.	Chandler	neutral	neutral	69	5	1	5	00:10:20,953	00:10:22,871
754	Ok, you weren't there.	Phoebe	anger	negative	69	6	1	5	00:10:23,539	00:10:24,831
755	Wow! That’s ah, that’s pretty nice!	Tony	joy	positive	70	0	4	2	00:10:11,611	00:10:14,404
756	Pretty nice?	Joey	neutral	neutral	70	1	4	2	00:10:14,472	00:10:16,489
757	You’ll have to pardon my roommate, he wanted to marry this.	Chandler	neutral	neutral	70	2	4	2	00:10:16,907	00:10:19,618
758	We don’t have 50 bucks, but would you be willing to trade for it? We’ve got a canoe.	Tony	neutral	neutral	70	3	4	2	00:10:20,703	00:10:25,373
759	Y'know, I, I really don’t think we need a canoe.	Chandler	neutral	neutral	70	4	4	2	00:10:24,332	00:10:35,717
760	You gotta take the canoe!	Tony	anger	negative	70	5	4	2	00:10:35,885	00:10:37,260
761	All right, just, just take the entertainment center, and then when you get home, throw the canoe away!	Chandler	neutral	neutral	70	6	4	2	00:10:35,885	00:10:43,308
762	We’re not throwing it away! I built that canoe!	Peter	anger	negative	70	7	4	2	00:10:46,520	00:10:49,564
763	Good for you!!	Joey	anger	negative	70	8	4	2	00:10:50,816	00:10:52,400
764	Pheebs?	Rachel	neutral	neutral	71	0	1	4	0:15:12,036	0:15:12,120
765	Yeah?	Phoebe	neutral	neutral	71	1	1	4	0:15:12,120	0:15:13,767
766	Okay. Then I guess it’s just, wait here then. Hi. I need one fake ticket to Yemen.	Chandler	neutral	neutral	72	0	4	15	00:14:30,286	00:14:33,705
767	One ticket to Yemen?	Ticket Counter Attendant	surprise	negative	72	1	4	15	00:14:36,083	00:14:39,085
768	Oh no-no-no, no. No, no, no, I just, I just need a pretend ticket.	Chandler	neutral	neutral	72	2	4	15	00:14:42,923	00:14:45,466
769	I’m sorry sir, I don’t understand.	Ticket Counter Attendant	surprise	negative	72	3	4	15	00:14:45,634	00:14:47,677
770	What would you give to a kid if he wanted a ticket to play with?	Chandler	neutral	neutral	72	4	4	15	00:14:47,845	00:14:50,847
771	Are you travelling with a child?	Ticket Counter Attendant	neutral	neutral	72	5	4	15	00:14:51,015	00:14:53,516
772	No.	Chandler	neutral	neutral	72	6	4	15	00:14:54,768	00:14:56,436
773	All right, y’know what, she’s gonna think that I’m handing you a credit card, but what I’m really gonna do is hand you a library card.	Chandler	neutral	neutral	72	7	4	15	00:14:57,688	00:15:04,736
776	Okay, but this is the last time.	Chandler	neutral	neutral	73	0	3	21	00:08:04,525	00:08:06,568
777	With a chick-chick here, and a chick-chick there.	Chandler	joy	positive	73	1	3	21	00:08:07,904	00:08:10,155
778	Here a chick, there a chick, everywhere a chick-chick--chickeeeen.	Chandler	joy	positive	73	2	3	21	00:08:10,323	00:08:13,074
779	Hey.	Joey	neutral	neutral	73	3	3	21	0:08:16,871	0:08:18,123
780	Hey.	Chandler	neutral	neutral	73	4	3	21	0:08:18,123	0:08:18,321
781	How’s she doing?	Joey	neutral	neutral	73	5	3	21	0:08:18,414	0:08:19,376
782	She?	Chandler	surprise	positive	73	6	3	21	0:08:19,376	0:08:20,335
783	Well yeah, don’t-don’t you think it’s a she?	Joey	neutral	neutral	73	7	3	21	00:08:20,458	00:08:23,919
784	I don’t know. I can’t tell, what ever it was went back in too quickly.	Chandler	neutral	neutral	73	8	3	21	00:08:24,795	00:08:38,392
785	Well, anyway, I got to go change, I’m ah, meeting some of the cast for drinks.	Joey	neutral	neutral	73	9	3	21	00:08:40,478	00:08:43,438
786	Excuse me?	Chandler	surprise	negative	73	10	3	21	00:08:43,606	00:08:44,898
787	What?	Joey	neutral	neutral	73	11	3	21	00:08:45,066	00:08:46,566
788	Okay, good, so there you go. Go with Vince.	Joey	joy	positive	74	0	3	23	00:07:09,762	00:07:12,514
789	Yeah, but Jason's really sensitive.	Phoebe	neutral	neutral	74	1	3	23	00:07:12,682	00:07:14,516
790	Well sensitive is important, pick him.	Chandler	neutral	neutral	74	2	3	23	0:07:14,684	0:07:16,656
791	Yeah.	Phoebe	neutral	neutral	74	3	3	23	0:07:16,656	0:07:18,077
792	Oh sure, go with the sissy.	Joey	disgust	negative	74	4	3	23	00:07:18,187	00:07:20,981
793	Jason is not a sissy!	Phoebe	anger	negative	74	5	3	23	00:07:22,275	00:07:24,317
794	Oh no-no-no-no, I meant Chandler.	Joey	anger	negative	74	6	3	23	00:07:24,485	00:07:26,695
795	Hi.	Ross	neutral	neutral	75	0	1	1	00:19:28,917	00:19:30,251
796	So uh, apparently people are familiar with the Europe story?	Rachel	neutral	neutral	76	0	8	4	00:19:30,419	00:19:34,088
797	Yeah.	Ross	neutral	neutral	76	1	8	4	00:19:34,256	00:19:36,132
798	Listen about that, the whole uh, who came on to who thing really doesn’t matter.	Ross	neutral	neutral	76	2	8	4	00:19:34,256	00:19:40,219
799	I mean, I think it would’ve happened either way.	Ross	neutral	neutral	76	3	8	4	00:19:40,387	00:19:47,393
800	I mean if you hadn’t initiated it I-I-I know I would’ve.	Ross	neutral	neutral	76	4	8	4	00:19:43,515	00:19:47,393
801	It was an amazing night.	Rachel	joy	positive	76	5	8	4	0:19:49,396	0:19:50,868
802	It was. It was an amazing night.	Ross	joy	positive	76	6	8	4	0:19:50,868	0:19:53,621
803	You think it looked amazing?	Rachel	sadness	negative	76	7	8	4	00:19:56,153	00:19:59,280
804	Do we have a name yet?	Dr. Long	neutral	neutral	77	0	8	24	0:09:57,918	0:09:59,128
805	No, not yet.	Rachel	neutral	neutral	77	1	8	24	0:09:59,128	0:10:00,797
806	That’s fine, for now we’ll just call her Baby Girl Green.	Dr. Long	neutral	neutral	77	2	8	24	00:10:00,880	00:10:04,633
807	Oh no, Baby Girl Geller-Green.	Rachel	neutral	neutral	77	3	8	24	0:10:04,800	0:10:07,053
808	Hello baby girl.	Rachel	joy	positive	77	4	8	24	0:10:07,053	0:10:08,096
809	Ah-ha, nowhere to run!	Ross	joy	positive	78	0	6	17	00:21:08,850	00:21:11,811
810	I don’t like sitting up here! I’m just gonna over	Rachel	anger	negative	78	1	6	17	00:21:13,605	00:21:16,315
811	No Rachel! They got here first!	Phoebe	anger	negative	78	2	6	17	00:21:16,483	00:21:18,150
812	Why is Ross doing that?	Phoebe	neutral	neutral	78	3	6	17	0:21:27,452	0:21:29,094
813	DANGER	Ross	fear	negative	78	4	6	17	0:21:29,094	0:21:29,757
814	Oh my God! Why is he jumping on those women!	Rachel	surprise	negative	78	5	6	17	00:21:29,871	00:21:34,709
815	No that’s all right. Don’t worry about it.	Joey	neutral	neutral	79	0	6	18	00:16:23,732	00:16:28,403
816	Oh but look! That’s gonna leave a stain!	Rachel	disgust	negative	79	1	6	18	00:16:28,570	00:16:31,072
817	Rach! Hey! It’s fine! You’re at Joey’s!	Joey	joy	positive	79	2	6	18	00:16:31,240	00:16:35,284
818	Really?	Rachel	surprise	positive	79	3	6	18	0:16:35,828	0:16:36,540
819	Yeah! Look!	Joey	neutral	neutral	79	4	6	18	0:16:36,540	0:16:38,474
820	I’ve never lived like this before.	Rachel	disgust	negative	79	5	6	18	0:16:43,752	0:16:45,554
821	I know.	Joey	neutral	neutral	79	6	6	18	0:16:45,554	0:16:47,358
822	All right, don’t waste it, I mean its still food.	Joey	neutral	neutral	79	7	6	18	00:16:50,926	00:16:53,803
823	Hey Joey, is this the bed where Olivia lost her virginity?	Rachel	neutral	neutral	80	0	9	19	00:03:52,983	00:03:55,945
824	I don't know, but one of the extras sure did! Hey, listen Rach. Thanks again for coming down to watch my scenes!	Joey	joy	positive	80	1	9	19	00:03:56,153	00:04:02,493
825	Oh, please!Honey, just the fact that you want me here to support you, I'm...OH MY GOD!Is that Christian Sanders?He's so	Rachel	surprise	positive	80	2	9	19	00:04:02,701	00:04:11,210
826	Also so	Joey	neutral	neutral	80	3	9	19	00:04:11,418	00:04:14,088
827	Oh, in my head he's done some pretty "not-gay-stuff"!	Rachel	neutral	neutral	80	4	9	19	00:04:14,255	00:04:18,175
828	Well, at the Christmas party him and Santa did some definitely gay stuff!	Joey	neutral	neutral	80	5	9	19	00:04:18,384	00:04:22,763
829	OK, you've got to promise that you'll never, ever tell Ross that I told you.	Joey	neutral	neutral	81	0	1	7	00:11:33,150	00:11:37,946
830	About what?	Monica	neutral	neutral	81	1	1	7	0:11:38,155	0:11:40,950
831	He's planning your birthday party.	Joey	neutral	neutral	81	2	1	7	0:11:40,950	0:11:41,092
832	Oh my God! I love him!	Monica	joy	positive	81	3	1	7	00:11:42,743	00:11:44,577
833	You'd better act surprised.	Joey	fear	negative	81	4	1	7	00:11:44,829	00:11:46,287
834	About what?	Phoebe	neutral	neutral	81	5	1	7	0:11:46,539	0:11:47,381
835	My surprise party!	Monica	joy	positive	81	6	1	7	0:11:47,381	0:11:48,773
836	What surprise party?	Phoebe	surprise	positive	81	7	1	7	0:11:48,773	0:11:48,918
837	Oh stop it. Joey already told me.	Monica	joy	positive	81	8	1	7	00:11:49,041	00:11:53,086
838	Well, he didn't tell me.	Phoebe	neutral	neutral	81	9	1	7	00:11:53,713	00:11:55,213
839	Hey, don't look at me. This is Ross's thing.	Joey	neutral	neutral	81	10	1	7	00:11:55,881	00:11:58,758
840	This is so typical. I'm always the last one to know everything.	Phoebe	anger	negative	81	11	1	7	00:11:59,009	00:12:02,303
841	No, you are not. We tell you stuff.	Monica	neutral	neutral	81	12	1	7	0:12:02,555	0:12:04,697
842	Yuh-huh!	Phoebe	anger	negative	81	13	1	7	0:12:04,697	0:12:05,287
843	I was the last one to know when Chandler got bitten by the peacock at the zoo.	Phoebe	anger	negative	81	14	1	7	00:12:05,391	00:12:10,019
844	I was the last one to know when you had a crush on Joey when he was moving in.	Phoebe	anger	negative	81	15	1	7	00:12:10,771	00:12:13,815
845	Looks like I was second to last.	Phoebe	surprise	positive	81	16	1	7	00:12:16,068	00:12:18,820
846	Chandler, we still haven’t gotten an RSVP from your dad.	Monica	neutral	neutral	82	0	7	22	00:03:07,687	00:03:10,981
847	Oh! Right. Umm, maybe that’s because I didn’t send him an invitation.	Chandler	neutral	neutral	82	1	7	22	00:03:11,232	00:03:15,777
848	Chandler! He’s your father. he should be at the wedding.	Monica	anger	negative	82	2	7	22	00:03:17,155	00:03:20,032
849	I don’t even know the man. Okay? We’re not that close. I haven’t seen him in years.	Chandler	disgust	negative	82	3	7	22	00:03:20,200	00:03:24,203
850	Well what are you gonna do when he finds out he wasn’t even asked?!	Monica	sadness	negative	82	4	7	22	00:03:24,370	00:03:26,914
852	It’s not like we run in the same circles.	Chandler	neutral	neutral	82	5	7	22	00:03:27,081	00:03:29,374
853	I hang out with you guys, and he stars in a drag show in Vegas.	Chandler	disgust	negative	82	6	7	22	00:03:29,542	00:03:35,547
854	Ooh, I think I wanna trade circles.	Phoebe	neutral	neutral	82	7	7	22	00:03:35,965	00:03:38,342
857	Nobody is gonna be staring at the bride when the father of the groom is wearing a back-less dress.	Chandler	disgust	negative	82	9	7	22	00:03:39,260	00:03:45,724
858	So what! As long as he’s not wearing a white dress and a veil I don’t care.	Monica	neutral	neutral	82	10	7	22	00:03:47,227	00:03:50,646
859	Okay, I think I need to do some shopping.	Phoebe	neutral	neutral	82	11	7	22	00:03:50,813	00:03:53,273
860	Hello! Who’s in there?	Charlton Heston	neutral	neutral	83	0	4	14	00:15:41,941	00:15:44,984
861	How ya doin’?	Joey	neutral	neutral	83	1	4	14	00:15:50,199	00:15:51,616
862	Who in the hell are you?	Charlton Heston	anger	negative	83	2	4	14	00:15:52,576	00:15:54,577
863	I guess you wouldn’t believe me if I said I was Kurt Douglas, huh?	Joey	neutral	neutral	83	3	4	14	00:15:54,745	00:15:58,247
864	No-no, Rachel, don’t get it! He can’t see us!	Monica	fear	negative	84	0	4	20	00:20:58,674	00:21:01,050
865	No, yeah! The groom cannot see the bride!	Phoebe	anger	negative	84	1	4	20	00:21:01,218	00:21:03,761
866	I’m not gonna marry Chandler!	Rachel	anger	negative	84	2	4	20	00:21:03,929	00:21:05,888
867	Not after this!	Phoebe	anger	negative	84	3	4	20	00:21:06,056	00:21:08,224
868	Okay, you guys, just relax. I doooo.	Rachel	neutral	neutral	84	4	4	20	00:21:09,685	00:21:25,616
869	I gotta go.	Joshua	neutral	neutral	84	5	4	20	00:21:22,823	00:21:25,616
870	Oh, wait, Joshua! Joshua! Yeah, well, that oughta do it.	Rachel	sadness	negative	84	6	4	20	00:21:22,823	00:21:33,165
871	Sorry I'm late, but I left late.	Rachel	neutral	neutral	85	0	5	9	00:06:08,785	00:06:10,660
872	Okay.	Phoebe	neutral	neutral	85	1	5	9	00:06:11,245	00:06:13,038
873	So Pheebs, what is the book about?	Rachel	neutral	neutral	85	2	5	9	00:06:13,748	00:06:16,291
874	I thought you said you read it in high school.	Phoebe	neutral	neutral	85	3	5	9	00:06:16,542	00:06:18,293
875	Well yeah, but then I remembered I started it and there was this pep rally and I was, I was on top of the pyramid but anyway—umm, what is this book about?	Rachel	neutral	neutral	85	4	5	9	00:06:18,503	00:06:25,550
876	Excuse me, can I, can I bum one of those?	Rachel	neutral	neutral	86	0	5	18	00:08:59,580	00:09:01,665
877	Y'know what, actually… Okay, okay, okay, what's so funny over here?	Rachel	neutral	neutral	86	1	5	18	00:09:05,920	00:09:08,630
878	I thought you didn't smoke.	Nancy	surprise	positive	86	2	5	18	00:09:08,798	00:09:10,840
879	Oh, I thought you guys meant marijuana cigarettes, y'know?	Rachel	neutral	neutral	86	3	5	18	00:09:11,008	00:09:15,845
880	Y'know what I mean, like dubbies?	Rachel	neutral	neutral	86	4	5	18	00:09:17,265	00:09:18,932
881	And I actually, I thought to myself, "Wow, those guys are crazy!"	Rachel	surprise	positive	86	5	5	18	00:09:21,060	00:09:24,229
882	But no, I actually smoke the regular ones all, all the time.	Rachel	neutral	neutral	86	6	5	18	00:09:24,397	00:09:26,898
883	We get high.	Kim	neutral	neutral	86	7	5	18	00:09:27,900	00:09:28,942
884	Oh, me too.	Rachel	neutral	neutral	86	8	5	18	00:09:31,612	00:09:33,321
885	I'm kidding.	Kim	neutral	neutral	86	9	5	18	00:09:34,699	00:09:36,658
886	Oh, me too.	Rachel	joy	positive	86	10	5	18	00:09:36,993	00:09:38,702
887	Oh, are you sure you're ok?	Rachel	sadness	negative	87	0	1	5	0:21:55,897	0:21:57,441
888	Yeah.	Ross	neutral	neutral	87	1	1	5	0:21:57,441	0:21:58,247
889	Does it still hurt?	Rachel	sadness	negative	87	2	1	5	0:21:58,483	0:22:00,075
890	Yeah.	Ross	sadness	negative	87	3	1	5	0:22:00,075	0:22:00,532
891	What a neat idea. All your clothes match. I'm gonna do this.	Phoebe	joy	positive	87	4	1	5	00:22:03,113	00:22:06,949
892	Hi.	Monica	neutral	neutral	87	5	1	5	00:22:08,744	00:22:09,744
893	Hey, how'd it go?	Phoebe	neutral	neutral	87	6	1	5	00:22:09,953	00:22:10,995
894	Excellent.	Joey	joy	positive	87	7	1	5	00:22:11,204	00:22:12,246
895	We ripped that couple apart, and kept the pieces for ourselves.	Monica	joy	positive	87	8	1	5	00:22:12,497	00:22:16,751
896	What a beautiful story. Hey, I'm fine by the way.	Ross	joy	positive	87	9	1	5	00:22:18,003	00:22:23,090
897	You know what? You are right. I	Phoebe	neutral	neutral	88	0	9	21	00:20:49,673	00:20:52,625
898	Good for you Pheebs!	Rachel	joy	positive	88	1	9	21	00:20:52,793	00:20:55,878
899	Ok.	Phoebe	neutral	neutral	88	2	9	21	00:20:56,046	00:20:57,380
900	Okay If you guys have microphones in there too, I didn't mean	Phoebe	neutral	neutral	88	3	9	21	00:20:59,800	00:21:04,637
901	This sucks! I didn’t know I had to stay up all night before I went to this stupid sleep clinic! I’m so tired!	Joey	anger	negative	89	0	4	20	00:09:22,478	00:09:29,651
902	It’s 6:00.	Chandler	neutral	neutral	89	1	4	20	00:09:31,195	00:09:33,151
904	Hi!	Rachel	joy	positive	89	2	4	20	00:09:34,448	00:09:35,824
906	Yeah, Rach, I think you’re handling that really well.	Joey	neutral	neutral	89	4	4	20	00:09:41,163	00:09:43,498
907	Handling it?	Rachel	neutral	neutral	89	5	4	20	00:09:44,458	00:09:45,917
908	What do you mean, handling it?	Rachel	joy	positive	89	6	4	20	0:09:46,085	0:09:47,097
909	There’s nothing to handle.	Rachel	joy	positive	89	7	4	20	0:09:47,097	0:09:48,219
910	Now, maybe I would have a problem with this if it wasn’t for me and Joshua.	Rachel	neutral	neutral	89	8	4	20	00:09:48,337	00:09:52,757
911	Y’know, they’re not gonna get married anyway!	Rachel	anger	negative	89	9	4	20	0:09:52,925	0:09:55,136
912	What?	Chandler	surprise	negative	89	10	4	20	0:09:55,136	0:09:56,593
913	Come on!	Rachel	anger	negative	89	11	4	20	0:09:56,679	0:09:57,472
914	They rushed into this thing so fast it’s ridiculous!	Rachel	disgust	negative	89	12	4	20	0:09:57,472	0:10:00,734
917	And somewhere along the way, one of them is gonna realise what they’ve done and they’re call the whole thing off.	Rachel	neutral	neutral	89	15	4	20	00:10:03,811	00:10:08,148
918	I’m telling ya, you’re gonna be dancing at my wedding before you’re dancing at there’s.	Rachel	joy	positive	89	16	4	20	00:10:08,316	00:10:11,776
919	What the hell is this?!	Phoebe	surprise	negative	90	0	4	22	00:06:52,954	00:06:54,538
920	What, did you actually thought it would make me feel better to give me stuff that I can’t use for another two months?!	Phoebe	anger	negative	91	0	4	20	00:06:56,249	00:07:02,087
921	This sucks!	Phoebe	anger	negative	92	0	4	22	00:07:02,255	00:07:03,880
922	All right, what’s my next present?	Phoebe	neutral	neutral	92	1	4	22	00:07:06,592	00:07:08,135
924	All right, there’s a nuclear holocaust, I’m the last man on Earth. Would you go out with me?	Chandler	neutral	neutral	93	0	4	1	00:08:58,078	00:09:05,126
925	Enhh	Monica	neutral	neutral	93	1	4	1	00:09:07,547	00:09:09,089
926	I’ve got canned goods.	Chandler	neutral	neutral	93	2	4	1	00:09:11,634	00:09:12,759
927	Hey, you guys! Take a look at this! Check this baby out, dug me a hole!	Joey	surprise	positive	93	3	4	1	00:09:15,137	00:09:20,517
928	Excellent hole, Joe.	Chandler	neutral	neutral	93	4	4	1	00:09:22,728	00:09:24,813
929	Oh no! No!! My hole!!	Joey	surprise	negative	93	5	4	1	00:09:26,440	00:09:28,525
930	Ow!! Ow!!!	Monica	disgust	negative	93	6	4	1	00:09:28,693	00:09:30,819
931	What?! What?!! What is it?!	Joey	surprise	negative	93	7	4	1	00:09:30,987	00:09:32,404
932	My drinking?	Rachel	neutral	neutral	94	0	4	9	00:11:38,948	00:11:40,198
933	Oh, I must’ve said that after you left.	Joanna	neutral	neutral	94	1	4	9	00:11:41,617	00:11:44,244
934	Said what? Exactly.	Rachel	fear	negative	94	2	4	9	00:11:45,579	00:11:46,955
935	That you enjoyed the occasional drink…ing binge.	Joanna	neutral	neutral	94	3	4	9	00:11:47,123	00:11:48,915
936	Oh my God!! Ohh, that is it! I’m leaving! You are just a horrible person!	Rachel	disgust	negative	94	4	4	9	00:11:52,211	00:11:58,299
937	Wait-wait-wait-wait-wait-wait-wait-wait!!	Joanna	fear	negative	94	5	4	9	00:11:54,964	00:11:58,299
938	If you’re gonna get all sensitive about it!	Joanna	anger	negative	94	6	4	9	00:11:58,467	00:12:01,386
939	I don’t want to lose you.	Joanna	sadness	negative	94	7	4	9	00:12:01,554	00:12:02,929
940	What if I, create a position for you?	Joanna	neutral	neutral	94	8	4	9	00:12:03,097	00:12:05,640
941	I’ll make you an assistant buyer in this department.	Joanna	neutral	neutral	94	9	4	9	00:12:05,808	00:12:08,810
942	Say more things like that.	Rachel	joy	positive	94	10	4	9	00:12:10,229	00:12:12,731
943	You can have your own office, and a raise! Effective tomorrow.	Joanna	joy	positive	94	11	4	9	00:12:13,524	00:12:16,526
944	I’d need an expense account.	Rachel	neutral	neutral	94	12	4	9	0:12:17,319	0:12:18,779
945	Done!	Joanna	joy	positive	94	13	4	9	0:12:18,779	0:12:19,983
946	And an assistant.	Rachel	neutral	neutral	94	14	4	9	0:12:20,448	0:12:21,491
947	Sophie, get in here!	Joanna	joy	positive	94	15	4	9	0:12:21,491	0:12:23,063
948	Monica? You gonna be very proud of me. I just got us dates with two unbelievably cute nurses.	Rachel	joy	positive	95	0	5	3	00:04:00,782	00:04:04,409
949	Oh my!	Joey	surprise	positive	95	1	5	3	00:04:04,619	00:04:05,953
950	They're male nurses.	Rachel	neutral	neutral	95	2	5	3	00:04:07,372	00:04:09,206
951	Not in my head.	Joey	neutral	neutral	95	3	5	3	00:04:09,374	00:04:11,291
952	Anyway, they want to take us out Saturday night! What do you say?	Rachel	joy	positive	95	4	5	3	00:04:12,001	00:04:15,671
953	Umm. Umm. Umm. I don't think so.	Monica	joy	positive	95	5	5	3	0:04:21,386	0:04:22,304
954	What?	Rachel	surprise	positive	95	6	5	3	0:04:22,304	0:04:23,451
955	What are you talking about?!	Rachel	surprise	negative	95	7	5	3	00:04:23,638	00:04:25,097
956	You-you're the one who's been telling me to get over Ross and move on.	Rachel	anger	negative	95	8	5	3	00:04:25,348	00:04:29,059
957	I'm moving on, and you're moving on with me.	Rachel	neutral	neutral	95	9	5	3	00:04:29,310	00:04:31,395
958	Come on, give me one good reason why you don't wanna go.	Rachel	neutral	neutral	95	10	5	3	0:04:35,566	0:04:38,069
959	Umm, why don't you give	Monica	neutral	neutral	95	11	5	3	0:04:38,069	0:04:38,213
960	What?	Rachel	surprise	positive	95	12	5	3	0:04:42,407	0:04:44,579
961	Harder than it sounds. Isn't it?	Monica	neutral	neutral	95	13	5	3	0:04:44,579	0:04:45,331
962	Okay, you're coming with me, and I also told them that if we're still here when they get off that we'll go down to the cafeteria and have some	Rachel	neutral	neutral	95	14	5	3	00:04:45,994	00:04:54,751
963	Yep! There's always room for	Joey	neutral	neutral	95	15	5	3	00:04:51,207	00:04:54,751
964	Joey, how do you make	Rachel	neutral	neutral	95	16	5	3	00:04:58,172	00:05:00,132
965	Oh, it's easy. Yeah, I-I can do it with anything. Watch uh, Grandma's chicken salad	Joey	neutral	neutral	95	17	5	3	00:05:00,383	00:05:06,763
966	Hello, this is Monica...	Monica	neutral	neutral	96	0	1	17	00:14:02,007	00:14:04,217
967	Yeah???	Monica	neutral	neutral	96	1	1	17	00:14:04,635	00:14:05,760
968	Oh...	Monica	neutral	neutral	96	2	1	17	00:14:06,595	00:14:08,179
969	Okay, yes, we'll be right, we'll be right down.	Monica	neutral	neutral	96	3	1	17	0:14:08,430	0:14:09,942
970	Thank you.	Monica	neutral	neutral	96	4	1	17	0:14:09,942	0:14:10,778
971	Okay. Let’s bring it in.	Monica	neutral	neutral	97	0	3	9	00:04:23,888	00:04:25,514
972	Wait no, honey, honey throw it to me, throw it to me.	Rachel	neutral	neutral	97	1	3	9	00:04:25,682	00:04:27,140
973	Here you go.	Ross	neutral	neutral	97	2	3	9	00:04:27,308	00:04:29,559
974	That almost hit me in the face.	Rachel	anger	negative	97	3	3	9	00:04:31,104	00:04:33,772
976	Well, if the magician can open my beer with his but cheeks, then all right.	Chandler	neutral	neutral	98	1	3	12	00:01:44,896	00:01:48,732
977	Hey!	Chandler	joy	positive	99	0	7	19	0:05:24,907	0:05:25,575
978	Hey!	Monica	joy	positive	99	1	7	19	0:05:25,575	0:05:26,813
979	Y’know I’m-I’m really glad we decided not to sleep together before the wedding.	Chandler	joy	positive	99	2	7	19	00:05:26,909	00:05:30,495
980	Oh boy, me too!	Monica	joy	positive	99	3	7	19	00:05:30,705	00:05:32,998
981	Y’know I was thinking if we had a…a big fight and uh we broke up for a few hours	Chandler	neutral	neutral	99	4	7	19	00:05:33,541	00:05:38,211
982	Yeah?	Monica	fear	negative	99	5	7	19	00:05:38,379	00:05:39,522
983	Technically we could have sex again. What do you think, bossy and domineering?!	Chandler	neutral	neutral	99	6	7	19	00:05:38,379	00:05:46,136
984	The wedding is off, sloppy and immature!	Monica	anger	negative	99	7	7	19	00:05:46,304	00:05:48,972
985	That’s me! Come on!	Chandler	joy	positive	99	8	7	19	00:05:49,140	00:05:50,474
986	Okay. But wait, we can’t. My Cousin Cassie is in the guest room, we’re supposed to have lunch.	Monica	neutral	neutral	99	9	7	19	00:05:50,641	00:05:54,144
987	Well, get rid of her, obsessive and shrill.	Chandler	neutral	neutral	99	10	7	19	00:05:54,312	00:05:56,438
988	Shrill?! The wedding is back on!	Monica	anger	negative	99	11	7	19	00:05:57,440	00:05:59,900
989	I thought I heard voices. You must be Chandler.	Cassie	neutral	neutral	99	12	7	19	00:06:02,111	00:06:05,447
990	Hi! Nice to meet you!	Chandler	joy	positive	99	13	7	19	0:06:06,074	0:06:07,506
991	Nice to meet you too.	Cassie	neutral	neutral	99	14	7	19	0:06:07,506	0:06:09,254
992	So, are you ready to go?	Monica	neutral	neutral	99	15	7	19	0:06:09,369	0:06:10,291
993	Yeah.	Cassie	neutral	neutral	99	16	7	19	0:06:10,291	0:06:11,973
994	Chandler!	Monica	anger	negative	99	17	7	19	0:06:29,847	0:06:30,682
995	I’ll be right with you.	Chandler	neutral	neutral	99	18	7	19	0:06:30,682	0:06:32,688
996	Th-th-that's all it is, a third nipple.	Ross	neutral	neutral	100	0	3	23	00:05:30,246	00:05:32,122
998	Just your run-of-the-mill third nipple.	Ross	neutral	neutral	100	1	3	23	00:05:32,290	00:05:35,917
1000	You can take it off.	Ross	neutral	neutral	100	2	3	23	0:05:36,085	0:05:37,212
1001	Just slice that baby right off!	Ross	fear	negative	100	3	3	23	0:05:37,212	0:05:39,696
1002	Take your shirt off, and let's see what we're dealing with here. What are you doing?	Dr. Rhodes	neutral	neutral	100	4	3	23	00:05:39,797	00:05:47,304
1003	Just showing you my run-of-the-mill-slice-it-right-off third nipple.	Ross	neutral	neutral	100	5	3	23	00:05:48,181	00:05:52,726
1004	Well that's not a third nipple.	Dr. Rhodes	neutral	neutral	100	6	3	23	00:05:52,894	00:05:55,729
1005	No?	Ross	surprise	negative	100	7	3	23	00:05:54,000	00:05:55,729
1006	First of all, it's on your ass.	Dr. Rhodes	neutral	neutral	101	0	6	23	00:05:55,897	00:05:58,190
1007	Well then, what is it?!	Ross	surprise	negative	101	1	6	23	00:05:59,150	00:06:00,525
1008	Wait a minute, hold it. Johnson! Will you come in here a moment?	Dr. Rhodes	neutral	neutral	102	0	3	23	00:06:01,152	00:06:08,116
1009	I'm with Hamilton!	Dr. Johnson	neutral	neutral	102	1	3	23	00:06:05,198	00:06:08,116
1010	He's good with rear things, bring him in too.	Dr. Rhodes	neutral	neutral	102	2	3	23	00:06:08,284	00:06:10,619
1011	Umm, this is great wine.	Kristen	joy	positive	103	0	8	4	00:09:13,386	00:09:16,805
1012	It’s from France…In Europe…Western Europe. Y’know umm, a few years ago I actually was backpacking across Western Europe.	Ross	neutral	neutral	103	1	8	4	00:09:17,056	00:09:26,147
1013	Really?	Kristen	surprise	positive	103	2	8	4	00:09:34,240	00:09:38,034
1014	Uh-hmm—Wait! It gets better. Um, yeah I was in Barcelona.	Ross	joy	positive	103	3	8	4	00:09:40,204	00:09:42,706
1015	I studied for a year in Barcelona.	Kristen	neutral	neutral	103	4	8	4	00:09:42,873	00:09:46,793
1016	Anyway, umm so I was um, I was hiking	Ross	neutral	neutral	103	5	8	4	0:09:48,588	0:09:52,634
1017	I love hiking!	Kristen	joy	positive	103	6	8	4	0:09:52,634	0:09:52,774
1018	Oh that’s great! I was hiking along the foothills of Mount Tibidaybo	Ross	joy	positive	103	7	8	4	00:09:52,925	00:10:01,308
1020	So? Congratulations you two, I didn’t even know you got married.	Janice	surprise	positive	104	0	8	23	00:21:10,757	00:21:14,761
1021	Oh we-we didn’t.	Rachel	joy	positive	104	1	8	23	00:21:15,011	00:21:16,596
1022	No-no. We	Ross	fear	negative	105	0	6	23	00:21:15,011	00:21:16,596
1023	What?!	Janice	surprise	negative	105	1	6	23	00:21:16,805	00:21:18,181
1024	Um uh…We’re-we’re just having this baby together but uh, uh that’s all.	Ross	neutral	neutral	106	0	8	23	00:21:18,432	00:21:22,894
1025	Why?!!	Janice	surprise	negative	106	1	8	23	00:21:24,020	00:21:25,814
1026	Uh well umm…we’re just not in that place, y’know? But we’re very excited about this.	Ross	neutral	neutral	106	2	8	23	00:21:27,441	00:21:34,322
1027	Oh. Well then shut me up.	Janice	neutral	neutral	106	3	8	23	00:21:34,531	00:21:37,367
1028	Just tell me how.	Rachel	neutral	neutral	106	4	8	23	00:21:38,452	00:21:39,494
1029	Uh-oh, I feel another one coming.	Janice	fear	negative	106	5	8	23	00:21:41,455	00:21:43,707
1031	Let it go, Ross.	Joey	neutral	neutral	107	0	1	3	00:07:33,578	00:07:35,120
1032	Yeah, well, you didn't know Chi Chi.	Ross	neutral	neutral	107	1	1	3	00:07:35,329	00:07:37,080
1033	Do you all promise?	Monica	neutral	neutral	107	2	1	3	00:07:41,252	00:07:42,419
1035	Chandler? Do you promise to be good?	Monica	neutral	neutral	107	4	1	3	00:07:45,548	00:07:48,467
1036	You can come in, but your filter-tipped little buddy has to stay outside!	Joey	joy	positive	107	5	1	3	00:07:56,058	00:08:00,270
1037	Hey, Pheebs.	Ross	neutral	neutral	107	6	1	3	00:08:06,694	00:08:08,195
1038	Dear Ms. Buffay.	Phoebe	neutral	neutral	107	7	1	3	0:08:10,072	0:08:11,414
1039	Thank you for calling attention to our error.	Phoebe	neutral	neutral	107	8	1	3	0:08:11,414	0:08:13,294
1040	We have credited your account with five hundred dollars.	Phoebe	neutral	neutral	107	9	1	3	0:08:10,072	0:08:16,287
1041	We're sorry for the inconvenience, and hope you'll accept this- -	Phoebe	neutral	neutral	107	10	1	3	0:08:16,287	0:08:29,457
1046	Oh my God, honey we are so meant to be together. We both have copies of the	Chandler	neutral	neutral	108	0	8	17	00:11:39,448	00:11:46,871
1047	Honey, both yours.	Monica	neutral	neutral	108	1	8	17	00:11:42,243	00:11:46,871
1048	Hey! Great advice on that Joey thing!	Rachel	joy	positive	108	2	8	17	00:11:48,916	00:11:51,876
1049	Yeah? The work problem?	Monica	neutral	neutral	108	3	8	17	00:11:52,044	00:11:54,379
1050	Oh it was perfect! I mean it really felt like he was my friend again.	Rachel	joy	positive	108	4	8	17	00:11:54,547	00:11:56,798
1051	What problem did you tell him you had?	Chandler	neutral	neutral	108	5	8	17	00:11:56,966	00:12:01,553
1052	Oh that’s not important. The point is, I really—I think everything’s gonna be okay.	Rachel	neutral	neutral	108	6	8	17	00:12:02,096	00:12:13,314
1053	Okay, I’ve got some Ones, you wanna put them in her panties?	Monica	neutral	neutral	109	0	4	14	00:14:05,594	00:14:10,348
1054	No thanks, Mom!	Chandler	disgust	negative	109	1	4	14	00:14:10,516	00:14:12,934
1056	Ha-ha, it’s not my baby, ha-ha-ha!	Phoebe	anger	negative	109	3	4	14	00:14:25,030	00:14:27,740
1057	Very good, so good.	Monica	joy	positive	109	4	4	14	00:14:30,160	00:14:33,454
1058	I really, really enjoyed it. Very exotic.	Phoebe	joy	positive	109	5	4	14	00:14:33,622	00:14:38,042
1059	Well, I just checked our messages and Joshua didn’t call.	Rachel	sadness	negative	109	6	4	14	00:14:38,711	00:14:41,963
1060	I mean you’d think he’d be worried about me not showing up at his club.	Rachel	sadness	negative	109	7	4	14	00:14:42,131	00:14:45,550
1061	Ugh, you know what makes it so much worse, Ross is all happy in Vermont!	Rachel	sadness	negative	109	8	4	14	00:14:45,718	00:14:50,513
1062	Come on! Look where you are!!	Phoebe	joy	positive	109	9	4	14	00:14:50,681	00:14:53,641
1063	When you get a sec, another round of daiquiris.	Monica	neutral	neutral	109	10	4	14	0:14:55,102	0:14:57,034
1064	Remember, a virgin for me please.	Phoebe	neutral	neutral	109	11	4	14	0:14:57,034	0:14:58,986
1065	Oh! And don’t let me leave without getting the name of that carpet guy.	Monica	neutral	neutral	109	12	4	14	00:14:59,106	00:15:02,400
1066	Ahh, come on! Y’know what—y’know what, I think I’m just gonna go home and call Kathy.	Chandler	neutral	neutral	109	13	4	14	00:15:02,568	00:15:10,825
1067	Well, if you think it will help.	Phoebe	neutral	neutral	109	14	4	14	0:15:07,656	0:15:08,991
1068	No!	Chandler	anger	negative	109	15	4	14	0:15:08,991	0:15:09,793
1069	That was a test!	Chandler	fear	negative	109	16	4	14	0:15:09,793	0:15:10,912
1070	In a couple of hours I’m gonna get really drunk and wanna call Kathy and you guys are gonna have to stop me!	Chandler	fear	negative	109	17	4	14	00:15:10,993	00:15:15,371
1071	And then after that, I’m gonna get so drunk, I’m gonna wanna call Janice	Chandler	fear	negative	109	18	4	14	00:15:15,539	00:15:18,416
1072	You should! How is she?	Phoebe	surprise	positive	109	19	4	14	00:15:18,584	00:15:20,335
1073	Ohhh!!	Chandler	anger	negative	109	20	4	14	00:15:19,000	00:15:20,335
1074	I think somebody needs another lap dance.	Monica	joy	positive	109	21	4	14	00:15:22,129	00:15:24,714
1075	All right, I definitely taste nutmeg.	Monica	neutral	neutral	110	0	7	3	0:08:03,733	0:08:05,615
1076	You do?	Phoebe	surprise	positive	110	1	7	3	0:08:05,615	0:08:06,571
1077	You don’t? Well, that’s the difference between a professional and a layman.	Monica	surprise	positive	110	2	7	3	00:08:06,694	00:08:11,531
1078	That and arrogance.	Phoebe	anger	negative	110	3	7	3	00:08:13,242	00:08:14,951
1079	Hey.	Joey	neutral	neutral	110	4	7	3	00:08:17,121	00:08:18,163
1080	Hey! How was sailing?	Monica	joy	positive	110	5	7	3	00:08:17,121	00:08:19,915
1081	Wow thanks!	Joey	joy	positive	111	0	7	1	00:09:11,801	00:09:14,177
1082	Joe?	Chandler	fear	negative	111	1	7	1	0:09:17,848	0:09:18,810
1083	Yeah!	Joey	joy	positive	111	2	7	1	0:09:18,810	0:09:20,452
1084	Uh, you’ve had a lot of sex right?	Chandler	neutral	neutral	111	3	7	1	00:09:20,601	00:09:26,439
1085	When? Today? Some, not a lot.	Joey	surprise	positive	111	4	7	1	00:09:29,527	00:09:36,199
1086	Well, it’s just the reason that I’m asking is because I kind of eh, uh, I was unable to—I mean I really wanted to, but I couldn’t….	Chandler	fear	negative	111	5	7	1	00:09:41,956	00:09:48,920
1087	There huh—hmm, there-there was an incident.	Chandler	fear	negative	111	6	7	1	00:09:49,130	00:09:51,298
1088	Don’t worry about that man, that happens.	Joey	neutral	neutral	111	7	7	1	00:09:52,758	00:09:55,844
1089	It’s happened to you?	Chandler	surprise	negative	111	8	7	1	0:09:56,304	0:09:57,606
1090	Yeah! Once.	Joey	neutral	neutral	111	9	7	1	0:09:57,606	0:09:59,654
1091	Well, what’d you do?	Chandler	surprise	negative	111	10	7	1	0:10:00,182	0:10:01,104
1092	I did it anyway.	Joey	neutral	neutral	111	11	7	1	0:10:01,104	0:10:03,938
1093	‘Sup? ‘Sup dude?	Joey	neutral	neutral	111	12	7	1	00:08:20,666	00:08:27,255
1094	Take whatever you want, just please don’t hurt me.	Chandler	fear	negative	111	13	7	1	00:08:27,882	00:08:30,550
1095	So you’re playing a little	Joey	neutral	neutral	111	14	7	1	00:08:32,762	00:08:52,948
1096	Yes, on a scale from 1 to 10, 10 being the dumbest a person can look, you are definitely 19.	Chandler	disgust	negative	111	15	7	1	00:08:53,241	00:08:59,829
1097	Come on man, really how old?!	Joey	surprise	positive	111	16	7	1	00:09:01,290	00:09:02,874
1098	Young! You’re a man-child okay?! Now go get changed because everybody’s ready and please, oh please, keep my underwear!	Chandler	disgust	negative	111	17	7	1	00:09:03,084	00:09:14,177
1099	And they knew about it?	Ross	surprise	negative	112	0	7	2	00:06:41,401	00:06:43,068
1100	Okay, well Ross, what is this really about?	Phoebe	surprise	negative	112	1	7	2	00:06:46,864	00:06:49,408
1101	Look, this is my home and I want to be able to come and go whenever I want!	Ross	anger	negative	112	2	7	2	00:06:50,034	00:06:53,870
1102	Okay, I will find someplace else to do the rest of my appointments. I just don’t know what the big deal is!	Phoebe	anger	negative	112	3	7	2	00:06:54,080	00:06:59,501
1103	The big deal is I don’t want naked, greasy strangers in my apartment when I want to kick back with a puzzle—beer! Cold beer.	Ross	disgust	negative	112	4	7	2	00:06:59,669	00:07:07,175
1104	Okay, look, he's not gonna hurt them, right?	Ross	neutral	neutral	113	0	1	10	00:07:42,962	00:07:45,797
1105	Do you always have to bring him here?	Monica	anger	negative	113	1	1	10	00:07:45,965	00:07:47,966
1106	I didn't wanna leave him alone.	Ross	neutral	neutral	113	2	1	10	0:07:49,469	0:07:51,191
1107	Alright?	Ross	neutral	neutral	113	3	1	10	0:07:51,191	0:07:51,475
1108	We- we had our first fight this morning.	Ross	neutral	neutral	113	4	1	10	00:07:51,596	00:07:54,139
1109	I think it has to do with my working late.	Ross	neutral	neutral	113	5	1	10	00:07:55,850	00:08:00,896
1110	I said some things that I didn't mean, and he- he threw some faeces...	Ross	neutral	neutral	113	6	1	10	00:08:02,982	00:08:05,192
1111	Y'know, if you're gonna work late, I could look in on him for you.	Chandler	neutral	neutral	113	7	1	10	00:08:08,613	00:08:11,281
1112	Oh, that'd be great!	Ross	joy	positive	113	8	1	10	00:08:11,449	00:08:13,450
1113	Okay, but if you do, make sure it seems like you're there to see him, okay, and you're not like doing it as a favour to me.	Ross	neutral	neutral	113	9	1	10	00:08:13,618	00:08:19,789
1114	Okay, but if he asks, I'm not going to lie.	Chandler	neutral	neutral	113	10	1	10	00:08:19,957	00:08:23,001
1116	Check this out.	Chandler	neutral	neutral	114	0	4	21	00:21:32,291	00:21:33,457
1117	It says here that there’s a place you can go to rent videos of all the museums!	Chandler	surprise	positive	114	1	4	21	00:21:33,667	00:21:37,128
1118	"It’s almost as good as being there."	Chandler	neutral	neutral	114	2	4	21	00:21:37,379	00:21:40,214
1119	It’s better! You can’t go to a museum in your underwear!	Joey	joy	positive	114	3	4	21	00:21:40,424	00:21:44,135
1120	Oh-ho! I bet the British version is gooooood!	Joey	joy	positive	114	4	4	21	00:22:00,027	00:22:03,070
1121	Uh, may I help you?	Jester	neutral	neutral	115	0	3	7	00:21:24,366	00:21:26,200
1122	Yeah, I talked to you on the phone, I’m the lady that got stuck with the racecar bed.	Monica	neutral	neutral	115	1	3	7	00:21:26,368	00:21:37,837
1123	Look, it’s like I told you, there’s nothing I can do. You signed for it, Monica Velula Geller.	Jester	neutral	neutral	115	2	3	7	00:21:28,954	00:21:37,837
1124	All right, Jester man, look we wanna see the king.	Joey	neutral	neutral	115	3	3	7	00:21:38,547	00:21:40,715
1125	Nobody sees the king!	Jester	anger	negative	115	4	3	7	00:21:40,882	00:21:42,842
1126	Oh-ho-kay, I’m talking to the king.	Joey	neutral	neutral	115	5	3	7	00:21:43,844	00:21:45,928
1127	Hey! You can’t go back there!	Jester	surprise	negative	115	6	3	7	00:21:46,138	00:21:48,097
1128	Oh my God.	Janice	surprise	negative	115	7	3	7	00:21:53,854	00:21:57,732
1129	So, this must be kinda neat for ya, huh?	Ross	neutral	neutral	116	0	3	10	00:04:30,853	00:04:34,648
1130	I mean, your Dad tells me that you get a couple of days off school, and you, you ah, don’t have to sell those cookies anymore.	Ross	neutral	neutral	116	1	3	10	00:04:34,816	00:04:40,737
1131	Well, I kinda wanted to sell the cookies. The girl who sells the most wins a trip to Spacecamp, and gets to sit in a	Sarah	sadness	negative	116	2	3	10	00:04:42,282	00:04:49,788
1132	Wow, you ah, you really like all this space stuff, huh?	Ross	surprise	positive	116	3	3	10	00:04:49,956	00:04:54,626
1133	Yeah.	Sarah	neutral	neutral	116	4	3	10	00:04:54,794	00:04:58,338
1134	My Dad says if I spend as much time helping him clean apartments, as I do daydreaming about outer space, he’d be able to afford a trip to the Taj Mahal.	Sarah	neutral	neutral	116	5	3	10	00:04:58,506	00:05:08,348
1135	I think you would have to clean a whole lot of apartments to go all the way to India.	Ross	neutral	neutral	116	6	3	10	00:05:04,095	00:05:08,348
1136	No. The one in Atlantic City, Dad loves the slots. He says he’s gonna double the college money my Grandma left me.	Sarah	sadness	negative	116	7	3	10	00:05:08,516	00:05:17,232
1137	Oh, um, I don’t know if that’s a good idea.	Monica	joy	positive	117	0	3	13	00:02:23,560	00:02:25,727
1138	Oh. Look, just friends, I won’t grope you. I promise.	Richard	neutral	neutral	117	1	3	13	00:02:25,895	00:02:28,730
1139	No, I just I think that it’s too soon.	Monica	joy	positive	117	2	3	13	00:02:29,732	00:02:31,567
1140	No it’s not too soon, I had lunch at a eleven.	Richard	neutral	neutral	117	3	3	13	00:02:31,776	00:02:34,528
1141	I invented the game of Cups as a way to give Joey money.	Chandler	neutral	neutral	118	0	6	6	00:21:09,017	00:21:12,311
1142	And now you want that money back.	Ross	surprise	positive	118	1	6	6	0:21:12,479	0:21:14,607
1143	Exactly.	Chandler	neutral	neutral	118	2	6	6	0:21:14,607	0:21:16,049
1144	Chandler, what kind of an idiot do you take me for?	Ross	joy	positive	118	3	6	6	00:21:16,149	00:21:18,526
1145	It’s not a real game! I made it up!	Chandler	anger	negative	118	4	6	6	00:21:19,820	00:21:21,904
1146	I’m sorry you lost your money, but I won it fair and square.	Ross	joy	positive	118	5	6	6	00:21:22,072	00:21:25,241
1147	I don't know.	Joey	neutral	neutral	119	0	5	17	0:14:47,928	0:14:48,471
1148	But I can see through your sheet.	Joey	neutral	neutral	119	1	5	17	0:14:48,471	0:14:50,735
1149	Yeah, yeah, that's her.	Joey	neutral	neutral	119	2	5	17	0:14:53,475	0:14:55,237
1150	But y'know what?	Joey	neutral	neutral	119	3	5	17	0:14:55,237	0:14:56,356
1151	Doesn't matter, I'm never gonna get to meet her anyway.	Joey	sadness	negative	119	4	5	17	00:14:53,475	00:14:58,354
1152	Why?	Monica	neutral	neutral	119	5	5	17	00:14:56,478	00:14:58,354
1153	Because it's impossible to find her apartment! She lives in some like of hot girl parallel universe, or something.	Joey	sadness	negative	119	6	5	17	00:14:58,522	00:15:04,527
1154	What are you talking about? She obviously lives on the second floor, seventh apartment from the left!	Monica	surprise	positive	119	7	5	17	00:15:05,446	00:15:10,633
1155	No. No. No. She lives on the	Joey	neutral	neutral	119	8	5	17	00:15:10,701	00:15:14,662
1156	No, those first two windows, that's the lobby.	Monica	neutral	neutral	119	9	5	17	00:15:14,830	00:15:18,082
1157	And y'know the other one over there, that's the stairway.	Monica	neutral	neutral	119	10	5	17	0:15:18,292	0:15:20,878
1158	You've been counting wrong.	Monica	neutral	neutral	119	11	5	17	0:15:20,878	0:15:21,827
1159	I did	Joey	anger	negative	119	12	5	17	00:15:22,004	00:15:25,131
1160	Monica, betting the apartment, I don’t know about this.	Rachel	fear	negative	120	0	4	12	00:13:04,533	00:13:07,494
1161	Rachel, I have not missed one question the whole game. I own this game! Look at my hand.	Monica	joy	positive	120	1	4	12	00:13:07,661	00:13:13,041
1162	Why? Do you have the answers written on there?	Rachel	surprise	positive	120	2	4	12	00:13:13,209	00:13:15,251
1163	No! Steady as a rock! Now, are you with me.	Monica	neutral	neutral	120	3	4	12	00:13:16,629	00:13:19,839
1164	All right, let’s do it.	Rachel	fear	negative	120	4	4	12	0:13:21,050	0:13:23,512
1167	All right, gentlemen, you’re up first.	Ross	neutral	neutral	120	7	4	12	00:13:24,303	00:13:26,054
1168	Okay.	Joey	neutral	neutral	120	8	4	12	0:13:26,222	0:13:26,848
1169	Okay.	Chandler	neutral	neutral	120	9	4	12	0:13:26,848	0:13:27,325
1170	You have 30 seconds. And the lightning round begins—stop it —now. What was Monica’s nickname when she was a field hockey goalie?	Ross	neutral	neutral	120	10	4	12	00:13:27,431	00:13:34,687
1171	Big fat goalie.	Joey	neutral	neutral	120	11	4	12	00:13:39,819	00:13:41,778
1172	Correct. Rachel claims	Ross	neutral	neutral	120	12	4	12	00:13:44,365	00:13:46,783
1173	Dangerous Liaisons	Chandler	neutral	neutral	120	13	4	12	00:13:46,951	00:13:48,368
1174	Correct. Her actual favorite movie is...	Ross	neutral	neutral	120	14	4	12	0:13:48,536	0:13:50,048
1175	Weekend at Bernie’s	Joey	neutral	neutral	120	15	4	12	0:13:50,048	0:13:51,268
1176	Well, look, why don’t you just, why don’t you do your Phase Two strip club thing with us.	Phoebe	neutral	neutral	121	0	4	14	00:12:15,317	00:12:19,696
1177	Yeah, come on, we can be guys!	Monica	joy	positive	121	1	4	14	0:12:19,864	0:12:21,283
1178	No you can’t.	Chandler	joy	positive	121	2	4	14	0:12:21,283	0:12:23,221
1180	You don’t want to be guys, you’d be all hairy and wouldn’t live as long.	Chandler	disgust	negative	121	4	4	14	00:12:27,163	00:12:32,667
1181	Y’know you, you just stop being such a wuss and get those off and you come with us and watch naked girls dance around!!	Phoebe	anger	negative	121	5	4	14	00:12:31,375	00:12:39,716
1182	Okay.	Chandler	neutral	neutral	121	6	4	14	00:12:41,469	00:12:43,011
1183	I’m sorry.	Phoebe	sadness	negative	121	7	4	14	00:12:44,388	00:12:46,181
1184	And y'know what, I just realised, in the last year I’ve only gone out with two guys, Richard and Julio.	Monica	surprise	negative	122	0	3	18	00:06:44,320	00:06:53,120
1185	You gotta help me out here, you gotta set me up, you gotta get me back in the game.	Monica	fear	negative	122	1	3	18	00:06:49,492	00:06:53,120
1186	Well, that shouldn’t be a problem. I mean I work in fashion and all I meet are eligible straight men.	Rachel	neutral	neutral	122	2	3	18	00:06:53,287	00:06:57,374
1187	Pete, can I get you something else?	Monica	neutral	neutral	122	3	3	18	00:07:01,337	00:07:02,712
1188	Yeah, a slice of cheesecake and-and a date if you’re given’ ‘em out.	Pete	neutral	neutral	122	4	3	18	00:07:02,880	00:07:05,757
1189	Haven’t you and I covered that topic?	Monica	neutral	neutral	122	5	3	18	00:07:06,342	00:07:08,218
1190	Hmm, come on, you just said to her that you….	Pete	neutral	neutral	122	6	3	18	00:07:08,386	00:07:11,930
1191	Aww, the only reason you want to go out with me because my blond wig, and the big boobs, and the fact that I serve you food.	Monica	joy	positive	122	7	3	18	00:07:08,386	00:07:15,475
1192	Well, if that were true, I’d dating my Aunt Ruth.	Pete	joy	positive	122	8	3	18	00:07:15,643	00:07:18,228
1193	And the two times we went out were just plain awkward.	Pete	disgust	negative	122	9	3	18	00:07:20,064	00:07:26,111
1194	Come on, you think she should go out with me, don’t you?	Pete	neutral	neutral	122	10	3	18	00:07:24,235	00:07:30,574
1195	Well, I mean, are you sure you want to go out with her?	Rachel	neutral	neutral	122	11	3	18	0:07:28,364	0:07:34,046
1196	I mean that ain’t a pretty picture in the morning, y’know what I mean.	Rachel	disgust	negative	122	12	3	18	0:07:34,046	0:07:36,643
1197	That wig all in disarray, and boobs flung over the night stand, y'know.	Rachel	disgust	negative	122	13	3	18	00:07:36,747	00:07:46,631
1198	I mean really, think about it.	Monica	neutral	neutral	122	14	3	18	00:07:42,211	00:07:46,631
1199	Ho-ho, I will.	Pete	neutral	neutral	122	15	3	18	00:07:43,921	00:07:46,631
1200	I believe I read that somewhere!	Chandler	surprise	positive	123	0	9	17	00:05:06,252	00:05:08,921
1201	That only is not funny, it's physically impossible!	Ross	anger	negative	123	1	9	17	0:05:09,672	0:05:12,342
1202	Okay?	Ross	anger	negative	123	2	9	17	0:05:12,342	0:05:12,561
1203	Depending on the species I'd have to have a six foot long...	Ross	anger	negative	123	3	9	17	0:05:12,675	0:05:15,437
1204	It's not funny!	Ross	anger	negative	123	4	9	17	0:05:15,437	0:05:17,903
1206	I respectfully disagree.	Chandler	neutral	neutral	123	5	9	17	00:05:19,140	00:05:21,642
1207	I can't believe you put that on my alumni page!	Ross	anger	negative	123	6	9	17	00:05:21,851	00:05:24,187
1208	Who cares? Nobody reads those things	Chandler	neutral	neutral	123	7	9	17	00:05:24,395	00:05:27,023
1209	You'd better hope not because I just read what you put on your page today.	Ross	anger	negative	123	8	9	17	00:05:27,231	00:05:29,484
1210	I don't have a page.	Chandler	neutral	neutral	123	9	9	17	0:05:29,692	0:05:30,568
1211	Oh oh oh! I RESPECTFULLY DISAGREE!!	Ross	anger	negative	123	10	9	17	0:05:30,568	0:05:33,089
1212	I know I miss you too. I can't wait to see you. I love you. Bye.	Ross	joy	positive	124	0	5	6	00:10:12,194	00:10:16,156
1213	Okay, what is in here? Rocks?	Chandler	surprise	negative	124	1	5	6	00:10:16,699	00:10:18,366
1214	No-no, this is my collection of fossil samples.	Ross	neutral	neutral	124	2	5	6	00:10:18,993	00:10:21,911
1215	So, rocks.	Chandler	disgust	negative	124	3	5	6	00:10:22,288	00:10:23,955
1216	I'm really gonna miss this apartment. Y'know, Ben-Ben took his first steps right over there.	Ross	sadness	negative	124	4	5	6	00:10:33,591	00:10:39,638
1217	Ohh. Hey, remember when I ran into this thing and it kinda knocked me out a little?	Joey	joy	positive	124	5	5	6	00:10:40,765	00:10:44,392
1218	I loved this place! To tell you the truth, I wish I didn't have to move.	Ross	joy	positive	124	6	5	6	00:10:46,187	00:10:50,899
1219	Uhh, are you saying that you're not entirely happy about this?	Joey	surprise	negative	124	7	5	6	00:10:51,067	00:10:56,321
1220	Well, I mean if uh, if Emily gave me a choice	Ross	sadness	negative	124	8	5	6	00:10:56,530	00:10:59,032
1221	You	Joey	neutral	neutral	124	9	5	6	00:10:59,241	00:11:01,326
1222	Why?	Ross	neutral	neutral	124	10	5	6	00:11:01,869	00:11:04,996
1223	Hey, you guys! Look what I found in the giiiiiiift shop. Get up! Get up! Get up!	Joey	joy	positive	124	11	5	6	00:11:05,456	00:11:12,712
1224	I left a bra drying on the shower rod, you don’t think your son will think it’s yours and be horribly traumatised?	Emily	joy	positive	125	0	4	18	00:02:30,400	00:02:35,445
1225	Hey, if mommy can have a wife, daddy can have a bra.	Ross	neutral	neutral	125	1	4	18	00:02:35,613	00:02:38,323
1226	Ohh, it’s time to go.	Emily	neutral	neutral	125	2	4	18	00:02:40,869	00:02:42,119
1227	Oh, no-no-no, see, that-that clock’s a little fast, uh, we have 17 minutes.	Ross	neutral	neutral	125	3	4	18	00:02:42,287	00:02:48,021
1228	Huh, what can we do in 17 minutes?	Ross	neutral	neutral	125	4	4	18	00:02:48,209	00:02:51,295
1229	Twice?	Ross	neutral	neutral	125	5	4	18	00:02:51,462	00:02:52,754
1230	Well that’s ambitious.	Emily	neutral	neutral	125	6	4	18	00:02:53,715	00:02:55,924
1231	Hey, uh, you can ignore that.	Ross	neutral	neutral	125	7	4	18	0:02:57,802	0:02:59,074
1232	That’s Carol with your son!	Emily	surprise	positive	125	8	4	18	0:02:59,074	0:03:00,640
1233	Morning’s here! Sunshine is here! The sky is clear, the morning’s here! The morning’s here!	The Singing Man	joy	positive	126	0	4	19	00:00:06,756	00:00:22,271
1234	HEY!! Do you	Rachel	anger	negative	126	1	4	19	00:00:24,941	00:00:28,527
1235	Oh come on! Morning’s here! Morning’s here! The morning is here! Sunshine is here!	The Singing Man	joy	positive	126	2	4	19	00:00:29,029	00:00:36,160
1236	I	Rachel	neutral	neutral	126	3	4	19	00:00:44,377	00:00:46,420
1237	Are you kidding? I love that guy! Morning’s here! Morning is here—	Joey	joy	positive	126	4	4	19	00:00:56,181	00:01:03,187
1238	Stop it! I will kill you. I hate the fact that my room is so small.	Rachel	anger	negative	126	5	4	19	00:01:03,354	00:01:12,738
1239	Hey, I have all the space I need. Just do what I did.	Monica	neutral	neutral	126	6	4	19	00:01:12,906	00:01:15,616
1240	Monica, you don’t even have a bed, you sleep in a ball on the floor!	Rachel	anger	negative	126	7	4	19	00:01:15,784	00:01:19,661
1241	Y’know what? I am	Monica	neutral	neutral	126	8	4	19	00:01:21,581	00:01:23,749
1242	I’m sorry. I’m so sorry.	Rachel	sadness	negative	126	9	4	19	00:01:27,837	00:01:29,713
1243	Okay.	Monica	neutral	neutral	126	10	4	19	00:01:29,881	00:01:31,757
1244	See, this is a	Joey	neutral	neutral	126	11	4	19	00:01:31,925	00:01:33,258
1245	Shut up! This place is a hole!	Monica	anger	negative	126	12	4	19	00:01:33,426	00:01:35,344
1246	All right buddy, time to roll over.	Chandler	neutral	neutral	127	0	4	20	00:08:06,694	00:08:09,196
1247	No-no!	Chandler	fear	negative	127	1	4	20	0:08:12,533	0:08:13,555
1248	No, no-n-n-n-no!!	Chandler	fear	negative	127	2	4	20	0:08:13,555	0:08:14,966
1249	You are going to a clinic!	Chandler	disgust	negative	127	3	4	20	00:08:16,496	00:08:19,748
1250	You’re going to a clinic, and a pyjama store!	Chandler	disgust	negative	127	4	4	20	00:08:21,375	00:08:32,469
1251	Are you under the sheet?	Phoebe	neutral	neutral	128	0	8	14	0:07:28,160	0:07:29,202
1252	Yes.	Monica	neutral	neutral	128	1	8	14	0:07:29,202	0:07:31,660
1253	Great, let’s begin. How’s the pressure?	Phoebe	joy	positive	128	2	8	14	00:07:33,200	00:07:45,400
1254	Nice! Wow Phoebe you are good!	Monica	joy	positive	128	3	8	14	00:07:46,240	00:07:49,320
1255	Stating the obvious, but thank you. And it’s not weird is it.	Phoebe	joy	positive	128	4	8	14	00:07:49,560	00:07:56,400
1256	No. Ooohh	Monica	joy	positive	128	5	8	14	00:07:55,000	00:07:56,400
1257	That’s right, you just enjoy.	Phoebe	neutral	neutral	128	6	8	14	00:07:58,440	00:08:01,400
1258	Oh. Oh yeah! Ohhhhh! Ohh! Oh yeah!	Monica	joy	positive	128	7	8	14	00:08:03,400	00:08:14,800
1259	Okay.	Phoebe	neutral	neutral	128	8	8	14	00:08:12,000	00:08:14,800
1260	Oh God Phoebe!! Oh that’s it! That’s it! Right there! Oh! Ooooh-oooh-ooooh	Monica	joy	positive	128	9	8	14	00:08:15,480	00:08:22,600
1267	Become a drama critic!	Kate	joy	positive	129	0	3	22	00:10:00,933	00:10:03,226
1268	I am hurt! A plague on both your houses!	The Director	sadness	negative	129	1	3	22	00:10:08,149	00:10:17,198
1269	By the way, he dumped me tonight after he read my review.	Kate	sadness	negative	129	2	3	22	00:10:19,076	00:10:22,746
1270	Oh, classy.	Joey	disgust	negative	129	3	3	22	00:10:22,913	00:10:24,706
1271	Yep! I sure know how to pick ‘em, huh? Y'know I gave up a part on a soap for this!	Kate	sadness	negative	129	4	3	22	00:10:25,291	00:10:32,589
1272	Wow! Yeah I ah, I gave up a job too.	Joey	anger	negative	129	5	3	22	00:10:33,174	00:10:37,719
1273	Really. What?	Kate	surprise	negative	129	6	3	22	0:10:37,887	0:10:38,638
1274	Uh, de-clawing cats.	Joey	anger	negative	129	7	3	22	0:10:38,638	0:10:40,820
1275	Hey, tell ya what.	Joey	neutral	neutral	129	8	3	22	0:10:42,767	0:10:43,768
1276	Let me walk you home.	Joey	neutral	neutral	129	9	3	22	0:10:43,768	0:10:45,614
1277	We’ll stop by every news stand and burn every copy of their Times and the Post.	Joey	anger	negative	129	10	3	22	00:10:45,728	00:10:49,939
1278	Why the Post?	Kate	surprise	negative	129	11	3	22	0:10:50,149	0:10:52,402
1279	Oh, you didn’t see the Post?	Joey	surprise	negative	129	12	3	22	0:10:52,402	0:10:52,593
1280	No. You?	Kate	neutral	neutral	129	13	3	22	0:10:52,693	0:10:53,465
1281	No. Why?	Joey	neutral	neutral	129	14	3	22	0:10:53,465	0:10:55,659
1282	Hi Joey! What are you doing here?	Rachel	joy	positive	130	0	7	5	00:06:00,902	00:06:03,362
1283	Uhh, well I’ve got an audition down the street and I spilled sauce all over the front of my shirt. You got an extra one?	Joey	neutral	neutral	130	1	7	5	00:06:03,529	00:06:12,496
1284	Yeah, sure. Umm…here.	Rachel	neutral	neutral	130	2	7	5	00:06:08,701	00:06:15,582
1285	Great. You got anything that’s not	Joey	disgust	negative	130	3	7	5	00:06:15,833	00:06:20,587
1286	Yeah, I don’t think so Joe.	Rachel	neutral	neutral	130	4	7	5	00:06:22,507	00:06:24,174
1287	All right, I guess this will be fine.	Joey	neutral	neutral	130	5	7	5	00:06:26,386	00:06:27,886
1288	Hey, listen umm, what-what are you doing tonight?	Rachel	neutral	neutral	130	6	7	5	0:06:28,054	0:06:30,406
1289	Nothing, why?	Joey	neutral	neutral	130	7	7	5	0:06:30,406	0:06:31,490
1290	How would you feel about taking out my assistant Tag? I’ll pay.	Rachel	neutral	neutral	130	8	7	5	00:06:31,641	00:06:35,769
1291	Huh, Rach I got to say it’s gonna take a lot of money for me to go out on a date with a dude.	Joey	disgust	negative	130	9	7	5	00:06:35,937	00:06:40,190
1292	I’m not asking you to go on a	Rachel	neutral	neutral	130	10	7	5	00:06:41,692	00:06:44,611
1293	Really? ‘Cause I could kinda use the money.	Joey	surprise	negative	130	11	7	5	00:06:44,779	00:06:47,739
1294	Joey, just-just he-he’s new in town and I know he doesn’t have any guy friends.	Rachel	neutral	neutral	130	12	7	5	0:06:48,741	0:06:53,079
1295	Just take him to like a ball game or something.	Rachel	neutral	neutral	130	13	7	5	0:06:53,079	0:06:54,591
1296	I’ll really appreciate it.	Rachel	neutral	neutral	130	14	7	5	0:06:54,591	0:06:55,853
1297	Yeah, okay.	Joey	neutral	neutral	130	15	7	5	0:06:56,290	0:06:57,132
1298	Yeah?	Rachel	surprise	positive	130	16	7	5	0:06:57,132	0:06:57,925
1299	Sure, no problem. Ooh—Hey, donuts!	Joey	joy	positive	130	17	7	5	0:06:57,925	0:06:58,137
1302	Problem odour in the litter box? Don’t change your kitty, change your kitty litter.	Commercial	neutral	neutral	131	0	3	14	00:21:13,313	00:21:24,532
1303	Sorry, Pheebs.	Monica	sadness	negative	131	1	3	14	00:21:21,989	00:21:24,532
1304	Yeah. You okay?	Joey	neutral	neutral	131	2	3	14	00:21:24,700	00:21:26,200
1305	No! Sorry, I just thought you were somebody else. Hi!	Rachel	surprise	positive	132	0	3	15	00:16:06,924	00:16:10,677
1306	Hi. Well, look, I was just gonna leave a message, isn’t tonight your, your big anniversary dinner?	Mark	neutral	neutral	132	1	3	15	00:16:10,844	00:16:15,515
1307	Yeah. Well, umm.....	Rachel	sadness	negative	132	2	3	15	00:16:15,683	00:16:18,559
1308	Rach, are you okay?	Mark	surprise	negative	132	3	3	15	00:16:18,727	00:16:20,436
1309	Yeah, I’m fine.	Rachel	sadness	negative	132	4	3	15	00:16:20,604	00:16:22,772
1310	You wanna talk, I mean I can come over?	Mark	neutral	neutral	132	5	3	15	00:16:23,524	00:16:25,358
1311	No! Really, no, please, please, that’s, that’s okay.	Rachel	sadness	negative	132	6	3	15	00:16:25,526	00:16:28,236
1312	All right, all right, I’m coming over, and I’m bringing Chinese food.	Mark	neutral	neutral	132	7	3	15	00:16:28,404	00:16:30,655
1313	Oh, yeah, I’m not, I’m not hungry.	Rachel	sadness	negative	132	8	3	15	0:16:30,823	0:16:32,617
1314	It’s for me.	Mark	neutral	neutral	132	9	3	15	0:16:32,617	0:16:33,343
1315	Oh. Okay, bye.	Rachel	neutral	neutral	132	10	3	15	00:16:33,450	00:16:37,412
1316	Come on, pick up, pick up!	Chandler	fear	negative	133	0	6	19	00:13:42,446	00:13:44,197
1317	Hello?	Chandler	neutral	neutral	134	0	1	4	00:13:44,365	00:13:45,740
1318	Transit Authority?	Chandler	neutral	neutral	135	0	2	6	0:13:45,908	0:13:47,080
1319	Yes, hello.	Chandler	neutral	neutral	135	1	2	6	0:13:47,080	0:13:47,872
1320	I'm doing research for a book, and I was wondering what someone might do if they left a baby on a city bus.	Chandler	neutral	neutral	135	2	2	6	00:13:48,369	00:13:56,042
1322	Hi, here's the deal.	Joey	neutral	neutral	135	4	2	6	0:13:59,046	0:14:00,423
1323	We lost a carseat on a bus today.	Joey	neutral	neutral	135	5	2	6	0:14:00,423	0:14:01,857
1324	It's white plastic, with a handle, and it fits onto a stroller.	Joey	neutral	neutral	135	6	2	6	00:14:01,966	00:14:04,592
1325	Oh, and there was a baby in it.	Joey	neutral	neutral	135	7	2	6	00:14:04,760	00:14:07,220
1326	He wants to talk to you again.	Joey	neutral	neutral	135	8	2	6	00:14:08,556	00:14:10,139
1327	Hello.	Ross	neutral	neutral	136	0	8	12	00:06:25,676	00:06:27,219
1328	I’m sorry I’m a little late.	Ross	neutral	neutral	136	1	8	12	00:06:31,391	00:06:33,058
1329	Whoa	Joey	surprise	positive	136	2	8	12	0:06:33,226	0:06:33,852
1331	Let me start by uh, by introducing myself, I am Professor Geller.	Ross	neutral	neutral	136	4	8	12	00:06:35,645	00:06:41,650
1332	So to sum up, I’m Professor Geller.	Ross	neutral	neutral	136	5	8	12	0:06:43,444	0:06:47,532
1334	Good evening, sir.	Ross	neutral	neutral	137	0	5	14	0:13:35,397	0:13:36,399
1335	My name is Ross Geller.	Ross	neutral	neutral	137	1	5	14	0:13:36,399	0:13:37,403
1336	I'm one of the people who applied for the apartment.	Ross	neutral	neutral	137	2	5	14	00:13:37,525	00:13:39,734
1337	And I-I realize that the competition is fierce but—I'm sorry.	Ross	neutral	neutral	137	3	5	14	00:13:39,902	00:13:51,663
1338	I, I can't help but notice you're naked and I applaud you.	Ross	joy	positive	137	4	5	14	00:13:54,625	00:13:56,251
1339	Man, I wish I was naked.	Ross	neutral	neutral	137	5	5	14	00:13:56,502	00:13:59,379
1340	I mean, this-this looks so great.	Ross	joy	positive	137	6	5	14	00:13:59,630	00:14:03,049
1341	That is how God intended it.	Ross	neutral	neutral	137	7	5	14	00:14:03,425	00:14:06,052
1342	Okay, I have to tell you something that I have never admitted during our entire friendship!	Rachel	anger	negative	138	0	5	12	00:11:52,795	00:11:55,964
1343	But, when we were in high school I made out with James Farrell even when I knew that you liked him!	Rachel	anger	negative	138	1	5	12	00:11:56,132	00:12:00,343
1344	Wow, that feels so good to get off my chest!	Rachel	joy	positive	138	2	5	12	0:12:00,511	0:12:02,388
1345	Okay, you go!	Rachel	anger	negative	138	3	5	12	0:12:02,388	0:12:03,876
1346	My turn? What-what are you talking about?	Monica	surprise	positive	138	4	5	12	00:12:05,349	00:12:07,892
1347	Ugh, Monica, I know about you and Chandler.	Rachel	disgust	negative	138	5	5	12	00:12:08,102	00:12:12,313
1348	What?!	Monica	surprise	negative	138	6	5	12	00:12:13,441	00:12:14,482
1349	I overheard you guys on the phone the other day, and you said, "I'll just tell Rachel that I'm doing laundry for a couple of hours."	Rachel	neutral	neutral	138	7	5	12	00:12:14,650	00:12:21,531
1350	And he said, "Laundry?	Rachel	neutral	neutral	138	8	5	12	0:12:21,741	0:12:23,410
1351	Is	Rachel	neutral	neutral	138	9	5	12	0:12:23,410	0:12:24,852
1352	Well. Sounds like you're writing yourself a little play there Rach. Wow! Let me know how that one turns out.	Monica	joy	positive	138	10	5	12	00:12:36,756	00:12:44,304
1353	Well, I wouldn't know because I got so freaked out that I hung up the phone.	Rachel	anger	negative	138	11	5	12	00:12:44,472	00:12:51,603
1354	Well, if you had kept listening, you-you would have heard me call him Mr. Big……ot.	Monica	neutral	neutral	138	12	5	12	00:12:49,143	00:12:57,650
1355	What?!	Rachel	surprise	negative	138	13	5	12	00:12:55,733	00:12:57,650
1356	Mr. Bigot. He tells the most	Monica	neutral	neutral	138	14	5	12	00:12:57,818	00:13:04,574
1357	All right. So you're telling me that there is nothing going on between you and Chandler.	Rachel	anger	negative	138	15	5	12	00:13:08,329	00:13:11,956
1358	Me and Chandler?!	Monica	surprise	positive	138	16	5	12	00:13:12,291	00:13:14,167
1359	I really thought you making a good point. I mean y'know, until you got cut off.	Phoebe	neutral	neutral	139	0	5	9	00:21:37,504	00:21:41,674
1360	Yeah, what's up with that girl Monica?	A Female Student	neutral	neutral	139	1	5	9	00:21:42,426	00:21:44,385
1361	I don't know! I didn't come with her!	Phoebe	anger	negative	139	2	5	9	00:21:44,636	00:21:46,470
1362	All right everybody! Everybody guess what? I just convinced Paul to give us a test next week!	Monica	joy	positive	139	3	5	9	00:21:48,557	00:21:54,854
1363	A test?!!	All	surprise	negative	139	4	5	9	00:21:53,770	00:21:54,854
1364	Come on! Tests make us all better learners! Oh yeah! We should have essay questions!!	Monica	joy	positive	139	5	5	9	00:21:55,105	00:22:02,778
1365	Okay I’ve got one for you, if you had too which one would you rather eat, a seeing eye dog or a talking gorilla?	Phoebe	neutral	neutral	140	0	8	24	00:03:34,911	00:03:42,460
1366	I’d have to say…the talking gorilla, because at least I can explain to him that you’re making me eat him.	Cliff	neutral	neutral	140	1	8	24	00:03:49,342	00:04:00,436
1367	Somebody went to college. Wow. What is it? I’m sorry.	Phoebe	surprise	negative	140	2	8	24	00:03:58,184	00:04:06,150
1368	Okay, I hear you loud and clear. Bob will stay put.	Mr. Franklin	neutral	neutral	141	0	8	5	00:07:59,937	00:08:04,024
1369	I think it’s best sir.	Chandler	neutral	neutral	141	1	8	5	00:08:01,606	00:08:04,024
1370	But we really do need to find someone up here.	Mr. Franklin	neutral	neutral	141	2	8	5	0:08:04,192	0:08:06,364
1371	The work is starting to pile up.	Mr. Franklin	neutral	neutral	141	3	8	5	0:08:06,364	0:08:07,948
1372	I’ve got a stack of documents on my desk this high.	Mr. Franklin	neutral	neutral	141	4	8	5	00:08:08,070	00:08:11,156
1373	Y’know what you should do, just toss ‘em in the shedder and claim you never got ‘em.	Chandler	neutral	neutral	141	5	8	5	00:08:13,659	00:08:18,997
1374	That’s a good one.	Mr. Franklin	neutral	neutral	141	6	8	5	00:08:16,996	00:08:18,997
1375	What does a guy have to	Chandler	neutral	neutral	141	7	8	5	00:08:19,499	00:08:24,044
1376	Yeah, yeah, everybody's here. Hey, everybody, say hi to Julie in New Mexico.	Ross	neutral	neutral	142	0	2	5	00:03:11,566	00:03:16,820
1377	Hi, Julie!	All	joy	positive	142	1	2	5	00:03:14,360	00:03:16,820
1378	Isn’t there a national football league.	Phoebe	neutral	neutral	143	0	3	9	00:21:49,891	00:21:52,935
1379	Yes. Yes, there is, they play on Sundays and Monday nights.	Chandler	neutral	neutral	143	1	3	9	00:21:53,854	00:21:56,605
1380	Oh shoot! I work Monday nights.	Rachel	sadness	negative	143	2	3	9	00:21:56,773	00:21:59,400
1381	Umm, this stuffing is amazing. Do you think we should bring them some?	Phoebe	joy	positive	143	3	3	9	00:22:02,070	00:22:05,948
1382	When they’re hungry enough, they’ll come in.	Joey	neutral	neutral	143	4	3	9	00:22:06,116	00:22:08,200
1383	Hey Joey, you wanted to talk to me?	Tag	neutral	neutral	144	0	7	5	00:15:04,820	00:15:06,362
1384	I don’t know. You uh, you got something for me?	Joey	neutral	neutral	144	1	7	5	00:15:06,530	00:15:08,907
1385	Oh, yeah, this is from Rachel.	Tag	neutral	neutral	144	2	7	5	00:15:09,074	00:15:10,658
1386	Ten. Okay. Now Tag there’s such a thing as too many women.	Joey	neutral	neutral	144	3	7	5	00:15:13,996	00:15:19,250
1387	Really?	Tag	surprise	positive	144	4	7	5	0:15:19,919	0:15:20,471
1388	Yeah, for you!	Joey	joy	positive	144	5	7	5	0:15:20,471	0:15:22,224
1389	Oh, Danielle! I wasn't expecting the machine... Give me a call when you get a chance. Bye-bye. Oh God!	Chandler	surprise	negative	145	0	1	20	00:05:09,309	00:05:21,320
1390	That's	Monica	neutral	neutral	145	1	1	20	00:05:25,116	00:05:28,535
1391	Hey, I've been honing!	Chandler	anger	negative	145	2	1	20	00:05:29,162	00:05:30,871
1392	What was with the dishes?	Ross	neutral	neutral	145	3	1	20	00:05:31,831	00:05:32,998
1393	Oh, uh..	Chandler	fear	negative	145	4	1	20	0:05:33,166	0:05:33,959
1394	I want her to think I might be in a restaurant.. y'know?	Chandler	fear	negative	145	5	1	20	0:05:33,959	0:05:36,229
1395	I might have some kind of life, like I haven't been sitting around here honing for the past few hours.	Chandler	anger	negative	145	6	1	20	00:05:36,336	00:05:42,966
1396	Look look! He's doing it again, the guy with the telescope!	Monica	surprise	negative	145	7	1	20	00:05:43,301	00:05:52,934
1397	Oh my God! Go away! Stop looking in here!	Phoebe	anger	negative	145	8	1	20	00:05:45,720	00:05:52,934
1398	Great, now he's waving back.	Monica	disgust	negative	145	9	1	20	00:05:53,102	00:05:55,729
1399	Man, we gotta do something about that guy.	Joey	disgust	negative	145	10	1	20	00:05:57,148	00:05:58,815
1400	This morning, I caught him looking into our apartment.	Joey	disgust	negative	145	11	1	20	00:05:58,983	00:06:01,318
1401	It creeps me out!	Joey	anger	negative	145	12	1	20	0:06:01,486	0:06:02,654
1402	I feel like I can't do stuff!	Joey	anger	negative	145	13	1	20	0:06:02,654	0:06:04,181
1403	What kinda stuff?	Monica	joy	positive	145	14	1	20	00:06:05,031	00:06:07,240
1404	Will you grow up? I'm not talking about sexy stuff, but, like, when I'm cooking naked.	Joey	disgust	negative	145	15	1	20	00:06:08,993	00:06:14,664
1405	You cook naked?	Phoebe	surprise	positive	145	16	1	20	00:06:17,043	00:06:18,377
1406	Yeah, toast, oatmeal... nothing that spatters.	Joey	neutral	neutral	145	17	1	20	00:06:18,544	00:06:21,713
1407	What are you looking at me for? I didn't know that.	Chandler	surprise	negative	145	18	1	20	00:06:25,176	00:06:27,719
1408	Y'know they say a watched pot never beeps.	Monica	neutral	neutral	146	0	3	14	00:11:29,814	00:11:33,149
1409	It’s just y'know, been a couple of hours, and she hasn’t called. Not that I even care, y'know.	Phoebe	sadness	negative	146	1	3	14	00:11:38,948	00:11:46,538
1410	Phoebe why don’t you just call her? You obviously want to.	Monica	neutral	neutral	146	2	3	14	00:11:44,328	00:11:48,790
1411	You think you know me so well.	Phoebe	anger	negative	146	3	3	14	00:11:48,958	00:11:50,959
1412	Well, don’t ‘cha wanna?	Monica	neutral	neutral	146	4	3	14	0:11:51,127	0:11:52,128
1413	Yeah.	Phoebe	neutral	neutral	146	5	3	14	0:11:52,128	0:11:54,017
1414	Okay, well I do know you.	Monica	neutral	neutral	146	6	3	14	0:11:55,131	0:11:56,633
1415	That’s what I said.	Phoebe	neutral	neutral	146	7	3	14	0:11:56,633	0:11:58,887
1416	Well so?	Monica	neutral	neutral	146	8	3	14	0:12:01,053	0:12:01,805
1417	I can’t.	Phoebe	sadness	negative	146	9	3	14	0:12:01,805	0:12:03,147
1418	I can’t.	Phoebe	sadness	negative	146	10	3	14	0:12:03,147	0:12:03,683
1419	She dumped me, I mean I totally trusted her and then one day it was ‘Okay, bye Pheebs’ gone.	Phoebe	sadness	negative	146	11	3	14	00:12:03,764	00:12:11,020
1420	Y'know what the saddest part is, when we were playing together, that was like the most fun I’ve ever had in like all my lives.	Phoebe	sadness	negative	146	12	3	14	00:12:12,648	00:12:20,864
1421	Ok, bye. Well, Monica's not coming, it's just gonna be me and Rachel.	Ross	neutral	neutral	147	0	1	5	00:07:08,803	00:07:12,389
1422	Oh. Well, hold on camper, are you sure you've thought this thing through?	Chandler	neutral	neutral	147	1	1	5	00:07:13,766	00:07:16,852
1423	It's laundry. The thinking through is minimal.	Ross	neutral	neutral	147	2	1	5	00:07:17,103	00:07:20,272
1424	It's just you and Rachel, just the two of you? This is a date. You're going on a date.	Chandler	joy	positive	147	3	1	5	00:07:21,399	00:07:26,027
1425	Nuh-uh.	Ross	fear	negative	147	4	1	5	00:07:27,864	00:07:28,989
1426	Yuh-huh.	Chandler	joy	positive	147	5	1	5	00:07:31,325	00:07:32,576
1427	So what're you saying here? I should shave again, pick up some wine, what?	Ross	surprise	negative	147	6	1	5	00:07:33,703	00:07:37,539
1428	Well, you may wanna rethink the dirty underwear.	Chandler	disgust	negative	147	7	1	5	00:07:37,790	00:07:41,126
1429	This is basically the first time she's gonna see your underwear—you want it to be dirty?	Chandler	surprise	negative	147	8	1	5	00:07:42,420	00:07:46,548
1430	No.	Ross	neutral	neutral	147	9	1	5	00:07:50,887	00:07:52,179
1431	Oh, and uh, the fabric softener?	Chandler	neutral	neutral	147	10	1	5	00:07:53,639	00:07:55,807
1432	Ok, ok, now what is wrong with my	Ross	anger	negative	147	11	1	5	00:07:56,017	00:07:58,810
1434	Ok, so it's just because it was my table, I have to buy a new one?	Chandler	anger	negative	148	0	1	12	00:07:31,909	00:07:35,036
1435	That's the rule.	Joey	neutral	neutral	148	1	1	12	00:07:35,204	00:07:36,955
1436	What rule? There's no rule, if anything, you owe me a table!	Chandler	anger	negative	148	2	1	12	00:07:37,999	00:07:41,543
1437	How'd you get to that?	Joey	anger	negative	148	3	1	12	00:07:41,961	00:07:45,088
1438	Well, I believe the piece of furniture was fine until your little breakfast adventure with Angela Delvecchio	Chandler	anger	negative	148	4	1	12	00:07:45,256	00:07:47,996
1439	You knew about that?	Joey	surprise	positive	148	5	1	12	00:07:48,843	00:07:49,926
1440	Well, let's just say the impressions you made in the butter left little to the imagination.	Chandler	disgust	negative	148	6	1	12	00:07:50,094	00:07:57,100
1441	Ok, ok, How about if we split it?	Joey	neutral	neutral	148	7	1	12	00:07:55,308	00:07:57,100
1442	What do you mean, like, buy it together?	Chandler	neutral	neutral	148	8	1	12	00:07:58,186	00:08:00,187
1443	Yeah	Joey	neutral	neutral	148	9	1	12	00:08:00,521	00:08:01,605
1444	You think we're ready for something like that?	Chandler	neutral	neutral	148	10	1	12	00:08:01,772	00:08:03,982
1445	Why not?	Joey	neutral	neutral	148	11	1	12	00:08:05,151	00:08:07,110
1446	Well, it's a pretty big commitment, I mean, what if one of us wants to move out?	Chandler	neutral	neutral	148	12	1	12	00:08:07,278	00:08:09,821
1447	Why, are you moving out?	Joey	surprise	negative	148	13	1	12	0:08:10,114	0:08:10,926
1448	I'm not moving out.	Chandler	neutral	neutral	148	14	1	12	0:08:10,926	0:08:12,206
1449	You'd tell me if you were moving out right	Joey	fear	negative	148	15	1	12	00:08:12,325	00:08:14,409
1450	Yeah, yeah, it's just that with my last roommate Kip...	Chandler	neutral	neutral	148	16	1	12	0:08:14,577	0:08:16,559
1451	Aw, I know all about Kip!	Joey	anger	negative	148	17	1	12	0:08:16,559	0:08:19,421
1452	It's just that we bought a hibachi together, and then he ran off and got married, and things got pretty ugly.	Chandler	anger	negative	148	18	1	12	00:08:19,540	00:08:23,877
1453	Well, let me ask you something, was Kip a better roommate than me?	Joey	sadness	negative	148	19	1	12	00:08:24,921	00:08:28,798
1454	Aw, don't do that	Chandler	sadness	negative	148	20	1	12	00:08:29,800	00:08:31,551
1455	Ooh, oh no! I have to go! I have a massage appointment.	Phoebe	sadness	negative	149	0	8	7	00:13:57,294	00:14:01,172
1456	Oh no, stay here we’ll keep doing this. I’ll pay you.	Eric	neutral	neutral	149	1	8	7	00:14:01,340	00:14:04,592
1457	No, I got in trouble for that before. I’ll see you later.	Phoebe	neutral	neutral	149	2	8	7	00:14:05,469	00:14:11,766
1458	Absolutely. I love the way you kiss.	Eric	joy	positive	149	3	8	7	00:14:13,978	00:14:16,020
1459	Oh my God! Oh my God! I’m so sorry!	Mona	fear	negative	150	0	8	8	00:10:59,659	00:11:01,785
1460	Aw forget it, it’s from	Ross	neutral	neutral	150	1	8	8	00:11:01,952	00:11:04,663
1461	You think you can knock up my daughter and then not marry her?! I’m gonna kill you!!	Dr. Green	anger	negative	150	2	8	8	00:11:14,382	00:11:20,553
1462	Y’know this is actually not a great time for me.	Ross	sadness	negative	150	3	8	8	00:11:22,932	00:11:25,475
1463	Okay! So, we’ll just stay married.	Rachel	joy	positive	151	0	6	1	00:12:18,404	00:12:21,156
1464	Yes, exactly!	Ross	joy	positive	151	1	6	1	00:12:21,365	00:12:22,657
1465	And I will make everyone call me Mrs. Geller!	Rachel	joy	positive	151	2	6	1	00:12:22,867	00:12:26,661
1466	Wow! This is so amazing. I uh, I really thought I’d have to talk you into this more.	Ross	joy	positive	151	3	6	1	00:12:28,247	00:12:34,002
1469	What-wh-what so we’ll just stay married forever?!	Rachel	surprise	negative	151	6	6	1	00:12:56,233	00:12:58,735
1470	Okay, look, how is this gonna affect you?	Ross	neutral	neutral	151	7	6	1	00:12:59,153	00:13:03,573
1471	Really?	Ross	anger	negative	151	8	6	1	00:13:01,573	00:13:03,573
1472	I mean you fill some form out once and a while and instead of checking the box that says Ms you check the box that says Mrs.!	Ross	joy	positive	151	9	6	1	00:13:06,327	00:13:17,045
1473	It’s	Ross	neutral	neutral	151	10	6	1	00:13:14,126	00:13:17,045
1474	Ohh, okay, I’m sorry.	Rachel	sadness	negative	151	11	6	1	0:13:19,131	0:13:21,509
1475	You’re right.	Rachel	neutral	neutral	151	12	6	1	0:13:21,509	0:13:21,801
1476	Y’know what?	Rachel	neutral	neutral	151	13	6	1	0:13:21,801	0:13:21,947
1478	I’m asking you to do me a favor.	Ross	neutral	neutral	151	15	6	1	00:13:39,401	00:13:44,072
1479	You are asking me to be your wife!	Rachel	anger	negative	151	16	6	1	00:13:46,116	00:13:49,911
1480	And as my wife I think you should grant me this favor.	Ross	neutral	neutral	151	17	6	1	00:13:50,120	00:13:55,041
1481	Oh my God!	Monica	surprise	negative	152	0	1	1	00:10:22,204	00:10:24,289
1482	I know, I know, I'm such an idiot.	Paul	joy	positive	152	1	1	1	00:10:24,498	00:10:28,793
1485	My brother's going through that right now, he's such a mess. How did you get through it?	Monica	neutral	neutral	152	4	1	1	00:10:36,427	00:10:40,680
1486	Well, you might try accidentally breaking something valuable of hers, say her-	Paul	neutral	neutral	152	5	1	1	00:10:40,890	00:10:44,392
1487	-leg?	Monica	neutral	neutral	152	6	1	1	00:10:44,560	00:10:46,144
1488	That's one way! Me, I- I went for the watch.	Paul	neutral	neutral	152	7	1	1	00:10:48,773	00:10:50,315
1489	You actually broke her watch?	Monica	surprise	positive	152	8	1	1	00:10:50,775	00:10:52,651
1492	Barry, I'm sorry...	Rachel	sadness	negative	152	9	1	1	0:10:53,277	0:10:54,737
1493	I am so sorry...	Rachel	sadness	negative	152	10	1	1	0:10:54,737	0:10:56,422
1494	I know you probably think that this is all about what I said the other day about you making love with your socks on, but it isn't... it isn't, it's about me, and I ju- Hi, machine cut me off again... anyway...	Rachel	sadness	negative	152	11	1	1	00:10:56,614	00:11:06,706
1495	No real-, honey, really it’s fine, just g-go with Susan.	Ross	neutral	neutral	153	0	3	6	00:09:15,304	00:09:21,851
1496	Really, I, no, I think girls night out is a great idea.	Ross	joy	positive	153	1	3	6	00:09:20,768	00:09:25,146
1497	Okay, okay, bye	Ross	neutral	neutral	153	2	3	6	00:09:27,233	00:09:28,858
1498	So what are they doing?	Phoebe	neutral	neutral	153	3	3	6	0:09:29,402	0:09:30,487
1499	I don’t know, something girlie.	Ross	joy	positive	153	4	3	6	0:09:30,487	0:09:32,851
1500	Hey, you’re early.	Phoebe	neutral	neutral	153	5	3	6	00:09:36,659	00:09:37,909
1501	What are you doing with the lamp?	Monica	surprise	positive	153	6	3	6	00:09:38,160	00:09:40,078
1502	I’m just taking it to be re-wired.	Phoebe	neutral	neutral	153	7	3	6	00:09:40,580	00:09:51,965
1503	Oh, well don’t take it to the same place you took the stereo, ‘cause they’ve had that thing for over a week.	Monica	disgust	negative	153	8	3	6	00:09:44,333	00:10:00,015
1504	No, no, Mr. Heckles no one is making any noise up here.	Phoebe	neutral	neutral	153	9	3	6	00:09:56,512	00:10:00,015
1505	You’re disturbing my oboe practice.	Mr. Heckles	anger	negative	153	10	3	6	00:10:00,558	00:10:02,934
1506	You don’t play the oboe!	Phoebe	anger	negative	153	11	3	6	0:10:03,311	0:10:04,523
1507	I could play the oboe!	Mr. Heckles	anger	negative	153	12	3	6	0:10:04,523	0:10:06,491
1508	Ohhh! That is soo sweet!	Rachel	joy	positive	154	0	3	12	00:13:59,713	00:14:02,799
1509	Okay, okay look, I know I'm being Mr. Inappropriate today, but it's just so tough, I mean see you walking around and I just wanna touch you and hold you, come on no one's around, just, just kiss me.	Mark	joy	positive	154	1	3	12	00:14:03,759	00:14:14,018
1510	All right that's, that's it!! Get off her!	Ross	anger	negative	154	2	3	12	0:14:14,186	0:14:16,248
1511	What is going on?	Mark	surprise	negative	154	3	3	12	0:14:16,248	0:14:17,920
1512	What's going on?! That's what's going on!!	Ross	anger	negative	154	4	3	12	00:14:18,023	00:14:20,817
1513	Ross!	Rachel	surprise	negative	154	5	3	12	00:14:21,026	00:14:22,861
1514	I have been down in your store for twenty minutes trying to get a tie!	Ross	anger	negative	154	6	3	12	00:14:27,408	00:14:31,953
1515	What do I have to do to get some service?!	Ross	anger	negative	154	7	3	12	00:14:34,081	00:14:36,791
1516	Hi Rach.	Ross	neutral	neutral	154	8	3	12	00:14:38,711	00:14:40,420
1517	Ross?	Mona	neutral	neutral	155	0	8	5	0:20:39,238	0:20:39,781
1518	Yeah?	Ross	neutral	neutral	155	1	8	5	0:20:39,781	0:20:40,456
1519	Hey it’s Mona! From the wedding.	Mona	joy	positive	155	2	8	5	00:20:40,572	00:20:43,074
1520	Oh hi!	Ross	joy	positive	155	3	8	5	0:20:43,242	0:20:44,953
1521	Hi!	Mona	joy	positive	155	4	8	5	0:20:44,953	0:20:45,907
1522	Wow! Uh…how are you?	Ross	surprise	positive	155	5	8	5	00:20:47,371	00:20:49,497
1523	I’m good except umm, you still owe me a dance.	Mona	neutral	neutral	155	6	8	5	00:20:49,665	00:20:56,170
1524	Oh that’s right. Well uh, would you be interested in seeing a Ukrainian film?	Ross	joy	positive	155	7	8	5	00:20:51,458	00:20:56,170
1525	Oh you’re serious. Sure!	Mona	surprise	positive	155	8	8	5	00:20:58,465	00:21:00,383
1526	Great! Well umm	Ross	joy	positive	155	9	8	5	00:21:01,885	00:21:04,178
1527	I think I might need one more cup of coffee.	Mona	neutral	neutral	155	10	8	5	00:21:05,180	00:21:07,390
1528	Sure! Uh, let me get it for ya.	Ross	neutral	neutral	155	11	8	5	0:21:07,557	0:21:09,101
1529	Okay.	Mona	neutral	neutral	155	12	8	5	0:21:09,101	0:21:10,791
1530	Look, I feel really bad about how I freaked you out before, so I called the father and asked him to meet you here so you can tell him.	Phoebe	sadness	negative	156	0	8	2	00:13:49,662	00:13:56,960
1531	Go!	Phoebe	anger	negative	156	1	8	2	00:13:53,916	00:13:56,960
1532	What? Hey wait a minute! Phoebe, how do you even know who the father is?	Rachel	surprise	negative	156	2	8	2	00:13:57,169	00:14:01,172
1533	I may play the fool at times, but I’m a little more than a pretty blond girl with an ass that won’t quit.	Phoebe	anger	negative	156	3	8	2	00:14:01,382	00:14:09,430
1534	I believe this belongs to the father of your baby.	Phoebe	neutral	neutral	156	4	8	2	00:14:11,100	00:14:14,602
1535	Oh God… Oh, he’s in there right now?	Rachel	surprise	negative	156	5	8	2	00:14:14,770	00:14:19,816
1536	Uh-huh. Now you can turn around or you can go in there and rip the Band-Aid off. What to you want to do?	Phoebe	neutral	neutral	156	6	8	2	00:14:20,109	00:14:25,947
1537	Uh, let’s rip!	Rachel	fear	negative	156	7	8	2	0:14:27,992	0:14:28,743
1538	Really? Are you sure?	Phoebe	surprise	negative	156	8	8	2	0:14:28,743	0:14:29,698
1539	Oh Phoebe!	Rachel	joy	positive	156	9	8	2	0:14:29,785	0:14:30,427
1540	Okay, sorry. Yeah.	Phoebe	neutral	neutral	156	10	8	2	0:14:30,427	0:14:32,218
1541	Hey Rach.	Tag	neutral	neutral	156	11	8	2	00:14:34,999	00:14:36,624
1542	Hey, thank you so much for these tickets, Chandler.	Phoebe	joy	positive	157	0	9	20	00:23:25,600	00:23:28,478
1543	Oh well, this was a really important experience for me, and I wanted to share it with you.	Chandler	joy	positive	157	1	9	20	00:23:28,645	00:23:33,024
1544	Oh, you're so wonderful.	Monica	joy	positive	157	2	9	20	00:23:33,191	00:23:34,985
1548	It can’t be me, I’m standing right here.	Joey	neutral	neutral	158	1	9	1	00:07:23,359	00:07:26,069
1549	Wanna peek?	Mr. Geller	neutral	neutral	158	2	9	1	0:07:27,530	0:07:28,114
1550	No!	Ross	disgust	negative	158	3	9	1	0:07:28,114	0:07:29,015
1551	Come on!	Mr. Geller	surprise	positive	158	4	9	1	00:07:29,115	00:07:30,198
1553	We’re not peeking?	Joey	sadness	negative	158	6	9	1	00:07:37,206	00:07:39,541
1554	Well I’m peeking. Oh my God!	Mr. Geller	surprise	negative	158	7	9	1	00:07:41,627	00:07:46,965
1555	Hello sir, you know Monica.	Chandler	neutral	neutral	158	8	9	1	00:07:48,009	00:07:52,095
1556	Chandler is fantastic!!	Joanna	joy	positive	159	0	3	20	00:09:36,284	00:09:38,660
1557	What?!	Rachel	surprise	positive	159	1	3	20	0:09:39,453	0:09:41,122
1559	Y’know how people just click?	Joanna	joy	positive	159	2	3	20	0:09:41,122	0:09:41,903
1560	Like he came by to pick me up, and I opened the door, and it was just like, click!	Joanna	joy	positive	159	3	3	20	00:09:41,998	00:09:46,293
1561	Did he tell you?	Joanna	surprise	positive	159	4	3	20	00:09:46,460	00:09:47,961
1563	Oh, and he’s got such a good heart! Doesn’t he have a good heart?	Joanna	joy	positive	159	5	3	20	00:09:48,170	00:09:50,922
1564	Oh, I know...	Rachel	joy	positive	159	6	3	20	00:09:51,090	00:09:52,674
1565	Oh, I know and he’s soo sweet! Listen, he said he was going to call, so put him straight through.	Joanna	joy	positive	159	7	3	20	00:09:51,090	00:09:55,010
1566	Isn’t this great?!	Sophie	joy	positive	159	8	3	20	0:09:55,177	0:09:56,512
1567	Don’t spoil it.	Joanna	neutral	neutral	159	9	3	20	0:09:56,512	0:09:58,317
1568	Hi.	Ross	neutral	neutral	160	0	3	14	0:05:29,162	0:05:29,714
1569	Hi, sweetie!	Rachel	joy	positive	160	1	3	14	0:05:29,714	0:05:30,891
1570	Hello.	Ross	neutral	neutral	160	2	3	14	00:05:30,997	00:05:32,956
1571	Hi, Ross.	Mark	neutral	neutral	160	3	3	14	00:05:33,124	00:05:34,374
1572	Yeah, huh.	Ross	neutral	neutral	160	4	3	14	00:05:34,542	00:05:35,959
1573	I?ve got some bad news.	Rachel	sadness	negative	160	5	3	14	0:05:37,295	0:05:38,922
1574	What?	Ross	fear	negative	160	6	3	14	0:05:38,922	0:05:39,530
1575	I can get a quick bite to eat, but then I have to come back up here.	Rachel	neutral	neutral	160	7	3	14	00:05:39,630	00:05:41,965
1576	Come on sweetie! You?ve had to work late every night for the past two weeks, what is it this time?	Ross	sadness	negative	160	8	3	14	00:05:42,133	00:05:48,305
1578	But work comes first! Oh hey, but that?s sad about you though, what happened? Burn out? Burn all out, did ya?	Ross	joy	positive	160	10	3	14	00:05:48,473	00:05:57,689
1579	Nooo, he?s leaving for a better job.	Rachel	neutral	neutral	160	11	3	14	00:05:59,609	00:06:01,735
1580	Oh well that?s great, so I guess this is ah, this is good bye then. Huh? Good bye.	Ross	joy	positive	160	12	3	14	00:06:01,903	00:06:06,740
1581	Okay, then.	Mark	neutral	neutral	160	13	3	14	0:06:08,910	0:06:09,542
1582	Okay.	Ross	neutral	neutral	160	14	3	14	0:06:09,542	0:06:10,746
1583	Well we?re gonna miss you around here.	Rachel	sadness	negative	160	15	3	14	00:06:10,870	00:06:12,996
1584	Yeah, me too.	Mark	sadness	negative	160	16	3	14	00:06:13,456	00:06:15,207
1585	So, see ya on Saturday.	Mark	neutral	neutral	160	17	3	14	0:06:17,502	0:06:19,004
1586	Yeah, you bet.	Rachel	neutral	neutral	160	18	3	14	0:06:19,004	0:06:20,682
1607	Whazzup??	Ross	neutral	neutral	161	0	9	12	00:09:19,141	00:09:21,142
1608	Seriously dude, 3 years ago.	Chandler	joy	positive	161	1	9	12	00:09:22,353	00:09:24,479
1609	Listen, can you do me a favor?	Ross	neutral	neutral	161	2	9	12	0:09:26,315	0:09:28,026
1610	I'm gonna be out today.	Ross	neutral	neutral	161	3	9	12	0:09:28,026	0:09:29,343
1611	Can you just keep an eye on Joey, make sure nothing happens between him and Molly?	Ross	neutral	neutral	161	4	9	12	00:09:29,485	00:09:33,613
1612	You don't trust him?	Chandler	surprise	positive	161	5	9	12	00:09:33,823	00:09:35,949
1587	I think the check in is that way.	Ross	neutral	neutral	162	0	5	24	0:01:02,979	0:01:04,981
1588	Ahh.	Rachel	neutral	neutral	162	1	5	24	0:01:04,981	0:01:05,668
1589	Monica face it, Chandler is against marriage. And-and always will be!	Joey	neutral	neutral	163	0	6	25	00:06:45,321	00:06:48,323
1590	Well there’s some people who do want to marry me.	Monica	anger	negative	163	1	6	25	00:06:51,786	00:06:54,538
1591	There are?	Joey	surprise	positive	163	2	6	25	0:06:54,747	0:06:55,373
1592	Yeah! Richard!	Monica	anger	negative	163	3	6	25	0:06:55,373	0:06:57,269
1593	R-R-Richard said he wants to marry you?! And-and Chandler’s tellin’ ya how much he hates marriage?!	Joey	surprise	negative	163	4	6	25	00:06:57,625	00:06:59,584
1594	That’s right.	Monica	neutral	neutral	163	5	6	25	0:07:01,337	0:07:04,149
1595	Chandler	Joey	neutral	neutral	163	6	6	25	0:07:04,149	0:07:04,346
1596	You just told me that he hates marriage!	Monica	surprise	negative	163	7	6	25	00:07:09,429	00:07:11,555
1597	That-that he’s a-a complex fellow who’s unlikely to take a wife!	Monica	anger	negative	163	8	6	25	00:07:11,806	00:07:15,308
1598	That-that he’s against marriage and always will be!	Monica	anger	negative	163	9	6	25	00:07:15,560	00:07:18,103
1599	You got	Joey	neutral	neutral	163	10	6	25	00:07:18,563	00:07:20,730
1600	You know you probably didn't know this, but back in high school, I had a, um, major crush on you.	Ross	fear	negative	164	0	1	1	00:20:43,492	00:20:49,080
1601	I knew.	Rachel	neutral	neutral	164	1	1	1	00:20:50,540	00:20:51,707
1602	You did! Oh.... I always figured you just thought I was Monica's geeky older brother.	Ross	surprise	positive	164	2	1	1	00:20:52,084	00:20:58,138
1603	I did.	Rachel	neutral	neutral	164	3	1	1	0:20:58,882	0:20:59,684
1604	Oh.	Ross	sadness	negative	164	4	1	1	0:20:59,684	0:21:00,931
1605	Listen, do you think- and try not to let my intense vulnerability become any kind of a factor here—but do you think it would be okay if I asked you out?	Ross	fear	negative	164	5	1	1	00:21:05,514	00:21:16,983
1606	Sometime?	Ross	neutral	neutral	164	6	1	1	0:21:13,105	0:21:15,817
1607	Maybe?	Ross	neutral	neutral	164	7	1	1	0:21:15,817	0:21:17,031
1608	Yeah, maybe...	Rachel	joy	positive	164	8	1	1	00:21:18,235	00:21:21,821
1609	Okay... okay, maybe I will...	Ross	joy	positive	164	9	1	1	00:21:20,529	00:21:31,872
1611	Well, I just thought it’d make me feel good to do something nice for my friend.	Chandler	neutral	neutral	165	0	4	7	00:14:12,852	00:14:16,531
1612	Well, you’re amazing.	Joey	joy	positive	165	1	4	7	00:14:16,730	00:14:18,106
1613	Oh no-no-no.	Chandler	neutral	neutral	165	2	4	7	00:14:18,566	00:14:21,651
1614	A TV as if it appears from nowhere! That’s the dream! Man, how did you afford this stuff?	Joey	surprise	positive	165	3	4	7	00:14:24,196	00:14:31,953
1615	Well, y’know I’m 29. I mean who needs a savings account.	Chandler	neutral	neutral	165	4	4	7	00:14:32,162	00:14:35,206
1616	Oh, you are the best friends anyone has ever had.	Joey	joy	positive	165	5	4	7	00:14:35,624	00:14:38,167
1617	Oh, I don’t know.	Chandler	fear	negative	165	6	4	7	00:14:38,961	00:14:41,045
1618	Oh-no-no-no, you are!	Joey	joy	positive	165	7	4	7	00:14:41,255	00:14:42,463
1619	You do this, you give me the great advice, and hey listen, I was thinking about what you said yesterday about focusing on one woman, I’m gonna do that.	Joey	joy	positive	165	8	4	7	00:14:42,673	00:14:50,513
1620	You mean with Casey.	Chandler	neutral	neutral	165	9	4	7	00:14:50,931	00:14:51,671
1621	No-no-no, I think I’m gonna see how things go with Kathy. She’s pretty cool.	Joey	neutral	neutral	165	10	4	7	00:14:52,141	00:14:55,518
1622	Or Casey.	Chandler	neutral	neutral	165	11	4	7	0:14:55,895	0:14:56,527
1623	No-no, Kathy.	Joey	neutral	neutral	165	12	4	7	0:14:56,527	0:14:58,200
1624	Could be Casey.	Chandler	neutral	neutral	165	13	4	7	00:14:58,314	00:14:59,314
1625	No. No, Kathy.	Joey	neutral	neutral	165	14	4	7	00:14:59,523	00:15:00,607
1626	Consider Casey.	Chandler	neutral	neutral	165	15	4	7	00:15:00,774	00:15:01,774
1628	I think somebody’s got a little crush on Casey.	Joey	joy	positive	165	16	4	7	00:15:03,569	00:15:07,030
1629	How ‘bout I fix you two up?	Joey	joy	positive	165	17	4	7	0:15:07,323	0:15:08,375
1630	What do you think?	Joey	joy	positive	165	18	4	7	0:15:08,375	0:15:10,097
1631	That all the pieces of my life are falling right into place!	Chandler	joy	positive	165	19	4	7	00:15:10,326	00:15:14,621
1632	Hey, anybody got a length of rope about six feet long with a little nouse at the end?	Chandler	neutral	neutral	166	0	3	11	00:02:36,156	00:02:40,242
1633	Honey, what’s the matter?	Monica	neutral	neutral	166	1	3	11	0:02:41,451	0:02:42,293
1634	I just saw Janice.	Chandler	neutral	neutral	166	2	3	11	0:02:42,293	0:02:42,433
1635	‘Cause every time I see your face, I can’t help but fall from grace. I know.....	Singer	joy	positive	167	0	3	14	00:00:10,135	00:00:18,100
1636	Wow! This girl is good.	Joey	surprise	positive	167	1	3	14	00:00:18,268	00:00:19,852
1637	Oh-ho yeah! A song with rhyming words. Oo, I never thought of that before.	Phoebe	anger	negative	167	2	3	14	00:00:20,020	00:00:23,856
1638	I like her.	Chandler	neutral	neutral	167	3	3	14	00:00:26,192	00:00:27,234
1639	Why? Because she can sing and play guitar and do both at the same time?	Phoebe	neutral	neutral	167	4	3	14	00:00:27,402	00:00:31,655
1640	Well, that’s pretty much all I’m looking for from these people.	Chandler	neutral	neutral	167	5	3	14	00:00:32,741	00:00:35,492
1641	Look at you. All jealous.	Monica	anger	negative	167	6	3	14	00:00:36,369	00:00:38,412
1642	Yeah Pheebs, come on, you two have completely different styles. Y'know, she’s more.. y'know, and you’re more	Ross	neutral	neutral	167	7	3	14	00:00:38,580	00:00:47,880
1643	Say you'll stay beside me	Joey	sadness	negative	167	8	3	14	00:00:49,247	00:00:52,801
1644	Okay, see, see, everyone else is happy she’s done.	Phoebe	anger	negative	167	9	3	14	00:00:57,807	00:01:01,018
1645	Okay, my next song’s called: Phoebe Buffay, What Can I Say.	Singer	neutral	neutral	167	10	3	14	00:01:02,979	00:01:08,692
1646	I Really Loved When We Were Singing Partners, And I Shouldn’t Have Left You That Way.	Singer	neutral	neutral	167	11	3	14	00:01:05,815	00:01:12,321
1647	Oh no, one of those ‘look for the hidden meaning’ songs.	Phoebe	neutral	neutral	167	12	3	14	00:01:14,657	00:01:18,387
1648	Yes, hello.	Ross	neutral	neutral	168	0	5	24	0:05:44,177	0:05:45,309
1649	I have a question.	Ross	neutral	neutral	168	1	5	24	0:05:45,309	0:05:46,226
1650	Umm, I used your pen to draw on my friend's face.	Ross	neutral	neutral	168	2	5	24	00:05:46,346	00:05:51,558
1651	A beard and a moustache.	Ross	neutral	neutral	168	3	5	24	00:05:52,393	00:05:54,478
1652	Thank you.	Ross	neutral	neutral	168	4	5	24	00:05:57,190	00:05:59,358
1653	No,	Ross	neutral	neutral	168	5	5	24	00:06:00,526	00:06:02,694
1654	What?! What else did he say?	Rachel	surprise	negative	168	6	5	24	00:06:24,300	00:06:26,134
1655	Umm, he said he thought I was funny.	Ross	neutral	neutral	168	7	5	24	00:06:26,344	00:06:29,596
1656	So… Okay, look-look umm, let's just go downstairs, we'll have some fun, and you will forget all about it.	Ross	neutral	neutral	168	8	5	24	00:06:31,599	00:06:38,230
1657	Ross, no! There is	Rachel	anger	negative	168	9	5	24	00:06:38,439	00:06:41,525
1658	Oh, come on! Rach, it's-it's not that bad.	Ross	neutral	neutral	168	10	5	24	00:06:41,734	00:06:43,819
1659	Ross, I am a human doodle!!	Rachel	anger	negative	168	11	5	24	00:06:44,070	00:06:46,071
1660	Look, just because some idiot drew on your face doesn't mean you shouldn't have any fun!	Ross	neutral	neutral	168	12	5	24	00:06:47,532	00:06:51,785
1662	And besides, hey-hey-hey no one is even gonna	Ross	neutral	neutral	168	13	5	24	00:06:52,036	00:06:54,246
1663	Okay, there was	Ross	neutral	neutral	168	14	5	24	00:07:15,017	00:07:17,727
1664	Come on!	Ross	joy	positive	169	0	6	15	00:03:40,762	00:03:42,262
1665	Oh wait, don’t you have to pay for your, Busty Ladies?	Rachel	joy	positive	169	1	6	15	00:03:42,430	00:03:46,350
1666	No, it’s okay. Some-some kid asked me to pick it up for him, but I don’t	Ross	neutral	neutral	169	2	6	15	00:03:48,853	00:03:53,315
1671	Oh my God!!! What are you doing?!!	Monica	surprise	negative	170	0	3	6	00:12:38,674	00:12:41,843
1672	You said, you wanna come in for some lemonade?	Joey	neutral	neutral	170	1	3	6	00:12:42,136	00:12:44,846
1673	So?!	Monica	disgust	negative	170	2	3	6	00:12:45,055	00:12:46,347
1674	Whoa, ah!! We’re you just gonna give me some lemonade?	Joey	surprise	negative	170	3	3	6	00:12:47,892	00:12:51,269
1675	Yeah huh!! Cover yourself up!	Monica	disgust	negative	170	4	3	6	00:12:51,937	00:12:53,021
1676	Oh right, right.	Joey	neutral	neutral	170	5	3	6	00:12:53,522	00:12:54,731
1677	I don’t believe this! When someone asks you in for lemonade, and to you that means they wanna have sex?	Monica	disgust	negative	170	6	3	6	00:12:54,982	00:13:00,528
1678	Well usually...yeah!	Joey	surprise	positive	170	7	3	6	00:13:00,696	00:13:03,656
1679	Well, not just lemonade, iced tea, sometimes juice.	Joey	neutral	neutral	170	8	3	6	00:13:03,866	00:13:06,034
1680	Well, sorry, I just, I thought you liked me.	Joey	neutral	neutral	170	9	3	6	00:13:07,870	00:13:12,040
1681	I’m such a jerk.	Joey	sadness	negative	170	10	3	6	00:13:12,249	00:13:14,083
1682	It’s okay. I suppose it could happen to anyone, not anyone I know, but... By the way I can still see it.	Monica	neutral	neutral	170	11	3	6	00:13:16,337	00:13:23,009
1683	Hmmm... this is so nice.	Rachel	joy	positive	171	0	1	7	00:12:24,452	00:12:26,244
1684	OK, I have a question. Well, actually, it's not so much a question as.. more of a general wondering... ment.	Ross	neutral	neutral	171	1	1	7	00:12:30,875	00:12:42,093
1685	OK.	Rachel	neutral	neutral	171	2	1	7	00:12:42,928	00:12:44,721
1686	OK. Here goes. For a while now, I've been wanting to, um....	Ross	neutral	neutral	171	3	1	7	00:12:45,306	00:12:53,354
1687	Ohhh!!!!	Rachel	surprise	positive	171	4	1	7	0:12:53,731	0:12:55,253
1688	Yes, yes, that's right...	Ross	neutral	neutral	171	5	1	7	0:12:55,253	0:12:56,249
1689	Oh, look at the little cat!	Rachel	surprise	positive	171	6	1	7	00:12:56,400	00:12:58,735
1690	What? Ow!	Ross	surprise	negative	171	7	1	7	00:12:58,986	00:13:02,113
1691	Well, I was probably going to do it at some point.	David	neutral	neutral	172	0	9	23	00:06:16,125	00:06:18,585
1692	I didn't mean	Chandler	neutral	neutral	172	1	9	23	0:06:18,753	0:06:19,635
1694	It's brilliant!	David	joy	positive	172	3	9	23	0:06:20,762	0:06:21,796
1695	Goodbye Mike, we'll see you at the wedding, fella!	David	joy	positive	172	4	9	23	00:06:21,881	00:06:25,008
1696	well, we probably won't invite you to the wedding...	David	neutral	neutral	172	5	9	23	00:06:25,176	00:06:27,844
1697	Thank you, Chandler.	David	neutral	neutral	172	6	9	23	0:06:28,012	0:06:29,484
1698	Sincerely.	David	neutral	neutral	172	7	9	23	0:06:29,484	0:06:31,448
1699	Well, you're welcome! Glad I could help.	Chandler	joy	positive	172	8	9	23	00:06:31,557	00:06:33,183
1701	David, I'm pretending to	Chandler	neutral	neutral	172	10	9	23	0:06:36,313	0:06:38,091
1702	Okay, you have 19 questions left. Use them wisely. Come on Joey! You can’t win if you don’t ask any	Phoebe	joy	positive	173	0	6	1	00:10:25,791	00:10:36,051
1703	What?!	Joey	surprise	negative	173	1	6	1	0:10:40,306	0:10:41,558
1704	Well, you promised me a fun road trip!	Phoebe	joy	positive	173	2	6	1	0:10:41,558	0:10:43,102
1705	We’ve been on the road six hours and you’ve been asleep for five and a half!	Phoebe	anger	negative	173	3	6	1	0:10:40,306	0:10:47,118
1706	We are switching at the next rest stop and	Phoebe	anger	negative	173	4	6	1	0:10:47,118	0:10:54,494
1707	All right. All right.	Joey	neutral	neutral	173	5	6	1	00:10:55,404	00:10:56,488
1708	Yeah! And until then you are going to sing to me because the radio’s broken and you are selfish but have a nice voice.	Phoebe	anger	negative	173	6	6	1	00:10:56,697	00:11:04,120
1709	Really? I don’t	Joey	surprise	negative	173	7	6	1	0:11:05,206	0:11:06,041
1710	Sing!!	Phoebe	anger	negative	173	8	6	1	0:11:06,041	0:11:06,692
1712	Morning!	Hitchhiker	joy	positive	173	10	6	1	00:11:42,410	00:11:43,702
1713	Everything was delicious!	1st Customer	joy	positive	174	0	9	19	0:05:55,731	0:05:57,443
1714	Thank you!	Monica	joy	positive	174	1	9	19	0:05:57,443	0:05:57,780
1715	It was. The duck in particular was superb.	2nd Customer	joy	positive	174	2	9	19	00:05:57,900	00:06:00,444
1716	Thank you! You haven't said anything...	Monica	joy	positive	174	3	9	19	00:06:00,611	00:06:07,993
1717	Actually I do have one small complaint.	3rd Customer	neutral	neutral	174	4	9	19	00:06:08,202	00:06:10,704
1718	Oh..please!I-I welcome criticism.	Monica	neutral	neutral	174	5	9	19	00:06:10,871	00:06:15,501
1719	The musician right outside the restaurant...it's kind of a mood-killer!	3rd Customer	sadness	negative	174	6	9	19	00:06:16,168	00:06:19,463
1720	What musician?	Monica	surprise	positive	174	7	9	19	00:06:19,671	00:06:20,756
1721	We did?	Joey	neutral	neutral	175	0	1	9	0:07:55,224	0:07:55,850
1722	You owe me 20 bucks.	Monica	joy	positive	175	1	1	9	0:07:55,850	0:07:58,290
1723	Thank you. Thank you so much!	Rachel	joy	positive	175	2	1	9	00:07:58,394	00:08:00,896
1724	Chandler, here you go, got your traditional Thanksgiving feast, you got your tomato soup, your grilled cheese fixin's, and your family size bag of Funyuns.	Monica	neutral	neutral	175	3	1	9	00:08:01,063	00:08:09,237
1725	Wait, wait, Chandler, this is what you're havin' for Thanksgiving dinner?	Rachel	surprise	negative	175	4	1	9	00:08:09,405	00:08:12,032
1726	What, what, what is it with you and this holiday?	Rachel	anger	negative	175	5	1	9	00:08:12,200	00:08:14,784
1727	All right, I'm nine years old.	Chandler	neutral	neutral	175	6	1	9	00:08:16,204	00:08:17,496
1728	Oh, I hate this story.	Ross	sadness	negative	175	7	1	9	00:08:17,663	00:08:19,331
1729	We just finished this magnificent Thanksgiving dinner.	Chandler	neutral	neutral	175	8	1	9	00:08:19,499	00:08:21,416
1730	I have--and I remember this part vividly--a mouthful of pumpkin pie, and this is the moment my parents choose to tell me they're getting divorced.	Chandler	sadness	negative	175	9	1	9	00:08:26,005	00:08:30,091
1731	Oh my god.	Rachel	surprise	negative	175	10	1	9	00:08:30,259	00:08:31,635
1732	Yes. It's very difficult to appreciate a Thanksgiving dinner once you've seen it in reverse.	Chandler	sadness	negative	175	11	1	9	00:08:31,802	00:08:36,223
1733	Hey, who's this little naked guy?	Rachel	surprise	positive	176	0	1	8	00:20:18,800	00:20:20,843
1734	That little naked guy would be me.	Ross	neutral	neutral	176	1	1	8	00:20:21,053	00:20:23,179
1735	Aww, look at the little thing.	Rachel	surprise	positive	176	2	1	8	00:20:23,805	00:20:26,557
1737	Who are those people?	Chandler	surprise	positive	176	4	1	8	0:20:35,317	0:20:36,129
1738	Got me.	Ross	surprise	positive	176	5	1	8	0:20:36,129	0:20:37,878
1739	Oh, that's Nana, right there in the middle. 'Me and the gang at Java Joe's'.	Monica	neutral	neutral	176	6	1	8	00:20:38,111	00:20:45,826
1740	Wow, Monica, you look just like your grandmother. How old was she there?	Rachel	surprise	positive	176	7	1	8	00:20:46,036	00:20:49,622
1741	Let's see, 1939... yeah, 24, 25?	Monica	neutral	neutral	176	8	1	8	00:20:49,831	00:20:57,088
1742	Looks like a fun gang.	Ross	neutral	neutral	176	9	1	8	00:20:54,211	00:20:57,088
1743	Ooh, look-look-look-look-look! I got Monica naked!	Joey	joy	positive	176	10	1	8	00:21:02,970	00:21:06,138
1745	So, what’s this about?	Tag	joy	positive	177	0	8	2	00:15:57,122	00:15:58,790
1746	Rachel has something that she wants to tell you and umm, I believe that this is your red sweater.	Phoebe	neutral	neutral	177	1	8	2	00:15:58,999	00:16:05,922
1747	No. This is my red sweater.	Tag	neutral	neutral	177	2	8	2	00:16:06,090	00:16:10,218
1748	Oh no. Could I get anyone a coffee or…poison? No? Just for me? Okay.	Phoebe	fear	negative	177	3	8	2	00:16:12,513	00:16:23,940
1749	What’s going on Rach?	Tag	joy	positive	177	4	8	2	00:16:25,359	00:16:27,235
1750	Nothing! Phoebe kinda made a mistake. But y’know you do wear that sweater a lot, are you involved in some kind of dare?	Rachel	fear	negative	177	5	8	2	00:16:27,403	00:16:40,331
1751	Y’know, I’m actually glad Phoebe called.	Tag	joy	positive	177	6	8	2	00:16:37,663	00:16:40,331
1752	I know we broke up because you thought I wasn’t mature enough, but I’ve really grown up and think we should get back together.	Tag	joy	positive	177	7	8	2	00:16:45,838	00:16:52,468
1753	Oh, it’s just not the right time.	Rachel	sadness	negative	177	8	8	2	00:16:52,761	00:16:54,804
1754	It is the right time.	Tag	joy	positive	177	9	8	2	0:16:55,014	0:16:56,266
1755	Okay.	Rachel	neutral	neutral	177	10	8	2	0:16:56,266	0:16:57,703
1756	‘Kay!	Joey	joy	positive	178	0	7	18	00:10:35,301	00:10:37,302
1757	in the category of Favorite Returning Male Character the nominees are: John Wheeler from	The Presenter	neutral	neutral	178	1	7	18	00:10:37,678	00:10:43,141
1758	What the?!	Joey	surprise	negative	178	2	7	18	00:11:05,081	00:11:07,248
1759	Yeah.	Rachel	neutral	neutral	179	0	7	22	0:13:30,893	0:13:31,995
1760	You’re an Aquarius, huh?	Policeman	neutral	neutral	179	1	7	22	0:13:31,995	0:13:34,073
1761	I bet you’re a Gemini.	Rachel	neutral	neutral	179	2	7	22	0:13:35,773	0:13:37,455
1762	Nope.	Policeman	neutral	neutral	179	3	7	22	0:13:37,455	0:13:38,121
1763	Taurus?	Rachel	neutral	neutral	179	4	7	22	0:13:38,317	0:13:38,949
1764	Nope.	Policeman	neutral	neutral	179	5	7	22	0:13:38,949	0:13:39,619
1765	Virgo?	Rachel	neutral	neutral	179	6	7	22	0:13:39,735	0:13:40,987
1766	Nope.	Policeman	neutral	neutral	179	7	7	22	0:13:40,987	0:13:41,613
1767	Sagittarius?	Rachel	neutral	neutral	179	8	7	22	0:13:42,071	0:13:42,155
1768	Yep.	Policeman	neutral	neutral	179	9	7	22	0:13:42,155	0:13:43,845
1769	I knew it! I knew it, ahh….	Rachel	joy	positive	179	10	7	22	00:13:43,948	00:13:46,407
1772	You’re not gonna speed anymore right?	Policeman	neutral	neutral	179	11	7	22	0:13:46,575	0:13:49,137
1773	I won’t speed.	Rachel	neutral	neutral	179	12	7	22	0:13:49,137	0:13:49,627
1774	And you promise you’ll get this taken care of right away?	Policeman	neutral	neutral	179	13	7	22	0:13:49,745	0:13:51,831
1775	I promise.	Rachel	neutral	neutral	179	14	7	22	0:13:51,831	0:13:52,597
1776	And in the meantime you better let him drive. Does he have a license?	Policeman	neutral	neutral	179	15	7	22	00:13:52,706	00:13:54,666
1777	Yeah!	Rachel	neutral	neutral	179	16	7	22	0:13:54,834	0:13:55,086
1778	Can he handle the stick?	Policeman	neutral	neutral	179	17	7	22	0:13:55,086	0:13:57,310
1779	Oh well	Rachel	neutral	neutral	179	18	7	22	0:13:57,419	0:13:58,061
1780	I can handle the stick!!	Ross	anger	negative	179	19	7	22	0:13:58,061	0:14:00,983
1781	Hey!	Monica	joy	positive	180	0	8	24	0:02:27,844	0:02:28,971
1785	I can’t believe this is taking so long. How are you doing?	Monica	sadness	negative	180	4	8	24	00:02:29,220	00:02:32,098
1786	Oh not bad. Do you know that feeling when you’re trying to blow a Saint Bernard out your ass?	Rachel	sadness	negative	180	5	8	24	00:02:32,265	00:02:37,478
1787	Weirdest thing. Did I hear——Mother of God it’s true!	Chandler	surprise	negative	180	6	8	24	00:02:40,565	00:02:45,987
1788	Chandler Bing!	Janice	surprise	positive	180	7	8	24	00:02:46,904	00:02:50,908
1789	Janice	Joey	surprise	positive	180	8	8	24	00:02:51,075	00:02:52,076
1790	Not just Janice, Janice in labor, contracting and everything.	Ross	joy	positive	180	9	8	24	00:02:52,243	00:02:56,789
1791	Oh, this should be easy. I have a very wide pelvis. You remember Chandler.	Janice	neutral	neutral	180	10	8	24	00:02:58,249	00:03:01,586
1792	Janice I didn’t even know you were pregnant! Who’s the unwitting human who’s essence you’ve stolen?	Chandler	surprise	positive	180	11	8	24	00:03:07,258	00:03:13,473
1793	It’s you. This is yours.	Janice	neutral	neutral	180	12	8	24	00:03:15,516	00:03:19,604
1794	What?!	Chandler	surprise	negative	180	13	8	24	00:03:20,146	00:03:21,397
1795	Look how nervous he gets! We haven’t slept together in years!	Janice	joy	positive	180	14	8	24	00:03:21,564	00:03:25,234
1796	That’s funny. Does it-does it hurt? Does the labor hurt?	Chandler	fear	negative	180	15	8	24	00:03:28,905	00:03:31,699
1797	Man, I’m starving! What the hell was I thinking at dinner?! "Do you want soup or salad?" Both! Always order both!	Joey	anger	negative	181	0	7	12	00:14:20,109	00:14:27,615
1798	Y’know, y’know I’m lookin’ and I don’t think anyone’s home here.	Ross	neutral	neutral	181	1	7	12	00:14:29,785	00:14:33,955
1799	I say we just break the window, crawl through, and-and y’know explain later.	Ross	neutral	neutral	181	2	7	12	00:14:34,123	00:14:40,837
1800	Yeah? Really? No one’s home?	Joey	surprise	positive	181	3	7	12	00:14:41,088	00:14:42,964
1801	I don’t think so. Hello? When you get in there	Ross	neutral	neutral	181	4	7	12	00:14:41,088	00:14:53,850
1802	Hey, what's up?	Monica	neutral	neutral	182	0	5	10	00:06:55,456	00:06:57,666
1803	I just saw Danny getting on the subway with a girl and he had his arm around her.	Rachel	sadness	negative	182	1	5	10	00:06:57,834	00:07:02,921
1804	Oh, honey, I'm sorry.	Monica	sadness	negative	182	2	5	10	00:07:03,089	00:07:04,506
1805	Well, you should be, this is all your fault! You meddled in our relationship!!	Rachel	anger	negative	182	3	5	10	00:07:04,757	00:07:11,596
1806	You had no relationship!!	Monica	anger	negative	182	4	5	10	00:07:11,764	00:07:13,598
1807	No, but I was doing my thing and everything was going according to the plan!	Rachel	anger	negative	182	5	5	10	00:07:13,766	00:07:18,603
1808	Oh God, stop with the plan!	Monica	anger	negative	182	6	5	10	00:07:18,771	00:07:22,149
1809	So what, so what you saw him with a girl?	Monica	neutral	neutral	182	7	5	10	00:07:22,316	00:07:25,444
1810	Who cares?!	Monica	anger	negative	182	8	5	10	0:07:25,611	0:07:27,363
1811	That doesn't mean anything!	Monica	anger	negative	182	9	5	10	0:07:27,363	0:07:27,585
1812	Now look, you're going to go out on a date with Danny and you're going to be so charming he's gonna forget all about that stupid subway girl.	Monica	neutral	neutral	182	10	5	10	00:07:27,697	00:07:33,577
1813	She was kinda stupid.	Rachel	neutral	neutral	182	11	5	10	00:07:34,787	00:07:36,913
1814	You're right.	Rachel	neutral	neutral	182	12	5	10	0:07:37,748	0:07:38,510
1815	All right, I'm just gonna go on the date.	Rachel	neutral	neutral	182	13	5	10	0:07:38,510	0:07:41,102
1816	I'm gonna go on the date.	Rachel	neutral	neutral	182	14	5	10	0:07:41,102	0:07:41,391
1817	That is the new plan.	Rachel	neutral	neutral	182	15	5	10	00:07:41,461	00:07:45,589
1819	Hi.	Phoebe	neutral	neutral	183	0	2	4	00:09:52,592	00:09:53,925
1820	Phoebe!	Duncan	surprise	positive	183	1	2	4	0:09:54,343	0:09:55,315
1821	Ta-da.	Phoebe	joy	positive	183	2	2	4	0:09:55,315	0:09:56,264
1822	Hey.	Duncan	neutral	neutral	183	3	2	4	0:09:57,346	0:09:58,139
1823	Hi.	Phoebe	neutral	neutral	183	4	2	4	0:09:58,139	0:09:58,830
1824	Ahh, look at you, you look great.	Duncan	joy	positive	183	5	2	4	00:09:59,098	00:10:01,308
1825	Do I? Thank you, so do you.	Phoebe	neutral	neutral	183	6	2	4	00:10:01,684	00:10:03,810
1826	Thanks.	Duncan	neutral	neutral	183	7	2	4	0:10:04,186	0:10:05,688
1827	Sparkly.	Phoebe	neutral	neutral	183	8	2	4	0:10:05,688	0:10:06,938
1828	So, wow, this is pretty wonerful, huh.	Phoebe	joy	positive	183	9	2	4	00:10:09,025	00:10:15,572
1829	Mr. major capades guy.	Phoebe	neutral	neutral	183	10	2	4	00:10:10,318	00:10:15,572
1830	I, I remember when you were just, like, King Friday in Mr. Roger's Ice is Nice.	Phoebe	neutral	neutral	183	11	2	4	00:10:16,824	00:10:21,494
1831	You always said I'd make it.	Duncan	joy	positive	183	12	2	4	00:10:23,080	00:10:24,789
1832	Yeah, well, ya know, I'm kind of spooky that way. Wooo.	Phoebe	neutral	neutral	183	13	2	4	00:10:25,041	00:10:28,376
1833	I missed you. I'm gonna get changed.	Duncan	neutral	neutral	183	14	2	4	00:10:29,920	00:10:36,801
1834	OK.	Phoebe	neutral	neutral	183	15	2	4	00:10:34,800	00:10:36,801
1835	Um, now. Phoebs.	Duncan	neutral	neutral	183	16	2	4	00:10:39,055	00:10:40,764
1836	Oh, right, OK. Ole.	Phoebe	neutral	neutral	183	17	2	4	00:10:43,559	00:10:45,685
1837	What?	Duncan	neutral	neutral	183	18	2	4	00:10:46,270	00:10:48,980
1838	Um, the matador. Ole, ha ha ha.	Phoebe	joy	positive	183	19	2	4	00:10:50,441	00:10:58,281
1839	Hi Joey it's Jane Rogers, can't wait for your party tonight.	Jane	joy	positive	184	0	9	20	00:05:46,751	00:05:49,462
1840	Listen, I forgot your address, can you give me a call?	Jane	neutral	neutral	184	1	9	20	0:05:49,629	0:05:52,341
1841	Thanks, bye.	Jane	neutral	neutral	184	2	9	20	0:05:52,341	0:05:54,322
1842	Hey!	Joey	joy	positive	184	3	9	20	0:05:55,676	0:05:56,344
1843	Hey!	Rachel	joy	positive	184	4	9	20	0:05:56,344	0:05:57,613
1844	What's happening?	Joey	joy	positive	184	5	9	20	00:05:57,720	00:05:58,888
1845	Yeah, it's a real shame you can't make it to that one-woman show tonight.	Rachel	sadness	negative	184	6	9	20	00:05:59,138	00:06:03,351
1846	Oh, I'd love to, but I gotta get up so early the next day and so, you know me, work comes first	Joey	neutral	neutral	184	7	9	20	00:06:03,518	00:06:10,441
1847	Oh, yeah, yeah, yeah...	Rachel	neutral	neutral	184	8	9	20	00:06:06,729	00:06:10,441
1848	"Hi Joey, it's Jane Rogers can't wait for your party tonight"	Message	joy	positive	184	9	9	20	00:06:11,943	00:06:15,488
1849	Stupid Jane Rogers!!	Joey	anger	negative	184	10	9	20	00:06:17,281	00:06:19,575
1850	You are having a party tonight??	Rachel	surprise	negative	184	11	9	20	00:06:20,576	00:06:22,578
1851	Kinda have a... a thing for the Days Of Our Life's people.	Joey	neutral	neutral	184	12	9	20	00:06:23,120	00:06:26,290
1852	And you weren't going to tell us? How did you think you were gonna get away with that?	Rachel	anger	negative	184	13	9	20	00:06:26,457	00:06:32,421
1853	I do it every year.	Joey	neutral	neutral	184	14	9	20	00:06:30,586	00:06:32,421
1854	You do that every year??	Rachel	surprise	negative	184	15	9	20	00:06:34,048	00:06:36,092
1855	I didn't have to tell you that!! I'm stupider than Jane Rogers!!	Joey	anger	negative	184	16	9	20	00:06:36,259	00:06:41,472
1856	Oh, that's why you got these tickets to that play, to get rid of us??	Rachel	anger	negative	184	17	9	20	00:06:42,473	00:06:45,685
1857	Yeah...	Joey	neutral	neutral	184	18	9	20	00:06:45,852	00:06:46,936
1858	And last year is that why you sent us to that medieval times restaurant?	Rachel	anger	negative	184	19	9	20	00:06:47,103	00:06:50,565
1859	Yeah...	Joey	neutral	neutral	184	20	9	20	00:06:50,731	00:06:51,941
1860	OH! And the year before that, when you set up that nighttime tour of that button factory?	Rachel	anger	negative	184	21	9	20	00:06:52,817	00:06:57,446
1861	Who's this from?	Rachel	surprise	positive	185	0	1	24	0:08:26,547	0:08:27,319
1862	Oh, that's Ross's.	Chandler	neutral	neutral	185	1	1	24	0:08:27,319	0:08:28,553
1863	Oh... Oh my God. He remembered.	Rachel	surprise	positive	185	2	1	24	00:08:34,805	00:08:38,892
1864	Remembered what?	Phoebe	neutral	neutral	185	3	1	24	00:08:39,101	00:08:40,310
1865	It was like months ago.	Rachel	surprise	positive	185	4	1	24	00:08:40,520	00:08:42,229
1866	We were walking by this antique store, and I saw this pin in the window, and I told him that it was just like one my grandmother had when I was a little girl.	Rachel	sadness	negative	185	5	1	24	00:08:42,438	00:08:49,819
1867	Oh!	Rachel	surprise	positive	185	6	1	24	00:08:50,029	00:08:51,029
1868	I can't believe he remembered!	Rachel	surprise	positive	185	7	1	24	00:08:50,029	00:08:53,365
1869	Oh, it's so pretty. This must have cost him a fortune.	Phoebe	surprise	positive	185	8	1	24	00:09:01,290	00:09:07,420
1870	I can't believe he did this.	Monica	surprise	positive	185	9	1	24	00:09:04,460	00:09:07,420
1871	Come on, Ross? Remember back in college, when he fell in love with Carol and bought her that ridiculously expensive crystal duck?	Chandler	neutral	neutral	185	10	1	24	00:09:07,630	00:09:16,555
1872	What did you just say?	Rachel	surprise	positive	185	11	1	24	00:09:14,887	00:09:16,555
1873	F-hah.... flennin....	Chandler	fear	negative	185	12	1	24	00:09:41,247	00:09:42,998
1874	Oh.... my God.	Rachel	surprise	positive	185	13	1	24	00:09:46,377	00:09:49,379
1875	I really like waking up with you.	Gary	joy	positive	186	0	5	21	00:19:59,698	00:20:01,282
1876	I like waking up with you too. Oh! It's such a beautiful morning. Oh, I can stay here all day.	Phoebe	joy	positive	186	1	5	21	00:19:59,698	00:20:07,163
1877	That would be great!	Gary	joy	positive	186	2	5	21	00:20:09,166	00:20:10,917
1878	We could have breakfast in bed	Phoebe	joy	positive	186	3	5	21	0:20:11,168	0:20:12,980
1879	Wait, just a second.	Gary	neutral	neutral	186	4	5	21	0:20:12,980	0:20:13,729
1880	Okay. Oh! Oh no.	Phoebe	surprise	negative	186	5	5	21	00:20:15,797	00:20:19,425
1881	Well that was depressing, I think I just bought a soft pretzel from one of the kids from	Rachel	sadness	negative	187	0	3	24	00:08:18,664	00:08:23,293
1882	Um-hmm. Oh wait! This is Bonnie.	Phoebe	surprise	positive	187	1	3	24	00:08:24,170	00:08:27,214
1883	Hi!	Bonnie	joy	positive	187	2	3	24	00:08:27,423	00:08:28,507
1884	This is Bonnie? This is Bonnie? You’re Bonnie?	Rachel	surprise	positive	187	3	3	24	00:08:29,509	00:08:30,675
1885	I can show you an ID if you want?	Bonnie	neutral	neutral	187	4	3	24	00:08:33,095	00:08:36,014
1886	Oh no, I’m sorry, you look a lot different from the last time I-I saw you.	Rachel	surprise	positive	187	5	3	24	00:08:36,224	00:08:40,268
1887	Oh yeah, well I just started wearing bras again.	Bonnie	neutral	neutral	187	6	3	24	00:08:40,520	00:08:43,396
1888	Oh, that must be it.	Rachel	neutral	neutral	187	7	3	24	00:08:44,190	00:08:45,941
1889	Well I hope you have fun tonight.	Phoebe	neutral	neutral	187	8	3	24	00:08:47,485	00:08:48,735
1890	Thanks! You too.	Bonnie	joy	positive	187	9	3	24	00:08:48,945	00:08:50,153
1891	I believe it.	Rachel	neutral	neutral	188	0	4	2	00:09:35,324	00:09:36,992
1893	Yes, I do.	Rachel	neutral	neutral	188	2	4	2	0:09:39,891	0:09:40,887
1894	No you do—y'know what, you’re not gonna suck me into this.	Ross	anger	negative	188	3	4	2	00:09:40,997	00:09:47,836
1895	Oh sure I am, because you always have to be right.	Rachel	anger	negative	188	4	4	2	00:09:48,004	00:09:52,173
1896	I do not always have to be—okay, okay.	Ross	anger	negative	188	5	4	2	00:09:52,341	00:09:54,467
1897	Jurassic Park	Rachel	neutral	neutral	188	6	4	2	00:09:58,347	00:10:00,140
1898	I'm telling you, something's wrong! My brother does not stay out all night.	Monica	fear	negative	189	0	5	12	00:09:12,760	00:09:15,887
1899	Maybe we should check the trash chute.	Joey	neutral	neutral	189	1	5	12	00:09:16,055	00:09:18,181
1900	Ross couldn't fit down the trash chute.	Rachel	neutral	neutral	189	2	5	12	00:09:19,809	00:09:22,143
1901	That's right, he almost could. Which is exactly how I got stuck there.	Joey	neutral	neutral	189	3	5	12	00:09:22,353	00:09:27,315
1902	Hey!	Phoebe	neutral	neutral	189	4	5	12	0:09:28,985	0:09:29,957
1903	There he is!	Rachel	joy	positive	189	5	5	12	0:09:29,957	0:09:30,415
1904	Oh my God! Where the hell have you been?!!	Monica	anger	negative	189	6	5	12	00:09:30,528	00:09:34,447
1905	Just, y'know out.	Ross	neutral	neutral	189	7	5	12	00:09:35,283	00:09:37,534
1906	Ohh, out, oh God, I don't know why we didn't think to check there!	Rachel	anger	negative	189	8	5	12	00:09:37,743	00:09:42,289
1907	What were you doing?	Phoebe	neutral	neutral	189	9	5	12	00:09:42,665	00:09:43,999
1908	I uh, went to a bar. And then I just uh, just walked around for a while.	Ross	neutral	neutral	189	10	5	12	00:09:44,208	00:09:50,630
1910	He hooked up! He hooked up with someone.	Joey	surprise	positive	189	12	5	12	00:09:55,845	00:10:00,390
1911	Look, I don't have to answer your questions! Okay? I'm a big boy, I can do whatever I want!	Ross	anger	negative	189	13	5	12	00:10:00,600	00:10:05,353
1912	He hooked up!! Tell us about her!	Joey	joy	positive	189	14	5	12	00:10:05,563	00:10:11,067
1913	Ross you left you scarf in… Hey you guys.	Janice	neutral	neutral	189	15	5	12	00:10:11,861	00:10:22,454
1915	Oh yeah, that looks good.	Chandler	neutral	neutral	190	0	7	5	0:21:24,783	0:21:26,702
1916	You guys make a	Phoebe	neutral	neutral	190	1	7	5	0:21:26,702	0:21:29,238
1917	Yeah, we look great together.	Joey	joy	positive	190	2	7	5	00:21:32,165	00:21:35,751
1919	Okay.	Chandler	neutral	neutral	190	3	7	5	00:21:36,253	00:21:37,712
1920	Wow! Imagine what our kids would look like!	Monica	joy	positive	190	4	7	5	00:21:38,338	00:21:40,464
1921	Y’know, we don’t have to imagine.	Joey	neutral	neutral	190	5	7	5	00:21:40,632	00:21:42,258
1922	I’m marrying her.	Chandler	joy	positive	190	6	7	5	00:21:44,469	00:21:46,012
1923	We’ll just see.	Joey	neutral	neutral	190	7	7	5	00:21:46,179	00:21:47,888
1924	Hey! Hey! Be careful around my Porsche!	Joey	anger	negative	191	0	6	5	00:21:19,653	00:21:23,489
1925	Hi Joey.	Woman	neutral	neutral	191	1	6	5	00:21:25,284	00:21:27,451
1926	Hey! How you doin’?	Joey	neutral	neutral	191	2	6	5	00:21:27,619	00:21:29,245
1927	He has the most amazing Porsche under there!	Woman	joy	positive	191	3	6	5	00:21:29,788	00:21:32,373
1928	I’d love to show ya, but I just tucked her in.	Joey	neutral	neutral	191	4	6	5	0:21:32,541	0:21:34,961
1929	She’s sleeping.	Joey	neutral	neutral	191	5	6	5	0:21:34,961	0:21:35,729
1930	Hey uh, would you two girls like to go for a drink?	Joey	neutral	neutral	191	6	6	5	00:21:37,337	00:21:39,422
1931	Well, the old lady died.	Ross	sadness	negative	192	0	8	7	0:21:21,905	0:21:24,387
1932	And how do I know?	Ross	neutral	neutral	192	1	8	7	0:21:24,387	0:21:26,002
1933	Her dying wish was for one last kiss.	Ross	neutral	neutral	192	2	8	7	00:21:26,118	00:21:29,495
1934	But I don’t care, because you got the apartment.	Ross	joy	positive	192	3	8	7	0:21:31,832	0:21:35,054
1935	Yes!	Ross	joy	positive	192	4	8	7	0:21:35,054	0:21:35,801
1936	Ewww. Yeah. Umm. I think I’m gonna stay here.	Rachel	disgust	negative	192	5	8	7	00:21:35,919	00:21:41,966
1937	Isn’t that great?	Joey	joy	positive	192	6	8	7	00:21:42,134	00:21:44,260
1938	Ezels!!	Ross	disgust	negative	192	7	8	7	00:21:47,389	00:21:48,973
1939	Smelly cat, smelly cat, what are they feeding you? Smelly cat, smelly cat, it’s not your fault.	Phoebe	neutral	neutral	193	0	3	14	00:13:39,193	00:13:52,914
1940	Wow, that’s great.	Leslie	joy	positive	193	1	3	14	00:13:53,707	00:13:54,999
1941	Oh, yeah!	Phoebe	joy	positive	193	2	3	14	00:13:55,167	00:13:58,169
1942	Y'know you could totally sell this. It’d be perfect for like umm, a kitty litter campaign.	Leslie	neutral	neutral	193	3	3	14	00:13:55,167	00:14:02,257
1943	I..., a jingle? No, no-no-no, no.	Phoebe	neutral	neutral	193	4	3	14	00:14:03,092	00:14:05,343
1944	What? Why not? You could make a ton of money.	Leslie	surprise	negative	193	5	3	14	00:14:05,511	00:14:07,178
1945	Okay, well if I was in this for the money, I’d be a millionaire by now, y'know.	Phoebe	neutral	neutral	193	6	3	14	00:14:07,346	00:14:10,849
1946	You just got to get out of that jingle head sweetie.	Phoebe	neutral	neutral	193	7	3	14	00:14:12,601	00:14:14,978
1947	Aw, you’re right, you’re right. I’m sorry.	Leslie	neutral	neutral	194	0	3	10	00:14:15,980	00:14:18,773
1948	That’s okay. All right, I’m gonna play song that’s really, really sad. It’s called Magician Box Mix Up.	Phoebe	joy	positive	194	1	3	10	00:14:18,941	00:14:26,406
1949	Okay sir, um-mm, let see if I got this right.	Rachel	neutral	neutral	195	0	3	5	00:18:29,691	00:18:31,859
1950	Ah, so this is a half-caf, double tall, easy hazel nut, non-fat, no foam, with whip, extra hot latte, right?	Rachel	neutral	neutral	195	1	3	5	00:18:35,656	00:18:40,701
1951	Okay, great.	Rachel	joy	positive	195	2	3	5	00:18:40,869	00:18:42,370
1952	You freak.	Rachel	disgust	negative	195	3	3	5	00:18:42,538	00:18:44,956
1953	Thank you.	Ross	joy	positive	195	4	3	5	0:18:50,712	0:18:53,173
1954	Um, coffee to go, please.	Isabella	neutral	neutral	195	5	3	5	0:18:53,173	0:18:54,252
1955	Isabella Rosselini.	Ross	neutral	neutral	195	6	3	5	00:18:57,886	00:18:59,387
1956	Are you serious? Oh my God.	Monica	surprise	positive	195	7	3	5	00:18:59,555	00:19:02,140
1957	Damn! I can’t believe I took her off my list.	Ross	anger	negative	195	8	3	5	00:19:02,307	00:19:05,893
1958	Why? ‘Cause otherwise you’d go for it?	Monica	neutral	neutral	195	9	3	5	00:19:06,061	00:19:08,271
1959	Yeah, maybe.	Ross	neutral	neutral	195	10	3	5	00:19:10,983	00:19:12,108
1960	Oh-oh, you lie.	Rachel	disgust	negative	195	11	3	5	00:19:12,276	00:19:15,069
1961	What you don’t think I’d go up to her?	Ross	neutral	neutral	195	12	3	5	00:19:15,237	00:19:17,280
1962	Ross, it took you ten years to finally admit you liked me.	Rachel	neutral	neutral	195	13	3	5	00:19:17,447	00:19:21,242
1963	Yeah, well missy, you better be glad that list is laminated.	Ross	anger	negative	195	14	3	5	00:19:23,245	00:19:28,749
1964	You know what honey, you go ahead, we’ll call her an alternate.	Rachel	neutral	neutral	195	15	3	5	00:19:28,917	00:19:33,254
1965	Okay, hold my crawler.	Ross	neutral	neutral	195	16	3	5	0:19:34,131	0:19:36,175
1966	Okay.	Rachel	neutral	neutral	195	17	3	5	0:19:36,175	0:19:38,059
1967	Rach, are you really gonna let him do this?	Monica	surprise	positive	195	18	3	5	00:19:38,844	00:19:40,887
1968	Honey, he’s about to go hit on Isabella Rosselini. I’m just sorry we don’t got popcorn.	Rachel	joy	positive	195	19	3	5	00:19:41,054	00:19:46,309
1969	Okay, that's, that's enough.	Ross	neutral	neutral	196	0	3	4	00:21:54,646	00:21:56,397
1971	Won't you dance around with me.	Ross	neutral	neutral	196	1	3	4	00:22:04,406	00:22:06,866
1972	A-ha!!!	Monica	surprise	positive	196	2	3	4	00:22:06,000	00:22:06,866
1973	Oh-oh-oh, yeah! That's right, you take good care of those babies!	Joey	joy	positive	197	0	5	24	00:08:26,297	00:08:31,968
1974	Excuse me?	Joey's Hand Twin	surprise	negative	197	1	5	24	0:08:32,595	0:08:33,397
1975	It's me, Joey!	Joey	joy	positive	197	2	5	24	0:08:33,397	0:08:34,857
1976	Do I know you?	Joey's Hand Twin	surprise	positive	197	3	5	24	00:08:35,014	00:08:37,307
1977	Joey!	Joey	joy	positive	197	4	5	24	00:08:37,517	00:08:38,892
1978	Oh-ho, yeah. Yeah, the hand guy.	Joey's Hand Twin	neutral	neutral	197	5	5	24	00:08:42,438	00:08:44,731
1979	Okay that’s fair.	Joey	neutral	neutral	197	6	5	24	00:09:30,861	00:09:34,573
1980	All right.	Ross	neutral	neutral	197	7	5	24	00:09:41,956	00:09:43,415
1981	Good!	Phoebe	neutral	neutral	198	0	6	25	00:13:09,121	00:13:10,663
1982	Pick one.	Rachel	neutral	neutral	198	1	6	25	00:13:15,085	00:13:16,795
1983	Left! Thank you.	Phoebe	joy	positive	198	2	6	25	00:13:15,085	00:13:19,923
1984	You’re welcome.	Rachel	neutral	neutral	198	3	6	25	00:13:17,797	00:13:19,923
1985	Ross!	Phoebe	surprise	positive	198	4	6	25	00:13:22,176	00:13:24,511
1986	Joey! We should just switch.	Rachel	neutral	neutral	198	5	6	25	00:13:22,176	00:13:28,807
1987	Yeah absolutely!	Phoebe	joy	positive	198	6	6	25	00:13:26,806	00:13:28,807
1989	Rachel, we’re sorry for pushing those guys on you.	Phoebe	sadness	negative	199	0	6	19	00:20:44,618	00:20:47,245
1990	Oh that’s all right!	Rachel	joy	positive	199	1	6	19	0:20:47,412	0:20:48,264
1991	Y’know, I ended up having a really good time.	Rachel	joy	positive	199	2	6	19	0:20:48,264	0:20:50,186
1992	Y’know, the charity was a big success and they raised a lot of money and awareness.	Rachel	joy	positive	199	3	6	19	00:20:50,290	00:20:54,752
1993	So what was it for anyway?	Chandler	neutral	neutral	199	4	6	19	00:20:54,920	00:20:57,338
1994	I wanna say a disease.	Rachel	neutral	neutral	199	5	6	19	00:20:58,298	00:21:00,466
1995	Hey!	Joey	surprise	positive	199	6	6	19	0:21:02,719	0:21:03,281
1996	Hey!	All	surprise	positive	199	7	6	19	0:21:03,281	0:21:03,979
1997	I just got this really weird message from Ross. He said turn on	Joey	neutral	neutral	199	8	6	19	00:21:04,096	00:21:08,432
1999	Oh my God, look! That’s Elizabeth!	Phoebe	surprise	positive	199	9	6	19	00:21:13,438	00:21:16,607
2000	Oh-oh Professor Geller.	Rachel	neutral	neutral	199	10	6	19	00:21:24,700	00:21:28,244
2001	Ahh, to be 13 again.	Joey	neutral	neutral	199	11	6	19	00:21:30,580	00:21:33,040
2003	Hey! So uh, was he excited about the tickets?	Ross	neutral	neutral	200	0	6	23	0:13:44,573	0:13:46,826
2004	No! He blew us off!	Joey	anger	negative	200	1	6	23	0:13:46,826	0:13:48,638
2005	What?!	Ross	surprise	negative	200	2	6	23	0:13:48,744	0:13:49,166
2006	I know!	Joey	surprise	negative	200	3	6	23	0:13:49,166	0:13:50,750
2007	I can’t believe it. Can I tell you something? I’m a little mad at him now.	Ross	anger	negative	200	4	6	23	00:13:50,871	00:13:57,919
2008	Can I tell you something? Me too.	Joey	anger	negative	200	5	6	23	00:13:53,415	00:14:01,339
2009	Y’know what? He didn’t want to talk to us about being angry, well maybe we don’t talk to him	Ross	anger	negative	200	6	6	23	00:14:06,762	00:14:12,392
2010	Ooooh! Freeze him out.	Joey	joy	positive	200	7	6	23	0:14:15,187	0:14:16,522
2011	That’s right!	Ross	joy	positive	200	8	6	23	0:14:16,522	0:14:16,663
2012	I like it!	Joey	joy	positive	200	9	6	23	00:14:16,772	00:14:18,356
2013	Doorknob?	Elizabeth	neutral	neutral	201	0	6	19	00:07:48,718	00:07:50,635
2014	Yeah, it kinda grows on you. Actually, I wanted to finish talking to you about uh, spring vacation.	Ross	neutral	neutral	201	1	6	19	00:07:56,851	00:07:59,311
2015	Oh good.	Elizabeth	joy	positive	201	2	6	19	00:10:08,941	00:10:10,650
2016	Look, I… Look, I’m having a great time with you and I just don’t want us to move to fast or put to much pressure on us.	Ross	fear	negative	201	3	6	19	00:10:12,403	00:10:26,916
2017	So, I’m sorry I just don’t think we should go away together yet.	Ross	sadness	negative	201	4	6	19	00:10:27,084	00:10:30,128
2018	It’s-it’s too soon.	Ross	fear	negative	201	5	6	19	00:10:30,296	00:10:31,463
2019	Ross, I think you misunderstood what I was saying. I just wanted to tell you that I’m going to Florida for a couple weeks.	Elizabeth	surprise	positive	201	6	6	19	00:10:31,631	00:10:40,263
2020	No. I think you misunderstood what	Ross	surprise	positive	201	7	6	19	00:10:44,268	00:10:50,482
2021	You are so adorable.	Elizabeth	joy	positive	201	8	6	19	00:10:51,150	00:10:53,985
2022	That! Let’s talk about that.	Ross	joy	positive	201	9	6	19	00:10:54,153	00:10:57,697
2023	Hey!	Chandler	joy	positive	202	0	6	5	0:16:55,848	0:16:57,809
2024	How do you feel?	Phoebe	neutral	neutral	202	1	6	5	0:16:57,809	0:16:58,343
2025	Well, let’s just say that Krog will be fully equipped to destroy the universe again in twelve to fourteen hours.	Chandler	neutral	neutral	202	2	6	5	00:16:58,434	00:17:04,272
2026	Okay, so I	Phoebe	neutral	neutral	202	3	6	5	00:17:05,816	00:17:08,860
2027	And protected them from a tornado?	Chandler	neutral	neutral	202	4	6	5	00:17:11,113	00:17:13,990
2028	Oh my God.	Monica	surprise	negative	202	5	6	5	00:17:17,786	00:17:18,870
2029	I know, the babies are asleep.	Phoebe	neutral	neutral	202	6	6	5	00:17:19,038	00:17:21,664
2030	Phoebe, what, what happened here?!	Monica	surprise	negative	202	7	6	5	00:17:22,332	00:17:24,417
2031	I did it! I took care of the babies all by myself!	Phoebe	joy	positive	202	8	6	5	00:17:24,585	00:17:27,420
2032	But my apartment!	Monica	surprise	negative	202	9	6	5	0:17:27,588	0:17:31,634
2035	Is not as important as the fact that Phoebe took care of the babies all by herself.	Chandler	neutral	neutral	202	12	6	5	00:17:34,595	00:17:38,389
2036	You’re right, you’re right I shouldn’t freak out.	Monica	neutral	neutral	202	13	6	5	00:17:39,725	00:17:42,518
2037	‘Cause this is what will happen when you and I have babies!	Monica	neutral	neutral	202	14	6	5	00:17:42,686	00:17:44,687
2038	When will that be?	Monica	neutral	neutral	202	15	6	5	00:17:44,855	00:17:46,689
2040	Phoebe, would you take a look at this mess!!!!	Chandler	anger	negative	202	16	6	5	00:17:49,485	00:17:51,903
2042	Hey Ross! The baby’s kicking!	Joey	joy	positive	203	0	8	14	00:06:26,200	00:06:28,160
2043	What?! It is?!	Ross	surprise	positive	203	1	8	14	00:06:28,440	00:06:30,660
2044	It’s not kicking right now. Although we would love to see you do that again.	Rachel	joy	positive	203	2	8	14	00:06:35,360	00:06:41,800
2045	Hey, when-when was it kicking? What happened?	Ross	joy	positive	203	3	8	14	00:06:42,080	00:06:43,840
2046	Last night! I just felt it and I went into Joey’s room and he was sleeping	Rachel	joy	positive	203	4	8	14	00:06:44,080	00:06:47,640
2047	A dreamless sleep.	Joey	neutral	neutral	203	5	8	14	00:06:47,840	00:06:50,360
2048	So c'mon, you guys, tell me all the dirt!	Rachel	joy	positive	204	0	1	4	00:07:31,451	00:07:34,119
2049	Well, the biggest news is still you dumping Barry at the altar!	Kiki	neutral	neutral	204	1	1	4	00:07:34,287	00:07:38,123
2050	Alright. Let's talk reality for a second.	Joanne	neutral	neutral	204	2	1	4	0:07:40,293	0:07:43,380
2051	Okay.	Rachel	neutral	neutral	204	3	1	4	0:07:43,380	0:07:44,064
2052	When are you coming home?	Joanne	neutral	neutral	204	4	1	4	00:07:44,172	00:07:46,506
2053	What? Guys, I'm not.	Rachel	surprise	positive	204	5	1	4	00:07:46,674	00:07:47,799
2054	C'mon, this is us.	Joanne	neutral	neutral	204	6	1	4	00:07:47,967	00:07:52,637
2055	I'm not! This is what I'm doing now. I've got this job-	Rachel	neutral	neutral	204	7	1	4	00:07:52,805	00:07:56,308
2056	Waitressing?	Kiki	surprise	negative	204	8	1	4	00:07:56,476	00:07:58,143
2057	Okay, I'm not just waitressing.	Rachel	neutral	neutral	204	9	1	4	00:07:56,476	00:08:01,062
2058	I'm..	Rachel	neutral	neutral	204	10	1	4	00:07:58,311	00:08:01,062
2059	I, um...	Rachel	neutral	neutral	204	11	1	4	00:08:03,858	00:08:05,525
2060	I write the specials on the specials board, and, uh... and I, uh...	Rachel	neutral	neutral	204	12	1	4	00:08:06,110	00:08:09,654
2061	I take the uh dead flowers out of the vase... Oh, and, um, sometimes Artelle lets me put the little chocolate blobbies on the cookies.	Rachel	sadness	negative	204	13	1	4	00:08:09,822	00:08:22,083
2062	We get off around midnight, why don't we pick you up then?	Fireman No. 3	neutral	neutral	205	0	1	14	00:22:03,155	00:22:05,489
2063	So, um, will you bring the truck?	Rachel	neutral	neutral	205	1	1	14	00:22:08,076	00:22:10,703
2064	I'll even let you ring the bell.	Fireman No. 3	neutral	neutral	205	2	1	14	00:22:13,206	00:22:15,708
2065	Oh, my god.	Rachel	surprise	positive	205	3	1	14	00:22:21,006	00:22:22,256
2066	See, there you go, the cleansing works!	Phoebe	joy	positive	205	4	1	14	00:22:23,383	00:22:27,720
2067	They're nice guys.	Monica	neutral	neutral	205	5	1	14	00:22:27,971	00:22:29,430
2068	Oh, they're firemen guys.	Rachel	joy	positive	205	6	1	14	00:22:27,971	00:22:32,058
2069	Your son.	Susan	neutral	neutral	206	0	1	23	00:08:02,023	00:08:03,398
2070	No-no-no. I don't have a son named Jordie. We all agreed, my son's name is Jamie.	Ross	anger	negative	206	1	1	23	00:08:03,566	00:08:10,113
2071	Well, Jamie was the name of Susan's first girlfriend, so we went back to Jordie.	Carol	neutral	neutral	206	2	1	23	00:08:07,320	00:08:12,574
2072	What? Whoa, whoa whoa whoa, what do you mean,	Ross	surprise	negative	206	3	1	23	00:08:12,950	00:08:16,703
2073	Ow, ow, ow, ow, leg cramp, leg cramp, leg cramp.	Carol	anger	negative	206	4	1	23	00:08:22,335	00:08:25,212
2074	I got it.	Ross	neutral	neutral	206	5	1	23	0:08:25,379	0:08:27,173
2075	I got it.	Susan	neutral	neutral	206	6	1	23	0:08:27,173	0:08:27,483
2076	I got it! Hey, you get to sleep with her, I get the cramps.	Ross	anger	negative	206	7	1	23	00:08:27,590	00:08:30,008
2077	No, you don't.	Susan	neutral	neutral	206	8	1	23	00:08:30,176	00:08:31,343
2078	All right, that's it. I want both of you out.	Carol	anger	negative	206	9	1	23	00:08:31,511	00:08:33,803
2079	Why?	Ross	surprise	negative	206	10	1	23	00:08:32,803	00:08:33,803
2080	He started it!	Susan	anger	negative	206	11	1	23	0:08:33,971	0:08:34,973
2081	No, you started it.	Ross	anger	negative	206	12	1	23	0:08:34,973	0:08:35,487
2083	I don't care. I am trying to get a person out of my body here, and you're not making it any easier.	Carol	anger	negative	206	13	1	23	00:08:35,598	00:08:42,687
2085	Now go!	Carol	anger	negative	206	14	1	23	00:08:39,227	00:08:42,687
2086	Thanks a lot.	Ross	anger	negative	206	15	1	23	0:08:45,107	0:08:45,983
2087	See what you did.	Susan	anger	negative	206	16	1	23	0:08:45,983	0:08:46,669
2088	Yeah, listen...	Ross	neutral	neutral	206	17	1	23	0:08:46,776	0:08:47,694
2089	Out	Carol	anger	negative	206	18	1	23	0:08:47,694	0:08:49,225
2090	Oh, and I can also speak a little French. Voulez-vous coucher avec moi ce soir? Why? What did I say?	Monica	joy	positive	207	0	3	15	00:14:12,393	00:14:21,192
2091	Well, you just asked if I wanted to go to bed with you tonight.	Mischa	neutral	neutral	207	1	3	15	00:14:21,360	00:14:24,779
2092	Oh my God! No wonder I get such great service at Cafe Maurice.	Monica	surprise	positive	207	2	3	15	00:14:28,534	00:14:33,872
2093	Knock, knock, knock, knock, hi.	Phoebe	neutral	neutral	207	3	3	15	00:14:32,454	00:14:33,872
2094	Um, could you please tell Sergei that um, I was fascinated by what Boutros Boutros Gali said in the New York Times.	Phoebe	neutral	neutral	207	4	3	15	00:14:34,123	00:14:42,088
2095	You didn’t say Boutros Boutros Gali.	Phoebe	neutral	neutral	207	5	3	15	0:14:45,676	0:14:47,698
2096	Boutros Boutros Gali.	Mischa	neutral	neutral	207	6	3	15	0:14:47,698	0:14:48,557
2097	He says he was too.	Mischa	neutral	neutral	207	7	3	15	00:14:53,058	00:14:54,225
2098	Interesting.	Phoebe	neutral	neutral	207	8	3	15	00:14:54,393	00:14:56,311
2099	So I was wondering....	Mischa	neutral	neutral	207	9	3	15	00:14:57,521	00:14:59,772
2100	Okay, ah, before you get all talky again, umm, could you also please tell Sergei that I really like his suit.	Phoebe	joy	positive	207	10	3	15	00:14:59,940	00:15:09,282
2101	Eh, he said, thank you very much, he thinks you look very pretty tonight, your hair, golden like the sun.	Mischa	joy	positive	207	11	3	15	00:15:22,838	00:15:28,343
2102	So you're a chef?	Mischa	neutral	neutral	207	12	3	15	00:15:25,925	00:15:28,343
2103	I’m also thinking about opening up my own restaurant.	Monica	joy	positive	207	13	3	15	00:15:29,845	00:15:32,221
2104	Oh, really.	Mischa	surprise	positive	207	14	3	15	00:15:32,389	00:15:33,890
2105	Monica, can I talk to you behind my menu, please. What are you doing?	Phoebe	neutral	neutral	207	15	3	15	00:15:34,058	00:15:36,017
2106	Well, I was having a conversation.	Monica	neutral	neutral	207	16	3	15	00:15:39,271	00:15:42,398
2107	Yeah but, Mischa is so interested in you, that Sergei and I haven’t been able to say two words to each other.	Phoebe	anger	negative	207	17	3	15	00:15:42,566	00:15:50,990
2108	What do you want me to do? Just sit here silently while you three have a conversation?	Monica	anger	negative	207	18	3	15	00:15:47,821	00:15:50,990
2109	That would be great. Thank you.	Phoebe	neutral	neutral	207	19	3	15	00:15:51,158	00:15:52,867
2110	so we finally get to the top of the mountain and airhead here forgets the camera!	Danny	disgust	negative	208	0	5	10	00:15:09,575	00:15:15,496
2111	Oh, y'know the same thing happened to me one time.	Joey	neutral	neutral	208	1	5	10	00:15:15,506	00:15:18,666
2112	When did that happen to you?!	Chandler	surprise	negative	208	2	5	10	00:15:19,960	00:15:22,670
[truncated: 7,990 more rows]
