# Supplementary material for: Emotion inference in conversations based on commonsense enhancement and graph structures
Source: PLoS One. 2024 Dec 11;19(12):e0315039. doi: 10.1371/journal.pone.0315039 (PMC11633976; doi:10.1371/journal.pone.0315039)
Supplement: S2 File — Description: Public dataset that was used in this study, including all measured variables. This dataset can be directly downloaded from the internet. Format: json file. Availability: The complete dataset can be downloaded from the following link: https://github.com/alexa/Topical-Chat. (ZIP) [file pone.0315039.s002.zip]

Archive with 6 entries (5 files):
- TopicalChat-conversations/test_freq.json
- TopicalChat-conversations/test_rare.json
- TopicalChat-conversations/train.json
- TopicalChat-conversations/valid_freq.json
- TopicalChat-conversations/valid_rare.json
- TopicalChat-conversations/
