# Supplementary material for: Emotion inference in conversations based on commonsense enhancement and graph structures
Source: PLoS One. 2024 Dec 11;19(12):e0315039. doi: 10.1371/journal.pone.0315039 (PMC11633976; doi:10.1371/journal.pone.0315039)
Supplement: S2 File — Description: Public dataset that was used in this study, including all measured variables. This dataset can be directly downloaded from the internet. Format: json file. Availability: The complete dataset can be downloaded from the following link: https://github.com/alexa/Topical-Chat. (ZIP) [file pone.0315039.s002.zip › TopicalChat-conversations/test_freq.json]

{
  "t_d004c097-424d-45d4-8f91-833d85c2da31": {
    "article_url": "https://www.washingtonpost.com/sports/colleges/good-night-keith-jackson-and-thanks/2018/01/13/79aff714-f898-11e7-b34a-b85626af34ef_story.html",
    "config": "C",
    "content": [
      {
        "message": "Did you know that the University of Iowa's locker room is painted pink? I wonder why?",
        "agent": "agent_1",
        "sentiment": "Curious to dive deeper",
        "knowledge_source": [
          "FS1"
        ],
        "turn_rating": "Good"
      },
      {
        "message": "I think I did hear something about that.  I imagine it is an attempt to psych the other team out.",
        "agent": "agent_2",
        "sentiment": "Neutral",
        "knowledge_source": [
          "FS1"
        ],
        "turn_rating": "Good"
      },
      {
        "message": "So, it would be in the visiting team's locker room but not their own?",
        "agent": "agent_1",
        "sentiment": "Curious to dive deeper",
        "knowledge_source": [
          "FS1"
        ],
        "turn_rating": "Good"
      },
      {
        "message": "Right.  Teams do all kinds of things to bother the competition. I've heard of teams having heated benches in the winter for themselves but not for the visitors.",
        "agent": "agent_2",
        "sentiment": "Neutral",
        "knowledge_source": [
          "FS1"
        ],
        "turn_rating": "Good"
      },
      {
        "message": "I would hate a cold bench. Then again, I wouldn't want to be some place that cold or watching football.",
        "agent": "agent_1",
        "sentiment": "Neutral",
        "knowledge_source": [
          "Personal Knowledge"
        ],
        "turn_rating": "Good"
      },
      {
        "message": "I'd rather watch it inside where it's warm.  Have you heard about the Georgia Tech-Cumberland game of 1916?",
        "agent": "agent_2",
        "sentiment": "Neutral",
        "knowledge_source": [
          "FS1"
        ],
        "turn_rating": "Good"
      },
      {
        "message": "No, what happened in that game?",
        "agent": "agent_1",
        "sentiment": "Curious to dive deeper",
        "knowledge_source": [
          "Personal Knowledge"
        ],
        "turn_rating": "Good"
      },
      {
        "message": "Georgia Tech defeated Cumberland but here's the thing, they defeated them by a score of 222-0!",
        "agent": "agent_2",
        "sentiment": "Neutral",
        "knowledge_source": [
          "FS1"
        ],
        "turn_rating": "Good"
      },
      {
        "message": "That is insane. How could that even happen?",
        "agent": "agent_1",
        "sentiment": "Surprised",
        "knowledge_source": [
          "Personal Knowledge"
        ],
        "turn_rating": "Good"
      },
      {
        "message": "I don't know but it did.  It's the highest scoring game in history.",
        "agent": "agent_2",
        "sentiment": "Neutral",
        "knowledge_source": [
          "FS1"
        ],
        "turn_rating": "Good"
      },
      {
        "message": "I'm sure. I don't even watch much and I couldn't imagine that score. I wonder if most people left or were they curious to see how high it would go?",
        "agent": "agent_1",
        "sentiment": "Curious to dive deeper",
        "knowledge_source": [
          "Personal Knowledge"
        ],
        "turn_rating": "Good"
      },
      {
        "message": "I guess it depended on what team you were pulling for.  To me, it's surprising that the highest scoring game was in college football and not professional.",
        "agent": "agent_2",
        "sentiment": "Neutral",
        "knowledge_source": [
          "FS1"
        ],
        "turn_rating": "Good"
      },
      {
        "message": "Maybe it is because some are not as good in college so they may be playing against someone not on their level.",
        "agent": "agent_1",
        "sentiment": "Neutral",
        "knowledge_source": [
          "Personal Knowledge"
        ],
        "turn_rating": "Good"
      },
      {
        "message": "Good point.  Professional does have a player that has never fumbled the ball.",
        "agent": "agent_2",
        "sentiment": "Neutral",
        "knowledge_source": [
          "FS1"
        ],
        "turn_rating": "Good"
      },
      {
        "message": "I've heard that. Wasn't it a Patriot player?",
        "agent": "agent_1",
        "sentiment": "Curious to dive deeper",
        "knowledge_source": [
          "FS1"
        ],
        "turn_rating": "Good"
      },
      {
        "message": "It was. It was a running back by the name of Benjarvus Green Ellis.",
        "agent": "agent_2",
        "sentiment": "Neutral",
        "knowledge_source": [
          "FS1"
        ],
        "turn_rating": "Good"
      },
      {
        "message": "That is an interesting name. It's like he has a lot of names.",
        "agent": "agent_1",
        "sentiment": "Neutral",
        "knowledge_source": [
          "FS1"
        ],
        "turn_rating": "Good"
      },
      {
        "message": "i guess so.  Do you watch espn?",
        "agent": "agent_2",
        "sentiment": "Neutral",
        "knowledge_source": [
          "FS1"
        ],
        "turn_rating": "Good"
      },
      {
        "message": "No. I don't have regular cable. I use a ROKU and I think you would have to pay extra for ESPN. I didn't watch it when I did have cable though.",
        "agent": "agent_1",
        "sentiment": "Neutral",
        "knowledge_source": [
          "Personal Knowledge"
        ],
        "turn_rating": "Good"
      },
      {
        "message": "Oh, I was going to tell you about them winning an emmy but that's okay.  Well, do you watch or have you watched pokemon?",
        "agent": "agent_2",
        "sentiment": "Neutral",
        "knowledge_source": [
          "FS1",
          "FS2"
        ],
        "turn_rating": "Good"
      },
      {
        "message": "No, I haven't watch pokemon. My sons use to play with the when they were little. Now they use their phones looking for pokemon in the neighborhood. It is funny.",
        "agent": "agent_1",
        "sentiment": "Neutral",
        "knowledge_source": [
          "Personal Knowledge"
        ],
        "turn_rating": "Good"
      },
      {
        "message": "That is funny.  Pokemon is pretty popular and has been for a while now  They have over 750 tv episodes alone.  Well, I have to go now.  It's been nice chatting with you!  Have a great day!",
        "agent": "agent_2",
        "sentiment": "Neutral",
        "knowledge_source": [
          "FS2"
        ],
        "turn_rating": "Good"
      }
    ],
    "conversation_rating": {
      "agent_1": "Good",
      "agent_2": "Good"
    }
  },
  "t_04eea955-7ad7-4c3c-aa0b-0fc16e89ae1d": {
    "article_url": "https://www.washingtonpost.com/local/obituaries/keith-jackson-homespun-voice-of-college-football-dies-at-89/2018/01/13/06f9c916-f893-11e7-a9e3-ab18ce41436a_story.html",
    "config": "A",
    "content": [
      {
        "message": "What do you think about Keith Jacksons death?",
        "agent": "agent_1",
        "sentiment": "Sad",
        "knowledge_source": [
          "AS1"
        ],
        "turn_rating": "Good"
      },
      {
        "message": "It's sad. I wonder how many people grew up hearing his voice?",
        "agent": "agent_2",
        "sentiment": "Sad",
        "knowledge_source": [
          "AS1"
        ],
        "turn_rating": "Good"
      },
      {
        "message": "I imagine this number in the millions taking into account he had a 54 year broadcasting carreer, so sad, but he was old.",
        "agent": "agent_1",
        "sentiment": "Curious to dive deeper",
        "knowledge_source": [
          "AS1"
        ],
        "turn_rating": "Excellent"
      },
      {
        "message": "I like that he used this phrase alot Whoa, Nellie!",
        "agent": "agent_2",
        "sentiment": "Happy",
        "knowledge_source": [
          "AS1"
        ],
        "turn_rating": "Good"
      },
      {
        "message": "That was a good phrase I liked it as well, did you see the beer comercial, the one in which he used this phrase?",
        "agent": "agent_1",
        "sentiment": "Curious to dive deeper",
        "knowledge_source": [
          "AS2"
        ],
        "turn_rating": "Excellent"
      },
      {
        "message": "I didn't. I did see the ABC would not let him retire at 70!",
        "agent": "agent_2",
        "sentiment": "Curious to dive deeper",
        "knowledge_source": [
          "FS1"
        ],
        "turn_rating": "Good"
      },
      {
        "message": "Yeah I think he ended his carreer in 2006, he got lured and decided to stay, he had a great voice.",
        "agent": "agent_1",
        "sentiment": "Curious to dive deeper",
        "knowledge_source": [
          "AS2",
          "Personal Knowledge"
        ],
        "turn_rating": "Excellent"
      },
      {
        "message": "He was also a marine. Looks like he had been calling games since he was young. ",
        "agent": "agent_2",
        "sentiment": "Surprised",
        "knowledge_source": [
          "FS3"
        ],
        "turn_rating": "Good"
      },
      {
        "message": "Wow this guy sure is full with suprises, he didnt only call football games but also pro basketball games as well as other sports.",
        "agent": "agent_1",
        "sentiment": "Surprised",
        "knowledge_source": [
          "AS4"
        ],
        "turn_rating": "Excellent"
      },
      {
        "message": "Crazy busy it seems. He didn't say anything when Woody Hayes punched a clemson player either!",
        "agent": "agent_2",
        "sentiment": "Surprised",
        "knowledge_source": [
          "AS4"
        ],
        "turn_rating": "Good"
      },
      {
        "message": "Yeah I heard he was criticized because of this, wonder why he did that, maybe he had it coming. ",
        "agent": "agent_1",
        "sentiment": "Curious to dive deeper",
        "knowledge_source": [
          "AS4"
        ],
        "turn_rating": "Excellent"
      },
      {
        "message": "I don't think he saw the punch. He also won an Emmy!",
        "agent": "agent_2",
        "sentiment": "Surprised",
        "knowledge_source": [
          "AS4"
        ],
        "turn_rating": "Good"
      },
      {
        "message": "Do you happen to know why he won the emmy?",
        "agent": "agent_1",
        "sentiment": "Curious to dive deeper",
        "knowledge_source": [
          "AS4"
        ],
        "turn_rating": "Excellent"
      },
      {
        "message": "apparently for the work he did calling the games. He was inducted into the sportscasters hall of fame too.",
        "agent": "agent_2",
        "sentiment": "Happy",
        "knowledge_source": [
          "AS4"
        ],
        "turn_rating": "Good"
      },
      {
        "message": "Yeah I can see why, the guy has a big resume its sad that his wife and children are left behind, as well as three grandchildren, they must be crying a lot.",
        "agent": "agent_1",
        "sentiment": "Sad",
        "knowledge_source": [
          "AS4",
          "Personal Knowledge"
        ],
        "turn_rating": "Excellent"
      },
      {
        "message": "probably so. Snoop dogg wrote a fight song for his son's high school football team.",
        "agent": "agent_2",
        "sentiment": "Surprised",
        "knowledge_source": [
          "FS1"
        ],
        "turn_rating": "Good"
      },
      {
        "message": "Thats nice from Snoop Dogg, can you tell me more about that song?",
        "agent": "agent_1",
        "sentiment": "Curious to dive deeper",
        "knowledge_source": [
          "Personal Knowledge"
        ],
        "turn_rating": "Excellent"
      },
      {
        "message": "no, it doesn't say anything more about it. Sorry. I can tell you this though. The highest paid across all u.s. department of defense employees are three football coaches of the service branch teams",
        "agent": "agent_2",
        "sentiment": "Neutral",
        "knowledge_source": [
          "FS1"
        ],
        "turn_rating": "Good"
      },
      {
        "message": "Oh I see I will have to google it then, and they must have a good salary then, the inventor of basketball was a bad coach.",
        "agent": "agent_1",
        "sentiment": "Curious to dive deeper",
        "knowledge_source": [
          "FS3",
          "Personal Knowledge"
        ],
        "turn_rating": "Excellent"
      },
      {
        "message": "14 of the world's 25 largest stadiums belong to american college football teams! I guess it is a pretty popular sport.",
        "agent": "agent_2",
        "sentiment": "Neutral",
        "knowledge_source": [
          "FS1"
        ],
        "turn_rating": "Good"
      },
      {
        "message": "It is! I love it, well I love all sports, and theres also a basketball court on the US supreme court building.",
        "agent": "agent_1",
        "sentiment": "Happy",
        "knowledge_source": [
          "FS3",
          "Personal Knowledge"
        ],
        "turn_rating": "Excellent"
      }
    ],
    "conversation_rating": {
      "agent_1": "Excellent",
      "agent_2": "Good"
    }
  },
  "t_f6789857-c30c-423a-bdf5-d6207dc7db9d": {
    "article_url": "https://www.washingtonpost.com/news/dc-sports-bog/wp/2018/03/01/i-shouldve-been-more-forceful-gary-williams-wishes-hed-called-out-cheaters-more/",
    "config": "B",
    "content": [
      {
        "message": "Do you watch or keep up on much basketball?It's definitely a team sport I didn't play much of ",
        "agent": "agent_1",
        "sentiment": "Neutral",
        "knowledge_source": [
          "FS1"
        ],
        "turn_rating": "Excellent"
      },
      {
        "message": "I watch it from time to time as I enjoy it. do you have a favorite player?",
        "agent": "agent_2",
        "sentiment": "Curious to dive deeper",
        "knowledge_source": [
          "Personal Knowledge"
        ],
        "turn_rating": "Passable"
      },
      {
        "message": "I haven't really had a favorite since Michael Jordan. The guy who invented the sport was a coach at the University of Kansas, and the only losing one at that",
        "agent": "agent_1",
        "sentiment": "Surprised",
        "knowledge_source": [
          "FS1"
        ],
        "turn_rating": "Excellent"
      },
      {
        "message": "Go figure. do you know who kareem abdul-jabaar was?",
        "agent": "agent_2",
        "sentiment": "Curious to dive deeper",
        "knowledge_source": [
          "FS1"
        ],
        "turn_rating": "Passable"
      },
      {
        "message": "I heard he was good at dunking. It was banned from college basketball for over ten years from how frequently he used it",
        "agent": "agent_1",
        "sentiment": "Neutral",
        "knowledge_source": [
          "FS1"
        ],
        "turn_rating": "Excellent"
      },
      {
        "message": "yeah so strange. do you know what the nz basketball team is called?",
        "agent": "agent_2",
        "sentiment": "Curious to dive deeper",
        "knowledge_source": [
          "FS1"
        ],
        "turn_rating": "Passable"
      },
      {
        "message": "Do they have an official name, or are you referencing the nickname Tall Blacks?",
        "agent": "agent_1",
        "sentiment": "Surprised",
        "knowledge_source": [
          "FS1"
        ],
        "turn_rating": "Excellent"
      },
      {
        "message": "Yeah I am not too sure but that is certainly what they are called",
        "agent": "agent_2",
        "sentiment": "Curious to dive deeper",
        "knowledge_source": [
          "FS1"
        ],
        "turn_rating": "Passable"
      },
      {
        "message": "Apparently the Supreme Court enjoys a game of basketball too. On the top floor of the building they shoot hoops at what has been called \"the highest court in the land.\"",
        "agent": "agent_1",
        "sentiment": "Neutral",
        "knowledge_source": [
          "FS1"
        ],
        "turn_rating": "Excellent"
      },
      {
        "message": "Good for them, how handy to play there at work. ",
        "agent": "agent_2",
        "sentiment": "Curious to dive deeper",
        "knowledge_source": [
          "FS1"
        ],
        "turn_rating": "Passable"
      },
      {
        "message": "Many of my friends growing up were big basketball and footballs fans. The highest paid state employee in 39 of the 50 states coaches one of those two states at the college level",
        "agent": "agent_1",
        "sentiment": "Neutral",
        "knowledge_source": [
          "FS1"
        ],
        "turn_rating": "Excellent"
      },
      {
        "message": "I guess it pays to be a coach then. the players themselves also get paid quite a bit too. do you listen to the radio much?",
        "agent": "agent_2",
        "sentiment": "Curious to dive deeper",
        "knowledge_source": [
          "FS2"
        ],
        "turn_rating": "Passable"
      },
      {
        "message": "I don't, actually, but I use other things that utilize radio waves. It's pretty crazy how the sound can be extracted and transformed over miles",
        "agent": "agent_1",
        "sentiment": "Neutral",
        "knowledge_source": [
          "FS1"
        ],
        "turn_rating": "Excellent"
      },
      {
        "message": "Actually if you turn it to am you can catch Jupiter's storms",
        "agent": "agent_2",
        "sentiment": "Curious to dive deeper",
        "knowledge_source": [
          "FS2"
        ],
        "turn_rating": "Passable"
      },
      {
        "message": "Those are some strong storms! Considering how many artists are from Canada, I wouldn't mind tuning into stations that have to play at least 40% Canadian music by law",
        "agent": "agent_1",
        "sentiment": "Neutral",
        "knowledge_source": [
          "FS2"
        ],
        "turn_rating": "Excellent"
      },
      {
        "message": "Yes very true. do you know how soldiers used to make radios during WWII?",
        "agent": "agent_2",
        "sentiment": "Curious to dive deeper",
        "knowledge_source": [
          "FS2"
        ],
        "turn_rating": "Passable"
      },
      {
        "message": "From what I remember, all it would take is a pencil and razorblade, though I'm not sure how it would make sound",
        "agent": "agent_1",
        "sentiment": "Curious to dive deeper",
        "knowledge_source": [
          "FS2"
        ],
        "turn_rating": "Excellent"
      },
      {
        "message": "I do not even know what channels they would be able to listen to",
        "agent": "agent_2",
        "sentiment": "Curious to dive deeper",
        "knowledge_source": [
          "FS2"
        ],
        "turn_rating": "Passable"
      },
      {
        "message": "If they were in Europe, it would be interesting if they could pick up Finnish stations. One of them has a new program in classical Latin",
        "agent": "agent_1",
        "sentiment": "Neutral",
        "knowledge_source": [
          "FS2"
        ],
        "turn_rating": "Excellent"
      },
      {
        "message": "The one that gives the news in latin right?",
        "agent": "agent_2",
        "sentiment": "Curious to dive deeper",
        "knowledge_source": [
          "FS2"
        ],
        "turn_rating": "Passable"
      },
      {
        "message": "Yes. That would be an interesting program. I wonder if episodes are available online like classic radio dramas are",
        "agent": "agent_1",
        "sentiment": "Curious to dive deeper",
        "knowledge_source": [
          "FS2"
        ],
        "turn_rating": "Excellent"
      }
    ],
    "conversation_rating": {
      "agent_1": "Excellent",
      "agent_2": "Passable"
    }
  },
  "t_c0f787a2-1a4a-47c3-95aa-50b5567504e8": {
    "article_url": "https://www.washingtonpost.com/news/early-lead/wp/2018/02/12/johnny-manziel-says-hes-taking-medication-for-bipolar-disorder-as-he-eyes-nfl-comeback/",
    "config": "B",
    "content": [
      {
        "message": "Hi are you a football fan?",
        "agent": "agent_1",
        "sentiment": "Curious to dive deeper",
        "knowledge_source": [
          "FS2"
        ],
        "turn_rating": "Good"
      },
      {
        "message": "Hi, no not really.  Are you?",
        "agent": "agent_2",
        "sentiment": "Neutral",
        "knowledge_source": [
          "Personal Knowledge"
        ],
        "turn_rating": "Good"
      },
      {
        "message": "I watch it during the season because I don't have anything better to do.  Especially for the Monday and Thursday night games.",
        "agent": "agent_1",
        "sentiment": "Happy",
        "knowledge_source": [
          "FS2"
        ],
        "turn_rating": "Good"
      },
      {
        "message": "I get that, especially when there is only 11 minutes of action in a game.  I guess the rest is commercials?",
        "agent": "agent_2",
        "sentiment": "Surprised",
        "knowledge_source": [
          "FS1"
        ],
        "turn_rating": "Good"
      },
      {
        "message": "Isn't that crazy that it's such a short amount of time for something they drag out of 3 hours?",
        "agent": "agent_1",
        "sentiment": "Happy",
        "knowledge_source": [
          "FS2"
        ],
        "turn_rating": "Good"
      },
      {
        "message": "I know! They sure do milk it for all its worth.  ",
        "agent": "agent_2",
        "sentiment": "Surprised",
        "knowledge_source": [
          "FS1"
        ],
        "turn_rating": "Good"
      },
      {
        "message": "ESPN won an emmy for creating the superimposed yellow first down line on tv.  That has been a good addition to watching games.",
        "agent": "agent_1",
        "sentiment": "Happy",
        "knowledge_source": [
          "FS2"
        ],
        "turn_rating": "Good"
      },
      {
        "message": "Yeah, that was a good addition. Can't believe that Benjarvus Green-Ellis never fumbled.  Amazing!",
        "agent": "agent_2",
        "sentiment": "Surprised",
        "knowledge_source": [
          "FS2"
        ],
        "turn_rating": "Good"
      },
      {
        "message": "That's an incredible stat to have!  The average lifetime earnings of an engineer is higher than the average lifetime earnings of an NFL or MLB player.  Probably due to having longer careers.",
        "agent": "agent_1",
        "sentiment": "Happy",
        "knowledge_source": [
          "FS1"
        ],
        "turn_rating": "Good"
      },
      {
        "message": "Yeah, that's what I would think.  NFL careers are probably pretty short on average due to injury, and it is really hard to get to the majors and stick there long enough to make any serious money",
        "agent": "agent_2",
        "sentiment": "Curious to dive deeper",
        "knowledge_source": [
          "FS1"
        ],
        "turn_rating": "Good"
      },
      {
        "message": "Yes.  Did you know that there is no written rule that prevents females from playing in the NFL?  Maybe we'll see on soon?",
        "agent": "agent_1",
        "sentiment": "Happy",
        "knowledge_source": [
          "FS2"
        ],
        "turn_rating": "Good"
      },
      {
        "message": "Maybe we will!  That would help boost ratings, I would think.  Maybe then they'll start letting the Saint's cheerleaders eat in the same restaurants as the players.  What a stupid rule!",
        "agent": "agent_2",
        "sentiment": "Surprised",
        "knowledge_source": [
          "FS1"
        ],
        "turn_rating": "Good"
      },
      {
        "message": "That is an odd rule for sure!  Kind of dumb.",
        "agent": "agent_1",
        "sentiment": "Happy",
        "knowledge_source": [
          "FS1"
        ],
        "turn_rating": "Good"
      },
      {
        "message": "Do you a cat?  They are amazing creatures.  One is a mayor in Alaska!",
        "agent": "agent_2",
        "sentiment": "Surprised",
        "knowledge_source": [
          "FS3"
        ],
        "turn_rating": "Good"
      },
      {
        "message": "I have one outside.  Yes they are.  I would like to see the cat cafes they have in Japan.  Do you know how those work?",
        "agent": "agent_1",
        "sentiment": "Happy",
        "knowledge_source": [
          "FS3"
        ],
        "turn_rating": "Good"
      },
      {
        "message": "Yes!  They can pay by the hour to play with cats and have drinks. Seems like a cool place!",
        "agent": "agent_2",
        "sentiment": "Happy",
        "knowledge_source": [
          "FS3"
        ],
        "turn_rating": "Good"
      },
      {
        "message": "I agree!  When a cat reaches the age of 15 they have usually spent 10 of those years sleeping!",
        "agent": "agent_1",
        "sentiment": "Happy",
        "knowledge_source": [
          "FS3"
        ],
        "turn_rating": "Good"
      },
      {
        "message": "That's a life well lived lol.  Cats can also co-author physics papers!",
        "agent": "agent_2",
        "sentiment": "Happy",
        "knowledge_source": [
          "FS3"
        ],
        "turn_rating": "Good"
      },
      {
        "message": "What?  That is crazy!  lol  There is a cat named Stubbs who is the mayor of a town called Talkeetna in Alaska!  How does that work?  lol",
        "agent": "agent_1",
        "sentiment": "Happy",
        "knowledge_source": [
          "FS3"
        ],
        "turn_rating": "Good"
      },
      {
        "message": "I wonder who that cat ran against?  It would've been funny if the other candidate was a dog!",
        "agent": "agent_2",
        "sentiment": "Happy",
        "knowledge_source": [
          "FS3"
        ],
        "turn_rating": "Good"
      },
      {
        "message": "Hahah Yes it would be!  I've had a good time chatting with you!",
        "agent": "agent_1",
        "sentiment": "Happy",
        "knowledge_source": [
          "FS3"
        ],
        "turn_rating": "Good"
      },
      {
        "message": "Me too.  Have a great day!",
        "agent": "agent_2",
        "sentiment": "Happy",
        "knowledge_source": [
          "Personal Knowledge"
        ],
        "turn_rating": "Good"
      }
    ],
    "conversation_rating": {
      "agent_1": "Good",
      "agent_2": "Good"
    }
  },
  "t_50e092b4-c009-4c92-8756-4b334e26db38": {
    "article_url": "https://www.washingtonpost.com/local/obituaries/keith-jackson-homespun-voice-of-college-football-dies-at-89/2018/01/13/06f9c916-f893-11e7-a9e3-ab18ce41436a_story.html",
    "config": "A",
    "content": [
      {
        "message": "Hi, how are you?",
        "agent": "agent_1",
        "sentiment": "Happy",
        "knowledge_source": [
          "Personal Knowledge"
        ],
        "turn_rating": "Passable"
      },
      {
        "message": "well thanks! Do you know anything about keith jackson?",
        "agent": "agent_2",
        "sentiment": "Curious to dive deeper",
        "knowledge_source": [
          "AS1",
          "AS4",
          "Personal Knowledge"
        ],
        "turn_rating": "Excellent"
      },
      {
        "message": "I do, I love college football and can hear him say \"Whoa Nelly!\". What about you, are you familiar with him?",
        "agent": "agent_1",
        "sentiment": "Happy",
        "knowledge_source": [
          "Personal Knowledge"
        ],
        "turn_rating": "Good"
      },
      {
        "message": "Me as well. Im a huge Michigan fan so he is really memorable with his \"Hello Heisman\" call",
        "agent": "agent_2",
        "sentiment": "Curious to dive deeper",
        "knowledge_source": [
          "AS4",
          "Personal Knowledge"
        ],
        "turn_rating": "Excellent"
      },
      {
        "message": "Nice. I feel like he was on a lot of Michigan calls, wasn't he?",
        "agent": "agent_1",
        "sentiment": "Curious to dive deeper",
        "knowledge_source": [
          "Personal Knowledge"
        ],
        "turn_rating": "Good"
      },
      {
        "message": "Yeah we was. When he retired in 1998, the Michigan marching band spelled out, \"THANKS KEITH.",
        "agent": "agent_2",
        "sentiment": "Neutral",
        "knowledge_source": [
          "Personal Knowledge"
        ],
        "turn_rating": "Excellent"
      },
      {
        "message": "That's such a nice gesture. For the longest time he was the voice of college football. Did you go to Michigan?",
        "agent": "agent_1",
        "sentiment": "Curious to dive deeper",
        "knowledge_source": [
          "Personal Knowledge"
        ],
        "turn_rating": "Passable"
      },
      {
        "message": "I did not just a big fan. My favorite player of all time attended there so It was how I became a fan",
        "agent": "agent_2",
        "sentiment": "Neutral",
        "knowledge_source": [
          "Personal Knowledge"
        ],
        "turn_rating": "Excellent"
      },
      {
        "message": "Who is your favorite player of all time?",
        "agent": "agent_1",
        "sentiment": "Curious to dive deeper",
        "knowledge_source": [
          "Personal Knowledge"
        ],
        "turn_rating": "Not Good"
      },
      {
        "message": "Charles Woodson. Keith Jackson was also announcing that game when he cemented his Heisman against Ohio St",
        "agent": "agent_2",
        "sentiment": "Neutral",
        "knowledge_source": [
          "Personal Knowledge"
        ],
        "turn_rating": "Excellent"
      },
      {
        "message": "Nice. I liked Woodson. I went to Illinois so I do not have as much to cheer for as you do. I do remember getting stomped by michigan many times and then hitting the bars after...",
        "agent": "agent_1",
        "sentiment": "Sad",
        "knowledge_source": [
          "Personal Knowledge"
        ],
        "turn_rating": "Not Good"
      },
      {
        "message": "Rough haha. Keith Jackson was park of a lot of memorable games! Including when Woody Hayes punched a player",
        "agent": "agent_2",
        "sentiment": "Curious to dive deeper",
        "knowledge_source": [
          "AS4"
        ],
        "turn_rating": "Excellent"
      },
      {
        "message": "I can't believe he was criticized for that call. He went back and clarified on the call.",
        "agent": "agent_1",
        "sentiment": "Sad",
        "knowledge_source": [
          "AS4"
        ],
        "turn_rating": "Passable"
      },
      {
        "message": "I know right! At least he was still able to an Emmy and be inducted into two sportscasting halls of fame",
        "agent": "agent_2",
        "sentiment": "Neutral",
        "knowledge_source": [
          "AS4"
        ],
        "turn_rating": "Excellent"
      },
      {
        "message": "Yeah, there are a few iconic voices and he is one, along with Musberger, Costas, and Al Michaels.",
        "agent": "agent_1",
        "sentiment": "Happy",
        "knowledge_source": [
          "Personal Knowledge"
        ],
        "turn_rating": "Passable"
      },
      {
        "message": "All great voices. Would be good for radio as well as tv",
        "agent": "agent_2",
        "sentiment": "Surprised",
        "knowledge_source": [
          "AS4"
        ],
        "turn_rating": "Excellent"
      },
      {
        "message": "Yeah. When reading, I did not know he did so many sports. That's a ton of calls.",
        "agent": "agent_1",
        "sentiment": "Happy",
        "knowledge_source": [
          "AS4"
        ],
        "turn_rating": "Good"
      },
      {
        "message": "I know! Even the Olympics",
        "agent": "agent_2",
        "sentiment": "Surprised",
        "knowledge_source": [
          "Personal Knowledge"
        ],
        "turn_rating": "Excellent"
      },
      {
        "message": "He went to Russia to call rowing during the cold war too. That takes guts.",
        "agent": "agent_1",
        "sentiment": "Curious to dive deeper",
        "knowledge_source": [
          "AS3"
        ],
        "turn_rating": "Excellent"
      },
      {
        "message": "Oh wow I did not know that! Thats some Rocky 4 stuff",
        "agent": "agent_2",
        "sentiment": "Surprised",
        "knowledge_source": [
          "Personal Knowledge"
        ],
        "turn_rating": "Excellent"
      },
      {
        "message": "Nice chatting with you! Have a great day!",
        "agent": "agent_1",
        "sentiment": "Happy",
        "knowledge_source": [
          "Personal Knowledge"
        ],
        "turn_rating": "Not Good"
      }
    ],
    "conversation_rating": {
      "agent_1": "Passable",
      "agent_2": "Excellent"
    }
  },
  "t_36066ee7-42fb-413c-bce1-25a6933b938a": {
    "article_url": "https://www.washingtonpost.com/local/obituaries/keith-jackson-homespun-voice-of-college-football-dies-at-89/2018/01/13/06f9c916-f893-11e7-a9e3-ab18ce41436a_story.html",
    "config": "B",
    "content": [
      {
        "message": "Have you heard of Keith Jackson?",
        "agent": "agent_1",
        "sentiment": "Curious to dive deeper",
        "knowledge_source": [
          "AS1"
        ],
        "turn_rating": "Excellent"
      },
      {
        "message": "Yes, he is the voice of college football right?  Do you know what broadcast he was on?",
        "agent": "agent_2",
        "sentiment": "Curious to dive deeper",
        "knowledge_source": [
          "AS1"
        ],
        "turn_rating": "Excellent"
      },
      {
        "message": "He did Saturday afternoon broadcasts on ABC. Seemed he had a long fulfilling life. He was 89.",
        "agent": "agent_1",
        "sentiment": "Sad",
        "knowledge_source": [
          "AS1"
        ],
        "turn_rating": "Excellent"
      },
      {
        "message": "I do recall him covering a wide variety of sports for radio and television.  Do you recall what he would call the linemen guards?",
        "agent": "agent_2",
        "sentiment": "Curious to dive deeper",
        "knowledge_source": [
          "AS1"
        ],
        "turn_rating": "Excellent"
      },
      {
        "message": "He had a lot of funny terminology. Like a \"bantam rooster\" and \"Whoa Nellie!\"",
        "agent": "agent_1",
        "sentiment": "Happy",
        "knowledge_source": [
          "AS1"
        ],
        "turn_rating": "Excellent"
      },
      {
        "message": "He was a very funny and interesting man.  Something else that is funny is the University of Iowa painted the visiting locker room pink.  I wonder what the visiting football teams thought about that.  ",
        "agent": "agent_2",
        "sentiment": "Happy",
        "knowledge_source": [
          "FS1"
        ],
        "turn_rating": "Excellent"
      },
      {
        "message": "Yeah it was probably before pink became popular for professional football players to support breast cancer",
        "agent": "agent_1",
        "sentiment": "Surprised",
        "knowledge_source": [
          "FS1"
        ],
        "turn_rating": "Excellent"
      },
      {
        "message": "Do you watch a lot of football?",
        "agent": "agent_2",
        "sentiment": "Neutral",
        "knowledge_source": [
          "Personal Knowledge"
        ],
        "turn_rating": "Excellent"
      },
      {
        "message": "Not really. How about you? I know that football has really grown in popularity. In the 60s, top bowlers made twice as much as football stars.",
        "agent": "agent_1",
        "sentiment": "Curious to dive deeper",
        "knowledge_source": [
          "FS1"
        ],
        "turn_rating": "Excellent"
      },
      {
        "message": "Yes.  I am a big fan.  I love researching about the history of football.  I just read the other day that in 1916, the highest score ever in a football game was 222 to 0.  Georgia Tech vs. Cumberland.  We don't see such a high number like this.  ",
        "agent": "agent_2",
        "sentiment": "Happy",
        "knowledge_source": [
          "FS1"
        ],
        "turn_rating": "Excellent"
      },
      {
        "message": "Wow! Probably would not have been the case if Benjarvus Green Ellis was on their team. He has never fumbled the ball.",
        "agent": "agent_1",
        "sentiment": "Curious to dive deeper",
        "knowledge_source": [
          "FS1"
        ],
        "turn_rating": "Excellent"
      },
      {
        "message": "That's right.  Green Ellis is a rare player for sure just like Kareem Abdul.  His dominant use of the dunk got the shot banned from college basketball for over a decade!",
        "agent": "agent_2",
        "sentiment": "Happy",
        "knowledge_source": [
          "FS3"
        ],
        "turn_rating": "Excellent"
      },
      {
        "message": "That's funny! I'd love to watch play basketball in the us surpeme court building-it's called \"the highest court in the land\"",
        "agent": "agent_1",
        "sentiment": "Happy",
        "knowledge_source": [
          "FS1"
        ],
        "turn_rating": "Excellent"
      },
      {
        "message": "Really?  What teams usually play there?",
        "agent": "agent_2",
        "sentiment": "Neutral",
        "knowledge_source": [
          "Personal Knowledge"
        ],
        "turn_rating": "Excellent"
      },
      {
        "message": "I think it's just for the employees at the building. Wonder if any judges play. Hmmm....",
        "agent": "agent_1",
        "sentiment": "Curious to dive deeper",
        "knowledge_source": [
          "FS3"
        ],
        "turn_rating": "Excellent"
      },
      {
        "message": "Do you know who the inventor of basketball is?\n",
        "agent": "agent_2",
        "sentiment": "Neutral",
        "knowledge_source": [
          "FS3"
        ],
        "turn_rating": "Excellent"
      },
      {
        "message": "I think that's James Naismith and he is the only losing coach in the University of Kansas's history.",
        "agent": "agent_1",
        "sentiment": "Surprised",
        "knowledge_source": [
          "FS3"
        ],
        "turn_rating": "Excellent"
      },
      {
        "message": "Well its better to be known for that than the name of the New Zealand basketball team.",
        "agent": "agent_2",
        "sentiment": "Curious to dive deeper",
        "knowledge_source": [
          "FS3"
        ],
        "turn_rating": "Good"
      },
      {
        "message": "Are there any famous college football or basketball coaches? In 39 out of 50 states, the highest paid state employee is iether a college football or basketball coach",
        "agent": "agent_1",
        "sentiment": "Curious to dive deeper",
        "knowledge_source": [
          "FS3"
        ],
        "turn_rating": "Excellent"
      },
      {
        "message": "I don't know them by name but I am sure there are.  It was nice talking to you.  ",
        "agent": "agent_2",
        "sentiment": "Neutral",
        "knowledge_source": [
          "Personal Knowledge"
        ],
        "turn_rating": "Excellent"
      },
      {
        "message": "Nice talking to you.",
        "agent": "agent_1",
        "sentiment": "Happy",
        "knowledge_source": [
          "Personal Knowledge"
        ],
        "turn_rating": "Excellent"
      }
    ],
    "conversation_rating": {
      "agent_1": "Excellent",
      "agent_2": "Excellent"
    }
  },
  "t_a623cf24-80e2-4408-b315-714c3bfac9fb": {
    "article_url": "https://www.washingtonpost.com/news/dc-sports-bog/wp/2018/03/01/i-shouldve-been-more-forceful-gary-williams-wishes-hed-called-out-cheaters-more/",
    "config": "D",
    "content": [
      {
        "message": "Hi, how are you?",
        "agent": "agent_1",
        "sentiment": "Happy",
        "knowledge_source": [
          "Personal Knowledge"
        ],
        "turn_rating": "Poor"
      },
      {
        "message": "I am well thanks. How deep do you think NCAA basketball violations go?",
        "agent": "agent_2",
        "sentiment": "Curious to dive deeper",
        "knowledge_source": [
          "AS1"
        ],
        "turn_rating": "Excellent"
      },
      {
        "message": "Not well but I also think the NCAA is so weak now that the findings of any major sanctions will be difficult and take a long time to investigate. What about you?",
        "agent": "agent_1",
        "sentiment": "Curious to dive deeper",
        "knowledge_source": [
          "Personal Knowledge"
        ],
        "turn_rating": "Passable"
      },
      {
        "message": "I think there is a lot behind the scenes that we dont see. SOme coaches have come out and admitted to it. Arizona Coach Sean Miller discussed a $100,000 bribe to land star recruit Deandre Ayton",
        "agent": "agent_2",
        "sentiment": "Curious to dive deeper",
        "knowledge_source": [
          "AS1"
        ],
        "turn_rating": "Excellent"
      },
      {
        "message": "I know the Ayton allegations were dismissed by him but the advent of sneaker companies acting as intermeidaries has complicted the investigation.",
        "agent": "agent_1",
        "sentiment": "Curious to dive deeper",
        "knowledge_source": [
          "Personal Knowledge"
        ],
        "turn_rating": "Good"
      },
      {
        "message": "I did not know that. I feel bad for these kids. They sre being used to make a lot of money. And I dont feel are fairly compensated even with a scholarship",
        "agent": "agent_2",
        "sentiment": "Curious to dive deeper",
        "knowledge_source": [
          "AS4"
        ],
        "turn_rating": "Excellent"
      },
      {
        "message": "I agree. I think they should let the kids forgo their scholarship and make money instead. Can you imagine how much money some of these kids could make? And if it were'nt for the FBI, this Arizona/Sean Miller/Ayton scandal would not have been know. It's ridiculous.",
        "agent": "agent_1",
        "sentiment": "Disgusted",
        "knowledge_source": [
          "Personal Knowledge"
        ],
        "turn_rating": "Good"
      },
      {
        "message": "And the NCAA keeps saying they can control everything but its impossible. A 18 year old kid gets offered money. Who says no?",
        "agent": "agent_2",
        "sentiment": "Curious to dive deeper",
        "knowledge_source": [
          "AS4",
          "Personal Knowledge"
        ],
        "turn_rating": "Excellent"
      },
      {
        "message": "Right? I would ask for even more. I have no idea how I would have walked away and say no to that offer. What about you?",
        "agent": "agent_1",
        "sentiment": "Curious to dive deeper",
        "knowledge_source": [
          "Personal Knowledge"
        ],
        "turn_rating": "Passable"
      },
      {
        "message": "It would be really hard to say no. ",
        "agent": "agent_2",
        "sentiment": "Curious to dive deeper",
        "knowledge_source": [
          "Personal Knowledge"
        ],
        "turn_rating": "Excellent"
      },
      {
        "message": "Yeah. I wonder how successful teams like Duke can be at that high level and not break rules...",
        "agent": "agent_1",
        "sentiment": "Curious to dive deeper",
        "knowledge_source": [
          "Personal Knowledge"
        ],
        "turn_rating": "Passable"
      },
      {
        "message": "And its crazy to think 39 out of 50 states, the highest paid state employee is either a college football or basketball coach. These kids helped get you money. And not all of them will make it pro",
        "agent": "agent_2",
        "sentiment": "Curious to dive deeper",
        "knowledge_source": [
          "FS1"
        ],
        "turn_rating": "Excellent"
      },
      {
        "message": "I know. I wish there was more they could get...",
        "agent": "agent_1",
        "sentiment": "Sad",
        "knowledge_source": [
          "Personal Knowledge"
        ],
        "turn_rating": "Passable"
      },
      {
        "message": "Football has got to be crazy too. Its a money maker for a lot of colleges",
        "agent": "agent_2",
        "sentiment": "Curious to dive deeper",
        "knowledge_source": [
          "FS3",
          "Personal Knowledge"
        ],
        "turn_rating": "Excellent"
      },
      {
        "message": "Yeah. The only good thing about this model is that it pays for the lesser sports, like swimming and volleyball.",
        "agent": "agent_1",
        "sentiment": "Curious to dive deeper",
        "knowledge_source": [
          "Personal Knowledge"
        ],
        "turn_rating": "Passable"
      },
      {
        "message": "Did you know Espn won an emmy for the creation of the yellow first down line ",
        "agent": "agent_2",
        "sentiment": "Neutral",
        "knowledge_source": [
          "FS3"
        ],
        "turn_rating": "Excellent"
      },
      {
        "message": "I did not. I was also shocked to find out the university of iowa's locker room for visiting football teams is completely painted pink",
        "agent": "agent_1",
        "sentiment": "Surprised",
        "knowledge_source": [
          "Personal Knowledge"
        ],
        "turn_rating": "Passable"
      },
      {
        "message": "Its crazy that in the 1960's top bowlers made twice as much as top football stars. Look where the money is now",
        "agent": "agent_2",
        "sentiment": "Curious to dive deeper",
        "knowledge_source": [
          "FS3"
        ],
        "turn_rating": "Excellent"
      },
      {
        "message": "Or that the highest score ever in a football game occurred in 1916 when georgia tech defeated cumberland 222-0. Don't you have to pull the qb when you're down 60?",
        "agent": "agent_1",
        "sentiment": "Happy",
        "knowledge_source": [
          "FS3"
        ],
        "turn_rating": "Passable"
      },
      {
        "message": "I wonder how long that game lasted. Even without commercials interrupting ",
        "agent": "agent_2",
        "sentiment": "Curious to dive deeper",
        "knowledge_source": [
          "FS3",
          "Personal Knowledge"
        ],
        "turn_rating": "Excellent"
      },
      {
        "message": "HA That' would have lasted for ever... Like listening to nuntii latini - a weekly news programme conducted entirely in classical latin",
        "agent": "agent_1",
        "sentiment": "Surprised",
        "knowledge_source": [
          "Personal Knowledge"
        ],
        "turn_rating": "Good"
      },
      {
        "message": "There is a website where you can listen to thousands of episodes of classic radio dramas for free",
        "agent": "agent_2",
        "sentiment": "Neutral",
        "knowledge_source": [
          "FS2"
        ],
        "turn_rating": "Excellent"
      }
    ],
    "conversation_rating": {
      "agent_1": "Excellent",
      "agent_2": "Excellent"
    }
  },
  "t_3c4b17af-eb78-4ad0-a5a6-fca2c14aa4c1": {
    "article_url": "https://www.washingtonpost.com/news/early-lead/wp/2018/02/12/johnny-manziel-says-hes-taking-medication-for-bipolar-disorder-as-he-eyes-nfl-comeback/",
    "config": "B",
    "content": [
      {
        "message": "Do you like cats?",
        "agent": "agent_1",
        "sentiment": "Happy",
        "knowledge_source": [
          "FS2"
        ],
        "turn_rating": "Excellent"
      },
      {
        "message": "Yeah, cats are cool. Do you own one? ",
        "agent": "agent_2",
        "sentiment": "Curious to dive deeper",
        "knowledge_source": [
          "Personal Knowledge"
        ],
        "turn_rating": "Excellent"
      },
      {
        "message": "No,but many of my friends do have one or more, they sleep a lot",
        "agent": "agent_1",
        "sentiment": "Surprised",
        "knowledge_source": [
          "FS3"
        ],
        "turn_rating": "Excellent"
      },
      {
        "message": "Apparently, after living for 15 years, 10 of it is from sleeping. ",
        "agent": "agent_2",
        "sentiment": "Curious to dive deeper",
        "knowledge_source": [
          "FS3"
        ],
        "turn_rating": "Excellent"
      },
      {
        "message": "That is a lot. Did you know there is a town , where the Mayor is a cat?",
        "agent": "agent_1",
        "sentiment": "Happy",
        "knowledge_source": [
          "FS3"
        ],
        "turn_rating": "Excellent"
      },
      {
        "message": "I think that is in Alaska, right? ",
        "agent": "agent_2",
        "sentiment": "Curious to dive deeper",
        "knowledge_source": [
          "FS3"
        ],
        "turn_rating": "Excellent"
      },
      {
        "message": "Yes, the town is Talkeetna, and the cat has been major since 1997",
        "agent": "agent_1",
        "sentiment": "Happy",
        "knowledge_source": [
          "FS3"
        ],
        "turn_rating": "Excellent"
      },
      {
        "message": "Wow, I wonder if he has to make a lot of executive decisions? ",
        "agent": "agent_2",
        "sentiment": "Curious to dive deeper",
        "knowledge_source": [
          "FS3"
        ],
        "turn_rating": "Excellent"
      },
      {
        "message": "I guess he is a very honest major. I would like to go to a cafe where one can play with cats!",
        "agent": "agent_1",
        "sentiment": "Happy",
        "knowledge_source": [
          "FS3",
          "Personal Knowledge"
        ],
        "turn_rating": "Excellent"
      },
      {
        "message": "yeah, me too. They had a cat in the opening scene of the godfather. ",
        "agent": "agent_2",
        "sentiment": "Curious to dive deeper",
        "knowledge_source": [
          "FS3"
        ],
        "turn_rating": "Excellent"
      },
      {
        "message": "Did you know a cat was once named co-author of a book?",
        "agent": "agent_1",
        "sentiment": "Happy",
        "knowledge_source": [
          "FS3"
        ],
        "turn_rating": "Excellent"
      },
      {
        "message": "Yeah, but a physicist right? I wonder why though? ",
        "agent": "agent_2",
        "sentiment": "Curious to dive deeper",
        "knowledge_source": [
          "FS3"
        ],
        "turn_rating": "Excellent"
      },
      {
        "message": "That is right! Hey do you like football?",
        "agent": "agent_1",
        "sentiment": "Happy",
        "knowledge_source": [
          "FS2"
        ],
        "turn_rating": "Excellent"
      },
      {
        "message": "I do. I watched the superbowl a few weeks ago, kind of boring for the big game. ",
        "agent": "agent_2",
        "sentiment": "Curious to dive deeper",
        "knowledge_source": [
          "FS2",
          "Personal Knowledge"
        ],
        "turn_rating": "Excellent"
      },
      {
        "message": "Season is over!! when the season starts they only rest one weekend!",
        "agent": "agent_1",
        "sentiment": "Happy",
        "knowledge_source": [
          "FS2"
        ],
        "turn_rating": "Excellent"
      },
      {
        "message": "Yeah, well apparently Iowa paints their locker room pink for visiting teams. ",
        "agent": "agent_2",
        "sentiment": "Curious to dive deeper",
        "knowledge_source": [
          "FS2"
        ],
        "turn_rating": "Excellent"
      },
      {
        "message": "That is so funny, they want to intimidate the visitors, right?",
        "agent": "agent_1",
        "sentiment": "Happy",
        "knowledge_source": [
          "FS2"
        ],
        "turn_rating": "Excellent"
      },
      {
        "message": "Yeah, it sounds like it. I'm surprised it is allowed, aren't you? ",
        "agent": "agent_2",
        "sentiment": "Curious to dive deeper",
        "knowledge_source": [
          "FS2"
        ],
        "turn_rating": "Excellent"
      },
      {
        "message": "They allow many things, did you know the NFL would allow a woman to play, there is no rule against",
        "agent": "agent_1",
        "sentiment": "Happy",
        "knowledge_source": [
          "FS1"
        ],
        "turn_rating": "Excellent"
      },
      {
        "message": "Wow, no I didn't know that. Have there been any female players? ",
        "agent": "agent_2",
        "sentiment": "Curious to dive deeper",
        "knowledge_source": [
          "FS1"
        ],
        "turn_rating": "Excellent"
      },
      {
        "message": "I do not think so. Well it has been nice chatting with you! Take care",
        "agent": "agent_1",
        "sentiment": "Happy",
        "knowledge_source": [
          "FS1"
        ],
        "turn_rating": "Excellent"
      }
    ],
    "conversation_rating": {
      "agent_1": "Excellent",
      "agent_2": "Excellent"
    }
  },
  "t_3db0cb0e-58ac-4f80-aac9-e6ac91460545": {
    "article_url": "https://www.washingtonpost.com/local/obituaries/keith-jackson-homespun-voice-of-college-football-dies-at-89/2018/01/13/06f9c916-f893-11e7-a9e3-ab18ce41436a_story.html",
    "config": "A",
    "content": [
      {
        "message": "Radio is such a fascinating technology. ",
        "agent": "agent_1",
        "sentiment": "Curious to dive deeper",
        "knowledge_source": [
          "FS2",
          "Personal Knowledge"
        ],
        "turn_rating": "Good"
      },
      {
        "message": "Good Morning, yes radio is great. I was a DJ on the radio!",
        "agent": "agent_2",
        "sentiment": "Curious to dive deeper",
        "knowledge_source": [
          "FS2"
        ],
        "turn_rating": "Good"
      },
      {
        "message": "That is so cool! I always thought that would be a very stressful job since you are always live on the air. ",
        "agent": "agent_1",
        "sentiment": "Curious to dive deeper",
        "knowledge_source": [
          "Personal Knowledge"
        ],
        "turn_rating": "Good"
      },
      {
        "message": "It could be at times, I remember when I was at the Ohio School for Radio back in the 80's. I had to do the earliest show, and it was one thing waking up so early to do a 6am shift, let alone the teachers taking out the needles for the records, so I couldn't play anything and had to talk.",
        "agent": "agent_2",
        "sentiment": "Curious to dive deeper",
        "knowledge_source": [
          "FS2"
        ],
        "turn_rating": "Excellent"
      },
      {
        "message": "Wow..that is crazy. Did you ever play any of the old radio dramas?",
        "agent": "agent_1",
        "sentiment": "Curious to dive deeper",
        "knowledge_source": [
          "FS2",
          "Personal Knowledge"
        ],
        "turn_rating": "Good"
      },
      {
        "message": "No I didn't, that would have been a good and easy radio thing. Just pipe into the radio broadcast and sit back! They would always have their own commercials during those shows, thus I wouldn't have to talk or do anything. ",
        "agent": "agent_2",
        "sentiment": "Curious to dive deeper",
        "knowledge_source": [
          "FS2",
          "Personal Knowledge"
        ],
        "turn_rating": "Good"
      },
      {
        "message": "It would have been neat to be there when some of those broadcasts first came over the air. It was like tv that required thinking. ",
        "agent": "agent_1",
        "sentiment": "Curious to dive deeper",
        "knowledge_source": [
          "FS2",
          "Personal Knowledge"
        ],
        "turn_rating": "Good"
      },
      {
        "message": "I'd have to agree. In radio training, they did have me and a colleague broadcast a Demolition Derby at a county fair. That was fun, though we had car parts flying all over our broadcast booth. (That wasn't very fun dodging those things)",
        "agent": "agent_2",
        "sentiment": "Curious to dive deeper",
        "knowledge_source": [
          "FS2",
          "Personal Knowledge"
        ],
        "turn_rating": "Excellent"
      },
      {
        "message": "Demo derbys are crazy but fun. It should almost be classified as its own sport. It definitely takes endurance to compete in one of those. ",
        "agent": "agent_1",
        "sentiment": "Neutral",
        "knowledge_source": [
          "Personal Knowledge"
        ],
        "turn_rating": "Passable"
      },
      {
        "message": "Yep....wow, I didn't know that Keith Jackson passed away. Dang it....he was a good sportscaster for ESPN.",
        "agent": "agent_2",
        "sentiment": "Sad",
        "knowledge_source": [
          "AS1"
        ],
        "turn_rating": "Excellent"
      },
      {
        "message": "I never knew much about him. I'm not a huge sports person. Was he well known?",
        "agent": "agent_1",
        "sentiment": "Curious to dive deeper",
        "knowledge_source": [
          "Personal Knowledge"
        ],
        "turn_rating": "Good"
      },
      {
        "message": "Keith Jackson was pretty much on every Saturday at ESPN. Yep, he was a pretty well-known guy and a good announcer.",
        "agent": "agent_2",
        "sentiment": "Curious to dive deeper",
        "knowledge_source": [
          "AS1"
        ],
        "turn_rating": "Good"
      },
      {
        "message": "Was he one of the announcers that went into it after a career in sports or someone who just started announcing?",
        "agent": "agent_1",
        "sentiment": "Curious to dive deeper",
        "knowledge_source": [
          "AS1",
          "Personal Knowledge"
        ],
        "turn_rating": "Good"
      },
      {
        "message": "I believe that Keith Jackson was just an announcer, but he did it for a lot of years. That's one of the guys I thought of when I went to school for radio. I never did sports talk professionally, but always wondered how I would do doing football games. But, all I got was a demolition derby...lol",
        "agent": "agent_2",
        "sentiment": "Curious to dive deeper",
        "knowledge_source": [
          "AS1",
          "FS2",
          "Personal Knowledge"
        ],
        "turn_rating": "Excellent"
      },
      {
        "message": "lol..I think you won out with the demo. Football always seemed like a really slow game to me. Lots of talking and waiting around but very little game play. ",
        "agent": "agent_1",
        "sentiment": "Neutral",
        "knowledge_source": [
          "FS1",
          "Personal Knowledge"
        ],
        "turn_rating": "Good"
      },
      {
        "message": "That's why I liked my training in radio. It taught me how to relay information to the audience. And after I left radio, I went into club DJ'ing. Heck...I've never been afraid  of a microphone!",
        "agent": "agent_2",
        "sentiment": "Curious to dive deeper",
        "knowledge_source": [
          "FS2",
          "Personal Knowledge"
        ],
        "turn_rating": "Excellent"
      },
      {
        "message": "Is DJ-ing as exciting as movies make it out to be? Given my experience in the bar scene I feel like it would be a lot of annoying drunk people. ",
        "agent": "agent_1",
        "sentiment": "Curious to dive deeper",
        "knowledge_source": [
          "Personal Knowledge"
        ],
        "turn_rating": "Good"
      },
      {
        "message": "Well, yes, you just hit it. Club DJ'ing was very very different than doing it on the radio. I remember getting disturbed by many a drunk person in those clubs. You had to be pretty quick with the comebacks to when they would shout stuff out. But you had to do it \"clean\" and not upset the person ridiculing you, and at the same time make the crowd laugh.",
        "agent": "agent_2",
        "sentiment": "Curious to dive deeper",
        "knowledge_source": [
          "FS2",
          "Personal Knowledge"
        ],
        "turn_rating": "Excellent"
      },
      {
        "message": "I don't think I would have been very good at that. My wit tends to be a bit biting and sarcastic to be said over a microphone. ",
        "agent": "agent_1",
        "sentiment": "Neutral",
        "knowledge_source": [
          "Personal Knowledge"
        ],
        "turn_rating": "Good"
      },
      {
        "message": "LOL....so is mine when I'm not being an entertainer. I retired from it two years ago, and now can't believe what I did for all that time. Adrenaline and nervous energy is what I used to do all those shows. (Always told myself, use the nervousness as your asset, it'll make you do a better job...and it did!)",
        "agent": "agent_2",
        "sentiment": "Curious to dive deeper",
        "knowledge_source": [
          "Personal Knowledge"
        ],
        "turn_rating": "Excellent"
      },
      {
        "message": "Adrenaline has a funny way of making us do things we would never attempt normally. I think that is why there are so many thrill seekers these days. Chasing that rush of adrenaline. ",
        "agent": "agent_1",
        "sentiment": "Neutral",
        "knowledge_source": [
          "Personal Knowledge"
        ],
        "turn_rating": "Excellent"
      }
    ],
    "conversation_rating": {
      "agent_1": "Excellent",
      "agent_2": "Excellent"
    }
  },
  "t_50747dbe-ee88-437b-a987-e15b091f2206": {
    "article_url": "https://www.washingtonpost.com/news/early-lead/wp/2018/02/12/johnny-manziel-says-hes-taking-medication-for-bipolar-disorder-as-he-eyes-nfl-comeback/",
    "config": "A",
    "content": [
      {
        "message": "do you watch the NFL?",
        "agent": "agent_1",
        "sentiment": "Curious to dive deeper",
        "knowledge_source": [
          "FS1"
        ],
        "turn_rating": "Excellent"
      },
      {
        "message": "I sure do. How about yourself?",
        "agent": "agent_2",
        "sentiment": "Curious to dive deeper",
        "knowledge_source": [
          "FS1"
        ],
        "turn_rating": "Excellent"
      },
      {
        "message": "Me too. Did you know women can play in the NFL too?",
        "agent": "agent_1",
        "sentiment": "Curious to dive deeper",
        "knowledge_source": [
          "FS1"
        ],
        "turn_rating": "Excellent"
      },
      {
        "message": "Did not know there, are there limitations though?",
        "agent": "agent_2",
        "sentiment": "Curious to dive deeper",
        "knowledge_source": [
          "FS1"
        ],
        "turn_rating": "Excellent"
      },
      {
        "message": "Nope as long as you qualify, you are allowed to play",
        "agent": "agent_1",
        "sentiment": "Curious to dive deeper",
        "knowledge_source": [
          "FS1"
        ],
        "turn_rating": "Excellent"
      },
      {
        "message": "Nice. Did you hear they are placing tracking chips on the players now?",
        "agent": "agent_2",
        "sentiment": "Curious to dive deeper",
        "knowledge_source": [
          "FS1"
        ],
        "turn_rating": "Excellent"
      },
      {
        "message": "Nice, are they doing that for a particular reason?",
        "agent": "agent_1",
        "sentiment": "Curious to dive deeper",
        "knowledge_source": [
          "FS1"
        ],
        "turn_rating": "Excellent"
      },
      {
        "message": "Yes they are collecting stuff such as velocity and rotation and a bunch of others",
        "agent": "agent_2",
        "sentiment": "Curious to dive deeper",
        "knowledge_source": [
          "FS1"
        ],
        "turn_rating": "Excellent"
      },
      {
        "message": "Nice I hope they can use those to make the game safer too",
        "agent": "agent_1",
        "sentiment": "Curious to dive deeper",
        "knowledge_source": [
          "FS1"
        ],
        "turn_rating": "Excellent"
      },
      {
        "message": "I hope so too. Did you know there is a coach who used to be a rocket scientist",
        "agent": "agent_2",
        "sentiment": "Curious to dive deeper",
        "knowledge_source": [
          "FS1"
        ],
        "turn_rating": "Excellent"
      },
      {
        "message": "There is such a thing? WHat a change of careers. WHo is it?",
        "agent": "agent_1",
        "sentiment": "Curious to dive deeper",
        "knowledge_source": [
          "FS1"
        ],
        "turn_rating": "Excellent"
      },
      {
        "message": "It is Matt Patricia and he graduated from a school that had tons of math symbols in the name",
        "agent": "agent_2",
        "sentiment": "Curious to dive deeper",
        "knowledge_source": [
          "FS1"
        ],
        "turn_rating": "Excellent"
      },
      {
        "message": "Nice. Did you know U of Iowa painted the visitor locker room pink?",
        "agent": "agent_1",
        "sentiment": "Curious to dive deeper",
        "knowledge_source": [
          "FS2"
        ],
        "turn_rating": "Excellent"
      },
      {
        "message": "I wonder if that is supposed to have some effect on the players",
        "agent": "agent_2",
        "sentiment": "Curious to dive deeper",
        "knowledge_source": [
          "FS2"
        ],
        "turn_rating": "Excellent"
      },
      {
        "message": "I am not sure. In the 60s bowlers used to make more than NFL players",
        "agent": "agent_1",
        "sentiment": "Curious to dive deeper",
        "knowledge_source": [
          "FS2"
        ],
        "turn_rating": "Excellent"
      },
      {
        "message": "Yeah I guess it was a more popular game back then. Their coaches are the highest paid people",
        "agent": "agent_2",
        "sentiment": "Curious to dive deeper",
        "knowledge_source": [
          "FS2"
        ],
        "turn_rating": "Excellent"
      },
      {
        "message": "Yeah no surprise there. Do you know what the highest score in college football is?",
        "agent": "agent_1",
        "sentiment": "Curious to dive deeper",
        "knowledge_source": [
          "FS2"
        ],
        "turn_rating": "Excellent"
      },
      {
        "message": "Hmmm no I do not, what is it. Did you hear about that giant stadium in Texas?",
        "agent": "agent_2",
        "sentiment": "Curious to dive deeper",
        "knowledge_source": [
          "FS2"
        ],
        "turn_rating": "Excellent"
      },
      {
        "message": "The highest score is 222-0, Georgia Tech versus Cumberland, and I do not know abut that stadium",
        "agent": "agent_1",
        "sentiment": "Curious to dive deeper",
        "knowledge_source": [
          "FS2"
        ],
        "turn_rating": "Excellent"
      },
      {
        "message": "WOw what a score, The stadium is for a high school and can seat 18 000 people",
        "agent": "agent_2",
        "sentiment": "Curious to dive deeper",
        "knowledge_source": [
          "FS2"
        ],
        "turn_rating": "Excellent"
      },
      {
        "message": "Wow that is a lot of people , bet it cost a lot too",
        "agent": "agent_1",
        "sentiment": "Curious to dive deeper",
        "knowledge_source": [
          "FS2"
        ],
        "turn_rating": "Excellent"
      },
      {
        "message": "It sure did, $60 million",
        "agent": "agent_2",
        "sentiment": "Curious to dive deeper",
        "knowledge_source": [
          "FS2"
        ],
        "turn_rating": "Excellent"
      }
    ],
    "conversation_rating": {
      "agent_1": "Excellent",
      "agent_2": "Excellent"
    }
  },
  "t_5653dfe8-69f5-4285-a32c-cb1bd01f40b4": {
    "article_url": "http://www.washingtonpost.com/sports/2018/09/28/foot-linebacker-is-standing-out-virginia-football/",
    "config": "C",
    "content": [
      {
        "message": "Hi there, do you watch the NFL?",
        "agent": "agent_1",
        "sentiment": "Curious to dive deeper",
        "knowledge_source": [
          "FS1"
        ],
        "turn_rating": "Good"
      },
      {
        "message": "Hi! Yes I do sometimes. What's your favorite team?",
        "agent": "agent_2",
        "sentiment": "Curious to dive deeper",
        "knowledge_source": [
          "FS1"
        ],
        "turn_rating": "Excellent"
      },
      {
        "message": "I think the Patriots, I like them best. One of their former QB never fumbled a ball in his career. How about you?",
        "agent": "agent_1",
        "sentiment": "Curious to dive deeper",
        "knowledge_source": [
          "FS1"
        ],
        "turn_rating": "Good"
      },
      {
        "message": "My husband is from the bay area so we root for the Oakland Raiders. ",
        "agent": "agent_2",
        "sentiment": "Neutral",
        "knowledge_source": [
          "FS1"
        ],
        "turn_rating": "Good"
      },
      {
        "message": "Nice, cool. Do you know what the highest score ever recorded in a game is?",
        "agent": "agent_1",
        "sentiment": "Curious to dive deeper",
        "knowledge_source": [
          "FS1"
        ],
        "turn_rating": "Good"
      },
      {
        "message": "222-0",
        "agent": "agent_2",
        "sentiment": "Neutral",
        "knowledge_source": [
          "FS1"
        ],
        "turn_rating": "Not Good"
      },
      {
        "message": "Yeah that must have been quite the game. Do you know who played, the two teams?",
        "agent": "agent_1",
        "sentiment": "Curious to dive deeper",
        "knowledge_source": [
          "FS1"
        ],
        "turn_rating": "Good"
      },
      {
        "message": "Georgia tech and cumberland. Are you familiar with different kinds of football from different parts of the world?",
        "agent": "agent_2",
        "sentiment": "Neutral",
        "knowledge_source": [
          "FS1"
        ],
        "turn_rating": "Excellent"
      },
      {
        "message": "Yeah there are tons of different kinds like soccer, Canadian and Australian football, rugby, a bunch of them",
        "agent": "agent_1",
        "sentiment": "Curious to dive deeper",
        "knowledge_source": [
          "FS1"
        ],
        "turn_rating": "Good"
      },
      {
        "message": "I'm originally from Hungary and our football there is soccer. My grandpa was a huge fan.",
        "agent": "agent_2",
        "sentiment": "Neutral",
        "knowledge_source": [
          "FS1"
        ],
        "turn_rating": "Excellent"
      },
      {
        "message": "Nice, it is a good sport. Did you know ESPN won an Emmy once?",
        "agent": "agent_1",
        "sentiment": "Curious to dive deeper",
        "knowledge_source": [
          "FS1"
        ],
        "turn_rating": "Good"
      },
      {
        "message": "I had no idea. I wonder why the University of Iowa's locker room is painted pink.",
        "agent": "agent_2",
        "sentiment": "Curious to dive deeper",
        "knowledge_source": [
          "FS1"
        ],
        "turn_rating": "Excellent"
      },
      {
        "message": "I think they did that to intimidate the opposing team but I am not sure if that really works",
        "agent": "agent_1",
        "sentiment": "Curious to dive deeper",
        "knowledge_source": [
          "FS1"
        ],
        "turn_rating": "Good"
      },
      {
        "message": "Oh ok I see. Do you watch basketball?",
        "agent": "agent_2",
        "sentiment": "Curious to dive deeper",
        "knowledge_source": [
          "FS2"
        ],
        "turn_rating": "Excellent"
      },
      {
        "message": "I watch it sometimes. I didn't know until recently that the dunk shot was banned because of Kareem Abdul-Jabbar",
        "agent": "agent_1",
        "sentiment": "Curious to dive deeper",
        "knowledge_source": [
          "FS2"
        ],
        "turn_rating": "Good"
      },
      {
        "message": "I didn't know that either. Or that in 39 out of 50 states, the highest paid state employee is either a college football or basketball coach. There is lots of money in sports.",
        "agent": "agent_2",
        "sentiment": "Neutral",
        "knowledge_source": [
          "FS2"
        ],
        "turn_rating": "Excellent"
      },
      {
        "message": "Yeah that is for sure, lots of people watch it so no surprise I guess. Do you know who invented the sport?",
        "agent": "agent_1",
        "sentiment": "Curious to dive deeper",
        "knowledge_source": [
          "FS2"
        ],
        "turn_rating": "Good"
      },
      {
        "message": "James Naismith. Interesting that he is the only losing coach in the University of Kansas history",
        "agent": "agent_2",
        "sentiment": "Neutral",
        "knowledge_source": [
          "FS2"
        ],
        "turn_rating": "Excellent"
      },
      {
        "message": "Yeah that is pretty bizarre. Have you heard of the highest basketball court in the land?",
        "agent": "agent_1",
        "sentiment": "Curious to dive deeper",
        "knowledge_source": [
          "FS2"
        ],
        "turn_rating": "Good"
      },
      {
        "message": "I haven't heard of it. Do you know where it is located?",
        "agent": "agent_2",
        "sentiment": "Curious to dive deeper",
        "knowledge_source": [
          "FS2"
        ],
        "turn_rating": "Good"
      },
      {
        "message": "Yeah it is in the US supreme court building and it is on the top floor, hence the name I am guessing",
        "agent": "agent_1",
        "sentiment": "Curious to dive deeper",
        "knowledge_source": [
          "FS2"
        ],
        "turn_rating": "Good"
      },
      {
        "message": "What is your favorite basketball team? ",
        "agent": "agent_2",
        "sentiment": "Curious to dive deeper",
        "knowledge_source": [
          "Personal Knowledge"
        ],
        "turn_rating": "Excellent"
      },
      {
        "message": "I do not have a favorite but just watch the games from time to time. ",
        "agent": "agent_1",
        "sentiment": "Happy",
        "knowledge_source": [
          "Personal Knowledge"
        ],
        "turn_rating": "Good"
      }
    ],
    "conversation_rating": {
      "agent_1": "Good",
      "agent_2": "Excellent"
    }
  },
  "t_f39b54ee-1046-4f73-bd41-da933771ba1b": {
    "article_url": "http://www.washingtonpost.com/sports/2018/09/28/foot-linebacker-is-standing-out-virginia-football/",
    "config": "B",
    "content": [
      {
        "message": "How are you? Do you watch Football at all? Charles Snowden recently led the VA Cavaliers over Louisville",
        "agent": "agent_1",
        "sentiment": "Curious to dive deeper",
        "knowledge_source": [
          "AS1"
        ],
        "turn_rating": "Passable"
      },
      {
        "message": "I can't say that I am much of a football fan. It seems like a very different game depending on where in the world it is played though. ",
        "agent": "agent_2",
        "sentiment": "Curious to dive deeper",
        "knowledge_source": [
          "FS2",
          "Personal Knowledge"
        ],
        "turn_rating": "Good"
      },
      {
        "message": "Yea, I guess in the US it's known as gridiron around the world. I guess Snowden is a good player in basketball too",
        "agent": "agent_1",
        "sentiment": "Neutral",
        "knowledge_source": [
          "AS2",
          "Personal Knowledge"
        ],
        "turn_rating": "Passable"
      },
      {
        "message": "Strange that he would play both. They seem like they would require drastically different sports skills. ",
        "agent": "agent_2",
        "sentiment": "Curious to dive deeper",
        "knowledge_source": [
          "Personal Knowledge"
        ],
        "turn_rating": "Good"
      },
      {
        "message": "Yea but I guess it doesn't matter as much at the college level, plus he played basketball for Coach O.J. Johnson who use to play football as well",
        "agent": "agent_1",
        "sentiment": "Neutral",
        "knowledge_source": [
          "AS3"
        ],
        "turn_rating": "Passable"
      },
      {
        "message": "A good coach makes all the difference in the world. I am surprised that more former pros don't coach especially since they really don't make as much money as people tend to think they do. ",
        "agent": "agent_2",
        "sentiment": "Curious to dive deeper",
        "knowledge_source": [
          "FS1",
          "Personal Knowledge"
        ],
        "turn_rating": "Good"
      },
      {
        "message": "I guess most former players aren't into recruiting players, I know VA coach had to rebuild his football program, must of been stressful",
        "agent": "agent_1",
        "sentiment": "Neutral",
        "knowledge_source": [
          "AS4"
        ],
        "turn_rating": "Passable"
      },
      {
        "message": "Stressful but lucrative if you are good at what you do. The sponsers seem to want to follow pros that have had good careers. Especially if they are known for something like highest rushing yards or biggest lineman or never fumbling. ",
        "agent": "agent_2",
        "sentiment": "Neutral",
        "knowledge_source": [
          "FS1",
          "Personal Knowledge"
        ],
        "turn_rating": "Good"
      },
      {
        "message": "Yea but coaching wasn't always lucrative, at least not in the 1960s, the top bowlers made twice as much as the top football players",
        "agent": "agent_1",
        "sentiment": "Neutral",
        "knowledge_source": [
          "FS1"
        ],
        "turn_rating": "Passable"
      },
      {
        "message": "I wonder if that is because they have a longer career. It seems like with all the injuries that football players no matter where they are just can't keep going for long. ",
        "agent": "agent_2",
        "sentiment": "Curious to dive deeper",
        "knowledge_source": [
          "FS1",
          "Personal Knowledge"
        ],
        "turn_rating": "Good"
      },
      {
        "message": "Probably has something to do with football not being as popular in the 1960s and individual bowlers probably made more money winning competitions",
        "agent": "agent_1",
        "sentiment": "Neutral",
        "knowledge_source": [
          "FS1"
        ],
        "turn_rating": "Passable"
      },
      {
        "message": "I feel bad for the players on teams that just aren't good. It isn't always the fault of the players either. Look at the superbowl this year. 13-3 is just bad. Of course not nearly as bad as the record holding 222-0 but still. ",
        "agent": "agent_2",
        "sentiment": "Neutral",
        "knowledge_source": [
          "FS1",
          "Personal Knowledge"
        ],
        "turn_rating": "Good"
      },
      {
        "message": "Yea 222-0 is pretty bad, I'm not surprised no one has come close to score as much as Georgia tech did back in 1916",
        "agent": "agent_1",
        "sentiment": "Neutral",
        "knowledge_source": [
          "FS1"
        ],
        "turn_rating": "Passable"
      },
      {
        "message": "At a certain point during a game like that you almost want to just call it. I would expect scores like that out of basketball games not football. ",
        "agent": "agent_2",
        "sentiment": "Curious to dive deeper",
        "knowledge_source": [
          "FS1",
          "FS2",
          "Personal Knowledge"
        ],
        "turn_rating": "Good"
      },
      {
        "message": "Yea but they had loopsided scores like that in basketball years ago. Kareem Abdul-Jabbar was so dominant in college that they banned the dunk for over a decade because of him",
        "agent": "agent_1",
        "sentiment": "Surprised",
        "knowledge_source": [
          "FS2"
        ],
        "turn_rating": "Passable"
      },
      {
        "message": "I don't understand the love of the dunk. Yeah it looks sort of cool but the skill level is so much higher when it comes to 3 pointers. ",
        "agent": "agent_2",
        "sentiment": "Curious to dive deeper",
        "knowledge_source": [
          "FS2",
          "Personal Knowledge"
        ],
        "turn_rating": "Good"
      },
      {
        "message": "Well I guess the dunk was pretty impressive when few people could actually reach the hoop 10 feet up",
        "agent": "agent_1",
        "sentiment": "Neutral",
        "knowledge_source": [
          "FS2"
        ],
        "turn_rating": "Passable"
      },
      {
        "message": "That's true. A good vertical is important in basketball. I wonder if they lower the hoop in WNBA or if the women are dunking at the same level. ",
        "agent": "agent_2",
        "sentiment": "Curious to dive deeper",
        "knowledge_source": [
          "FS2",
          "Personal Knowledge"
        ],
        "turn_rating": "Good"
      },
      {
        "message": "I don't know the exact stats but im pretty sure the hoop is lower than the NBA's 10 feet and the diameter is larger than 18 inches",
        "agent": "agent_1",
        "sentiment": "Neutral",
        "knowledge_source": [
          "FS2"
        ],
        "turn_rating": "Passable"
      },
      {
        "message": "It seems like it depends on where in the world the games are located. I think in America it is more about showmanship than game skills necessarily. ",
        "agent": "agent_2",
        "sentiment": "Neutral",
        "knowledge_source": [
          "FS2",
          "Personal Knowledge"
        ],
        "turn_rating": "Good"
      },
      {
        "message": "Probably. I wonder what it's like in New Zealand, they have a basketball team nicknamed the \"tall blacks\" lol",
        "agent": "agent_1",
        "sentiment": "Curious to dive deeper",
        "knowledge_source": [
          "FS3"
        ],
        "turn_rating": "Passable"
      },
      {
        "message": "Seems a bit risky to say that given the racial tensions of the day. But if they gave themselves that knickname it isn't so bad. ",
        "agent": "agent_2",
        "sentiment": "Neutral",
        "knowledge_source": [
          "FS2",
          "Personal Knowledge"
        ],
        "turn_rating": "Good"
      }
    ],
    "conversation_rating": {
      "agent_1": "Passable",
      "agent_2": "Good"
    }
  },
  "t_2bf05751-1489-43ec-b538-e21404300022": {
    "article_url": "https://www.washingtonpost.com/news/dc-sports-bog/wp/2018/03/01/i-shouldve-been-more-forceful-gary-williams-wishes-hed-called-out-cheaters-more/",
    "config": "A",
    "content": [
      {
        "message": "Football or Basketball, do you have a favorite?",
        "agent": "agent_1",
        "sentiment": "Curious to dive deeper",
        "knowledge_source": [
          "FS1",
          "FS3"
        ],
        "turn_rating": "Excellent"
      },
      {
        "message": "Football! It's more exciting I think. I like the american version though!",
        "agent": "agent_2",
        "sentiment": "Happy",
        "knowledge_source": [
          "FS3"
        ],
        "turn_rating": "Excellent"
      },
      {
        "message": "I agree with you, football americano for sure! do you follow college football?",
        "agent": "agent_1",
        "sentiment": "Curious to dive deeper",
        "knowledge_source": [
          "FS3",
          "Personal Knowledge"
        ],
        "turn_rating": "Excellent"
      },
      {
        "message": "Yeah I do! It's so popular! 14 of the 25 biggest stadiums are college football!",
        "agent": "agent_2",
        "sentiment": "Surprised",
        "knowledge_source": [
          "FS3"
        ],
        "turn_rating": "Excellent"
      },
      {
        "message": "that is crazy to think. I think about the university of michigan and how crazy big that is. Have you heard of the Iowa Hawkeyes?",
        "agent": "agent_1",
        "sentiment": "Curious to dive deeper",
        "knowledge_source": [
          "FS3"
        ],
        "turn_rating": "Excellent"
      },
      {
        "message": "Yes I have. The flags in stadiums like that weigh 1100 pounds!",
        "agent": "agent_2",
        "sentiment": "Surprised",
        "knowledge_source": [
          "FS3"
        ],
        "turn_rating": "Excellent"
      },
      {
        "message": "That is crazy heavy! I wonder how they put them up at the top of stadiums. The hawkeyes painted their visitor locker room pink",
        "agent": "agent_1",
        "sentiment": "Curious to dive deeper",
        "knowledge_source": [
          "FS3"
        ],
        "turn_rating": "Excellent"
      },
      {
        "message": "Haha that is hilarious. Snoop Dogg once wrote a fight song for his son's high school football team!",
        "agent": "agent_2",
        "sentiment": "Surprised",
        "knowledge_source": [
          "FS3"
        ],
        "turn_rating": "Excellent"
      },
      {
        "message": "I want to hear that lol, I wonder if it was ever on the radio",
        "agent": "agent_1",
        "sentiment": "Curious to dive deeper",
        "knowledge_source": [
          "FS2",
          "FS3"
        ],
        "turn_rating": "Excellent"
      },
      {
        "message": "Good question. Bing Crosby sounded very popular back in the 1940's!",
        "agent": "agent_2",
        "sentiment": "Curious to dive deeper",
        "knowledge_source": [
          "FS2"
        ],
        "turn_rating": "Excellent"
      },
      {
        "message": "Who was Bing Cosby?",
        "agent": "agent_1",
        "sentiment": "Curious to dive deeper",
        "knowledge_source": [
          "FS2",
          "Personal Knowledge"
        ],
        "turn_rating": "Excellent"
      },
      {
        "message": "He was a musician back in the old days lol! His recordings filled more than half of the radio time in his prime!",
        "agent": "agent_2",
        "sentiment": "Curious to dive deeper",
        "knowledge_source": [
          "FS2",
          "Personal Knowledge"
        ],
        "turn_rating": "Excellent"
      },
      {
        "message": "wow, I need to hear this guy! Not in Canada though, they are required to play 40% canadian music",
        "agent": "agent_1",
        "sentiment": "Curious to dive deeper",
        "knowledge_source": [
          "FS2"
        ],
        "turn_rating": "Excellent"
      },
      {
        "message": "Yeah interesting law. I wonder if they play that station that translates solar activity into sound?",
        "agent": "agent_2",
        "sentiment": "Curious to dive deeper",
        "knowledge_source": [
          "FS2"
        ],
        "turn_rating": "Excellent"
      },
      {
        "message": "I wonder too, there is an AM radio frequency that catches Jupiter's radio storms",
        "agent": "agent_1",
        "sentiment": "Curious to dive deeper",
        "knowledge_source": [
          "FS2"
        ],
        "turn_rating": "Excellent"
      },
      {
        "message": "Very cool, wonder if it just sounds like static or what? Bill Murray voiced the Human Torch in the 1970's fantastic four radio show!",
        "agent": "agent_2",
        "sentiment": "Surprised",
        "knowledge_source": [
          "FS2"
        ],
        "turn_rating": "Excellent"
      },
      {
        "message": "no way! Now i need to look that up. It probably was amazing",
        "agent": "agent_1",
        "sentiment": "Curious to dive deeper",
        "knowledge_source": [
          "FS2"
        ],
        "turn_rating": "Excellent"
      },
      {
        "message": "Yeah I bet. Surprisingly, one of the top radio acts in 1930's was a ventriloquist...people must have been hard up for entertainment.",
        "agent": "agent_2",
        "sentiment": "Surprised",
        "knowledge_source": [
          "FS2"
        ],
        "turn_rating": "Excellent"
      },
      {
        "message": "For sure lol! the radio has come a long way. I like to go to some free website and listen to dramas on it. It was so great chatting with you!",
        "agent": "agent_1",
        "sentiment": "Curious to dive deeper",
        "knowledge_source": [
          "FS2"
        ],
        "turn_rating": "Excellent"
      },
      {
        "message": "Oh yeah that would be cool. Once a Hanson song became the most requested song on an alt rock radio station lol. You too have a good evening!",
        "agent": "agent_2",
        "sentiment": "Curious to dive deeper",
        "knowledge_source": [
          "FS2"
        ],
        "turn_rating": "Excellent"
      },
      {
        "message": "I love Hanson, lol! Bye!",
        "agent": "agent_1",
        "sentiment": "Curious to dive deeper",
        "knowledge_source": [
          "FS2"
        ],
        "turn_rating": "Excellent"
      }
    ],
    "conversation_rating": {
      "agent_1": "Excellent",
      "agent_2": "Excellent"
    }
  },
  "t_c41223cb-1b3d-4a2e-9a3f-1ad884b4a073": {
    "article_url": "https://www.washingtonpost.com/news/early-lead/wp/2018/08/03/johnny-manziel-hype-turns-to-disappointment-thanks-to-four-interceptions-in-cfl-debut/",
    "config": "B",
    "content": [
      {
        "message": "Hi. I didn't know that benjarvus green-ellis never had a fumble.  Impressive!",
        "agent": "agent_1",
        "sentiment": "Surprised",
        "knowledge_source": [
          "FS1"
        ],
        "turn_rating": "Excellent"
      },
      {
        "message": "I know, right? I thought it was weird how the cheerleaders arent allowed to eat in the same restaurants as the nfl players.",
        "agent": "agent_2",
        "sentiment": "Surprised",
        "knowledge_source": [
          "FS3"
        ],
        "turn_rating": "Good"
      },
      {
        "message": "yeah, that is bizarre.  Iowa's visiting locker room is pink.  Strange",
        "agent": "agent_1",
        "sentiment": "Happy",
        "knowledge_source": [
          "Personal Knowledge"
        ],
        "turn_rating": "Good"
      },
      {
        "message": "I wonder if that was meant to try to demoralize the players",
        "agent": "agent_2",
        "sentiment": "Curious to dive deeper",
        "knowledge_source": [
          "FS1"
        ],
        "turn_rating": "Good"
      },
      {
        "message": "Seems like it would work lol.  ",
        "agent": "agent_1",
        "sentiment": "Surprised",
        "knowledge_source": [
          "FS1"
        ],
        "turn_rating": "Passable"
      },
      {
        "message": "I was shocked that the highest score in a football game was 222... THATS CRAZY!",
        "agent": "agent_2",
        "sentiment": "Neutral",
        "knowledge_source": [
          "FS1"
        ],
        "turn_rating": "Good"
      },
      {
        "message": "No doubt.  And the other team was shut out!  Also, bowlers used to make more than football players.  That's changed!",
        "agent": "agent_1",
        "sentiment": "Surprised",
        "knowledge_source": [
          "FS2"
        ],
        "turn_rating": "Good"
      },
      {
        "message": "Yea it has... could you imagine if bowlers were paid more than nfl players now? They would make average 6-12 million a year for bowling lol",
        "agent": "agent_2",
        "sentiment": "Surprised",
        "knowledge_source": [
          "FS1"
        ],
        "turn_rating": "Good"
      },
      {
        "message": "That'd be nuts!  An NFL game only has 11 minutes of gameplay...I never would have guessed that",
        "agent": "agent_1",
        "sentiment": "Neutral",
        "knowledge_source": [
          "Personal Knowledge"
        ],
        "turn_rating": "Good"
      },
      {
        "message": "I already knew that, which is why I get so frustrated with how long a game takes :(",
        "agent": "agent_2",
        "sentiment": "Disgusted",
        "knowledge_source": [
          "FS2"
        ],
        "turn_rating": "Good"
      },
      {
        "message": "Yeah, I can imagine that would be frustrating.  I usually only watch the super bowl and that game takes forever!",
        "agent": "agent_1",
        "sentiment": "Happy",
        "knowledge_source": [
          "FS3"
        ],
        "turn_rating": "Excellent"
      },
      {
        "message": "I thought it was pretty cool that the cat in the opening scene of the Godfather, was just a stray. Chances are that was an unplanned scene.",
        "agent": "agent_2",
        "sentiment": "Surprised",
        "knowledge_source": [
          "FS3"
        ],
        "turn_rating": "Good"
      },
      {
        "message": "I'd bet that, too.  So, in asia you can pay to play with cats...now that's weird!",
        "agent": "agent_1",
        "sentiment": "Surprised",
        "knowledge_source": [
          "Personal Knowledge"
        ],
        "turn_rating": "Excellent"
      },
      {
        "message": "I think its a waste of money lol just get a cat",
        "agent": "agent_2",
        "sentiment": "Neutral",
        "knowledge_source": [
          "FS3"
        ],
        "turn_rating": "Good"
      },
      {
        "message": "no doubt, cats are everywhere! ",
        "agent": "agent_1",
        "sentiment": "Surprised",
        "knowledge_source": [
          "FS3"
        ],
        "turn_rating": "Passable"
      },
      {
        "message": "Everywhere including Alaska... where they are made mayors. Now thats weird lol",
        "agent": "agent_2",
        "sentiment": "Surprised",
        "knowledge_source": [
          "FS3"
        ],
        "turn_rating": "Good"
      },
      {
        "message": "They also co-author physics papers!",
        "agent": "agent_1",
        "sentiment": "Happy",
        "knowledge_source": [
          "FS3"
        ],
        "turn_rating": "Excellent"
      },
      {
        "message": "Im not sure the actual purpose of either, but they are both pretty strange!",
        "agent": "agent_2",
        "sentiment": "Neutral",
        "knowledge_source": [
          "FS3"
        ],
        "turn_rating": "Good"
      },
      {
        "message": "Yeah, I don't get it either lol.  Apparently cats just sleep for two-thirds of their lives anyway",
        "agent": "agent_1",
        "sentiment": "Happy",
        "knowledge_source": [
          "Personal Knowledge"
        ],
        "turn_rating": "Excellent"
      },
      {
        "message": "yea, Im 35 right now... I couldn't imagine sleeping 12 years of that. No wonder cats are considered lazy lol",
        "agent": "agent_2",
        "sentiment": "Surprised",
        "knowledge_source": [
          "FS3"
        ],
        "turn_rating": "Good"
      },
      {
        "message": "That's basically sleeping 16 hours a day...I cannot imagine that",
        "agent": "agent_1",
        "sentiment": "Surprised",
        "knowledge_source": [
          "Personal Knowledge"
        ],
        "turn_rating": "Excellent"
      },
      {
        "message": "I will say that I was pleased to see that at least an engineer has higher wages than an nfl or mlb player. I faithfully believe that sport players are WAY overpaid.",
        "agent": "agent_2",
        "sentiment": "Happy",
        "knowledge_source": [
          "FS2"
        ],
        "turn_rating": "Good"
      },
      {
        "message": "Considering how unimportant their jobs are, I agree.  Unfortunately they generate a ton of revenue sense people pay so much for tickets and merch.  Its all a waste IMO",
        "agent": "agent_1",
        "sentiment": "Surprised",
        "knowledge_source": [
          "Personal Knowledge"
        ],
        "turn_rating": "Excellent"
      },
      {
        "message": "Hugh waste! I think that a percentage of the earned income should automatically go to funding projects or foundations that better the citizens lives or economy. ",
        "agent": "agent_2",
        "sentiment": "Curious to dive deeper",
        "knowledge_source": [
          "FS2",
          "Personal Knowledge"
        ],
        "turn_rating": "Excellent"
      },
      {
        "message": "I agree.  What kills me are the billionaire owners that cry poor when they want a new stadium,  No way that should be paid for by taxes.",
        "agent": "agent_1",
        "sentiment": "Surprised",
        "knowledge_source": [
          "Personal Knowledge"
        ],
        "turn_rating": "Excellent"
      }
    ],
    "conversation_rating": {
      "agent_1": "Excellent",
      "agent_2": "Good"
    }
  },
  "t_fd00ca19-25b0-4f63-a47a-0b6b1722d79a": {
    "article_url": "https://www.washingtonpost.com/news/dc-sports-bog/wp/2018/03/01/i-shouldve-been-more-forceful-gary-williams-wishes-hed-called-out-cheaters-more/",
    "config": "A",
    "content": [
      {
        "message": "HI how are you?",
        "agent": "agent_1",
        "sentiment": "Curious to dive deeper",
        "knowledge_source": [
          "Personal Knowledge"
        ],
        "turn_rating": "Passable"
      },
      {
        "message": "Hey! I just got in from a game of basketball! We had enough players for the common 5 player teams. Do you like basketball?",
        "agent": "agent_2",
        "sentiment": "Happy",
        "knowledge_source": [
          "FS1"
        ],
        "turn_rating": "Excellent"
      },
      {
        "message": "I do a little bit. Did you guys win?!",
        "agent": "agent_1",
        "sentiment": "Curious to dive deeper",
        "knowledge_source": [
          "Personal Knowledge"
        ],
        "turn_rating": "Passable"
      },
      {
        "message": "Oh yeah! I got 3 field goals, which are worth 2 points each. I was so tired, I was glad my team had the most points at the end of regulation play, and we didn't have to go into overtime!",
        "agent": "agent_2",
        "sentiment": "Happy",
        "knowledge_source": [
          "FS1"
        ],
        "turn_rating": "Excellent"
      },
      {
        "message": "Good job! Did you know the New Zealand team is nicknamed the \"tall blacks\"?",
        "agent": "agent_1",
        "sentiment": "Neutral",
        "knowledge_source": [
          "FS1"
        ],
        "turn_rating": "Passable"
      },
      {
        "message": "No way! I didn't know that. I was bummed that I didn't make any 3 point shots today, but then I remembered that Shaq has only one recorded 3 point shot throughout his entire basketball career! ",
        "agent": "agent_2",
        "sentiment": "Surprised",
        "knowledge_source": [
          "FS1"
        ],
        "turn_rating": "Excellent"
      },
      {
        "message": "Youll get it next game! I love how the us supreme court has a bball court on the top floor!",
        "agent": "agent_1",
        "sentiment": "Surprised",
        "knowledge_source": [
          "FS1"
        ],
        "turn_rating": "Good"
      },
      {
        "message": "Everybody loves basketball! Vasectomy rates increase during March Madness so that men can stay home for a few days to watch basketball. That's pretty extreme!",
        "agent": "agent_2",
        "sentiment": "Surprised",
        "knowledge_source": [
          "FS3"
        ],
        "turn_rating": "Excellent"
      },
      {
        "message": "That is absolutely hilarious. College baskeball and football coaches make bank, apparently!",
        "agent": "agent_1",
        "sentiment": "Surprised",
        "knowledge_source": [
          "FS1"
        ],
        "turn_rating": "Good"
      },
      {
        "message": "Yeah, and the highest paid across all US Department of Defense employees are three football coaches of the service branch teams. Maybe I need to start playing football instead!",
        "agent": "agent_2",
        "sentiment": "Happy",
        "knowledge_source": [
          "FS3"
        ],
        "turn_rating": "Excellent"
      },
      {
        "message": "They are the highest paid state employees in 39 states!",
        "agent": "agent_1",
        "sentiment": "Surprised",
        "knowledge_source": [
          "FS1"
        ],
        "turn_rating": "Good"
      },
      {
        "message": "Even high school football involves some serious money. In Allen, Texas, the high school football stadium cost $60 million to build! It seats 18,000 people!",
        "agent": "agent_2",
        "sentiment": "Surprised",
        "knowledge_source": [
          "FS3"
        ],
        "turn_rating": "Excellent"
      },
      {
        "message": "It is funny how Iowas locker room for visitors in painted in all pink!",
        "agent": "agent_1",
        "sentiment": "Surprised",
        "knowledge_source": [
          "FS3"
        ],
        "turn_rating": "Good"
      },
      {
        "message": "I heard about that! College stadiums are no joke. Fourteen of the world's largest 25 stadiums belong to American college football teams! ",
        "agent": "agent_2",
        "sentiment": "Surprised",
        "knowledge_source": [
          "FS3"
        ],
        "turn_rating": "Excellent"
      },
      {
        "message": "That is wild. The highest score of a football game ever was 222 to 0!",
        "agent": "agent_1",
        "sentiment": "Surprised",
        "knowledge_source": [
          "FS3"
        ],
        "turn_rating": "Passable"
      },
      {
        "message": "No way. A Snoop Dogg song just came on the radio, and it reminded me that he once wrote a fight song for his son's high school football team! I don't think I've ever heard that one over the radio waves!",
        "agent": "agent_2",
        "sentiment": "Happy",
        "knowledge_source": [
          "FS2",
          "FS3"
        ],
        "turn_rating": "Excellent"
      },
      {
        "message": "Radio waves are fascinating. Apparently you can hear Jupiters radio storms on an am radio.",
        "agent": "agent_1",
        "sentiment": "Neutral",
        "knowledge_source": [
          "FS2"
        ],
        "turn_rating": "Good"
      },
      {
        "message": "Wow! There's also a radio station that translates solar activity into sound so that you can listen live to the sun's music. I wonder what it sounds like?",
        "agent": "agent_2",
        "sentiment": "Surprised",
        "knowledge_source": [
          "FS2"
        ],
        "turn_rating": "Good"
      },
      {
        "message": "It is probably better than regular AM radio!",
        "agent": "agent_1",
        "sentiment": "Neutral",
        "knowledge_source": [
          "Personal Knowledge"
        ],
        "turn_rating": "Passable"
      },
      {
        "message": "Haha! I thought you were going to say it's probably better than Hanson! But a Hanson song once became the most requested track on a Chicago alt-rock radio station because the DJs didn't reveal the band. Sneaky!",
        "agent": "agent_2",
        "sentiment": "Happy",
        "knowledge_source": [
          "FS2"
        ],
        "turn_rating": "Excellent"
      },
      {
        "message": "Probably better than that also!",
        "agent": "agent_1",
        "sentiment": "Curious to dive deeper",
        "knowledge_source": [
          "Personal Knowledge"
        ],
        "turn_rating": "Passable"
      },
      {
        "message": "I'd rather listen to Hanson than a ventriloquist. One of the most popular radio acts of the 1930s was a ventriloquist. It baffled contemporary critics, and it baffles me, too! ",
        "agent": "agent_2",
        "sentiment": "Happy",
        "knowledge_source": [
          "FS2"
        ],
        "turn_rating": "Excellent"
      },
      {
        "message": "Very interesting! Nice chatting with you!",
        "agent": "agent_1",
        "sentiment": "Neutral",
        "knowledge_source": [
          "Personal Knowledge"
        ],
        "turn_rating": "Passable"
      }
    ],
    "conversation_rating": {
      "agent_1": "Good",
      "agent_2": "Excellent"
    }
  },
  "t_6c02f06c-0cf6-4906-8ff6-eb23afbedf78": {
    "article_url": "https://www.washingtonpost.com/news/early-lead/wp/2018/08/03/johnny-manziel-hype-turns-to-disappointment-thanks-to-four-interceptions-in-cfl-debut/",
    "config": "B",
    "content": [
      {
        "message": "Hi do you like football?",
        "agent": "agent_1",
        "sentiment": "Happy",
        "knowledge_source": [
          "FS1"
        ],
        "turn_rating": "Excellent"
      },
      {
        "message": "Hi! Yes, I do like football! Do you? I was just reading about how there is no written rule against female players in the NFL. Women would be allowed to join if the met the league's eligibility requirements.",
        "agent": "agent_2",
        "sentiment": "Curious to dive deeper",
        "knowledge_source": [
          "FS2"
        ],
        "turn_rating": "Good"
      },
      {
        "message": "Yep, that's true but seeing how big the guys are its no surprise that no woman has ever joined or wanted to join a team haha",
        "agent": "agent_1",
        "sentiment": "Happy",
        "knowledge_source": [
          "FS2"
        ],
        "turn_rating": "Excellent"
      },
      {
        "message": "I agree! And semi-related, I've heard that the University of Iowa's locker room for visiting football teams is completely painted pink! ",
        "agent": "agent_2",
        "sentiment": "Curious to dive deeper",
        "knowledge_source": [
          "FS1"
        ],
        "turn_rating": "Good"
      },
      {
        "message": "Yeah, that a great way to decrease team moral haha",
        "agent": "agent_1",
        "sentiment": "Happy",
        "knowledge_source": [
          "FS1"
        ],
        "turn_rating": "Excellent"
      },
      {
        "message": "Exactly! Or maybe make the other team angry! In the 60's top bowlers made twice as much money as the top football stars!",
        "agent": "agent_2",
        "sentiment": "Curious to dive deeper",
        "knowledge_source": [
          "FS1"
        ],
        "turn_rating": "Good"
      },
      {
        "message": "Now that is weird to hear because of the big difference in physicalness.",
        "agent": "agent_1",
        "sentiment": "Happy",
        "knowledge_source": [
          "FS1"
        ],
        "turn_rating": "Excellent"
      },
      {
        "message": "Absolutely! I'm sure football pays more than bowling, these days! Ha. So, the highest score ever in a football game was in 1916! When Georgia Tech beat Cumberland 222-0!",
        "agent": "agent_2",
        "sentiment": "Curious to dive deeper",
        "knowledge_source": [
          "FS1"
        ],
        "turn_rating": "Good"
      },
      {
        "message": "Yeah, now that is crazy to hear. How could they even let that game continue?",
        "agent": "agent_1",
        "sentiment": "Happy",
        "knowledge_source": [
          "FS1"
        ],
        "turn_rating": "Excellent"
      },
      {
        "message": "It sounds like a world record loss and win! That's pretty interesting!",
        "agent": "agent_2",
        "sentiment": "Curious to dive deeper",
        "knowledge_source": [
          "FS1"
        ],
        "turn_rating": "Good"
      },
      {
        "message": "Yeah and i'm sure it wqas pretty embarrasing too, WOW",
        "agent": "agent_1",
        "sentiment": "Happy",
        "knowledge_source": [
          "FS1"
        ],
        "turn_rating": "Excellent"
      },
      {
        "message": "Have you ever had a pet cat?",
        "agent": "agent_2",
        "sentiment": "Curious to dive deeper",
        "knowledge_source": [
          "Personal Knowledge"
        ],
        "turn_rating": "Good"
      },
      {
        "message": "Yes, i have 4 cats actually!",
        "agent": "agent_1",
        "sentiment": "Happy",
        "knowledge_source": [
          "FS3"
        ],
        "turn_rating": "Excellent"
      },
      {
        "message": "Aw nice! I have 3 cats! :) I just found out that the cat in The Godfather movie, was a stray that was found on set. I hope they gave the cat a good home after filming!",
        "agent": "agent_2",
        "sentiment": "Curious to dive deeper",
        "knowledge_source": [
          "FS3",
          "Personal Knowledge"
        ],
        "turn_rating": "Good"
      },
      {
        "message": "That's sweet to hear, the cat got its own cameo apearance!",
        "agent": "agent_1",
        "sentiment": "Happy",
        "knowledge_source": [
          "FS3"
        ],
        "turn_rating": "Excellent"
      },
      {
        "message": "Wow, here is a fun fact! When a cat reaches 15 years old, they've spent 10 of their lives sleeping!",
        "agent": "agent_2",
        "sentiment": "Curious to dive deeper",
        "knowledge_source": [
          "FS3"
        ],
        "turn_rating": "Good"
      },
      {
        "message": "Yeah, thats a long cat nap for sure!",
        "agent": "agent_1",
        "sentiment": "Happy",
        "knowledge_source": [
          "FS3"
        ],
        "turn_rating": "Excellent"
      },
      {
        "message": "Absolutely! There are cat cafes n Japan and Taiwan where people can pay hourly to play with cat and have drinks. I'd like to see some of those where I live!",
        "agent": "agent_2",
        "sentiment": "Curious to dive deeper",
        "knowledge_source": [
          "FS3"
        ],
        "turn_rating": "Good"
      },
      {
        "message": "Me too,l i have been to Japan and never saw them!",
        "agent": "agent_1",
        "sentiment": "Happy",
        "knowledge_source": [
          "FS3"
        ],
        "turn_rating": "Excellent"
      },
      {
        "message": "Oh really? I'd love to visit Japan! They have such a neat culture! I even find their food interesting!",
        "agent": "agent_2",
        "sentiment": "Curious to dive deeper",
        "knowledge_source": [
          "Personal Knowledge"
        ],
        "turn_rating": "Good"
      },
      {
        "message": "Yeah, it was a great experience! Well, i gotta go. It was nice chatting with you! Have a great day!",
        "agent": "agent_1",
        "sentiment": "Happy",
        "knowledge_source": [
          "FS3"
        ],
        "turn_rating": "Excellent"
      },
      {
        "message": "Nice chatting with you as well! Have a great day! Goodbye! :)",
        "agent": "agent_2",
        "sentiment": "Happy",
        "knowledge_source": [
          "Personal Knowledge"
        ],
        "turn_rating": "Good"
      },
      {
        "message": "Bye",
        "agent": "agent_1",
        "sentiment": "Happy",
        "knowledge_source": [
          "Personal Knowledge"
        ],
        "turn_rating": "Excellent"
      }
    ],
    "conversation_rating": {
      "agent_1": "Excellent",
      "agent_2": "Excellent"
    }
  },
  "t_ca37a52a-07a5-4460-89d8-a9a933ee94ff": {
    "article_url": "http://www.washingtonpost.com/sports/2018/09/28/foot-linebacker-is-standing-out-virginia-football/",
    "config": "C",
    "content": [
      {
        "message": "good morning! do you like football?",
        "agent": "agent_1",
        "sentiment": "Neutral",
        "knowledge_source": [
          "FS1"
        ],
        "turn_rating": "Good"
      },
      {
        "message": "Good morning, yes, I do.  How about you?",
        "agent": "agent_2",
        "sentiment": "Happy",
        "knowledge_source": [
          "Personal Knowledge"
        ],
        "turn_rating": "Good"
      },
      {
        "message": "Yes I do.  Did you know that the highest score on a game was 222-0?",
        "agent": "agent_1",
        "sentiment": "Neutral",
        "knowledge_source": [
          "FS1"
        ],
        "turn_rating": "Good"
      },
      {
        "message": "I had heard that before, I don't think it would happen today, though.  It would be considered unsportsmanlike conduct.  Who's your favorite team?",
        "agent": "agent_2",
        "sentiment": "Curious to dive deeper",
        "knowledge_source": [
          "FS1",
          "Personal Knowledge"
        ],
        "turn_rating": "Good"
      },
      {
        "message": "You're probably right about that.  Also, I think teams have advanced in their skills.  I know this was a college game that had that score but college teams have skills nowadays.",
        "agent": "agent_1",
        "sentiment": "Neutral",
        "knowledge_source": [
          "FS1"
        ],
        "turn_rating": "Good"
      },
      {
        "message": "Yes, they do.  My favorite team is the Patriots.",
        "agent": "agent_2",
        "sentiment": "Neutral",
        "knowledge_source": [
          "FS1",
          "Personal Knowledge"
        ],
        "turn_rating": "Good"
      },
      {
        "message": "I like several professional teams to be honest.  After watching Patrick Mahomes this past season I've added the Chiefs to my list of favorites!",
        "agent": "agent_1",
        "sentiment": "Neutral",
        "knowledge_source": [
          "FS1"
        ],
        "turn_rating": "Good"
      },
      {
        "message": "That's cool, I never think about them.  I'm pretty mainstream and rookie.  Just like the New England Patriots because they win so much.  Don't like being on the losing side. Lol",
        "agent": "agent_2",
        "sentiment": "Surprised",
        "knowledge_source": [
          "FS1",
          "Personal Knowledge"
        ],
        "turn_rating": "Good"
      },
      {
        "message": "I know what you mean. It's depressing when one of my teams loses.  Speaking of the patriots though, have you heard of Benjarvus Green-Ellis?",
        "agent": "agent_1",
        "sentiment": "Neutral",
        "knowledge_source": [
          "FS1"
        ],
        "turn_rating": "Good"
      },
      {
        "message": "I think I have, he's a former Patriots running back, I believe.",
        "agent": "agent_2",
        "sentiment": "Neutral",
        "knowledge_source": [
          "FS1",
          "Personal Knowledge"
        ],
        "turn_rating": "Good"
      },
      {
        "message": "Yeah, I heard that he never fumbled the ball in his entire career. That's really impressive!",
        "agent": "agent_1",
        "sentiment": "Neutral",
        "knowledge_source": [
          "FS1"
        ],
        "turn_rating": "Good"
      },
      {
        "message": "Yes, that is impressive.  I can't imagine the pressure he must have felt to remain perfect.  I could not have done that!",
        "agent": "agent_2",
        "sentiment": "Surprised",
        "knowledge_source": [
          "FS1",
          "Personal Knowledge"
        ],
        "turn_rating": "Good"
      },
      {
        "message": "i never thought about it like that but you're right. The announcers probably mentioned it every time he had the ball.",
        "agent": "agent_1",
        "sentiment": "Neutral",
        "knowledge_source": [
          "FS1"
        ],
        "turn_rating": "Good"
      },
      {
        "message": "All eyes on him.  Laser focused to see if he messed up.  I wonder if Kareem Abdul- Jabbar felt any pressure when he was dunking the basketball in college?",
        "agent": "agent_2",
        "sentiment": "Curious to dive deeper",
        "knowledge_source": [
          "FS2",
          "Personal Knowledge"
        ],
        "turn_rating": "Good"
      },
      {
        "message": "hmm, I don't know.  I guess if it was expected of him then he probably did.",
        "agent": "agent_1",
        "sentiment": "Neutral",
        "knowledge_source": [
          "FS2"
        ],
        "turn_rating": "Good"
      },
      {
        "message": "Well, he was so good at it, he got it banned from college basketball for over a decade.  I'm sure every game everyone was watching to see if he'd dunk the ball.  Do you like basketball, too?",
        "agent": "agent_2",
        "sentiment": "Curious to dive deeper",
        "knowledge_source": [
          "FS2",
          "Personal Knowledge"
        ],
        "turn_rating": "Good"
      },
      {
        "message": "I like some. I did watch the women's big 12 championship game last night. It was actually pretty good for a while.  I'm glad the dunk shot is no longer banned by the way.",
        "agent": "agent_1",
        "sentiment": "Neutral",
        "knowledge_source": [
          "FS2"
        ],
        "turn_rating": "Good"
      },
      {
        "message": "That's awesome, I watch it occasionally, as well.  I find it ironic that James Naismith was the only losing coach in the University of Kansas's history, though.  He invented the game of basketball after all.",
        "agent": "agent_2",
        "sentiment": "Surprised",
        "knowledge_source": [
          "FS2",
          "Personal Knowledge"
        ],
        "turn_rating": "Good"
      },
      {
        "message": "That is odd! You would think that he would know the game inside out and be the best at it after all.",
        "agent": "agent_1",
        "sentiment": "Neutral",
        "knowledge_source": [
          "FS2"
        ],
        "turn_rating": "Good"
      },
      {
        "message": "Exactly, or would have at least rewritten the rules to favor his team, somehow.  Anyway, have you heard about the basketball court on the top floor of the Supreme Court building?",
        "agent": "agent_2",
        "sentiment": "Curious to dive deeper",
        "knowledge_source": [
          "FS2",
          "Personal Knowledge"
        ],
        "turn_rating": "Good"
      },
      {
        "message": "No, I didn't know there was one.  i'll look into it though because I have to sign off now.  It's been nice chatting with you and have a great day!",
        "agent": "agent_1",
        "sentiment": "Neutral",
        "knowledge_source": [
          "FS2"
        ],
        "turn_rating": "Good"
      }
    ],
    "conversation_rating": {
      "agent_1": "Good",
      "agent_2": "Good"
    }
  },
  "t_ca005e17-cb51-44c5-a475-af8fc54bd970": {
    "article_url": "https://www.washingtonpost.com/news/early-lead/wp/2018/08/03/johnny-manziel-hype-turns-to-disappointment-thanks-to-four-interceptions-in-cfl-debut/",
    "config": "C",
    "content": [
      {
        "message": "do you watch football?",
        "agent": "agent_1",
        "sentiment": "Curious to dive deeper",
        "knowledge_source": [
          "FS1"
        ],
        "turn_rating": "Excellent"
      },
      {
        "message": "I sure do. Do you know the U of Iowa painted the visitor locker room pink?",
        "agent": "agent_2",
        "sentiment": "Curious to dive deeper",
        "knowledge_source": [
          "FS1"
        ],
        "turn_rating": "Excellent"
      },
      {
        "message": "I wonder if that is supposed to have some effect on the opposing team",
        "agent": "agent_1",
        "sentiment": "Curious to dive deeper",
        "knowledge_source": [
          "FS1"
        ],
        "turn_rating": "Excellent"
      },
      {
        "message": "I wonder too. Did you know bowlers made more than football players in the 60s?",
        "agent": "agent_2",
        "sentiment": "Curious to dive deeper",
        "knowledge_source": [
          "FS1"
        ],
        "turn_rating": "Excellent"
      },
      {
        "message": "Yes I guess football was not as popular back in the day as it is now",
        "agent": "agent_1",
        "sentiment": "Curious to dive deeper",
        "knowledge_source": [
          "FS1"
        ],
        "turn_rating": "Excellent"
      },
      {
        "message": "True. Do you know what the highest score in college football is?",
        "agent": "agent_2",
        "sentiment": "Curious to dive deeper",
        "knowledge_source": [
          "FS1"
        ],
        "turn_rating": "Excellent"
      },
      {
        "message": "Yes that was 222-0 when Georgia Tech beat Cumberland",
        "agent": "agent_1",
        "sentiment": "Curious to dive deeper",
        "knowledge_source": [
          "FS1"
        ],
        "turn_rating": "Excellent"
      },
      {
        "message": "Yeah that a score and all the way back in 1916",
        "agent": "agent_2",
        "sentiment": "Curious to dive deeper",
        "knowledge_source": [
          "FS1"
        ],
        "turn_rating": "Excellent"
      },
      {
        "message": "Yeah. DO you know ESPN won an Emmy once?",
        "agent": "agent_1",
        "sentiment": "Curious to dive deeper",
        "knowledge_source": [
          "FS1"
        ],
        "turn_rating": "Excellent"
      },
      {
        "message": "Yes that was for the superimposed yellow line",
        "agent": "agent_2",
        "sentiment": "Curious to dive deeper",
        "knowledge_source": [
          "FS1"
        ],
        "turn_rating": "Excellent"
      },
      {
        "message": "Yeah they did a good job there, easier to watch the game at home",
        "agent": "agent_1",
        "sentiment": "Curious to dive deeper",
        "knowledge_source": [
          "FS1"
        ],
        "turn_rating": "Excellent"
      },
      {
        "message": "True. Do you know who Benjarvus Green-Ellis is?",
        "agent": "agent_2",
        "sentiment": "Curious to dive deeper",
        "knowledge_source": [
          "FS1"
        ],
        "turn_rating": "Excellent"
      },
      {
        "message": "Yes he is the rb that never fumbled the ball in his career",
        "agent": "agent_1",
        "sentiment": "Curious to dive deeper",
        "knowledge_source": [
          "FS1"
        ],
        "turn_rating": "Excellent"
      },
      {
        "message": "Yeah. Did you know women can play in the NFL?",
        "agent": "agent_2",
        "sentiment": "Curious to dive deeper",
        "knowledge_source": [
          "FS2"
        ],
        "turn_rating": "Excellent"
      },
      {
        "message": "Yea there is no rule against that as long as they qualify",
        "agent": "agent_1",
        "sentiment": "Curious to dive deeper",
        "knowledge_source": [
          "FS2"
        ],
        "turn_rating": "Excellent"
      },
      {
        "message": "Yes. The game average is only 11 minutes of play anyways",
        "agent": "agent_2",
        "sentiment": "Curious to dive deeper",
        "knowledge_source": [
          "FS2"
        ],
        "turn_rating": "Excellent"
      },
      {
        "message": "Yeah. Engineers make more than football players over their lifetime",
        "agent": "agent_1",
        "sentiment": "Curious to dive deeper",
        "knowledge_source": [
          "FS2"
        ],
        "turn_rating": "Excellent"
      },
      {
        "message": "Yes they have longer careers too though so more time to make money",
        "agent": "agent_2",
        "sentiment": "Curious to dive deeper",
        "knowledge_source": [
          "FS2"
        ],
        "turn_rating": "Excellent"
      },
      {
        "message": "True. Did you hear of that rule for New Orleans cheerleaders?",
        "agent": "agent_1",
        "sentiment": "Curious to dive deeper",
        "knowledge_source": [
          "FS2"
        ],
        "turn_rating": "Excellent"
      },
      {
        "message": "Yes they are not allowed to eat at the same place as the players",
        "agent": "agent_2",
        "sentiment": "Curious to dive deeper",
        "knowledge_source": [
          "FS2"
        ],
        "turn_rating": "Excellent"
      },
      {
        "message": "Yeah it is so sexist and it needs to go really",
        "agent": "agent_1",
        "sentiment": "Curious to dive deeper",
        "knowledge_source": [
          "FS2"
        ],
        "turn_rating": "Excellent"
      }
    ],
    "conversation_rating": {
      "agent_1": "Excellent",
      "agent_2": "Excellent"
    }
  },
  "t_551f37f7-aea2-402b-a97e-1d1000e0d7af": {
    "article_url": "https://www.washingtonpost.com/news/recruiting-insider/wp/2018/06/27/four-star-st-johns-running-back-keilan-robinson-verbally-commits-to-alabama/",
    "config": "C",
    "content": [
      {
        "message": "Hi, how are you?",
        "agent": "agent_1",
        "sentiment": "Curious to dive deeper",
        "knowledge_source": [
          "Personal Knowledge"
        ],
        "turn_rating": "Good"
      },
      {
        "message": "Doing good? Do you follow football at all? It's a family of sports that includes rugby, gridiron, and soccer",
        "agent": "agent_2",
        "sentiment": "Curious to dive deeper",
        "knowledge_source": [
          "FS1"
        ],
        "turn_rating": "Good"
      },
      {
        "message": "Why yes, I do I love all types of football.  Do you like football?",
        "agent": "agent_1",
        "sentiment": "Curious to dive deeper",
        "knowledge_source": [
          "FS1"
        ],
        "turn_rating": "Good"
      },
      {
        "message": "Yea I enjoy gridiron, I also think rugby football is pretty interesting too, would love to play it",
        "agent": "agent_2",
        "sentiment": "Neutral",
        "knowledge_source": [
          "FS1"
        ],
        "turn_rating": "Good"
      },
      {
        "message": "Interesting to me that the word \"football\" is understood to refer to whichever form of football that is most popular in the regional context in which the word appears.  So football in some areas, is called soccer in other parts.",
        "agent": "agent_1",
        "sentiment": "Surprised",
        "knowledge_source": [
          "FS1"
        ],
        "turn_rating": "Good"
      },
      {
        "message": "Yea, I wonder if there is any other football variation types besides American football, soccer, and rugby",
        "agent": "agent_2",
        "sentiment": "Curious to dive deeper",
        "knowledge_source": [
          "FS1"
        ],
        "turn_rating": "Good"
      },
      {
        "message": "Oh, there's more, for sure.  ",
        "agent": "agent_1",
        "sentiment": "Curious to dive deeper",
        "knowledge_source": [
          "FS1"
        ],
        "turn_rating": "Good"
      },
      {
        "message": "I wonder how much money other footballers make, in the US an average engineer makes more than an average nfl player over their lifetime",
        "agent": "agent_2",
        "sentiment": "Curious to dive deeper",
        "knowledge_source": [
          "FS2"
        ],
        "turn_rating": "Good"
      },
      {
        "message": "I think the true Soccer players make pretty good bank.",
        "agent": "agent_1",
        "sentiment": "Neutral",
        "knowledge_source": [
          "Personal Knowledge"
        ],
        "turn_rating": "Passable"
      },
      {
        "message": "I wonder if soccer players are tracked like how the NFL embeds chips into shoulder pads and footballs to track things like velocity and location",
        "agent": "agent_2",
        "sentiment": "Curious to dive deeper",
        "knowledge_source": [
          "FS2"
        ],
        "turn_rating": "Good"
      },
      {
        "message": "I guess the could place a tracker in their shin guards or shoes?  Not many places to place a tracker on them, unlike the NFL players. Lol",
        "agent": "agent_1",
        "sentiment": "Curious to dive deeper",
        "knowledge_source": [
          "FS2"
        ],
        "turn_rating": "Good"
      },
      {
        "message": "No, I guess not. It's funny how the nfl tracks all these stats yet the average game only has 11 minutes of gameplay",
        "agent": "agent_2",
        "sentiment": "Surprised",
        "knowledge_source": [
          "FS2"
        ],
        "turn_rating": "Good"
      },
      {
        "message": "I know, I felt like the last Super bowl I watched was about 3 hours long.",
        "agent": "agent_1",
        "sentiment": "Surprised",
        "knowledge_source": [
          "FS2"
        ],
        "turn_rating": "Good"
      },
      {
        "message": "Yea that was excruciating to watch. Do you have a favorite nfl team out of the 32?",
        "agent": "agent_2",
        "sentiment": "Curious to dive deeper",
        "knowledge_source": [
          "FS2"
        ],
        "turn_rating": "Good"
      },
      {
        "message": "I like the New England Patriots and the GOAT!",
        "agent": "agent_1",
        "sentiment": "Happy",
        "knowledge_source": [
          "FS2",
          "Personal Knowledge"
        ],
        "turn_rating": "Good"
      },
      {
        "message": "Yea the patriots are a great team. Did you know apparently Benjarvus Green-Ellis never fumbled the ball in his career?",
        "agent": "agent_2",
        "sentiment": "Curious to dive deeper",
        "knowledge_source": [
          "FS1"
        ],
        "turn_rating": "Good"
      },
      {
        "message": "Yes, that's an impressive feat, just imagine the stress and pressure to remain perfect.  I know I couldn't do it.lol",
        "agent": "agent_1",
        "sentiment": "Surprised",
        "knowledge_source": [
          "FS1",
          "Personal Knowledge"
        ],
        "turn_rating": "Good"
      },
      {
        "message": "Yea that pretty tough, probably tougher than the time Georgia tech scored 222 points on Cumberland back in 1916",
        "agent": "agent_2",
        "sentiment": "Neutral",
        "knowledge_source": [
          "FS1"
        ],
        "turn_rating": "Good"
      },
      {
        "message": "That sounds like a train wreck, but it would never happen today.  That last Super bowl was the lowest scoring Super bowl, ever. On a side note, I read somewhere that the Eagles once set up a court in their stadium for six years because of their fan's bad behavior.  Isn't that wild?",
        "agent": "agent_1",
        "sentiment": "Surprised",
        "knowledge_source": [
          "FS3"
        ],
        "turn_rating": "Good"
      },
      {
        "message": "Lol well the fans in Philli do have a bad reputation so I'm not surprised there was an actual court inside the stadium",
        "agent": "agent_2",
        "sentiment": "Neutral",
        "knowledge_source": [
          "FS3"
        ],
        "turn_rating": "Good"
      },
      {
        "message": "That's just too funny!  Anyway, it's been nice chatting with you this morning, I need to go walk my dog, now.  I'll talk to you later, friend.",
        "agent": "agent_1",
        "sentiment": "Happy",
        "knowledge_source": [
          "FS3",
          "Personal Knowledge"
        ],
        "turn_rating": "Good"
      }
    ],
    "conversation_rating": {
      "agent_1": "Good",
      "agent_2": "Good"
    }
  },
  "t_5fb737e9-504e-49c5-bddf-e7b754522b6b": {
    "article_url": "https://www.washingtonpost.com/news/recruiting-insider/wp/2018/06/27/four-star-st-johns-running-back-keilan-robinson-verbally-commits-to-alabama/",
    "config": "D",
    "content": [
      {
        "message": "do you like football?",
        "agent": "agent_1",
        "sentiment": "Curious to dive deeper",
        "knowledge_source": [
          "FS1"
        ],
        "turn_rating": "Excellent"
      },
      {
        "message": "I sure do.. Did you know U of Iowa painted the visitor locker room  pink?",
        "agent": "agent_2",
        "sentiment": "Curious to dive deeper",
        "knowledge_source": [
          "FS1"
        ],
        "turn_rating": "Excellent"
      },
      {
        "message": "I wonder if it is supposed to have some effect on them",
        "agent": "agent_1",
        "sentiment": "Curious to dive deeper",
        "knowledge_source": [
          "FS1"
        ],
        "turn_rating": "Excellent"
      },
      {
        "message": "I wonder too. DId you know bowlers used to make more than nfl players in the 60s",
        "agent": "agent_2",
        "sentiment": "Curious to dive deeper",
        "knowledge_source": [
          "FS1"
        ],
        "turn_rating": "Excellent"
      },
      {
        "message": "Yes I guess football was not that popular back then as it is now",
        "agent": "agent_1",
        "sentiment": "Curious to dive deeper",
        "knowledge_source": [
          "FS1"
        ],
        "turn_rating": "Excellent"
      },
      {
        "message": "True. Do you know the highest score in college football?",
        "agent": "agent_2",
        "sentiment": "Curious to dive deeper",
        "knowledge_source": [
          "FS1"
        ],
        "turn_rating": "Excellent"
      },
      {
        "message": "Yes that is 222-0 when Georgia Tech beat Cumberland",
        "agent": "agent_1",
        "sentiment": "Curious to dive deeper",
        "knowledge_source": [
          "FS1"
        ],
        "turn_rating": "Excellent"
      },
      {
        "message": "Yeah what a game and that was way back in 1916",
        "agent": "agent_2",
        "sentiment": "Curious to dive deeper",
        "knowledge_source": [
          "FS1"
        ],
        "turn_rating": "Excellent"
      },
      {
        "message": "Yeah. ESPN once won an EMmy for the superimposed yellow line",
        "agent": "agent_1",
        "sentiment": "Curious to dive deeper",
        "knowledge_source": [
          "FS1"
        ],
        "turn_rating": "Excellent"
      },
      {
        "message": "Nice. Did you know women can play too?\n",
        "agent": "agent_2",
        "sentiment": "Curious to dive deeper",
        "knowledge_source": [
          "FS2"
        ],
        "turn_rating": "Excellent"
      },
      {
        "message": "Yes as there is no written rule that prevents them from doing so",
        "agent": "agent_1",
        "sentiment": "Curious to dive deeper",
        "knowledge_source": [
          "FS2"
        ],
        "turn_rating": "Excellent"
      },
      {
        "message": "Yeah and if they meet the requirements then they are good to go",
        "agent": "agent_2",
        "sentiment": "Curious to dive deeper",
        "knowledge_source": [
          "FS2"
        ],
        "turn_rating": "Excellent"
      },
      {
        "message": "Yeah. THe average gameplay is only 11 minutes anyways",
        "agent": "agent_1",
        "sentiment": "Curious to dive deeper",
        "knowledge_source": [
          "FS2"
        ],
        "turn_rating": "Excellent"
      },
      {
        "message": "True and yet we are glued to the tv for hours to an end",
        "agent": "agent_2",
        "sentiment": "Curious to dive deeper",
        "knowledge_source": [
          "FS2"
        ],
        "turn_rating": "Excellent"
      },
      {
        "message": "Yeah. Engineers make more than players over the lifetime",
        "agent": "agent_1",
        "sentiment": "Curious to dive deeper",
        "knowledge_source": [
          "FS2"
        ],
        "turn_rating": "Excellent"
      },
      {
        "message": "Yes I guess they also have longer careers to it adds up",
        "agent": "agent_2",
        "sentiment": "Curious to dive deeper",
        "knowledge_source": [
          "FS2"
        ],
        "turn_rating": "Excellent"
      },
      {
        "message": "True. Did you hear of that rule for Saints cheerleaders?",
        "agent": "agent_1",
        "sentiment": "Curious to dive deeper",
        "knowledge_source": [
          "FS2"
        ],
        "turn_rating": "Excellent"
      },
      {
        "message": "Yes they are not allowed to eat in the same place as the players",
        "agent": "agent_2",
        "sentiment": "Curious to dive deeper",
        "knowledge_source": [
          "FS2"
        ],
        "turn_rating": "Excellent"
      },
      {
        "message": "Yeah and worse, they have to leave mid meal if they walk in",
        "agent": "agent_1",
        "sentiment": "Curious to dive deeper",
        "knowledge_source": [
          "FS2"
        ],
        "turn_rating": "Excellent"
      },
      {
        "message": "Yes it is so sexist and it really need to go now",
        "agent": "agent_2",
        "sentiment": "Curious to dive deeper",
        "knowledge_source": [
          "FS2"
        ],
        "turn_rating": "Excellent"
      },
      {
        "message": "I agree, things have changed now. Nice chatting with you.",
        "agent": "agent_1",
        "sentiment": "Curious to dive deeper",
        "knowledge_source": [
          "FS3"
        ],
        "turn_rating": "Excellent"
      }
    ],
    "conversation_rating": {
      "agent_1": "Excellent",
      "agent_2": "Excellent"
    }
  },
  "t_3394e60b-87f0-489b-a2ae-861785b9017d": {
    "article_url": "http://www.washingtonpost.com/sports/2018/10/30/redskins-trade-safety-ha-ha-clinton-dix/",
    "config": "C",
    "content": [
      {
        "message": "Hello, you follow the NFL much?",
        "agent": "agent_1",
        "sentiment": "Curious to dive deeper",
        "knowledge_source": [
          "FS1"
        ],
        "turn_rating": "Good"
      },
      {
        "message": "I do. I am getting ready to watch the playoff games",
        "agent": "agent_2",
        "sentiment": "Neutral",
        "knowledge_source": [
          "FS1"
        ],
        "turn_rating": "Good"
      },
      {
        "message": "for sure, who you rooting for? Saints?",
        "agent": "agent_1",
        "sentiment": "Curious to dive deeper",
        "knowledge_source": [
          "FS1"
        ],
        "turn_rating": "Good"
      },
      {
        "message": "Absolutely and the Patriots.",
        "agent": "agent_2",
        "sentiment": "Neutral",
        "knowledge_source": [
          "FS1"
        ],
        "turn_rating": "Good"
      },
      {
        "message": "for sure, did you know the saints cheerleaders are forbidden from eating at restaurants containing nfl players? I am rooting for the patriots also",
        "agent": "agent_1",
        "sentiment": "Curious to dive deeper",
        "knowledge_source": [
          "FS1"
        ],
        "turn_rating": "Good"
      },
      {
        "message": "Yeah, its a bit hypocritical of the team and the NFL to have a rule like that",
        "agent": "agent_2",
        "sentiment": "Disgusted",
        "knowledge_source": [
          "FS1"
        ],
        "turn_rating": "Excellent"
      },
      {
        "message": "for sure, very sexist. Speaking of the patriots, did you know benjarvus green-ellis never fumbled in his career ",
        "agent": "agent_1",
        "sentiment": "Curious to dive deeper",
        "knowledge_source": [
          "FS2"
        ],
        "turn_rating": "Good"
      },
      {
        "message": "Didn't he fumble a couple of weeks ago?",
        "agent": "agent_2",
        "sentiment": "Curious to dive deeper",
        "knowledge_source": [
          "FS1"
        ],
        "turn_rating": "Good"
      },
      {
        "message": "He recently retired a year or two ago, that is impressive. Hopefully the patriots take a note from him during the playoffs",
        "agent": "agent_1",
        "sentiment": "Curious to dive deeper",
        "knowledge_source": [
          "FS2"
        ],
        "turn_rating": "Good"
      },
      {
        "message": "This years 17-week season has wrapped up and now we hit the playoffs. Who do you think will win the Super Bowl this year?",
        "agent": "agent_2",
        "sentiment": "Curious to dive deeper",
        "knowledge_source": [
          "FS1"
        ],
        "turn_rating": "Excellent"
      },
      {
        "message": "I think the bears have a chance, but I think the saints will make a run, you?",
        "agent": "agent_1",
        "sentiment": "Curious to dive deeper",
        "knowledge_source": [
          "FS2"
        ],
        "turn_rating": "Good"
      },
      {
        "message": "Yes. I am worried though this may be the last year of Brees and Brady. I will have to find a young QB to follow now",
        "agent": "agent_2",
        "sentiment": "Fearful",
        "knowledge_source": [
          "FS1"
        ],
        "turn_rating": "Excellent"
      },
      {
        "message": "for sure, patrick mahomes is killing it and a good role model, he may be the next star qb if he follows up with another great season",
        "agent": "agent_1",
        "sentiment": "Curious to dive deeper",
        "knowledge_source": [
          "FS1"
        ],
        "turn_rating": "Good"
      },
      {
        "message": "I am really loving watching that kid above all the other young QBs in the NFL.",
        "agent": "agent_2",
        "sentiment": "Neutral",
        "knowledge_source": [
          "FS1"
        ],
        "turn_rating": "Good"
      },
      {
        "message": "for sure, do you follow college football at all?",
        "agent": "agent_1",
        "sentiment": "Curious to dive deeper",
        "knowledge_source": [
          "FS1",
          "Personal Knowledge"
        ],
        "turn_rating": "Good"
      },
      {
        "message": "A little bit. I am a secret fan of the Chiefs. I follow Ohio State on the college level",
        "agent": "agent_2",
        "sentiment": "Neutral",
        "knowledge_source": [
          "FS1"
        ],
        "turn_rating": "Good"
      },
      {
        "message": "for sure, I am an Iowa fan, did you know they painted their opponent locker room pink?",
        "agent": "agent_1",
        "sentiment": "Curious to dive deeper",
        "knowledge_source": [
          "FS2",
          "FS3"
        ],
        "turn_rating": "Good"
      },
      {
        "message": "Yeah, thats a bit ridiculous. I need to look at pics online to see what it looks like.",
        "agent": "agent_2",
        "sentiment": "Curious to dive deeper",
        "knowledge_source": [
          "FS1"
        ],
        "turn_rating": "Excellent"
      },
      {
        "message": "for sure, it was from their coach years ago who was a psychology graduate. Good chatting with you, you were fast and informative!",
        "agent": "agent_1",
        "sentiment": "Curious to dive deeper",
        "knowledge_source": [
          "FS2",
          "FS3"
        ],
        "turn_rating": "Good"
      },
      {
        "message": "You as well",
        "agent": "agent_2",
        "sentiment": "Neutral",
        "knowledge_source": [
          "FS1"
        ],
        "turn_rating": "Excellent"
      },
      {
        "message": "go patriots, bye!",
        "agent": "agent_1",
        "sentiment": "Curious to dive deeper",
        "knowledge_source": [
          "Personal Knowledge"
        ],
        "turn_rating": "Good"
      }
    ],
    "conversation_rating": {
      "agent_1": "Good",
      "agent_2": "Excellent"
    }
  },
  "t_df1cb172-90f1-48da-8d9b-818f8cb7696d": {
    "article_url": "https://www.washingtonpost.com/news/recruiting-insider/wp/2018/06/27/four-star-st-johns-running-back-keilan-robinson-verbally-commits-to-alabama/",
    "config": "A",
    "content": [
      {
        "message": "Good evening partner. What's your take on football? I like watching American football but not Rugby.",
        "agent": "agent_1",
        "sentiment": "Happy",
        "knowledge_source": [
          "FS1"
        ],
        "turn_rating": "Good"
      },
      {
        "message": "I like football and dont like rugby or gaelic football, the nomal version is the one that I like",
        "agent": "agent_2",
        "sentiment": "Curious to dive deeper",
        "knowledge_source": [
          "FS1"
        ],
        "turn_rating": "Excellent"
      },
      {
        "message": "Yes similar to my liked! I like all levels. There was a high school team that played despite their science building burning down in the background!",
        "agent": "agent_1",
        "sentiment": "Surprised",
        "knowledge_source": [
          "FS3"
        ],
        "turn_rating": "Good"
      },
      {
        "message": "They did, you know  that there is a really expensive high school stadium in Texas, it has a cost of $60 million to get build",
        "agent": "agent_2",
        "sentiment": "Curious to dive deeper",
        "knowledge_source": [
          "FS1"
        ],
        "turn_rating": "Excellent"
      },
      {
        "message": "Wow that is a huge cost. Seems like the fans need to behave better in Philly. They have a court setup in the stadium!",
        "agent": "agent_1",
        "sentiment": "Surprised",
        "knowledge_source": [
          "FS3"
        ],
        "turn_rating": "Good"
      },
      {
        "message": "They do? I wonder why, that is really strange",
        "agent": "agent_2",
        "sentiment": "Curious to dive deeper",
        "knowledge_source": [
          "FS1"
        ],
        "turn_rating": "Excellent"
      },
      {
        "message": "Yes because of their fans bad behavior!",
        "agent": "agent_1",
        "sentiment": "Curious to dive deeper",
        "knowledge_source": [
          "FS3"
        ],
        "turn_rating": "Good"
      },
      {
        "message": "Oh I guess that makes sense, having a court there and having the trails in the moment, 14 out of the 25 largest stadiums in the world are of college football teams",
        "agent": "agent_2",
        "sentiment": "Curious to dive deeper",
        "knowledge_source": [
          "FS1"
        ],
        "turn_rating": "Excellent"
      },
      {
        "message": "Exactly. Wow that is impressive. College football is big. Tim Tebow was big in college but not so much the NFL. He was actually offered to play arena football by Kiss.",
        "agent": "agent_1",
        "sentiment": "Curious to dive deeper",
        "knowledge_source": [
          "FS3"
        ],
        "turn_rating": "Good"
      },
      {
        "message": "Not really sure who is Tim Bow but yeah, many great college players dissapoint later when the go to the NFL",
        "agent": "agent_2",
        "sentiment": "Curious to dive deeper",
        "knowledge_source": [
          "FS1",
          "FS2"
        ],
        "turn_rating": "Excellent"
      },
      {
        "message": "Yes it is tough to make it. Maybe someday a female will play, there is no written rule against it.",
        "agent": "agent_1",
        "sentiment": "Surprised",
        "knowledge_source": [
          "FS2"
        ],
        "turn_rating": "Good"
      },
      {
        "message": "I think that will be great, there should be like a female NFL league, ",
        "agent": "agent_2",
        "sentiment": "Curious to dive deeper",
        "knowledge_source": [
          "FS1"
        ],
        "turn_rating": "Excellent"
      },
      {
        "message": "Yeah that would be interesting. On average an NFL game only lasts 11 minutes!",
        "agent": "agent_1",
        "sentiment": "Surprised",
        "knowledge_source": [
          "FS2"
        ],
        "turn_rating": "Good"
      },
      {
        "message": "Only 11 minutes! that sure is a scam, have you ever seen those huge flags at the stadiums?",
        "agent": "agent_2",
        "sentiment": "Curious to dive deeper",
        "knowledge_source": [
          "FS1"
        ],
        "turn_rating": "Excellent"
      },
      {
        "message": "Yeah they are huge. I think the University of Iowa has one and they also have pink locker rooms!",
        "agent": "agent_1",
        "sentiment": "Curious to dive deeper",
        "knowledge_source": [
          "FS1"
        ],
        "turn_rating": "Good"
      },
      {
        "message": "Thats funny, and yeah I bet they do, those flafs cost $50,000 each and weight a lot",
        "agent": "agent_2",
        "sentiment": "Curious to dive deeper",
        "knowledge_source": [
          "FS1"
        ],
        "turn_rating": "Excellent"
      },
      {
        "message": "Wow interesting. The average lifetime earnings of an engineer make more than that of an NFL player!",
        "agent": "agent_1",
        "sentiment": "Surprised",
        "knowledge_source": [
          "FS2"
        ],
        "turn_rating": "Good"
      },
      {
        "message": "That kind of makes sense, engineers do have larger carreers",
        "agent": "agent_2",
        "sentiment": "Curious to dive deeper",
        "knowledge_source": [
          "FS2"
        ],
        "turn_rating": "Good"
      },
      {
        "message": "Yeah and they don't get injured nearly as often! ",
        "agent": "agent_1",
        "sentiment": "Curious to dive deeper",
        "knowledge_source": [
          "FS2"
        ],
        "turn_rating": "Good"
      },
      {
        "message": "No, most football players end up with brain damage or other injuries that is really sad",
        "agent": "agent_2",
        "sentiment": "Sad",
        "knowledge_source": [
          "FS1"
        ],
        "turn_rating": "Excellent"
      },
      {
        "message": "Yes it really is. The movie concussion was very insightful for that. Well it was lovely speaking with you today. Enjoy the weekend.",
        "agent": "agent_1",
        "sentiment": "Curious to dive deeper",
        "knowledge_source": [
          "Personal Knowledge"
        ],
        "turn_rating": "Good"
      },
      {
        "message": "It was, it showed the reality of the game, the hidden reality and I hope you have a great weekend as well, thanks for the chat, bye.",
        "agent": "agent_2",
        "sentiment": "Curious to dive deeper",
        "knowledge_source": [
          "FS2"
        ],
        "turn_rating": "Excellent"
      }
    ],
    "conversation_rating": {
      "agent_1": "Good",
      "agent_2": "Excellent"
    }
  },
  "t_51d376af-dd7d-4388-a2f8-c838f92e6145": {
    "article_url": "https://www.washingtonpost.com/news/football-insider/wp/2018/08/01/redskins-rb-chris-thompson-getting-his-groove-back-as-he-nears-full-health/",
    "config": "A",
    "content": [
      {
        "message": "I'm wondering when women are finally going to play in the NFL.",
        "agent": "agent_1",
        "sentiment": "Curious to dive deeper",
        "knowledge_source": [
          "FS3"
        ],
        "turn_rating": "Good"
      },
      {
        "message": "I think there was a womens' league years ago but I am not sure. It was not the NFL though.",
        "agent": "agent_2",
        "sentiment": "Curious to dive deeper",
        "knowledge_source": [
          "Personal Knowledge"
        ],
        "turn_rating": "Good"
      },
      {
        "message": "Was that the league with lingerie or something? Five or six a side football?",
        "agent": "agent_1",
        "sentiment": "Neutral",
        "knowledge_source": [
          "Personal Knowledge"
        ],
        "turn_rating": "Good"
      },
      {
        "message": "Something like that yes. But I think if a woman wants to play in the NFL and is good enough, she should be allowed. ",
        "agent": "agent_2",
        "sentiment": "Neutral",
        "knowledge_source": [
          "Personal Knowledge"
        ],
        "turn_rating": "Good"
      },
      {
        "message": "I wonder if women can play some positions like kicker and punter because size is not really the issue? What about male cheerleaders though?",
        "agent": "agent_1",
        "sentiment": "Curious to dive deeper",
        "knowledge_source": [
          "FS3",
          "Personal Knowledge"
        ],
        "turn_rating": "Excellent"
      },
      {
        "message": "Cheerleading is really hard! You have to be athletic. I have a male friend who was a cheerleader in high school and he was great at it. ",
        "agent": "agent_2",
        "sentiment": "Happy",
        "knowledge_source": [
          "Personal Knowledge"
        ],
        "turn_rating": "Excellent"
      },
      {
        "message": "I've heard that the Saints cheerleaders can't eat in the same restaurant as the players. What up with dat? ",
        "agent": "agent_1",
        "sentiment": "Curious to dive deeper",
        "knowledge_source": [
          "FS3"
        ],
        "turn_rating": "Not Good"
      },
      {
        "message": "I hadn't heard that! Wow. I have heard that cheerleaders have a lot of strict rules though. Do the football players have a lot of rules they have to follow?",
        "agent": "agent_2",
        "sentiment": "Surprised",
        "knowledge_source": [
          "Personal Knowledge"
        ],
        "turn_rating": "Passable"
      },
      {
        "message": "Probably rules about drug use. And standing during the National Anthem!  :0",
        "agent": "agent_1",
        "sentiment": "Happy",
        "knowledge_source": [
          "Personal Knowledge"
        ],
        "turn_rating": "Not Good"
      },
      {
        "message": "Haha! I can't believe how much football coaches get paid. I heard that the coaches for the military teams get paid more than anyone else in the department of defense. That's crazy!",
        "agent": "agent_2",
        "sentiment": "Surprised",
        "knowledge_source": [
          "FS1"
        ],
        "turn_rating": "Excellent"
      },
      {
        "message": "That's the market for you. There's so much money from TV and stuff. I heard that in the past the players really didn't make much. Now engineers make more over their careers than pro athletes.",
        "agent": "agent_1",
        "sentiment": "Disgusted",
        "knowledge_source": [
          "FS2"
        ],
        "turn_rating": "Good"
      },
      {
        "message": "It seems like it is very easy to get injuries that can end a career. So engineers probably are able to put in a lot more years at their jobs. ",
        "agent": "agent_2",
        "sentiment": "Surprised",
        "knowledge_source": [
          "AS4"
        ],
        "turn_rating": "Good"
      },
      {
        "message": "Yeah. It's a fantasy to think a person could become a football player. Seriously, engineers are needed more than players. Priorities in society can get screwy.",
        "agent": "agent_1",
        "sentiment": "Neutral",
        "knowledge_source": [
          "Personal Knowledge"
        ],
        "turn_rating": "Passable"
      },
      {
        "message": "I went to high school with someone who played for the Panthers. Now he sells cars. You're right about priorities though. Football is more important than academics in most high schools and colleges. They spend a lot of money on it. ",
        "agent": "agent_2",
        "sentiment": "Sad",
        "knowledge_source": [
          "FS1"
        ],
        "turn_rating": "Good"
      },
      {
        "message": "I would play high school to get a scholarship though. The best way to get an education is to be a good athlete, not a good student.",
        "agent": "agent_1",
        "sentiment": "Curious to dive deeper",
        "knowledge_source": [
          "Personal Knowledge"
        ],
        "turn_rating": "Passable"
      },
      {
        "message": "I heard there is a high school stadium in Texas that cost $60 million. I don't really think that is right.",
        "agent": "agent_2",
        "sentiment": "Sad",
        "knowledge_source": [
          "FS1"
        ],
        "turn_rating": "Good"
      },
      {
        "message": "How much money goes to textbooks after the stadium is payed for? I heard that a high school team kept playing a game even when their school was on fire.",
        "agent": "agent_1",
        "sentiment": "Surprised",
        "knowledge_source": [
          "FS3"
        ],
        "turn_rating": "Good"
      },
      {
        "message": "I heard that 14 of the world's largest stadiums belong to college football teams... I wonder how many of those are state schools. Our taxes shouldn't be paying for that. ",
        "agent": "agent_2",
        "sentiment": "Surprised",
        "knowledge_source": [
          "FS3"
        ],
        "turn_rating": "Good"
      },
      {
        "message": "I wonder how many jobs are created though. I know lots of people love the sport. ",
        "agent": "agent_1",
        "sentiment": "Curious to dive deeper",
        "knowledge_source": [
          "Personal Knowledge"
        ],
        "turn_rating": "Good"
      },
      {
        "message": "That is true. I think maybe it would be better if instead of school teams it was more like the European soccer system, where you grow up playing for a club and then go pro. ",
        "agent": "agent_2",
        "sentiment": "Curious to dive deeper",
        "knowledge_source": [
          "Personal Knowledge"
        ],
        "turn_rating": "Excellent"
      },
      {
        "message": "Yeah, that's true. No confusion over the purpose of school.",
        "agent": "agent_1",
        "sentiment": "Neutral",
        "knowledge_source": [
          "Personal Knowledge"
        ],
        "turn_rating": "Excellent"
      },
      {
        "message": "I've enjoyed talking about football! I have to go and have my dinner now. ",
        "agent": "agent_2",
        "sentiment": "Happy",
        "knowledge_source": [
          "Personal Knowledge"
        ],
        "turn_rating": "Passable"
      },
      {
        "message": "Great!",
        "agent": "agent_1",
        "sentiment": "Neutral",
        "knowledge_source": [
          "Personal Knowledge"
        ],
        "turn_rating": "Good"
      }
    ],
    "conversation_rating": {
      "agent_1": "Excellent",
      "agent_2": "Good"
    }
  },
  "t_b31200a6-d91c-4a75-8fdc-b7af988b5aa5": {
    "article_url": "https://www.washingtonpost.com/news/football-insider/wp/2018/08/01/redskins-rb-chris-thompson-getting-his-groove-back-as-he-nears-full-health/",
    "config": "D",
    "content": [
      {
        "message": "Chris Thompson will be a key player to help the Redskins quarterback Alex Smith this year",
        "agent": "agent_1",
        "sentiment": "Curious to dive deeper",
        "knowledge_source": [
          "AS1"
        ],
        "turn_rating": "Good"
      },
      {
        "message": "Yeah, I heard his health has improved a lot.",
        "agent": "agent_2",
        "sentiment": "Happy",
        "knowledge_source": [
          "AS1"
        ],
        "turn_rating": "Good"
      },
      {
        "message": "He comes from Florida State and worked his way back from a fractured fibula ending the 2017 season which was too bad",
        "agent": "agent_1",
        "sentiment": "Curious to dive deeper",
        "knowledge_source": [
          "AS1"
        ],
        "turn_rating": "Excellent"
      },
      {
        "message": "He was a little nervous getting back on the field but he's finding his groove again.",
        "agent": "agent_2",
        "sentiment": "Happy",
        "knowledge_source": [
          "AS1"
        ],
        "turn_rating": "Good"
      },
      {
        "message": "I'm glad he reports it felt good and he's able to make playes",
        "agent": "agent_1",
        "sentiment": "Happy",
        "knowledge_source": [
          "AS1"
        ],
        "turn_rating": "Excellent"
      },
      {
        "message": "It will be about 18 months from the initial injury until he feels like himself again though",
        "agent": "agent_2",
        "sentiment": "Sad",
        "knowledge_source": [
          "AS3"
        ],
        "turn_rating": "Good"
      },
      {
        "message": "Did you hear that top bowlers in the 60's made more than top football stars by 2x's?",
        "agent": "agent_1",
        "sentiment": "Curious to dive deeper",
        "knowledge_source": [
          "FS1"
        ],
        "turn_rating": "Excellent"
      },
      {
        "message": "That's so interesting considering how crazy our nation is for football these days!",
        "agent": "agent_2",
        "sentiment": "Surprised",
        "knowledge_source": [
          "FS1"
        ],
        "turn_rating": "Excellent"
      },
      {
        "message": "The highest score in a football game was a whopping 222-0 in 1916.  That is embarrassing!",
        "agent": "agent_1",
        "sentiment": "Happy",
        "knowledge_source": [
          "FS1"
        ],
        "turn_rating": "Excellent"
      },
      {
        "message": "I wonder how that happened! That's a game I'd love to see. I'm not really into football. The average NFL game only has 11 minutes of live gameplay. Maybe that's why it doesn't keep my interest.",
        "agent": "agent_2",
        "sentiment": "Surprised",
        "knowledge_source": [
          "FS2"
        ],
        "turn_rating": "Excellent"
      },
      {
        "message": "The NFL also is using tracking chips in shoulder pads to record moves and footballs to track velocity, rotation, ball speed and location.  I guess you have to perform without excuses!",
        "agent": "agent_1",
        "sentiment": "Happy",
        "knowledge_source": [
          "FS2"
        ],
        "turn_rating": "Excellent"
      },
      {
        "message": "Yeah, football is a serious sport! You can also see how important it is by the technology that is developing. Apparently, ESPN won an emmy for creating the superimposed yellow line.",
        "agent": "agent_2",
        "sentiment": "Surprised",
        "knowledge_source": [
          "FS1"
        ],
        "turn_rating": "Excellent"
      },
      {
        "message": "If you go to the Eagles, you have to watch your behavior because they had a temporary court set up in their stadium for six years due to their fans bad behavior!",
        "agent": "agent_1",
        "sentiment": "Surprised",
        "knowledge_source": [
          "FS3"
        ],
        "turn_rating": "Excellent"
      },
      {
        "message": "That is funny! I wish people would be more into women's sports. Women aren't prohibited from being in the NFL but have yet been able to meet eligibility requirements.",
        "agent": "agent_2",
        "sentiment": "Surprised",
        "knowledge_source": [
          "FS2"
        ],
        "turn_rating": "Excellent"
      },
      {
        "message": "That would be awesome for them to show their skills someday!  Did you hear about the high school football team that kept playing in '65 even though their science building burned down behind them.  I'm surprised they had a separate science building.",
        "agent": "agent_1",
        "sentiment": "Surprised",
        "knowledge_source": [
          "FS3"
        ],
        "turn_rating": "Excellent"
      },
      {
        "message": "That's interesting! Will you be watching the Superbowl? I heard it's coming up",
        "agent": "agent_2",
        "sentiment": "Curious to dive deeper",
        "knowledge_source": [
          "FS2"
        ],
        "turn_rating": "Good"
      },
      {
        "message": "I hope the Eagles make it again.  Hopefully they don't have to set up a court though",
        "agent": "agent_1",
        "sentiment": "Happy",
        "knowledge_source": [
          "FS3"
        ],
        "turn_rating": "Excellent"
      },
      {
        "message": "Ha. I don't usually watch football but will probably watch the Superbowl. The suspense is exciting.",
        "agent": "agent_2",
        "sentiment": "Happy",
        "knowledge_source": [
          "FS2"
        ],
        "turn_rating": "Good"
      },
      {
        "message": "The commercials are usually fun, and who doesn't like good food and friends?  If you visit Iowa check out the pink visiting teams locker room at University of Iowa haha",
        "agent": "agent_1",
        "sentiment": "Happy",
        "knowledge_source": [
          "FS3"
        ],
        "turn_rating": "Excellent"
      },
      {
        "message": "Hey, pink isn't such a bad color. A lot of football players wear it to show support for breast cancer fighters and survivors.",
        "agent": "agent_2",
        "sentiment": "Happy",
        "knowledge_source": [
          "FS1"
        ],
        "turn_rating": "Excellent"
      },
      {
        "message": "That's true!  Kiss bought into an arena football team and offered a contract to tim tebow.  Wonder if he would take it? Nice chatting!",
        "agent": "agent_1",
        "sentiment": "Happy",
        "knowledge_source": [
          "FS3"
        ],
        "turn_rating": "Excellent"
      }
    ],
    "conversation_rating": {
      "agent_1": "Excellent",
      "agent_2": "Excellent"
    }
  },
  "t_305bd8fe-2aed-49e5-bac1-af4c9311efb9": {
    "article_url": "http://www.washingtonpost.com/sports/2018/10/30/redskins-trade-safety-ha-ha-clinton-dix/",
    "config": "C",
    "content": [
      {
        "message": "hi do you watch the nfl?",
        "agent": "agent_1",
        "sentiment": "Curious to dive deeper",
        "knowledge_source": [
          "FS1"
        ],
        "turn_rating": "Excellent"
      },
      {
        "message": "I sure do. DO you know how many teams are in the nfl?",
        "agent": "agent_2",
        "sentiment": "Curious to dive deeper",
        "knowledge_source": [
          "FS1"
        ],
        "turn_rating": "Excellent"
      },
      {
        "message": "Yes there are 32 teams divided between NFC and AFC",
        "agent": "agent_1",
        "sentiment": "Curious to dive deeper",
        "knowledge_source": [
          "FS1"
        ],
        "turn_rating": "Excellent"
      },
      {
        "message": "Right. Did you know women can play?",
        "agent": "agent_2",
        "sentiment": "Curious to dive deeper",
        "knowledge_source": [
          "FS1"
        ],
        "turn_rating": "Excellent"
      },
      {
        "message": "Yeah there is no written rule against them playing if they qualify",
        "agent": "agent_1",
        "sentiment": "Curious to dive deeper",
        "knowledge_source": [
          "FS1"
        ],
        "turn_rating": "Excellent"
      },
      {
        "message": "Yeah pretty neat. THe game only has 11 minutes of active play after all",
        "agent": "agent_2",
        "sentiment": "Curious to dive deeper",
        "knowledge_source": [
          "FS1"
        ],
        "turn_rating": "Excellent"
      },
      {
        "message": "Yeah that is short and we are glued to the tv for so long watching the game",
        "agent": "agent_1",
        "sentiment": "Curious to dive deeper",
        "knowledge_source": [
          "FS1"
        ],
        "turn_rating": "Excellent"
      },
      {
        "message": "Exactly. Did you know engineers make more than them over their lifetime?",
        "agent": "agent_2",
        "sentiment": "Curious to dive deeper",
        "knowledge_source": [
          "FS1"
        ],
        "turn_rating": "Excellent"
      },
      {
        "message": "I am not surprised as they have longer careers so more time to make money",
        "agent": "agent_1",
        "sentiment": "Curious to dive deeper",
        "knowledge_source": [
          "FS1"
        ],
        "turn_rating": "Excellent"
      },
      {
        "message": "Yeah true. Did you hear about that rule for New Orleans cheerleaders?",
        "agent": "agent_2",
        "sentiment": "Curious to dive deeper",
        "knowledge_source": [
          "FS1"
        ],
        "turn_rating": "Excellent"
      },
      {
        "message": "Yeah about them not being able to eat in the same place as the players?",
        "agent": "agent_1",
        "sentiment": "Curious to dive deeper",
        "knowledge_source": [
          "FS1"
        ],
        "turn_rating": "Excellent"
      },
      {
        "message": "Yeah and worst, they have to leave mid meal if they walk in",
        "agent": "agent_2",
        "sentiment": "Curious to dive deeper",
        "knowledge_source": [
          "FS2"
        ],
        "turn_rating": "Excellent"
      },
      {
        "message": "Yeah it is really sexist though and should be banished",
        "agent": "agent_1",
        "sentiment": "Curious to dive deeper",
        "knowledge_source": [
          "FS1"
        ],
        "turn_rating": "Excellent"
      },
      {
        "message": "I hope that happens. DId you know they are putting tracking chips on the players now?",
        "agent": "agent_2",
        "sentiment": "Curious to dive deeper",
        "knowledge_source": [
          "FS2"
        ],
        "turn_rating": "Excellent"
      },
      {
        "message": "Yeah they are using those to track velocity and speed and all that stuff",
        "agent": "agent_1",
        "sentiment": "Curious to dive deeper",
        "knowledge_source": [
          "FS2"
        ],
        "turn_rating": "Excellent"
      },
      {
        "message": "Yeah I hope they can use those stats to make the games a bit safer too",
        "agent": "agent_2",
        "sentiment": "Curious to dive deeper",
        "knowledge_source": [
          "FS2"
        ],
        "turn_rating": "Excellent"
      },
      {
        "message": "Hope so too. U of Iowa painted their visitor locker room pink",
        "agent": "agent_1",
        "sentiment": "Curious to dive deeper",
        "knowledge_source": [
          "FS2"
        ],
        "turn_rating": "Excellent"
      },
      {
        "message": "Hmm I wonder why. Bowlers used to make more than football players in the 60s",
        "agent": "agent_2",
        "sentiment": "Curious to dive deeper",
        "knowledge_source": [
          "FS2"
        ],
        "turn_rating": "Excellent"
      },
      {
        "message": "Yeah that is crazy. ESPN won an Emmy for the superimposed yellow line",
        "agent": "agent_1",
        "sentiment": "Curious to dive deeper",
        "knowledge_source": [
          "FS2"
        ],
        "turn_rating": "Excellent"
      },
      {
        "message": "Yeah that is great because it has made watching the game from home much easier",
        "agent": "agent_2",
        "sentiment": "Curious to dive deeper",
        "knowledge_source": [
          "FS2"
        ],
        "turn_rating": "Excellent"
      },
      {
        "message": "True. Do you know who Benjarvus Green-Ellis is ?",
        "agent": "agent_1",
        "sentiment": "Curious to dive deeper",
        "knowledge_source": [
          "FS2"
        ],
        "turn_rating": "Excellent"
      }
    ],
    "conversation_rating": {
      "agent_1": "Excellent",
      "agent_2": "Excellent"
    }
  },
  "t_e9942b54-d1b7-49b1-a2cc-b80e62260bd5": {
    "article_url": "https://www.washingtonpost.com/news/football-insider/wp/2018/08/01/redskins-rb-chris-thompson-getting-his-groove-back-as-he-nears-full-health/",
    "config": "C",
    "content": [
      {
        "message": "I was unaware that the top bowlers in the 60s made as much as top football stars. ",
        "agent": "agent_1",
        "sentiment": "Curious to dive deeper",
        "knowledge_source": [
          "FS1"
        ],
        "turn_rating": "Good"
      },
      {
        "message": "Yea, most football players had regular jobs when they weren't playing so I guess it's not unrealistic for top bowlers to make more than them during the 1960s",
        "agent": "agent_2",
        "sentiment": "Neutral",
        "knowledge_source": [
          "FS1"
        ],
        "turn_rating": "Excellent"
      },
      {
        "message": "Yeah, crazy. ESPN won an emmy for the creation of the superimposed yellow line that represents the 1st down marker. ",
        "agent": "agent_1",
        "sentiment": "Curious to dive deeper",
        "knowledge_source": [
          "FS1"
        ],
        "turn_rating": "Good"
      },
      {
        "message": "It's funny how it took so long for someone to think of something as simple as putting a yellow line for a first down took so long to be thought of",
        "agent": "agent_2",
        "sentiment": "Surprised",
        "knowledge_source": [
          "FS1"
        ],
        "turn_rating": "Excellent"
      },
      {
        "message": "I wonder if it was the fact that the technology didn't exist at the time? ",
        "agent": "agent_1",
        "sentiment": "Curious to dive deeper",
        "knowledge_source": [
          "FS1"
        ],
        "turn_rating": "Good"
      },
      {
        "message": "It's possible, I mean now they have tracking chips embedded in every player's equipment, funny how far sports has come along",
        "agent": "agent_2",
        "sentiment": "Surprised",
        "knowledge_source": [
          "FS3"
        ],
        "turn_rating": "Excellent"
      },
      {
        "message": "Interesting, concept though",
        "agent": "agent_1",
        "sentiment": "Curious to dive deeper",
        "knowledge_source": [
          "FS1"
        ],
        "turn_rating": "Good"
      },
      {
        "message": "Yea, it's neat they can measure things such as velocity, rotation, ball speed, and location",
        "agent": "agent_2",
        "sentiment": "Neutral",
        "knowledge_source": [
          "FS2"
        ],
        "turn_rating": "Excellent"
      },
      {
        "message": "Well, the University of Iowa's locker room is painted pink, crazy",
        "agent": "agent_1",
        "sentiment": "Curious to dive deeper",
        "knowledge_source": [
          "FS1"
        ],
        "turn_rating": "Passable"
      },
      {
        "message": "that's crazy, I wonder what color the locker rooms were for the arena football team Kiss bought",
        "agent": "agent_2",
        "sentiment": "Curious to dive deeper",
        "knowledge_source": [
          "FS3"
        ],
        "turn_rating": "Excellent"
      },
      {
        "message": "I'm not sure, that's a great question though, probably black and white? ",
        "agent": "agent_1",
        "sentiment": "Curious to dive deeper",
        "knowledge_source": [
          "FS1",
          "Personal Knowledge"
        ],
        "turn_rating": "Good"
      },
      {
        "message": "Maybe that's why Tim Tebow never signed with them",
        "agent": "agent_2",
        "sentiment": "Neutral",
        "knowledge_source": [
          "FS3"
        ],
        "turn_rating": "Excellent"
      },
      {
        "message": "I don't blame him, to be honest, I think he is overrated though. ",
        "agent": "agent_1",
        "sentiment": "Curious to dive deeper",
        "knowledge_source": [
          "FS1"
        ],
        "turn_rating": "Good"
      },
      {
        "message": "Yea, not a great qb, would have made a better RB, not as good as Benjarvus Green-Ellis though, he hasn't fumbled in his career yet",
        "agent": "agent_2",
        "sentiment": "Neutral",
        "knowledge_source": [
          "FS1"
        ],
        "turn_rating": "Excellent"
      },
      {
        "message": "I think so too, funny you mention that. I'm not all that surprised that the average NFL game has only 11 minutes of live gameplay. ",
        "agent": "agent_1",
        "sentiment": "Curious to dive deeper",
        "knowledge_source": [
          "FS2"
        ],
        "turn_rating": "Good"
      },
      {
        "message": "No, it's not that surprising they only play 11 minutes when you think of all the time they spend between plays setting up the next play",
        "agent": "agent_2",
        "sentiment": "Neutral",
        "knowledge_source": [
          "FS2"
        ],
        "turn_rating": "Excellent"
      },
      {
        "message": "Yeah, sometimes when I'm watching a game, I think that they do take a bit too much time running the clock out and stuff, but oh well. ",
        "agent": "agent_1",
        "sentiment": "Curious to dive deeper",
        "knowledge_source": [
          "FS2"
        ],
        "turn_rating": "Good"
      },
      {
        "message": "It's funny how grueling the game is on your body when there is only 11 mins of gameplay and 16 games a year",
        "agent": "agent_2",
        "sentiment": "Neutral",
        "knowledge_source": [
          "FS2"
        ],
        "turn_rating": "Excellent"
      },
      {
        "message": "Yeah, I remember reading about some players having to sit in a tub full of ice after the game was over. ",
        "agent": "agent_1",
        "sentiment": "Curious to dive deeper",
        "knowledge_source": [
          "FS2"
        ],
        "turn_rating": "Good"
      },
      {
        "message": "Yep, it's a rough sport, the Eagles even had their own court room in their stadium",
        "agent": "agent_2",
        "sentiment": "Neutral",
        "knowledge_source": [
          "FS3"
        ],
        "turn_rating": "Excellent"
      },
      {
        "message": "I head about that, I'm not sure where though. ",
        "agent": "agent_1",
        "sentiment": "Curious to dive deeper",
        "knowledge_source": [
          "FS2"
        ],
        "turn_rating": "Good"
      },
      {
        "message": "I remember a stand up comedian talked about the eagles having their own court in the stadium before",
        "agent": "agent_2",
        "sentiment": "Neutral",
        "knowledge_source": [
          "FS3",
          "Personal Knowledge"
        ],
        "turn_rating": "Excellent"
      },
      {
        "message": "Yeah, well the average NFL player makes less than an engineer over the course of their life. ",
        "agent": "agent_1",
        "sentiment": "Curious to dive deeper",
        "knowledge_source": [
          "FS2"
        ],
        "turn_rating": "Good"
      }
    ],
    "conversation_rating": {
      "agent_1": "Good",
      "agent_2": "Excellent"
    }
  },
  "t_f11b25b0-d512-4784-a33b-bb3a34d6b63f": {
    "article_url": "https://www.washingtonpost.com/sports/redskins/healthy-returns-of-chris-thompson-jordan-reed-trent-williams-help-power-victory/2018/09/09/08269f3a-b454-11e8-94eb-3bd52dfe917b_story.html",
    "config": "D",
    "content": [
      {
        "message": "Hi.  do you watch football",
        "agent": "agent_1",
        "sentiment": "Curious to dive deeper",
        "knowledge_source": [
          "Personal Knowledge"
        ],
        "turn_rating": "Good"
      },
      {
        "message": "Yes I do, I am especially interested right now in following Jordan Reed to see if he will really be able to take the next step in his promising career after his surgery.",
        "agent": "agent_2",
        "sentiment": "Curious to dive deeper",
        "knowledge_source": [
          "AS2"
        ],
        "turn_rating": "Good"
      },
      {
        "message": "who is your team",
        "agent": "agent_1",
        "sentiment": "Curious to dive deeper",
        "knowledge_source": [
          "Personal Knowledge"
        ],
        "turn_rating": "Good"
      },
      {
        "message": "Well, Jordan Reed is on the Redskins, so I am following them currently.",
        "agent": "agent_2",
        "sentiment": "Happy",
        "knowledge_source": [
          "AS2"
        ],
        "turn_rating": "Good"
      },
      {
        "message": "I see.  do you know that the highest score ever in a football game occurred in 1916, and the score was 222-0",
        "agent": "agent_1",
        "sentiment": "Surprised",
        "knowledge_source": [
          "FS1"
        ],
        "turn_rating": "Good"
      },
      {
        "message": "Yes, I had heard that before! I wonder how much money football players made in that time. I heard that in the 1960s it was only half as much as popular bowlers of the time.",
        "agent": "agent_2",
        "sentiment": "Curious to dive deeper",
        "knowledge_source": [
          "FS1"
        ],
        "turn_rating": "Good"
      },
      {
        "message": "Yeah, that fact surprised me a lot.  ",
        "agent": "agent_1",
        "sentiment": "Surprised",
        "knowledge_source": [
          "FS1",
          "Personal Knowledge"
        ],
        "turn_rating": "Passable"
      },
      {
        "message": "I was also surprised to learn that ESPN won an Emmy for creating that yellow first down line graphic on television. I never realize that sports media could also win those Hollywood awards!",
        "agent": "agent_2",
        "sentiment": "Surprised",
        "knowledge_source": [
          "FS1"
        ],
        "turn_rating": "Good"
      },
      {
        "message": "I do not know how a sport program could win an emmy.  Did they have an acting skill?",
        "agent": "agent_1",
        "sentiment": "Surprised",
        "knowledge_source": [
          "FS1"
        ],
        "turn_rating": "Good"
      },
      {
        "message": "No, I guess that the yellow line thing was so innovative for American football media coverage at the time that it was considered worthy of an award!",
        "agent": "agent_2",
        "sentiment": "Curious to dive deeper",
        "knowledge_source": [
          "FS2"
        ],
        "turn_rating": "Good"
      },
      {
        "message": "I concur.  Btw, did you know that former Patriot running back benjarvus green-ellis never fumbled the footall in his career",
        "agent": "agent_1",
        "sentiment": "Surprised",
        "knowledge_source": [
          "FS1"
        ],
        "turn_rating": "Good"
      },
      {
        "message": "No, I didn't, but that's impressive. I wonder if they have used those NFL tracking chips in the shoulder pad to record his speed and velocity and stuff?",
        "agent": "agent_2",
        "sentiment": "Neutral",
        "knowledge_source": [
          "FS2"
        ],
        "turn_rating": "Good"
      },
      {
        "message": "I do not think so because this is a new technology",
        "agent": "agent_1",
        "sentiment": "Neutral",
        "knowledge_source": [
          "FS2"
        ],
        "turn_rating": "Good"
      },
      {
        "message": "Oh, that's a good point! Well either way it's too bad that football players even that talented only make half as much as engineers",
        "agent": "agent_2",
        "sentiment": "Curious to dive deeper",
        "knowledge_source": [
          "FS2"
        ],
        "turn_rating": "Good"
      },
      {
        "message": "but it is quick money and fame.",
        "agent": "agent_1",
        "sentiment": "Neutral",
        "knowledge_source": [
          "FS2",
          "Personal Knowledge"
        ],
        "turn_rating": "Good"
      },
      {
        "message": "Yeah but also it sounds like they control your life quite a bit! Even other athletes such as the NFL New Orleans Saints cheerleaders have strict rules against eating in a restaurant at the same time as an NFL player.",
        "agent": "agent_2",
        "sentiment": "Curious to dive deeper",
        "knowledge_source": [
          "FS2"
        ],
        "turn_rating": "Good"
      },
      {
        "message": "I see.  Did you know that nfl has no written rule against female players.  They are allowed to play if they meet the requirements",
        "agent": "agent_1",
        "sentiment": "Surprised",
        "knowledge_source": [
          "FS2"
        ],
        "turn_rating": "Good"
      },
      {
        "message": "Wow, so the NFL actually treats women better as players than the cheerleaders get treated apparently!",
        "agent": "agent_2",
        "sentiment": "Curious to dive deeper",
        "knowledge_source": [
          "FS2"
        ],
        "turn_rating": "Good"
      },
      {
        "message": "I would think so.  Btw, nice chatting with you.  Happy holiday",
        "agent": "agent_1",
        "sentiment": "Happy",
        "knowledge_source": [
          "Personal Knowledge"
        ],
        "turn_rating": "Good"
      },
      {
        "message": "Merry Christmas to you, and I'll leave you with this fun fact: The university of Iowa's locker room provided for visiting football players is completely painted pink!",
        "agent": "agent_2",
        "sentiment": "Happy",
        "knowledge_source": [
          "FS1"
        ],
        "turn_rating": "Good"
      },
      {
        "message": "Thank you.",
        "agent": "agent_1",
        "sentiment": "Happy",
        "knowledge_source": [
          "Personal Knowledge"
        ],
        "turn_rating": "Good"
      },
      {
        "message": "I thought that was funny, hopefully the teams are good sports. ",
        "agent": "agent_2",
        "sentiment": "Happy",
        "knowledge_source": [
          "FS1"
        ],
        "turn_rating": "Good"
      }
    ],
    "conversation_rating": {
      "agent_1": "Good",
      "agent_2": "Good"
    }
  },
  "t_30cb4669-8dcc-48ee-8d96-0a90ee2bc662": {
    "article_url": "https://www.washingtonpost.com/news/recruiting-insider/wp/2018/06/27/four-star-st-johns-running-back-keilan-robinson-verbally-commits-to-alabama/",
    "config": "D",
    "content": [
      {
        "message": "Hi, do you like college foot ball?",
        "agent": "agent_1",
        "sentiment": "Curious to dive deeper",
        "knowledge_source": [
          "AS1"
        ],
        "turn_rating": "Excellent"
      },
      {
        "message": "Yeah but i don't get to watch at all. How about you?",
        "agent": "agent_2",
        "sentiment": "Curious to dive deeper",
        "knowledge_source": [
          "AS1",
          "Personal Knowledge"
        ],
        "turn_rating": "Excellent"
      },
      {
        "message": "I do love it and watch it all the time. Do you have a favorite team?",
        "agent": "agent_1",
        "sentiment": "Curious to dive deeper",
        "knowledge_source": [
          "AS1"
        ],
        "turn_rating": "Excellent"
      },
      {
        "message": "I don't who's yours. Did you know the Iowa visiting locker room is painted pink. ",
        "agent": "agent_2",
        "sentiment": "Curious to dive deeper",
        "knowledge_source": [
          "FS1",
          "Personal Knowledge"
        ],
        "turn_rating": "Excellent"
      },
      {
        "message": "I am an Illinois fan. We have not had much to cheer about lately. I heard rumors about the locker room. I wonder if it works.",
        "agent": "agent_1",
        "sentiment": "Happy",
        "knowledge_source": [
          "FS1"
        ],
        "turn_rating": "Excellent"
      },
      {
        "message": "Not on me it was just make me made and want to make sure i won! How about you?",
        "agent": "agent_2",
        "sentiment": "Curious to dive deeper",
        "knowledge_source": [
          "FS1",
          "Personal Knowledge"
        ],
        "turn_rating": "Excellent"
      },
      {
        "message": "Probably not. I am not sure I could get more laid back or passive. I just don't care... I would care if I got beat 222-0. I would have a team meeting after that.",
        "agent": "agent_1",
        "sentiment": "Sad",
        "knowledge_source": [
          "FS1"
        ],
        "turn_rating": "Excellent"
      },
      {
        "message": "Oh my God yes that bus ride home was either screaming or dead silent, lol! Cumberland got their butts kicked. ",
        "agent": "agent_2",
        "sentiment": "Curious to dive deeper",
        "knowledge_source": [
          "FS1",
          "Personal Knowledge"
        ],
        "turn_rating": "Excellent"
      },
      {
        "message": "I have never heard of that school so I wonder if they just closed after that beating?",
        "agent": "agent_1",
        "sentiment": "Curious to dive deeper",
        "knowledge_source": [
          "FS1"
        ],
        "turn_rating": "Excellent"
      },
      {
        "message": "Yeah that sounds about right! lol!! Did your hear that espn won an award?",
        "agent": "agent_2",
        "sentiment": "Curious to dive deeper",
        "knowledge_source": [
          "FS1",
          "Personal Knowledge"
        ],
        "turn_rating": "Excellent"
      },
      {
        "message": "They have probably won a lot. For what?",
        "agent": "agent_1",
        "sentiment": "Curious to dive deeper",
        "knowledge_source": [
          "FS1"
        ],
        "turn_rating": "Excellent"
      },
      {
        "message": "No they won it for that superimposed yellow line for the first down. ",
        "agent": "agent_2",
        "sentiment": "Curious to dive deeper",
        "knowledge_source": [
          "FS1",
          "Personal Knowledge"
        ],
        "turn_rating": "Excellent"
      },
      {
        "message": "I feel like that is a low bar to hurdle. A yellow line?",
        "agent": "agent_1",
        "sentiment": "Surprised",
        "knowledge_source": [
          "FS1"
        ],
        "turn_rating": "Excellent"
      },
      {
        "message": "I know but it made life watching the game on tv that much simpler. ",
        "agent": "agent_2",
        "sentiment": "Curious to dive deeper",
        "knowledge_source": [
          "FS1",
          "Personal Knowledge"
        ],
        "turn_rating": "Excellent"
      },
      {
        "message": "It does. I am surprised they still have old guys measuring first downs with chains. It is 2019 and tennis uses computers and sensors, can't the NFL?",
        "agent": "agent_1",
        "sentiment": "Happy",
        "knowledge_source": [
          "Personal Knowledge"
        ],
        "turn_rating": "Excellent"
      },
      {
        "message": "Well apparently they are spending all there money on tracking chips.",
        "agent": "agent_2",
        "sentiment": "Curious to dive deeper",
        "knowledge_source": [
          "FS1",
          "FS2",
          "Personal Knowledge"
        ],
        "turn_rating": "Excellent"
      },
      {
        "message": "They could use it in footballs to figure it out. They need to be better. Plus it would speed up play.",
        "agent": "agent_1",
        "sentiment": "Happy",
        "knowledge_source": [
          "Personal Knowledge"
        ],
        "turn_rating": "Excellent"
      },
      {
        "message": "Right well there is only 11 minutes of live game play anyway. ",
        "agent": "agent_2",
        "sentiment": "Curious to dive deeper",
        "knowledge_source": [
          "FS2",
          "Personal Knowledge"
        ],
        "turn_rating": "Excellent"
      },
      {
        "message": "I know. I need less commercials and chain gang time though. ",
        "agent": "agent_1",
        "sentiment": "Happy",
        "knowledge_source": [
          "FS2"
        ],
        "turn_rating": "Excellent"
      },
      {
        "message": "Right! Those chains are too funny i never even thought about that, lol!!! Would want to be a New Orleans cheerleader they get treated like second class citizens if there eating at a restaurant and a player comes in.",
        "agent": "agent_2",
        "sentiment": "Curious to dive deeper",
        "knowledge_source": [
          "FS2",
          "Personal Knowledge"
        ],
        "turn_rating": "Excellent"
      },
      {
        "message": "Sexism! Nice chatting with you!",
        "agent": "agent_1",
        "sentiment": "Happy",
        "knowledge_source": [
          "Personal Knowledge"
        ],
        "turn_rating": "Excellent"
      }
    ],
    "conversation_rating": {
      "agent_1": "Excellent",
      "agent_2": "Excellent"
    }
  },
  "t_6094ae1e-c74c-4dab-b6ce-ffe95284d851": {
    "article_url": "http://www.washingtonpost.com/sports/2018/10/30/redskins-trade-safety-ha-ha-clinton-dix/",
    "config": "B",
    "content": [
      {
        "message": "Are you a big redskins fan?",
        "agent": "agent_1",
        "sentiment": "Curious to dive deeper",
        "knowledge_source": [
          "AS1"
        ],
        "turn_rating": "Excellent"
      },
      {
        "message": "No but I like ha-ha clinton dix and alex smith as players though, I am a vikings fan, how about you?",
        "agent": "agent_2",
        "sentiment": "Curious to dive deeper",
        "knowledge_source": [
          "AS1",
          "FS1"
        ],
        "turn_rating": "Excellent"
      },
      {
        "message": "I am actually a Patriots fan but I think it was smart of them to give up at fourth round pick for Dix.",
        "agent": "agent_1",
        "sentiment": "Curious to dive deeper",
        "knowledge_source": [
          "AS1"
        ],
        "turn_rating": "Excellent"
      },
      {
        "message": "For sure, he is a good player and good for defense. I am not a saints fan too much though, I don't like how they treat their cheerleards",
        "agent": "agent_2",
        "sentiment": "Curious to dive deeper",
        "knowledge_source": [
          "FS1"
        ],
        "turn_rating": "Excellent"
      },
      {
        "message": "Definitely odd how they have a rule that they cant eat with players.",
        "agent": "agent_1",
        "sentiment": "Surprised",
        "knowledge_source": [
          "FS1"
        ],
        "turn_rating": "Excellent"
      },
      {
        "message": "right, I feel that is sexist and why the  other 31 other teams don't say anything!",
        "agent": "agent_2",
        "sentiment": "Curious to dive deeper",
        "knowledge_source": [
          "FS1"
        ],
        "turn_rating": "Excellent"
      },
      {
        "message": "I am pretty sure the NFL is still a private business they can kind of do whatever they want.",
        "agent": "agent_1",
        "sentiment": "Curious to dive deeper",
        "knowledge_source": [
          "Personal Knowledge"
        ],
        "turn_rating": "Excellent"
      },
      {
        "message": "that is a good point, lol. Did you hear about the tracking chips they use in shoulder pads?",
        "agent": "agent_2",
        "sentiment": "Curious to dive deeper",
        "knowledge_source": [
          "FS1"
        ],
        "turn_rating": "Excellent"
      },
      {
        "message": "Something along those lines, it tracks there speed or something?",
        "agent": "agent_1",
        "sentiment": "Curious to dive deeper",
        "knowledge_source": [
          "FS1"
        ],
        "turn_rating": "Excellent"
      },
      {
        "message": "Yea it tracks all their movement and other data. pretty interesting! They must have been created by engineers making the big bucks",
        "agent": "agent_2",
        "sentiment": "Curious to dive deeper",
        "knowledge_source": [
          "FS1"
        ],
        "turn_rating": "Excellent"
      },
      {
        "message": "Funny you say that the average engineer has higher lifetimes earnings than an NFL player!",
        "agent": "agent_1",
        "sentiment": "Curious to dive deeper",
        "knowledge_source": [
          "FS1"
        ],
        "turn_rating": "Excellent"
      },
      {
        "message": "wow, I should have been an engineer instead of dreaming about playing in the NFL lol! Do you have a favorite college team?",
        "agent": "agent_2",
        "sentiment": "Curious to dive deeper",
        "knowledge_source": [
          "FS2"
        ],
        "turn_rating": "Excellent"
      },
      {
        "message": "I would have to say university of Iowa.",
        "agent": "agent_1",
        "sentiment": "Curious to dive deeper",
        "knowledge_source": [
          "FS3"
        ],
        "turn_rating": "Excellent"
      },
      {
        "message": "Me too, that is my Alma Mater! Did you hear about their locker rooms?",
        "agent": "agent_2",
        "sentiment": "Curious to dive deeper",
        "knowledge_source": [
          "FS2"
        ],
        "turn_rating": "Excellent"
      },
      {
        "message": "I heard they are pink, is that for breast cancer or something?",
        "agent": "agent_1",
        "sentiment": "Surprised",
        "knowledge_source": [
          "FS3"
        ],
        "turn_rating": "Excellent"
      },
      {
        "message": "That is true! That would make sense but they are for the visitors as a calming method. It is psychology 101, the color soothes and makes you relaxed",
        "agent": "agent_2",
        "sentiment": "Curious to dive deeper",
        "knowledge_source": [
          "FS2"
        ],
        "turn_rating": "Excellent"
      },
      {
        "message": "Wow, that is some next level stuff! Former patriots running back Benjarvus Green-Ellis has never fumbled a ball.",
        "agent": "agent_1",
        "sentiment": "Sad",
        "knowledge_source": [
          "FS3"
        ],
        "turn_rating": "Excellent"
      },
      {
        "message": "That is such a good feat he did. I feel all the running backs ever do now is fumble the ball. He needs to teach a clinic",
        "agent": "agent_2",
        "sentiment": "Curious to dive deeper",
        "knowledge_source": [
          "FS2"
        ],
        "turn_rating": "Excellent"
      },
      {
        "message": "Ya, even crazier is that average NFL game is only 11 minutes.",
        "agent": "agent_1",
        "sentiment": "Happy",
        "knowledge_source": [
          "FS1"
        ],
        "turn_rating": "Excellent"
      },
      {
        "message": "That is not a lot of time lol. It takes the game from start to finish like 3 hours lol",
        "agent": "agent_2",
        "sentiment": "Curious to dive deeper",
        "knowledge_source": [
          "FS1"
        ],
        "turn_rating": "Excellent"
      },
      {
        "message": "Exactly, well great chatting.",
        "agent": "agent_1",
        "sentiment": "Happy",
        "knowledge_source": [
          "Personal Knowledge"
        ],
        "turn_rating": "Excellent"
      },
      {
        "message": "You too, I hope your night is awesome!",
        "agent": "agent_2",
        "sentiment": "Curious to dive deeper",
        "knowledge_source": [
          "Personal Knowledge"
        ],
        "turn_rating": "Excellent"
      }
    ],
    "conversation_rating": {
      "agent_1": "Excellent",
      "agent_2": "Excellent"
    }
  },
  "t_cbefc817-cebe-4077-a010-8f304448887a": {
    "article_url": "http://www.washingtonpost.com/sports/2018/10/30/redskins-trade-safety-ha-ha-clinton-dix/",
    "config": "C",
    "content": [
      {
        "message": "Hello there, do you follow the NFL at all?",
        "agent": "agent_1",
        "sentiment": "Curious to dive deeper",
        "knowledge_source": [
          "FS1"
        ],
        "turn_rating": "Good"
      },
      {
        "message": "Kind of, but only in passing, I would not say I was an football expert.",
        "agent": "agent_2",
        "sentiment": "Neutral",
        "knowledge_source": [
          "FS2"
        ],
        "turn_rating": "Excellent"
      },
      {
        "message": "I am not an expert myself, but I follow enough to know what is going on, and I watch all my favorite teams games. ",
        "agent": "agent_1",
        "sentiment": "Curious to dive deeper",
        "knowledge_source": [
          "FS1"
        ],
        "turn_rating": "Good"
      },
      {
        "message": "What would be your favorite NFL teams?  Are they any good?",
        "agent": "agent_2",
        "sentiment": "Curious to dive deeper",
        "knowledge_source": [
          "FS1"
        ],
        "turn_rating": "Excellent"
      },
      {
        "message": "I like the Packers, they weren't very good this season, it was a bummer. ",
        "agent": "agent_1",
        "sentiment": "Curious to dive deeper",
        "knowledge_source": [
          "FS1"
        ],
        "turn_rating": "Good"
      },
      {
        "message": "I live in North East Ohio, I think fans around here would gladly swap the Packers records for the Browns.",
        "agent": "agent_2",
        "sentiment": "Sad",
        "knowledge_source": [
          "Personal Knowledge"
        ],
        "turn_rating": "Excellent"
      },
      {
        "message": "Yeah the Browns have had some tough times since I have been watching, much better season this one than last though. ",
        "agent": "agent_1",
        "sentiment": "Curious to dive deeper",
        "knowledge_source": [
          "FS1"
        ],
        "turn_rating": "Good"
      },
      {
        "message": "I guess there is always someone worse than yourself, just heard about the team that lost 222-0.  That must have hurt.",
        "agent": "agent_2",
        "sentiment": "Sad",
        "knowledge_source": [
          "FS2"
        ],
        "turn_rating": "Excellent"
      },
      {
        "message": "That sounds awful, I wonder how many Cumberland fans were still in the stands when that game ended?",
        "agent": "agent_1",
        "sentiment": "Curious to dive deeper",
        "knowledge_source": [
          "FS2"
        ],
        "turn_rating": "Good"
      },
      {
        "message": "Or if they came back the following week.  I guess you have to stick with your team through thick and thin, but that might have pushing the limit.",
        "agent": "agent_2",
        "sentiment": "Curious to dive deeper",
        "knowledge_source": [
          "FS2"
        ],
        "turn_rating": "Excellent"
      },
      {
        "message": "Yeah that is the test of a true fan, that you might be critical of the management, but you always stay a fan.",
        "agent": "agent_1",
        "sentiment": "Curious to dive deeper",
        "knowledge_source": [
          "FS3"
        ],
        "turn_rating": "Good"
      },
      {
        "message": "Would you be a true fan if you ended up in the court set up in the stadium of the Eagles.  In Europe they call those type of fans the Ultras.",
        "agent": "agent_2",
        "sentiment": "Sad",
        "knowledge_source": [
          "FS3",
          "Personal Knowledge"
        ],
        "turn_rating": "Excellent"
      },
      {
        "message": "Yeah I have heard a bit about some of the Ultras in European leagues and down in South America as well.  I'm a big fan of international football. ",
        "agent": "agent_1",
        "sentiment": "Curious to dive deeper",
        "knowledge_source": [
          "FS3"
        ],
        "turn_rating": "Good"
      },
      {
        "message": "What always amazes me is college football and its size, almost seem as big as professional football, I can't think of another amateur sport with that much of a following.",
        "agent": "agent_2",
        "sentiment": "Curious to dive deeper",
        "knowledge_source": [
          "FS3",
          "Personal Knowledge"
        ],
        "turn_rating": "Excellent"
      },
      {
        "message": "That is true and the size of the stadiums for college and even high school football is insane. ",
        "agent": "agent_1",
        "sentiment": "Curious to dive deeper",
        "knowledge_source": [
          "FS3"
        ],
        "turn_rating": "Good"
      },
      {
        "message": "I know, the high school football coach is a minor celebrity around here, I can't say that for any of the teachers.",
        "agent": "agent_2",
        "sentiment": "Surprised",
        "knowledge_source": [
          "FS3",
          "Personal Knowledge"
        ],
        "turn_rating": "Excellent"
      },
      {
        "message": "Yeah I think the highest paid people in most states are college coaches. ",
        "agent": "agent_1",
        "sentiment": "Curious to dive deeper",
        "knowledge_source": [
          "FS2"
        ],
        "turn_rating": "Good"
      },
      {
        "message": "Not sure how I feel about that.  I have to send two kids through college one day, with the high cost of college I'm not sure I want a portion going to the football coach.",
        "agent": "agent_2",
        "sentiment": "Sad",
        "knowledge_source": [
          "FS2",
          "Personal Knowledge"
        ],
        "turn_rating": "Excellent"
      },
      {
        "message": "Yeah its pretty crazy to me just how much it costs to attend college these days. ",
        "agent": "agent_1",
        "sentiment": "Curious to dive deeper",
        "knowledge_source": [
          "FS2"
        ],
        "turn_rating": "Good"
      },
      {
        "message": "Still  you kind of have to go.  If you want to be an engineer, at least one that has career earnings more then most football players.",
        "agent": "agent_2",
        "sentiment": "Surprised",
        "knowledge_source": [
          "FS1"
        ],
        "turn_rating": "Excellent"
      },
      {
        "message": "That is true, well it was nice talking with you today, I hope you have a good day!",
        "agent": "agent_1",
        "sentiment": "Happy",
        "knowledge_source": [
          "Personal Knowledge"
        ],
        "turn_rating": "Good"
      }
    ],
    "conversation_rating": {
      "agent_1": "Good",
      "agent_2": "Excellent"
    }
  },
  "t_45f6f254-c795-4a81-adc5-a5c8fdd83599": {
    "article_url": "https://www.washingtonpost.com/news/football-insider/wp/2018/08/22/kapri-bibbs-says-he-loves-having-adrian-peterson-as-a-teammate-this-man-is-a-role-model/",
    "config": "C",
    "content": [
      {
        "message": "Hello there, are you a fan of football?",
        "agent": "agent_1",
        "sentiment": "Curious to dive deeper",
        "knowledge_source": [
          "FS1"
        ],
        "turn_rating": "Good"
      },
      {
        "message": "I am a fan, what about you?",
        "agent": "agent_2",
        "sentiment": "Curious to dive deeper",
        "knowledge_source": [
          "FS1"
        ],
        "turn_rating": "Excellent"
      },
      {
        "message": "I am as well, did you watch the Super Bowl this past Sunday?",
        "agent": "agent_1",
        "sentiment": "Curious to dive deeper",
        "knowledge_source": [
          "FS1"
        ],
        "turn_rating": "Good"
      },
      {
        "message": "I did, I was rooting for the patriots, what about you? the game was really close and really defensive not sure if I liked it",
        "agent": "agent_2",
        "sentiment": "Curious to dive deeper",
        "knowledge_source": [
          "FS1"
        ],
        "turn_rating": "Excellent"
      },
      {
        "message": "Yeah I didn't like that it was so low scoring and mostly defense, it does not make for an exciting game.  I was partial to either, but I am impressed by the Patriots domination of the league the last 2 decades. ",
        "agent": "agent_1",
        "sentiment": "Curious to dive deeper",
        "knowledge_source": [
          "FS1"
        ],
        "turn_rating": "Good"
      },
      {
        "message": "Its actually the Superbowl with the fewest points scored, and the Patriots have done things right that is for sure, they used to have a great player called Benjarvus Green Ellis.",
        "agent": "agent_2",
        "sentiment": "Curious to dive deeper",
        "knowledge_source": [
          "FS1"
        ],
        "turn_rating": "Excellent"
      },
      {
        "message": "Yeah did you kow he never had a fumble in his entire career!?  That is very impressive. ",
        "agent": "agent_1",
        "sentiment": "Curious to dive deeper",
        "knowledge_source": [
          "FS1"
        ],
        "turn_rating": "Good"
      },
      {
        "message": "I know, that is really impressive! I bet only a few players have accomplished that, maybe he is the only one, did you know that ESPN won an emmy because of the creation of the first down line",
        "agent": "agent_2",
        "sentiment": "Curious to dive deeper",
        "knowledge_source": [
          "FS1"
        ],
        "turn_rating": "Excellent"
      },
      {
        "message": "Yeah that is an interesting fact.  I am trying to think if I can remember watching games before they put that yellow line up there. ",
        "agent": "agent_1",
        "sentiment": "Curious to dive deeper",
        "knowledge_source": [
          "FS1"
        ],
        "turn_rating": "Good"
      },
      {
        "message": "The yellow line has been there a long time and I think that the emmy is well deserved as it has definetely contributed with a lot to the game.",
        "agent": "agent_2",
        "sentiment": "Curious to dive deeper",
        "knowledge_source": [
          "FS1"
        ],
        "turn_rating": "Excellent"
      },
      {
        "message": "Yeah I think it has totally changed how people were able to watch and cheer, it makes so much of a difference. ",
        "agent": "agent_1",
        "sentiment": "Curious to dive deeper",
        "knowledge_source": [
          "FS1"
        ],
        "turn_rating": "Good"
      },
      {
        "message": "It does, I guess thats why games were so unfair in old times, there was a team that lost by 222 points ",
        "agent": "agent_2",
        "sentiment": "Curious to dive deeper",
        "knowledge_source": [
          "FS1"
        ],
        "turn_rating": "Excellent"
      },
      {
        "message": "Yeah isn't that crazy, I wonder if there were any defense playing that day at all!",
        "agent": "agent_1",
        "sentiment": "Curious to dive deeper",
        "knowledge_source": [
          "FS1"
        ],
        "turn_rating": "Good"
      },
      {
        "message": "I know, it seems like the other team was blind or they were all injured, another interesting fact is that bowlers made more than football players back in 1960",
        "agent": "agent_2",
        "sentiment": "Curious to dive deeper",
        "knowledge_source": [
          "FS1"
        ],
        "turn_rating": "Excellent"
      },
      {
        "message": "Yeah I thought that was pretty wild.  I guess if I got the chance to do it again, I would be a pro bowler in the 60's!",
        "agent": "agent_1",
        "sentiment": "Curious to dive deeper",
        "knowledge_source": [
          "FS1"
        ],
        "turn_rating": "Good"
      },
      {
        "message": "I guess thats a safer sport, football has proven to cause a lot of brain damage in players so thats not good.",
        "agent": "agent_2",
        "sentiment": "Curious to dive deeper",
        "knowledge_source": [
          "FS1"
        ],
        "turn_rating": "Excellent"
      },
      {
        "message": "Yeah it has, if you ever watch the movie Concussion, with Will Smith, it definitely makes you think twice about how much damage the sport does to ones body and brain most of all. ",
        "agent": "agent_1",
        "sentiment": "Curious to dive deeper",
        "knowledge_source": [
          "FS1"
        ],
        "turn_rating": "Good"
      },
      {
        "message": "I think ive seen that film before, I will google it later or maybe its available in Netflix, there is a crazy rules the New Orlans Saints have, its really sexist and rude in fact.",
        "agent": "agent_2",
        "sentiment": "Curious to dive deeper",
        "knowledge_source": [
          "FS2"
        ],
        "turn_rating": "Excellent"
      },
      {
        "message": "Yeah that rule seems so outdated and dumb.  I can't believe that is an actual rule. ",
        "agent": "agent_1",
        "sentiment": "Curious to dive deeper",
        "knowledge_source": [
          "FS1"
        ],
        "turn_rating": "Good"
      },
      {
        "message": "I know right, I mean cheerleaders could actually sue the team for something like that, its a rule that should be abolished",
        "agent": "agent_2",
        "sentiment": "Curious to dive deeper",
        "knowledge_source": [
          "FS2"
        ],
        "turn_rating": "Excellent"
      },
      {
        "message": "Yeah I couldn't agree more.  Well it was nice talking with you today, I hope you have a good day. ",
        "agent": "agent_1",
        "sentiment": "Curious to dive deeper",
        "knowledge_source": [
          "Personal Knowledge"
        ],
        "turn_rating": "Good"
      }
    ],
    "conversation_rating": {
      "agent_1": "Good",
      "agent_2": "Excellent"
    }
  },
  "t_ced5041a-f53e-424b-b99f-1dc9a64e0428": {
    "article_url": "https://www.washingtonpost.com/news/football-insider/wp/2018/08/22/kapri-bibbs-says-he-loves-having-adrian-peterson-as-a-teammate-this-man-is-a-role-model/",
    "config": "C",
    "content": [
      {
        "message": "Are you a NFL fan?",
        "agent": "agent_1",
        "sentiment": "Curious to dive deeper",
        "knowledge_source": [
          "FS1"
        ],
        "turn_rating": "Excellent"
      },
      {
        "message": "I am not. Are you?",
        "agent": "agent_2",
        "sentiment": "Curious to dive deeper",
        "knowledge_source": [
          "FS1",
          "Personal Knowledge"
        ],
        "turn_rating": "Passable"
      },
      {
        "message": "Yeah I enjoy watching the NFL.. I think there's 32 teams in the NFL.",
        "agent": "agent_1",
        "sentiment": "Neutral",
        "knowledge_source": [
          "FS1"
        ],
        "turn_rating": "Excellent"
      },
      {
        "message": "What is your favorite team? It is surprising how much the NFL has gained in popularity. In the 60s, top bowlers made twice a much as top football stars.",
        "agent": "agent_2",
        "sentiment": "Curious to dive deeper",
        "knowledge_source": [
          "FS1"
        ],
        "turn_rating": "Excellent"
      },
      {
        "message": "I really like the Titans. However, the quarterback is out with an injury. ",
        "agent": "agent_1",
        "sentiment": "Neutral",
        "knowledge_source": [
          "Personal Knowledge"
        ],
        "turn_rating": "Excellent"
      },
      {
        "message": "Oh, sorry to hear. I guess I am not into football because there are only 11  minutes of live gameplay.",
        "agent": "agent_2",
        "sentiment": "Surprised",
        "knowledge_source": [
          "FS2"
        ],
        "turn_rating": "Excellent"
      },
      {
        "message": "But it's 11 minutes if action!! The super bowl will be coming up soon..",
        "agent": "agent_1",
        "sentiment": "Neutral",
        "knowledge_source": [
          "FS2"
        ],
        "turn_rating": "Excellent"
      },
      {
        "message": "I hear it's the first Sunday in February. I might get together with some friends to socialize.",
        "agent": "agent_2",
        "sentiment": "Happy",
        "knowledge_source": [
          "FS2"
        ],
        "turn_rating": "Excellent"
      },
      {
        "message": "It sure is.. Usually the day after my birthday... The highest scoring game in football was 1916 Georgia Teach beat Cumberland 222-0.. They must have bad offense and defensive.",
        "agent": "agent_1",
        "sentiment": "Curious to dive deeper",
        "knowledge_source": [
          "FS1",
          "FS2"
        ],
        "turn_rating": "Excellent"
      },
      {
        "message": "Wow, how is that even possible? It's interesting how there is so much technology used these days in football.",
        "agent": "agent_2",
        "sentiment": "Surprised",
        "knowledge_source": [
          "FS1",
          "FS2"
        ],
        "turn_rating": "Excellent"
      },
      {
        "message": "Right.. Especially the graphics on television.. ",
        "agent": "agent_1",
        "sentiment": "Neutral",
        "knowledge_source": [
          "FS1"
        ],
        "turn_rating": "Excellent"
      },
      {
        "message": "I heard ESPN won an emmy for the superimposed yellow line",
        "agent": "agent_2",
        "sentiment": "Surprised",
        "knowledge_source": [
          "FS1"
        ],
        "turn_rating": "Excellent"
      },
      {
        "message": "I bet. That was brilliant!! I wonder if women can play in the NFL?",
        "agent": "agent_1",
        "sentiment": "Surprised",
        "knowledge_source": [
          "FS2"
        ],
        "turn_rating": "Excellent"
      },
      {
        "message": "I read that they actually can, if they can meet requirements. Sadly no women have yet.",
        "agent": "agent_2",
        "sentiment": "Sad",
        "knowledge_source": [
          "FS2"
        ],
        "turn_rating": "Excellent"
      },
      {
        "message": "This is nuts.. If a Saint's cheerleader is eating in a restaurant and a football player shows up they have to leave. They aren't allowed to eat at the same restaurant as the players. I wonder why?",
        "agent": "agent_1",
        "sentiment": "Curious to dive deeper",
        "knowledge_source": [
          "FS2"
        ],
        "turn_rating": "Excellent"
      },
      {
        "message": "Yes, it seems unfair that the cheerleaders have to leave and never the players.",
        "agent": "agent_2",
        "sentiment": "Sad",
        "knowledge_source": [
          "FS2"
        ],
        "turn_rating": "Excellent"
      },
      {
        "message": "Extremely sexist!!",
        "agent": "agent_1",
        "sentiment": "Disgusted",
        "knowledge_source": [
          "Personal Knowledge"
        ],
        "turn_rating": "Excellent"
      },
      {
        "message": "Indeed. I wonder how they can still get away with it.",
        "agent": "agent_2",
        "sentiment": "Disgusted",
        "knowledge_source": [
          "FS2",
          "Personal Knowledge"
        ],
        "turn_rating": "Excellent"
      },
      {
        "message": "I'm not sure. There is no good reason for that rule.",
        "agent": "agent_1",
        "sentiment": "Curious to dive deeper",
        "knowledge_source": [
          "Personal Knowledge"
        ],
        "turn_rating": "Excellent"
      },
      {
        "message": "And also it seems that being a football player may not be all it's cracked out to be. An engineer actually makes more in a lifetime!",
        "agent": "agent_2",
        "sentiment": "Surprised",
        "knowledge_source": [
          "FS2"
        ],
        "turn_rating": "Excellent"
      },
      {
        "message": "Right and their bodies probably aren't that banged up like a football player.",
        "agent": "agent_1",
        "sentiment": "Neutral",
        "knowledge_source": [
          "Personal Knowledge"
        ],
        "turn_rating": "Excellent"
      }
    ],
    "conversation_rating": {
      "agent_1": "Excellent",
      "agent_2": "Excellent"
    }
  },
  "t_a3259110-f985-400f-a68a-23bebb5e2433": {
    "article_url": "https://www.washingtonpost.com/news/football-insider/wp/2018/08/22/kapri-bibbs-says-he-loves-having-adrian-peterson-as-a-teammate-this-man-is-a-role-model/",
    "config": "C",
    "content": [
      {
        "message": "Hello there, do you follow the NFL at all?",
        "agent": "agent_1",
        "sentiment": "Curious to dive deeper",
        "knowledge_source": [
          "FS2"
        ],
        "turn_rating": "Excellent"
      },
      {
        "message": "I love the NFL. What about you?",
        "agent": "agent_2",
        "sentiment": "Curious to dive deeper",
        "knowledge_source": [
          "FS1",
          "Personal Knowledge"
        ],
        "turn_rating": "Excellent"
      },
      {
        "message": "I follow but mostly my favorite team, I do watch more during the playoffs I will say though.  How about you?",
        "agent": "agent_1",
        "sentiment": "Curious to dive deeper",
        "knowledge_source": [
          "FS2"
        ],
        "turn_rating": "Excellent"
      },
      {
        "message": "Same here. Who's your favorite team? Mine is the Bengals.",
        "agent": "agent_2",
        "sentiment": "Curious to dive deeper",
        "knowledge_source": [
          "FS1"
        ],
        "turn_rating": "Excellent"
      },
      {
        "message": "Nice! I used to play with the Bengals in tecmo super bowl all the time.  I'm a Packer fan. ",
        "agent": "agent_1",
        "sentiment": "Curious to dive deeper",
        "knowledge_source": [
          "FS2"
        ],
        "turn_rating": "Excellent"
      },
      {
        "message": "HAHA - I love tecmo super bowl. Did you know Iowa painted the opposing teams locker room pink?",
        "agent": "agent_2",
        "sentiment": "Surprised",
        "knowledge_source": [
          "FS1"
        ],
        "turn_rating": "Excellent"
      },
      {
        "message": "Yeah I heard about that, I wonder who gave the final ok for that to be done, I bet they weren't overly PC lol. ",
        "agent": "agent_1",
        "sentiment": "Curious to dive deeper",
        "knowledge_source": [
          "FS2"
        ],
        "turn_rating": "Excellent"
      },
      {
        "message": "Not too sure lol. The 1960's top bowlers made twice as much as the top NFL stars.",
        "agent": "agent_2",
        "sentiment": "Surprised",
        "knowledge_source": [
          "FS1"
        ],
        "turn_rating": "Excellent"
      },
      {
        "message": "That is so crazy, it just shows how much bigger the NFL has gotten since then. ",
        "agent": "agent_1",
        "sentiment": "Curious to dive deeper",
        "knowledge_source": [
          "FS2"
        ],
        "turn_rating": "Excellent"
      },
      {
        "message": "I agree. Bowlers probably don't make a whole lot these days.",
        "agent": "agent_2",
        "sentiment": "Surprised",
        "knowledge_source": [
          "FS1"
        ],
        "turn_rating": "Excellent"
      },
      {
        "message": "No not these days, but I still think it would be pretty sweet to make a living throwing those balls around, lots of women too lol. ",
        "agent": "agent_1",
        "sentiment": "Curious to dive deeper",
        "knowledge_source": [
          "FS2"
        ],
        "turn_rating": "Excellent"
      },
      {
        "message": "That would be pretty awesome. Gotta love the attention too. lol",
        "agent": "agent_2",
        "sentiment": "Surprised",
        "knowledge_source": [
          "FS1"
        ],
        "turn_rating": "Excellent"
      },
      {
        "message": "Oh yeah, greasy hands, thin crust frozen pizza, and lots of high life beer. ",
        "agent": "agent_1",
        "sentiment": "Curious to dive deeper",
        "knowledge_source": [
          "FS2"
        ],
        "turn_rating": "Excellent"
      },
      {
        "message": "LOL! The highest score ever in a football game was 222-0.",
        "agent": "agent_2",
        "sentiment": "Surprised",
        "knowledge_source": [
          "FS1"
        ],
        "turn_rating": "Excellent"
      },
      {
        "message": "Holy crap, I think I have read about that, oh Cumberland so sorry for you lol. ",
        "agent": "agent_1",
        "sentiment": "Curious to dive deeper",
        "knowledge_source": [
          "FS1"
        ],
        "turn_rating": "Excellent"
      },
      {
        "message": "Yea that is bad. Green-Ellis has never fumbled the football in his entire NFL career.",
        "agent": "agent_2",
        "sentiment": "Surprised",
        "knowledge_source": [
          "FS1"
        ],
        "turn_rating": "Excellent"
      },
      {
        "message": "That is very impressive, I wonder how many total carries he had?",
        "agent": "agent_1",
        "sentiment": "Curious to dive deeper",
        "knowledge_source": [
          "FS1"
        ],
        "turn_rating": "Excellent"
      },
      {
        "message": "Not sure on that, but I know he was a starter so I'd imagine a lot of carries.",
        "agent": "agent_2",
        "sentiment": "Surprised",
        "knowledge_source": [
          "FS1"
        ],
        "turn_rating": "Excellent"
      },
      {
        "message": "Yeah thats true he was so probably a decent amount you are right. ",
        "agent": "agent_1",
        "sentiment": "Curious to dive deeper",
        "knowledge_source": [
          "FS1"
        ],
        "turn_rating": "Excellent"
      },
      {
        "message": "In the NFL, there is no written rule against women playing.",
        "agent": "agent_2",
        "sentiment": "Surprised",
        "knowledge_source": [
          "FS2"
        ],
        "turn_rating": "Excellent"
      },
      {
        "message": "I think it would be super cool if a female player made a roster and got to see some real gametime.  Nice chatting with you today!",
        "agent": "agent_1",
        "sentiment": "Happy",
        "knowledge_source": [
          "FS2",
          "Personal Knowledge"
        ],
        "turn_rating": "Excellent"
      }
    ],
    "conversation_rating": {
      "agent_1": "Excellent",
      "agent_2": "Excellent"
    }
  },
  "t_21b905b4-f237-45e6-9e33-812f479a17aa": {
    "article_url": "https://www.washingtonpost.com/news/football-insider/wp/2018/08/22/kapri-bibbs-says-he-loves-having-adrian-peterson-as-a-teammate-this-man-is-a-role-model/",
    "config": "A",
    "content": [
      {
        "message": "Do you watch the NFL?",
        "agent": "agent_1",
        "sentiment": "Curious to dive deeper",
        "knowledge_source": [
          "FS2"
        ],
        "turn_rating": "Excellent"
      },
      {
        "message": "A little, you? I can't watch like i use to years ago so im not current.",
        "agent": "agent_2",
        "sentiment": "Curious to dive deeper",
        "knowledge_source": [
          "AS1",
          "Personal Knowledge"
        ],
        "turn_rating": "Excellent"
      },
      {
        "message": "Which of the 32 teams is your favorite?",
        "agent": "agent_1",
        "sentiment": "Curious to dive deeper",
        "knowledge_source": [
          "FS1",
          "FS2"
        ],
        "turn_rating": "Excellent"
      },
      {
        "message": "Well back in the day it was the Green Bay Packers. Not sure how they rank these days though. So it's the National Football league which consist of the afc and the nfc right?",
        "agent": "agent_2",
        "sentiment": "Curious to dive deeper",
        "knowledge_source": [
          "FS2",
          "Personal Knowledge"
        ],
        "turn_rating": "Excellent"
      },
      {
        "message": "Yep, 16 in each I think. I am a vikings fan. What are your thoughts on the saints",
        "agent": "agent_1",
        "sentiment": "Curious to dive deeper",
        "knowledge_source": [
          "FS2"
        ],
        "turn_rating": "Excellent"
      },
      {
        "message": "Nothing really like i said haven't watch in while. Why what do you know? I am aware that they plan to put tracking chips in player padding as well as the footballs. ",
        "agent": "agent_2",
        "sentiment": "Curious to dive deeper",
        "knowledge_source": [
          "FS2",
          "Personal Knowledge"
        ],
        "turn_rating": "Excellent"
      },
      {
        "message": "if their cheerleaders are eating at a restaurant and the players come, they have to leave, kind of sexist",
        "agent": "agent_1",
        "sentiment": "Curious to dive deeper",
        "knowledge_source": [
          "FS2"
        ],
        "turn_rating": "Excellent"
      },
      {
        "message": "I think so. Do you know in Austria Rugby is consider to be football? ",
        "agent": "agent_2",
        "sentiment": "Curious to dive deeper",
        "knowledge_source": [
          "FS1",
          "Personal Knowledge"
        ],
        "turn_rating": "Excellent"
      },
      {
        "message": "I did not know that, that is more brutal I think. I wonder if their actual gameplay lasts longer than the Nfls 11 minutes",
        "agent": "agent_1",
        "sentiment": "Curious to dive deeper",
        "knowledge_source": [
          "FS2"
        ],
        "turn_rating": "Excellent"
      },
      {
        "message": "So many commercials i guess because that's hard to believe. Do you know about the high school in Allen Texas?  ",
        "agent": "agent_2",
        "sentiment": "Curious to dive deeper",
        "knowledge_source": [
          "FS1",
          "Personal Knowledge"
        ],
        "turn_rating": "Excellent"
      },
      {
        "message": "For sure, what about that school?",
        "agent": "agent_1",
        "sentiment": "Curious to dive deeper",
        "knowledge_source": [
          "FS1"
        ],
        "turn_rating": "Excellent"
      },
      {
        "message": "There is a High School in Allen Texas that seats 18,000 ppl and cost 60 million to build. ",
        "agent": "agent_2",
        "sentiment": "Curious to dive deeper",
        "knowledge_source": [
          "FS1",
          "Personal Knowledge"
        ],
        "turn_rating": "Excellent"
      },
      {
        "message": "wow, I heard that a while ago. Waste of tax payer money. Do you have a favorite college team?",
        "agent": "agent_1",
        "sentiment": "Curious to dive deeper",
        "knowledge_source": [
          "FS1"
        ],
        "turn_rating": "Excellent"
      },
      {
        "message": "I don't i ever only watched Pro if given a chance. Is it much different?",
        "agent": "agent_2",
        "sentiment": "Curious to dive deeper",
        "knowledge_source": [
          "FS2",
          "Personal Knowledge"
        ],
        "turn_rating": "Excellent"
      },
      {
        "message": "Not too much, I am an Iowa Hawkeye fan, they paint the visiting locker room pink!",
        "agent": "agent_1",
        "sentiment": "Curious to dive deeper",
        "knowledge_source": [
          "FS1"
        ],
        "turn_rating": "Excellent"
      },
      {
        "message": "Haha, That might just make me mad and want to win even more. So how do you feel about the tracking chips they are about to start using in the pro's?",
        "agent": "agent_2",
        "sentiment": "Curious to dive deeper",
        "knowledge_source": [
          "FS2",
          "Personal Knowledge"
        ],
        "turn_rating": "Excellent"
      },
      {
        "message": "For sure it is supposed to calm them down lol. I heard about that, probably made my engineers who make more money than nfl players do in their lifetime",
        "agent": "agent_1",
        "sentiment": "Curious to dive deeper",
        "knowledge_source": [
          "FS1",
          "FS2"
        ],
        "turn_rating": "Excellent"
      },
      {
        "message": "Yeah i get that but give me the 10-15 and i'm out not the 40-50, you know! So do you know how long a regular season last? ",
        "agent": "agent_2",
        "sentiment": "Curious to dive deeper",
        "knowledge_source": [
          "FS2",
          "Personal Knowledge"
        ],
        "turn_rating": "Excellent"
      },
      {
        "message": "I dont know how long it lasts, how long?",
        "agent": "agent_1",
        "sentiment": "Curious to dive deeper",
        "knowledge_source": [
          "FS2"
        ],
        "turn_rating": "Excellent"
      },
      {
        "message": "I believe 17 weeks but every team gets a bye week so they play 16 games a season.",
        "agent": "agent_2",
        "sentiment": "Curious to dive deeper",
        "knowledge_source": [
          "FS2",
          "Personal Knowledge"
        ],
        "turn_rating": "Excellent"
      },
      {
        "message": "nice talking to you!",
        "agent": "agent_1",
        "sentiment": "Curious to dive deeper",
        "knowledge_source": [
          "Personal Knowledge"
        ],
        "turn_rating": "Excellent"
      }
    ],
    "conversation_rating": {
      "agent_1": "Excellent",
      "agent_2": "Excellent"
    }
  },
  "t_f5297c3e-d4fc-425e-a3f9-f3a231464d1d": {
    "article_url": "https://www.washingtonpost.com/news/early-lead/wp/2018/01/16/thursday-night-football-reportedly-could-be-on-the-move-to-abc/",
    "config": "A",
    "content": [
      {
        "message": "Hi Turker, are you a fan of NFL, if yes do you watch Thursday night football?",
        "agent": "agent_1",
        "sentiment": "Curious to dive deeper",
        "knowledge_source": [
          "AS1"
        ],
        "turn_rating": "Good"
      },
      {
        "message": "I am a fan, my Thursday nights wouldn't be the same withou that sacred sport, what about you?",
        "agent": "agent_2",
        "sentiment": "Happy",
        "knowledge_source": [
          "AS1"
        ],
        "turn_rating": "Excellent"
      },
      {
        "message": "I feel the same way, I like Thursday night football and I hope nothing change.",
        "agent": "agent_1",
        "sentiment": "Curious to dive deeper",
        "knowledge_source": [
          "AS1"
        ],
        "turn_rating": "Good"
      },
      {
        "message": "It seems like the Thursday packages isnt going anywhere so that is a good thin, did you know Disney is the owner of ABC and ESPN?",
        "agent": "agent_2",
        "sentiment": "Curious to dive deeper",
        "knowledge_source": [
          "AS1"
        ],
        "turn_rating": "Excellent"
      },
      {
        "message": "No I had no Idea, since Disney always had it own channel, they must have recently brought ABC and ESPN.",
        "agent": "agent_1",
        "sentiment": "Surprised",
        "knowledge_source": [
          "FS3"
        ],
        "turn_rating": "Good"
      },
      {
        "message": "Yeah seems like they are buying everything these days, Star Wars, Marvel and now those two channels as well",
        "agent": "agent_2",
        "sentiment": "Curious to dive deeper",
        "knowledge_source": [
          "AS1"
        ],
        "turn_rating": "Excellent"
      },
      {
        "message": "Wow, Disney doing good, I knew there was the Disney channel for many years, when I was small that was my favorite channel.",
        "agent": "agent_1",
        "sentiment": "Curious to dive deeper",
        "knowledge_source": [
          "AS1"
        ],
        "turn_rating": "Good"
      },
      {
        "message": "It was  great channel I liked it as well, crazy how much money TV moves and also how much money football moves, $900 million for Thursday night games alone",
        "agent": "agent_2",
        "sentiment": "Curious to dive deeper",
        "knowledge_source": [
          "AS1"
        ],
        "turn_rating": "Excellent"
      },
      {
        "message": "Wow it's amazing, did you know ESPN is laying off large numbers of workers?",
        "agent": "agent_1",
        "sentiment": "Curious to dive deeper",
        "knowledge_source": [
          "FS3"
        ],
        "turn_rating": "Good"
      },
      {
        "message": "No I didnt know that, its terrible, I wonder why, have you watched The Bing Bang Theory?",
        "agent": "agent_2",
        "sentiment": "Curious to dive deeper",
        "knowledge_source": [
          "AS2"
        ],
        "turn_rating": "Excellent"
      },
      {
        "message": "I used to, but not any more since they got older, after that seems like things wasn't the same.",
        "agent": "agent_1",
        "sentiment": "Curious to dive deeper",
        "knowledge_source": [
          "FS2"
        ],
        "turn_rating": "Good"
      },
      {
        "message": "Well its a really funny show, it has an average of 18 million viewers. The NBC has great series in it. ",
        "agent": "agent_2",
        "sentiment": "Curious to dive deeper",
        "knowledge_source": [
          "AS2"
        ],
        "turn_rating": "Excellent"
      },
      {
        "message": "Yes I read about the viewers, did you know that women has a chance to play in the nfl if they meet eligibility?",
        "agent": "agent_1",
        "sentiment": "Surprised",
        "knowledge_source": [
          "FS1"
        ],
        "turn_rating": "Good"
      },
      {
        "message": "I didnt know about that, what do you think about that rule? would you like to watch a woman in the NFL?",
        "agent": "agent_2",
        "sentiment": "Curious to dive deeper",
        "knowledge_source": [
          "FS1"
        ],
        "turn_rating": "Excellent"
      },
      {
        "message": "I don't think so, because this will change the entire paste of the game, I don't think 250 and 300 lbs menwould want to tackle women head on, I would like to see a WNFL, women only.",
        "agent": "agent_1",
        "sentiment": "Curious to dive deeper",
        "knowledge_source": [
          "FS1"
        ],
        "turn_rating": "Good"
      },
      {
        "message": "Yeah I dont think its a good sport to mix genres, do you know who Matt Patricia is?",
        "agent": "agent_2",
        "sentiment": "Curious to dive deeper",
        "knowledge_source": [
          "FS1"
        ],
        "turn_rating": "Excellent"
      },
      {
        "message": "No I don't have any Ideal, does she have something to do with the NfL?",
        "agent": "agent_1",
        "sentiment": "Curious to dive deeper",
        "knowledge_source": [
          "FS1"
        ],
        "turn_rating": "Good"
      },
      {
        "message": "Matt Patricia is a male lol, he is a rocket scientist and also a coach in the NFL",
        "agent": "agent_2",
        "sentiment": "Curious to dive deeper",
        "knowledge_source": [
          "FS1"
        ],
        "turn_rating": "Excellent"
      },
      {
        "message": "Wow, I feel a little embarrassed for not knowing that, first chance I get I will read upon him.",
        "agent": "agent_1",
        "sentiment": "Surprised",
        "knowledge_source": [
          "FS1"
        ],
        "turn_rating": "Good"
      },
      {
        "message": "Patricia its a girls name so don't worry its an honest mistake, he must be a really smart guy though being a rocket scientist and all",
        "agent": "agent_2",
        "sentiment": "Curious to dive deeper",
        "knowledge_source": [
          "FS1"
        ],
        "turn_rating": "Excellent"
      },
      {
        "message": "I thought it was a woman at first, did you know that only 11 minutes of live playtime in a nfl game?",
        "agent": "agent_1",
        "sentiment": "Curious to dive deeper",
        "knowledge_source": [
          "FS1"
        ],
        "turn_rating": "Good"
      },
      {
        "message": "No didn't know that, 11 minutes of live playtime doesn't seem right, anyways im getting kind of tired, its late so Im going to call it a night. ",
        "agent": "agent_2",
        "sentiment": "Surprised",
        "knowledge_source": [
          "FS1"
        ],
        "turn_rating": "Excellent"
      },
      {
        "message": "Yes you are right, it was nice chatting with you also, good night.",
        "agent": "agent_1",
        "sentiment": "Curious to dive deeper",
        "knowledge_source": [
          "FS1"
        ],
        "turn_rating": "Good"
      }
    ],
    "conversation_rating": {
      "agent_1": "Good",
      "agent_2": "Excellent"
    }
  },
  "t_ec70278b-2709-4911-9ab6-18b9272592e1": {
    "article_url": "https://www.washingtonpost.com/news/early-lead/wp/2018/01/16/thursday-night-football-reportedly-could-be-on-the-move-to-abc/",
    "config": "C",
    "content": [
      {
        "message": "did you know that Minnie Mouse's name is short for Minerva? haha that is weird",
        "agent": "agent_1",
        "sentiment": "Happy",
        "knowledge_source": [
          "FS3",
          "Personal Knowledge"
        ],
        "turn_rating": "Passable"
      },
      {
        "message": "I had no clue, I also didn't know Disney was founded by Roy Disney too",
        "agent": "agent_2",
        "sentiment": "Surprised",
        "knowledge_source": [
          "FS3"
        ],
        "turn_rating": "Passable"
      },
      {
        "message": "No I didn't know that, or that wall-e was named after Walter Elias Disney, I wonder if that is walt disney's son?",
        "agent": "agent_1",
        "sentiment": "Surprised",
        "knowledge_source": [
          "FS3"
        ],
        "turn_rating": "Good"
      },
      {
        "message": "I wonder too, I guess there is a lot of obscure Disney stuff like hidden mickey mouse images",
        "agent": "agent_2",
        "sentiment": "Surprised",
        "knowledge_source": [
          "FS3"
        ],
        "turn_rating": "Good"
      },
      {
        "message": "yes, I remember reading about how they put hidden images in their movies, I bet there is a blog or youtube channel that showcases a lot of it, very strange too that Bill Nye was a consultant for the Disney movie Flubber, I remember that movie was not good haha",
        "agent": "agent_1",
        "sentiment": "Curious to dive deeper",
        "knowledge_source": [
          "FS3"
        ],
        "turn_rating": "Good"
      },
      {
        "message": "Lol no and I don't think it was that scientifically accurate. I don't see why they didn't just put Bill Nye in the movie.",
        "agent": "agent_2",
        "sentiment": "Surprised",
        "knowledge_source": [
          "FS3"
        ],
        "turn_rating": "Good"
      },
      {
        "message": "haha that would have improved the movie for sure, I like Robin Williams too, that movie was just a real stinker, did you like Big Hero 6?",
        "agent": "agent_1",
        "sentiment": "Curious to dive deeper",
        "knowledge_source": [
          "Personal Knowledge"
        ],
        "turn_rating": "Good"
      },
      {
        "message": "Don't know much about Big Hero 6 besides all the toys they seem to sell, apparently it took a 55,000 core computer to render it",
        "agent": "agent_2",
        "sentiment": "Surprised",
        "knowledge_source": [
          "FS3"
        ],
        "turn_rating": "Good"
      },
      {
        "message": "Ya I was wondering about that, I thought the movie was only OK, there are definitely better Disney animated movies, but I'm old maybe I'm biased to the classics and not their newer stuff",
        "agent": "agent_1",
        "sentiment": "Curious to dive deeper",
        "knowledge_source": [
          "Personal Knowledge"
        ],
        "turn_rating": "Good"
      },
      {
        "message": "Well they have been making movies since 1923 so there is probably a lot better movies out there",
        "agent": "agent_2",
        "sentiment": "Neutral",
        "knowledge_source": [
          "FS3"
        ],
        "turn_rating": "Good"
      },
      {
        "message": "yes they have a long history, do you watch football at all? I know a little about it and I will be watching the superbowl, but I don't personally really care what happens with the teams",
        "agent": "agent_1",
        "sentiment": "Curious to dive deeper",
        "knowledge_source": [
          "Personal Knowledge"
        ],
        "turn_rating": "Good"
      },
      {
        "message": "Yea, i follow football, mostly the giants, it's hard to keep up with all 32 teams",
        "agent": "agent_2",
        "sentiment": "Neutral",
        "knowledge_source": [
          "FS1"
        ],
        "turn_rating": "Good"
      },
      {
        "message": "ya I agree, for me it seems kind of boring, and apparently there is, on average, only 11 minutes of actual gameplay in a given NFL game, that is like nothing",
        "agent": "agent_1",
        "sentiment": "Curious to dive deeper",
        "knowledge_source": [
          "FS1"
        ],
        "turn_rating": "Good"
      },
      {
        "message": "it's crazy how there is an average of 11 minutes of gameplay and 16 games a season",
        "agent": "agent_2",
        "sentiment": "Surprised",
        "knowledge_source": [
          "FS1"
        ],
        "turn_rating": "Good"
      },
      {
        "message": "yup, so not a lot of actual gameplay but lots of commercials and lots of watching men standing still waiting to hike the ball haha, I'll be thinking about that during the superbowl this year",
        "agent": "agent_1",
        "sentiment": "Curious to dive deeper",
        "knowledge_source": [
          "Personal Knowledge"
        ],
        "turn_rating": "Good"
      },
      {
        "message": "Lots of injuries and stats too. All the players have chips embedded in their shoulder pads ",
        "agent": "agent_2",
        "sentiment": "Neutral",
        "knowledge_source": [
          "FS1"
        ],
        "turn_rating": "Good"
      },
      {
        "message": "Yes I think that would be useful for tracking all kinds of stats, that's almost like a videogame at that point with the stats you could get, also weird that the average engineer makes more in their lifetime than the average NFL player",
        "agent": "agent_1",
        "sentiment": "Curious to dive deeper",
        "knowledge_source": [
          "FS1"
        ],
        "turn_rating": "Good"
      },
      {
        "message": "Well in the 60s top bowlers made more than football starts lol, I guess football careers are quite short",
        "agent": "agent_2",
        "sentiment": "Surprised",
        "knowledge_source": [
          "FS2"
        ],
        "turn_rating": "Good"
      },
      {
        "message": "ya that must be what it is, that is funny because today it is the complete reverse, also crazy that the NFL would allow a female player if she could meet the requirements, I think we will see a female NFL player in our lifetime",
        "agent": "agent_1",
        "sentiment": "Curious to dive deeper",
        "knowledge_source": [
          "FS1"
        ],
        "turn_rating": "Good"
      },
      {
        "message": "Yea since there is no rules against female players I can see one become a place kicker",
        "agent": "agent_2",
        "sentiment": "Neutral",
        "knowledge_source": [
          "FS1"
        ],
        "turn_rating": "Good"
      },
      {
        "message": "I was thinking that ya, nothing would stop them from becoming a kicker. I think a linebacker might be too much though, that would be a massive woman. haha",
        "agent": "agent_1",
        "sentiment": "Curious to dive deeper",
        "knowledge_source": [
          "Personal Knowledge"
        ],
        "turn_rating": "Good"
      }
    ],
    "conversation_rating": {
      "agent_1": "Good",
      "agent_2": "Good"
    }
  },
  "t_fb396e70-933c-451d-99ec-82aca1d2e0e4": {
    "article_url": "https://www.washingtonpost.com/news/early-lead/wp/2018/01/16/thursday-night-football-reportedly-could-be-on-the-move-to-abc/",
    "config": "B",
    "content": [
      {
        "message": "Did you know that Disney owns ABC as well as ESPN?",
        "agent": "agent_1",
        "sentiment": "Surprised",
        "knowledge_source": [
          "AS1"
        ],
        "turn_rating": "Excellent"
      },
      {
        "message": "I did. Do you watch football? ",
        "agent": "agent_2",
        "sentiment": "Curious to dive deeper",
        "knowledge_source": [
          "AS1"
        ],
        "turn_rating": "Good"
      },
      {
        "message": "Yes I do, I am a contributor to the number one ranking for viewership of Sunday Night Football. Do you?",
        "agent": "agent_1",
        "sentiment": "Happy",
        "knowledge_source": [
          "AS2"
        ],
        "turn_rating": "Excellent"
      },
      {
        "message": "I watch it sometimes. I don't usually watch Thursday night football though. ",
        "agent": "agent_2",
        "sentiment": "Curious to dive deeper",
        "knowledge_source": [
          "FS1",
          "Personal Knowledge"
        ],
        "turn_rating": "Good"
      },
      {
        "message": "Yeah, me neither, do you have a favorite sports team?",
        "agent": "agent_1",
        "sentiment": "Curious to dive deeper",
        "knowledge_source": [
          "FS1"
        ],
        "turn_rating": "Excellent"
      },
      {
        "message": "I do, I like the redskins. What about you?\n",
        "agent": "agent_2",
        "sentiment": "Curious to dive deeper",
        "knowledge_source": [
          "Personal Knowledge"
        ],
        "turn_rating": "Good"
      },
      {
        "message": "I like the Dallas Cowboys because I grew up there and luckily the cheerleaders aren't treated like the Saints cheerleaders where they are forbidden from eating in the same restaurants as the NFL players.",
        "agent": "agent_1",
        "sentiment": "Surprised",
        "knowledge_source": [
          "FS1"
        ],
        "turn_rating": "Excellent"
      },
      {
        "message": "Interesting. Apparently the average NFL game has only 11 minutes of live gameplay. ",
        "agent": "agent_2",
        "sentiment": "Curious to dive deeper",
        "knowledge_source": [
          "FS1"
        ],
        "turn_rating": "Good"
      },
      {
        "message": "THat's super short and yet I find myself devoting a whole afternoon or evening to watching the game. So the players don't technically have to be in real good shape then right?",
        "agent": "agent_1",
        "sentiment": "Curious to dive deeper",
        "knowledge_source": [
          "FS2"
        ],
        "turn_rating": "Excellent"
      },
      {
        "message": "Yeah, I usually go out. But I can believe that it is only 11 minutes. ",
        "agent": "agent_2",
        "sentiment": "Curious to dive deeper",
        "knowledge_source": [
          "FS1"
        ],
        "turn_rating": "Good"
      },
      {
        "message": "Yeah but they probably need time to play those expensive ads but where is all that money going if the average lifetime earnings of an engineer is higher than the earnings of a NFL player?",
        "agent": "agent_1",
        "sentiment": "Curious to dive deeper",
        "knowledge_source": [
          "FS1"
        ],
        "turn_rating": "Excellent"
      },
      {
        "message": "Yeah. I can believe that, engineers make good money in some places. ",
        "agent": "agent_2",
        "sentiment": "Curious to dive deeper",
        "knowledge_source": [
          "FS1"
        ],
        "turn_rating": "Good"
      },
      {
        "message": "I'd imagine petroleum engineers make a lot of money too. I have yet to see any female players play in the NFL even though there are no written rules against them from playing.",
        "agent": "agent_1",
        "sentiment": "Surprised",
        "knowledge_source": [
          "FS1"
        ],
        "turn_rating": "Excellent"
      },
      {
        "message": "Yeah, there were female players when I was in high school though.",
        "agent": "agent_2",
        "sentiment": "Curious to dive deeper",
        "knowledge_source": [
          "FS1"
        ],
        "turn_rating": "Good"
      },
      {
        "message": "Oh wow, did they have to meet the physical requirements or anything? Did the females share the same locker rooms as the males?",
        "agent": "agent_1",
        "sentiment": "Curious to dive deeper",
        "knowledge_source": [
          "FS1"
        ],
        "turn_rating": "Excellent"
      },
      {
        "message": "I'm not sure. Not when I was in school. The one player was a wide receiver. ",
        "agent": "agent_2",
        "sentiment": "Curious to dive deeper",
        "knowledge_source": [
          "FS1"
        ],
        "turn_rating": "Good"
      },
      {
        "message": "Oh ok. Like football, I also watch a lot of Disney movies, my favorite are the animations by Pixar, such as Wall-E, have you seen it?",
        "agent": "agent_1",
        "sentiment": "Happy",
        "knowledge_source": [
          "FS3"
        ],
        "turn_rating": "Excellent"
      },
      {
        "message": "I've watched some good Disney movies in my day. Minni is short for Minerva. ",
        "agent": "agent_2",
        "sentiment": "Curious to dive deeper",
        "knowledge_source": [
          "FS3"
        ],
        "turn_rating": "Good"
      },
      {
        "message": "I didn't know that, that's also not a common first name either. I wonder if there are people named after the character. Perhaps a pet or something.",
        "agent": "agent_1",
        "sentiment": "Happy",
        "knowledge_source": [
          "FS3"
        ],
        "turn_rating": "Excellent"
      },
      {
        "message": "Yeah, and apparently Bill Nye was a consultant for Flubber. ",
        "agent": "agent_2",
        "sentiment": "Curious to dive deeper",
        "knowledge_source": [
          "FS3"
        ],
        "turn_rating": "Good"
      },
      {
        "message": "Is that how Bill Nye got his big break? He was the consultant and then realized that he could also become an entertainer as well. I like watching him too!",
        "agent": "agent_1",
        "sentiment": "Happy",
        "knowledge_source": [
          "FS3"
        ],
        "turn_rating": "Excellent"
      }
    ],
    "conversation_rating": {
      "agent_1": "Excellent",
      "agent_2": "Good"
    }
  },
  "t_a44865eb-bcbb-43dc-8405-853cc9f1e06d": {
    "article_url": "https://www.washingtonpost.com/news/early-lead/wp/2018/01/16/thursday-night-football-reportedly-could-be-on-the-move-to-abc/",
    "config": "B",
    "content": [
      {
        "message": "Boy, I miss football season. I love ESPN's Monday night football offerings. What about you?",
        "agent": "agent_1",
        "sentiment": "Curious to dive deeper",
        "knowledge_source": [
          "AS1"
        ],
        "turn_rating": "Excellent"
      },
      {
        "message": "I don't really watch it though sometimes I inadvertently end up watching Thursday Night Football.",
        "agent": "agent_2",
        "sentiment": "Surprised",
        "knowledge_source": [
          "AS1"
        ],
        "turn_rating": "Passable"
      },
      {
        "message": "Ah, yes. During football season, it can be hard to not catch at least part of a game. Did you know ABC is the only one of the 4 major broadcast networks without a prime-time NFL game?",
        "agent": "agent_1",
        "sentiment": "Neutral",
        "knowledge_source": [
          "AS1"
        ],
        "turn_rating": "Excellent"
      },
      {
        "message": "I heard Disney owns ABC and ESPN so they are considering bidding on the CBS and NBC football package.",
        "agent": "agent_2",
        "sentiment": "Curious to dive deeper",
        "knowledge_source": [
          "AS1"
        ],
        "turn_rating": "Good"
      },
      {
        "message": "Yes. It would seem like a smart investment. Eight of the top 10 single telecasts were NFL games, including the Super Bowl LI, which was number 1. ",
        "agent": "agent_1",
        "sentiment": "Neutral",
        "knowledge_source": [
          "AS2"
        ],
        "turn_rating": "Excellent"
      },
      {
        "message": "ABC hasn't had prime time NFL since 2005, when it moved to ESPN. Is it still on ESPN? That would then make it more accessible to more people if it were on ABC.",
        "agent": "agent_2",
        "sentiment": "Curious to dive deeper",
        "knowledge_source": [
          "AS1"
        ],
        "turn_rating": "Good"
      },
      {
        "message": "It is on ESPN for now. But, ESPN is laying off large numbers of workers. It seems some NFL players do not love the idea of Thursday games though. Richard Sherman, who plays for the Seahawks, said it's too short if you've just played a Sunday game. He said your body is still sore.",
        "agent": "agent_1",
        "sentiment": "Neutral",
        "knowledge_source": [
          "AS3"
        ],
        "turn_rating": "Excellent"
      },
      {
        "message": "That makes sense. I did a Color Run last week and am still sore. Then again I'm not athletic. Haha!",
        "agent": "agent_2",
        "sentiment": "Surprised",
        "knowledge_source": [
          "AS3"
        ],
        "turn_rating": "Good"
      },
      {
        "message": "I can't imagine how sore they must be. An average NFL game only has 11 minutes of live gameplay! So few minutes for such pain!",
        "agent": "agent_1",
        "sentiment": "Surprised",
        "knowledge_source": [
          "FS1"
        ],
        "turn_rating": "Excellent"
      },
      {
        "message": "Right, and that's part of the reason football doesn't interest me, not a lot of live gameplay. I also get lost sometimes. The superimposed yellow line helps out a bit. ESPN won an emmy for that.",
        "agent": "agent_2",
        "sentiment": "Curious to dive deeper",
        "knowledge_source": [
          "FS2"
        ],
        "turn_rating": "Good"
      },
      {
        "message": "They deserved it! That really helped me! It looks a little cartoonish, but hey, I love cartoons, especially Disney!",
        "agent": "agent_1",
        "sentiment": "Neutral",
        "knowledge_source": [
          "FS3"
        ],
        "turn_rating": "Excellent"
      },
      {
        "message": "Me too! My favorite character is Minnie. I don't really like her full name, Minerva.",
        "agent": "agent_2",
        "sentiment": "Surprised",
        "knowledge_source": [
          "FS3"
        ],
        "turn_rating": "Good"
      },
      {
        "message": "They are so clever with their names! Did you know that Wall-E was named as a tip of the hat to Walter Elias Disney?",
        "agent": "agent_1",
        "sentiment": "Surprised",
        "knowledge_source": [
          "FS3"
        ],
        "turn_rating": "Excellent"
      },
      {
        "message": "Oh, I could have figured that out but I didn't haha! Wall E is so cute. Have you found any hidden mickey mouse images in other disney films?",
        "agent": "agent_2",
        "sentiment": "Curious to dive deeper",
        "knowledge_source": [
          "FS3"
        ],
        "turn_rating": "Good"
      },
      {
        "message": "I haven't...yet! I just got clued into that subculture recently. I wonder if there are hidden images all the way back to the company's founding, back on October 16, 1923? I may have a lot of catching up to do!",
        "agent": "agent_1",
        "sentiment": "Happy",
        "knowledge_source": [
          "FS3"
        ],
        "turn_rating": "Excellent"
      },
      {
        "message": "Yeah, me too. Gives me a reason to rewatch everything. Wonder if there are any in Big Hero 6. I haven't seen that but it was made using a 55,000 core supercomputer.",
        "agent": "agent_2",
        "sentiment": "Curious to dive deeper",
        "knowledge_source": [
          "FS3"
        ],
        "turn_rating": "Good"
      },
      {
        "message": "They really do use technology, don't they? They even got Bill Nye to be a science consultant for Flubber! They've come a long way since 1923!",
        "agent": "agent_1",
        "sentiment": "Surprised",
        "knowledge_source": [
          "FS3"
        ],
        "turn_rating": "Excellent"
      },
      {
        "message": "And they have grown to 14 theme parks aroud the world. I've only been to one!",
        "agent": "agent_2",
        "sentiment": "Surprised",
        "knowledge_source": [
          "FS3"
        ],
        "turn_rating": "Good"
      },
      {
        "message": "Who would have guess that from their start in animation they would branch out to theme parks, live action film, and even sort of the NFL!",
        "agent": "agent_1",
        "sentiment": "Neutral",
        "knowledge_source": [
          "FS3"
        ],
        "turn_rating": "Excellent"
      },
      {
        "message": "Yeah, I bet their merchandise is a big part of it too. I love to collect it.",
        "agent": "agent_2",
        "sentiment": "Happy",
        "knowledge_source": [
          "FS3"
        ],
        "turn_rating": "Good"
      },
      {
        "message": "I forgot all about the merchandise! I wonder if there are any Minnie Mouse/NFL crossover dolls?",
        "agent": "agent_1",
        "sentiment": "Curious to dive deeper",
        "knowledge_source": [
          "FS3"
        ],
        "turn_rating": "Excellent"
      },
      {
        "message": "Haha, there should be. I feel like there are? Or maybe I'm thinking of the NFL potato head I have. Speaking of which, time to clean up a bit. See you!",
        "agent": "agent_2",
        "sentiment": "Happy",
        "knowledge_source": [
          "FS3"
        ],
        "turn_rating": "Good"
      }
    ],
    "conversation_rating": {
      "agent_1": "Excellent",
      "agent_2": "Good"
    }
  },
  "t_369cf3a0-bb67-4304-8a69-ce81a72d4667": {
    "article_url": "https://www.washingtonpost.com/news/early-lead/wp/2018/01/17/add-fox-to-the-list-of-networks-that-reportedly-want-thursday-night-football/",
    "config": "C",
    "content": [
      {
        "message": "Good Morning!  Hope your day is going well",
        "agent": "agent_1",
        "sentiment": "Happy",
        "knowledge_source": [
          "Personal Knowledge"
        ],
        "turn_rating": "Good"
      },
      {
        "message": "It is going well.  I'm considering catching a movie - what will you do today?",
        "agent": "agent_2",
        "sentiment": "Happy",
        "knowledge_source": [
          "FS3"
        ],
        "turn_rating": "Excellent"
      },
      {
        "message": "I'm working today, looking forward to the weekend and some relaxation.  Too bad football season is over - it's fun to waste away a Sunday watching football!",
        "agent": "agent_1",
        "sentiment": "Curious to dive deeper",
        "knowledge_source": [
          "FS1",
          "Personal Knowledge"
        ],
        "turn_rating": "Good"
      },
      {
        "message": "I agree - Patriots did their job - too bad for the Rams. I think I'll catch a Disney movie - the Ralph and the Internet sounds good - that's a sequel to a movie that was in the works for a long time!",
        "agent": "agent_2",
        "sentiment": "Happy",
        "knowledge_source": [
          "FS1",
          "FS3"
        ],
        "turn_rating": "Excellent"
      },
      {
        "message": "Yep, not a fan of either team, but the Patriots are amazing - probably wont see a run like this again (and they're not done!).  My kids saw Wreck It Ralph 2 and loved it, Disney does a good job",
        "agent": "agent_1",
        "sentiment": "Curious to dive deeper",
        "knowledge_source": [
          "FS1",
          "FS3",
          "Personal Knowledge"
        ],
        "turn_rating": "Excellent"
      },
      {
        "message": "Can the Patriots keep it up forever, that's the key - I think the risks of football are a bit high, however. I'm glad Disney keeps at it. Of course Disneyland, all the hype and all the merchandise, makes movie-making well worth it.",
        "agent": "agent_2",
        "sentiment": "Happy",
        "knowledge_source": [
          "FS1",
          "FS3"
        ],
        "turn_rating": "Excellent"
      },
      {
        "message": "Tom Brady & Bill Bilichek will keep going forever!  Neither wants to be proven that they cant win without the other.  Disney movies are starting to rehash the classics, but like you said - with all the merch, how can you blame them?!?!",
        "agent": "agent_1",
        "sentiment": "Curious to dive deeper",
        "knowledge_source": [
          "FS1",
          "FS3",
          "Personal Knowledge"
        ],
        "turn_rating": "Good"
      },
      {
        "message": "Did you ever wonder how TV gets all those great shots of plays at the football games - apparently they use tracking chips embedded in shoulder pads - yikes, someone is always watching you! I liked that commercial about the guy going to heaven and getting the new car from his grandpa - then he woke up and was in his cubicle at work and someone had Heimleched him - so funny!",
        "agent": "agent_2",
        "sentiment": "Happy",
        "knowledge_source": [
          "FS2",
          "Personal Knowledge"
        ],
        "turn_rating": "Excellent"
      },
      {
        "message": "I've heard about the tracking chips in the pads / on players and I wonder why they don't put a chip in the ball so they know when it breaks the plain of the End Zone?  I don't think I've seen the commercial you mention - was it on during the SB?",
        "agent": "agent_1",
        "sentiment": "Curious to dive deeper",
        "knowledge_source": [
          "FS1",
          "FS2",
          "Personal Knowledge"
        ],
        "turn_rating": "Good"
      },
      {
        "message": "Good idea about the end zone. The commercial was in the Super Bowl and cracked me up because when the guy recovered after being apparently gone for a bit - it was back to work  - and he really wanted the car! So funny!",
        "agent": "agent_2",
        "sentiment": "Happy",
        "knowledge_source": [
          "FS2",
          "Personal Knowledge"
        ],
        "turn_rating": "Excellent"
      },
      {
        "message": "I guess I tuned out the commercials like I tuned out most of the SB game....  and our game of squares was terrible! ",
        "agent": "agent_1",
        "sentiment": "Curious to dive deeper",
        "knowledge_source": [
          "FS2",
          "Personal Knowledge"
        ],
        "turn_rating": "Good"
      },
      {
        "message": "Sounds like you are a big fan - funny fact, an average engineer makes more in his lifetime than the average pro football player - I think engineering is safer.",
        "agent": "agent_2",
        "sentiment": "Happy",
        "knowledge_source": [
          "FS2",
          "FS3"
        ],
        "turn_rating": "Excellent"
      },
      {
        "message": "That doesn't surprise me at all, given the average career in the NFL is less than 3 years and while the superstars make a ton, the average guy doesn't",
        "agent": "agent_1",
        "sentiment": "Curious to dive deeper",
        "knowledge_source": [
          "FS2",
          "Personal Knowledge"
        ],
        "turn_rating": "Good"
      },
      {
        "message": "I think that the political controversies of the past few years hasn't helped the sport too much - some people just want to watch folks play ball. I see the Patriots owner is in trouble today - so that's another negative out there.  Back to Disney - are there any animation films up for oscars this year?",
        "agent": "agent_2",
        "sentiment": "Curious to dive deeper",
        "knowledge_source": [
          "FS2",
          "FS3",
          "Personal Knowledge"
        ],
        "turn_rating": "Excellent"
      },
      {
        "message": "I heard about the massage parlor thing on the radio - shocking!!!  I think Ralph Breaks the Internet is up for an Oscar.  Isle of Dogs will win, I think",
        "agent": "agent_1",
        "sentiment": "Curious to dive deeper",
        "knowledge_source": [
          "FS3",
          "Personal Knowledge"
        ],
        "turn_rating": "Excellent"
      },
      {
        "message": "Isn't the Incredibles 2 movie out there as well? My kids saw it and liked it - sounds like it had some dark moments too - maybe beyond little kids ages. Speaking of football salaries -a fun fact - in the 60's a professional bowler made more than an NFL player.",
        "agent": "agent_2",
        "sentiment": "Happy",
        "knowledge_source": [
          "FS2",
          "FS3"
        ],
        "turn_rating": "Excellent"
      },
      {
        "message": "My kids like Incredibles 2 too - I just realized my kids see many movies without me....  I wonder how much money top pro bowlers make?  Most of the professional athletes didn't make much money until the TV revenue started rolling in and popularity of the superstars",
        "agent": "agent_1",
        "sentiment": "Curious to dive deeper",
        "knowledge_source": [
          "FS1",
          "FS3",
          "Personal Knowledge"
        ],
        "turn_rating": "Good"
      },
      {
        "message": "I'm sure TV had a lot to do with it. Another fun fact - the highest scoring game was in 1916 when Georgia Tech defeated Cumberland 222 to 0. Ouch.  Poor coach!",
        "agent": "agent_2",
        "sentiment": "Happy",
        "knowledge_source": [
          "FS1"
        ],
        "turn_rating": "Excellent"
      },
      {
        "message": "Talk about a blow out!  Cumberland folded it's program after that game I bet....  ",
        "agent": "agent_1",
        "sentiment": "Surprised",
        "knowledge_source": [
          "FS1",
          "Personal Knowledge"
        ],
        "turn_rating": "Good"
      },
      {
        "message": "I bet the coach changed careers after that - how can you carry on with that on your resume. I guess this will be turn 10 - right? Should we wrap it up? Hope you have a good day if that's true. ",
        "agent": "agent_2",
        "sentiment": "Happy",
        "knowledge_source": [
          "FS2",
          "Personal Knowledge"
        ],
        "turn_rating": "Excellent"
      },
      {
        "message": "Great chatting with you - have a great day!",
        "agent": "agent_1",
        "sentiment": "Happy",
        "knowledge_source": [
          "Personal Knowledge"
        ],
        "turn_rating": "Excellent"
      }
    ],
    "conversation_rating": {
      "agent_1": "Excellent",
      "agent_2": "Excellent"
    }
  },
  "t_58b5262d-22ab-4dc8-a0ff-96316174b53d": {
    "article_url": "https://www.washingtonpost.com/news/arts-and-entertainment/wp/2018/03/31/the-five-kinds-of-reactions-to-the-roseanne-reboot-across-the-political-spectrum/",
    "config": "D",
    "content": [
      {
        "message": "The Roseanne reboot did not last long did it?",
        "agent": "agent_1",
        "sentiment": "Neutral",
        "knowledge_source": [
          "AS1"
        ],
        "turn_rating": "Excellent"
      },
      {
        "message": "Not with her on it.  I heard it is still going, but maybe under a different name.",
        "agent": "agent_2",
        "sentiment": "Neutral",
        "knowledge_source": [
          "AS1",
          "Personal Knowledge"
        ],
        "turn_rating": "Good"
      },
      {
        "message": "The original show was kind of good.  It was not \"California\" pretty, but showed middle class. Unusual for the day.\n",
        "agent": "agent_1",
        "sentiment": "Happy",
        "knowledge_source": [
          "AS1"
        ],
        "turn_rating": "Excellent"
      },
      {
        "message": "Very much so, it also showed real struggles, which didnt happen much either.",
        "agent": "agent_2",
        "sentiment": "Neutral",
        "knowledge_source": [
          "AS1",
          "Personal Knowledge"
        ],
        "turn_rating": "Excellent"
      },
      {
        "message": "I suppose the unreal part of the show is the way we all get to comment.  Sara Silverman \"loved\" the reboot. There are many others.",
        "agent": "agent_1",
        "sentiment": "Neutral",
        "knowledge_source": [
          "AS3"
        ],
        "turn_rating": "Excellent"
      },
      {
        "message": "Everyone has the right to their opinion.  Sometimes it is just best for those in the public eye to be careful how they state theirs.",
        "agent": "agent_2",
        "sentiment": "Curious to dive deeper",
        "knowledge_source": [
          "AS3",
          "Personal Knowledge"
        ],
        "turn_rating": "Excellent"
      },
      {
        "message": "So, Rosanne was a trump supporter, the sister was not (on the show).  Do you think that the portrayal of trump supporters was unreal in some way?",
        "agent": "agent_1",
        "sentiment": "Happy",
        "knowledge_source": [
          "AS4"
        ],
        "turn_rating": "Excellent"
      },
      {
        "message": "I didn't watch it.  But i heard that the portrayal caused some problems, because it treated politics as irrelevant.",
        "agent": "agent_2",
        "sentiment": "Neutral",
        "knowledge_source": [
          "AS4"
        ],
        "turn_rating": "Excellent"
      },
      {
        "message": "Irrelevant must be a hollywood buzzword.  South park, a leader in irrelevance, aired a spoof of family guy, a show about irrelevance.  It makes my whole argument irrelevant.",
        "agent": "agent_1",
        "sentiment": "Neutral",
        "knowledge_source": [
          "FS3"
        ],
        "turn_rating": "Excellent"
      },
      {
        "message": "I wonder if that made the flowers they got from the Simpsons crew.... irrelevant..  LOL",
        "agent": "agent_2",
        "sentiment": "Neutral",
        "knowledge_source": [
          "FS3"
        ],
        "turn_rating": "Excellent"
      },
      {
        "message": "It might have.  I can not remember the episode of Simpsons where Bart neither appears or is mentioned.  Do you know what that one was about?",
        "agent": "agent_1",
        "sentiment": "Neutral",
        "knowledge_source": [
          "FS3"
        ],
        "turn_rating": "Excellent"
      },
      {
        "message": "I dont, honestly I dont even recall that episode.  There are so many of them.",
        "agent": "agent_2",
        "sentiment": "Neutral",
        "knowledge_source": [
          "FS3",
          "Personal Knowledge"
        ],
        "turn_rating": "Good"
      },
      {
        "message": "Yes.  There are so many.  The ideas are repeating.  There are over 750 episodes of pokeman, thats 50 a year for 16 years.  Some times you have to end a show when its time.",
        "agent": "agent_1",
        "sentiment": "Neutral",
        "knowledge_source": [
          "FS3"
        ],
        "turn_rating": "Excellent"
      },
      {
        "message": "Yeah, like 15 years ago....  lol",
        "agent": "agent_2",
        "sentiment": "Neutral",
        "knowledge_source": [
          "FS3"
        ],
        "turn_rating": "Excellent"
      },
      {
        "message": "I always wondered who narrated Thomas the Tank Engine.  that was a nice relaxing show.  Those troublesome trucks are at it again.",
        "agent": "agent_1",
        "sentiment": "Neutral",
        "knowledge_source": [
          "FS3"
        ],
        "turn_rating": "Excellent"
      },
      {
        "message": "Well you might recognize some voices, Ringo Star and Alec Baldwin each did 52 episodes.",
        "agent": "agent_2",
        "sentiment": "Neutral",
        "knowledge_source": [
          "FS3"
        ],
        "turn_rating": "Excellent"
      },
      {
        "message": "Then there was George Carlin and the seven words you can never say. ",
        "agent": "agent_1",
        "sentiment": "Happy",
        "knowledge_source": [
          "FS3"
        ],
        "turn_rating": "Excellent"
      },
      {
        "message": "I love Carlins explanation of the F word as all parts of speech.",
        "agent": "agent_2",
        "sentiment": "Neutral",
        "knowledge_source": [
          "FS3"
        ],
        "turn_rating": "Good"
      },
      {
        "message": "That is a classic thing.  He has done a lot over the years.  Do you suppose he would like the 3 horizontal lines for menu items being called a hamburger icon?  Carlin might not have like computers.",
        "agent": "agent_1",
        "sentiment": "Neutral",
        "knowledge_source": [
          "FS2"
        ],
        "turn_rating": "Excellent"
      },
      {
        "message": "Yeah, I just call that the menu button.  I dont know where hamburger came from.",
        "agent": "agent_2",
        "sentiment": "Neutral",
        "knowledge_source": [
          "FS3"
        ],
        "turn_rating": "Excellent"
      },
      {
        "message": "Hamburgers cause me joy.  Constant novelty from clicking links cause addiction.  Maybe there need be no other relation.",
        "agent": "agent_1",
        "sentiment": "Happy",
        "knowledge_source": [
          "FS2"
        ],
        "turn_rating": "Excellent"
      }
    ],
    "conversation_rating": {
      "agent_1": "Excellent",
      "agent_2": "Excellent"
    }
  },
  "t_b0f8601a-cd27-4492-bbfa-efbf0eea8c73": {
    "article_url": "https://www.washingtonpost.com/news/arts-and-entertainment/wp/2018/03/31/the-five-kinds-of-reactions-to-the-roseanne-reboot-across-the-political-spectrum/",
    "config": "A",
    "content": [
      {
        "message": "How do you feel about internet use these days?",
        "agent": "agent_1",
        "sentiment": "Neutral",
        "knowledge_source": [
          "Personal Knowledge"
        ],
        "turn_rating": "Good"
      },
      {
        "message": "It is very necessary for communication purpose, to known anything happening in the different part of the world. Over all, It is very good.",
        "agent": "agent_2",
        "sentiment": "Happy",
        "knowledge_source": [
          "FS2"
        ],
        "turn_rating": "Good"
      },
      {
        "message": "Did you know that people can become addicted to clicking links on the internet because of the constant novelty?",
        "agent": "agent_1",
        "sentiment": "Curious to dive deeper",
        "knowledge_source": [
          "FS2"
        ],
        "turn_rating": "Good"
      },
      {
        "message": "Yes. We use it whenever necessary otherwise we suffer from it. Online shopping is biggest revenue for all companies through internet.",
        "agent": "agent_2",
        "sentiment": "Happy",
        "knowledge_source": [
          "FS2"
        ],
        "turn_rating": "Good"
      },
      {
        "message": "That's interesting to think about. Did you know that the library of Alexandria has a saved copy of the internet in case it all falls apart? I wonder what that looks like. What medium do you think it's saved in?",
        "agent": "agent_1",
        "sentiment": "Curious to dive deeper",
        "knowledge_source": [
          "FS3"
        ],
        "turn_rating": "Good"
      },
      {
        "message": "I have no idea about it. ",
        "agent": "agent_2",
        "sentiment": "Surprised",
        "knowledge_source": [
          "Personal Knowledge"
        ],
        "turn_rating": "Passable"
      },
      {
        "message": "Seems like you'd need something pretty big to save a copy of the whole internet! I think yesterday was the anniversary of it's invention wasn't it? I though I saw that on Google.",
        "agent": "agent_1",
        "sentiment": "Curious to dive deeper",
        "knowledge_source": [
          "Personal Knowledge"
        ],
        "turn_rating": "Good"
      },
      {
        "message": "Mobile internet connectivity played an important in access the internet in the recent years. Smartphone play a major role in it.",
        "agent": "agent_2",
        "sentiment": "Happy",
        "knowledge_source": [
          "FS2"
        ],
        "turn_rating": "Good"
      },
      {
        "message": "How that all works is crazy to me, wireless internet still blows my mind. Did you know that you can get 3g cell service at the top of mount everest??",
        "agent": "agent_1",
        "sentiment": "Curious to dive deeper",
        "knowledge_source": [
          "FS2"
        ],
        "turn_rating": "Good"
      },
      {
        "message": "It is very interesting. Email is the important communication service which is available in Internet. Now days postal service is reduced due to it.",
        "agent": "agent_2",
        "sentiment": "Happy",
        "knowledge_source": [
          "FS2"
        ],
        "turn_rating": "Good"
      },
      {
        "message": "I wonder if that's a good or a bad thing ultimately? I know there are a lot of jobs that people aren't interested in having nowadays I wonder if mail carrier is one of them? Also less paper is probably a good thing too right?",
        "agent": "agent_1",
        "sentiment": "Curious to dive deeper",
        "knowledge_source": [
          "Personal Knowledge"
        ],
        "turn_rating": "Good"
      },
      {
        "message": "Some people stopped reading newspaper, they simply using app for news also. Ordering food through internet. Data sharing is the main feature in the internet. We able to send file to friends, staff etc...",
        "agent": "agent_2",
        "sentiment": "Happy",
        "knowledge_source": [
          "FS2"
        ],
        "turn_rating": "Good"
      },
      {
        "message": "That's interesting, and since everyone carries phones around these days all those things are easy to do",
        "agent": "agent_1",
        "sentiment": "Curious to dive deeper",
        "knowledge_source": [
          "Personal Knowledge"
        ],
        "turn_rating": "Good"
      },
      {
        "message": "Yes. Television is a mass medium for advertising and entertainment. It earns largest revenue through ads only.",
        "agent": "agent_2",
        "sentiment": "Happy",
        "knowledge_source": [
          "FS3"
        ],
        "turn_rating": "Passable"
      },
      {
        "message": "I wonder how that's been affected by netflix these days. ",
        "agent": "agent_1",
        "sentiment": "Neutral",
        "knowledge_source": [
          "Personal Knowledge"
        ],
        "turn_rating": "Good"
      },
      {
        "message": "Lot of changes in size and technology of television, After second world war only black and white television are available. TV serial are very famous and it has large number of fans.",
        "agent": "agent_2",
        "sentiment": "Happy",
        "knowledge_source": [
          "FS3"
        ],
        "turn_rating": "Not Good"
      },
      {
        "message": "There are a lot of long running shows on TV still surprisingly. Did you know there are over 750 episodes of Pokemon?",
        "agent": "agent_1",
        "sentiment": "Curious to dive deeper",
        "knowledge_source": [
          "FS3"
        ],
        "turn_rating": "Good"
      },
      {
        "message": "Pokemon is like of most of kids. In early stage, heavy cathode tube can be replaced by the flat panel technology, LCD. There are so many development.",
        "agent": "agent_2",
        "sentiment": "Surprised",
        "knowledge_source": [
          "FS3"
        ],
        "turn_rating": "Not Good"
      },
      {
        "message": "Tv has changed a lot these days you're right! I still remember having a giant heavy TV growing up, and now they are so flat and light!",
        "agent": "agent_1",
        "sentiment": "Curious to dive deeper",
        "knowledge_source": [
          "Personal Knowledge"
        ],
        "turn_rating": "Good"
      },
      {
        "message": "TV composed of multiple internal circuits include the turner for receiving the decoder for broadcast signals. Now we are using Digital technology, via internet also.",
        "agent": "agent_2",
        "sentiment": "Happy",
        "knowledge_source": [
          "FS3"
        ],
        "turn_rating": "Not Good"
      },
      {
        "message": "That's true I remember when the converter boxes were a big seller. Did you ever watch That 70's Show?",
        "agent": "agent_1",
        "sentiment": "Curious to dive deeper",
        "knowledge_source": [
          "FS3",
          "Personal Knowledge"
        ],
        "turn_rating": "Good"
      },
      {
        "message": "I had no chance to see it. Very nice chatting with you. Have a great day.",
        "agent": "agent_2",
        "sentiment": "Surprised",
        "knowledge_source": [
          "Personal Knowledge"
        ],
        "turn_rating": "Passable"
      },
      {
        "message": "Nice chat! Have a good day",
        "agent": "agent_1",
        "sentiment": "Neutral",
        "knowledge_source": [
          "Personal Knowledge"
        ],
        "turn_rating": "Good"
      },
      {
        "message": "Thanks.",
        "agent": "agent_2",
        "sentiment": "Happy",
        "knowledge_source": [
          "Personal Knowledge"
        ],
        "turn_rating": "Passable"
      },
      {
        "message": "Bye!",
        "agent": "agent_1",
        "sentiment": "Neutral",
        "knowledge_source": [
          "Personal Knowledge"
        ],
        "turn_rating": "Good"
      },
      {
        "message": "The president is the title given to the head of the government.",
        "agent": "agent_2",
        "sentiment": "Happy",
        "knowledge_source": [
          "FS1"
        ],
        "turn_rating": "Not Good"
      },
      {
        "message": "That's true I think it's called different things in different places though right?",
        "agent": "agent_1",
        "sentiment": "Neutral",
        "knowledge_source": [
          "Personal Knowledge"
        ],
        "turn_rating": "Good"
      },
      {
        "message": "Everyone in Finland has the right to an internet connection.",
        "agent": "agent_2",
        "sentiment": "Happy",
        "knowledge_source": [
          "FS2"
        ],
        "turn_rating": "Passable"
      },
      {
        "message": "That's interesting, do you think that internet access there is free then?",
        "agent": "agent_1",
        "sentiment": "Curious to dive deeper",
        "knowledge_source": [
          "Personal Knowledge"
        ],
        "turn_rating": "Good"
      },
      {
        "message": "Lincoln was the first president to be photographed for his inauguration.",
        "agent": "agent_2",
        "sentiment": "Happy",
        "knowledge_source": [
          "FS1"
        ],
        "turn_rating": "Passable"
      },
      {
        "message": "That's interesting, well it was nice chatting with you bye!",
        "agent": "agent_1",
        "sentiment": "Neutral",
        "knowledge_source": [
          "Personal Knowledge"
        ],
        "turn_rating": "Good"
      },
      {
        "message": "Bye!",
        "agent": "agent_2",
        "sentiment": "Surprised",
        "knowledge_source": [
          "Personal Knowledge"
        ],
        "turn_rating": "Passable"
      },
      {
        "message": "Have a nice day!",
        "agent": "agent_1",
        "sentiment": "Neutral",
        "knowledge_source": [
          "Personal Knowledge"
        ],
        "turn_rating": "Excellent"
      }
    ],
    "conversation_rating": {
      "agent_1": "Excellent",
      "agent_2": "Not Good"
    }
  },
  "t_cfd71db7-9e8c-423c-aa79-c71873591b2f": {
    "article_url": "http://www.washingtonpost.com/express/2018/09/07/alex-smith-won-respect-redskins-locker-room-without-saying-much/",
    "config": "D",
    "content": [
      {
        "message": "The Reskins really need Alex Smith back in locker room and more importantly on the field dont you think",
        "agent": "agent_1",
        "sentiment": "Curious to dive deeper",
        "knowledge_source": [
          "AS1"
        ],
        "turn_rating": "Excellent"
      },
      {
        "message": "Alex Smith was a great asset. He took the time to really get a feel for people",
        "agent": "agent_2",
        "sentiment": "Neutral",
        "knowledge_source": [
          "AS1",
          "AS2"
        ],
        "turn_rating": "Good"
      },
      {
        "message": "Its a shame that he is seeing the same troubles as Griffin did. Its uncanny.",
        "agent": "agent_1",
        "sentiment": "Neutral",
        "knowledge_source": [
          "AS1"
        ],
        "turn_rating": "Not Good"
      },
      {
        "message": "He was in the league a long time. At least he gave the game everything he had",
        "agent": "agent_2",
        "sentiment": "Neutral",
        "knowledge_source": [
          "AS2",
          "AS3"
        ],
        "turn_rating": "Good"
      },
      {
        "message": "I didnt' think he was all that of a QB but his teammates really took to him right away",
        "agent": "agent_1",
        "sentiment": "Neutral",
        "knowledge_source": [
          "AS1"
        ],
        "turn_rating": "Passable"
      },
      {
        "message": "He was a true professional.",
        "agent": "agent_2",
        "sentiment": "Neutral",
        "knowledge_source": [
          "AS2"
        ],
        "turn_rating": "Good"
      },
      {
        "message": "I don't think Smith will be the same even if he does make it back to the field after his gruesome injury. Much like Griffin he might be a back up but thats all",
        "agent": "agent_1",
        "sentiment": "Neutral",
        "knowledge_source": [
          "AS1"
        ],
        "turn_rating": "Not Good"
      },
      {
        "message": "Well at least he will get back up. Thankfully since the NFL uses tracking chips they can track players moves and help avoid crazy injuries",
        "agent": "agent_2",
        "sentiment": "Happy",
        "knowledge_source": [
          "FS2"
        ],
        "turn_rating": "Good"
      },
      {
        "message": "He does have an education to help too; he has a masters degree",
        "agent": "agent_1",
        "sentiment": "Neutral",
        "knowledge_source": [
          "FS1"
        ],
        "turn_rating": "Good"
      },
      {
        "message": "Yeah he is clearly smart having earned his degree so quickly",
        "agent": "agent_2",
        "sentiment": "Happy",
        "knowledge_source": [
          "FS1"
        ],
        "turn_rating": "Good"
      },
      {
        "message": "One QB I don't like it Baker Mayfield, I wish he would have stuck to professional gaming instead of football",
        "agent": "agent_1",
        "sentiment": "Neutral",
        "knowledge_source": [
          "FS1"
        ],
        "turn_rating": "Good"
      },
      {
        "message": "I'm confused as to why the saints cheerleaders cant eat in the same restaurantas the players that seems like an absurd rule",
        "agent": "agent_2",
        "sentiment": "Curious to dive deeper",
        "knowledge_source": [
          "FS2"
        ],
        "turn_rating": "Good"
      },
      {
        "message": "It is; proof of the hypocrisy of NFL and its rules",
        "agent": "agent_1",
        "sentiment": "Neutral",
        "knowledge_source": [
          "FS2"
        ],
        "turn_rating": "Good"
      },
      {
        "message": "You needn't look hard to find proof of that",
        "agent": "agent_2",
        "sentiment": "Disgusted",
        "knowledge_source": [
          "Personal Knowledge"
        ],
        "turn_rating": "Good"
      },
      {
        "message": "This year's 17 week season has wrapped up and now its playoff time",
        "agent": "agent_1",
        "sentiment": "Neutral",
        "knowledge_source": [
          "FS2"
        ],
        "turn_rating": "Good"
      },
      {
        "message": "I wonder who will be the NFC and AFC champs that will go to the Superbowl in Feb",
        "agent": "agent_2",
        "sentiment": "Neutral",
        "knowledge_source": [
          "FS2",
          "Personal Knowledge"
        ],
        "turn_rating": "Good"
      },
      {
        "message": "It is likely that we will only see 11 minutes of actual gameplay no matter who plays",
        "agent": "agent_1",
        "sentiment": "Neutral",
        "knowledge_source": [
          "FS2"
        ],
        "turn_rating": "Not Good"
      },
      {
        "message": "yes no OT this year",
        "agent": "agent_2",
        "sentiment": "Neutral",
        "knowledge_source": [
          "FS2"
        ],
        "turn_rating": "Good"
      },
      {
        "message": "Do you think we will ever see a female in the NFL?",
        "agent": "agent_1",
        "sentiment": "Curious to dive deeper",
        "knowledge_source": [
          "FS2"
        ],
        "turn_rating": "Good"
      },
      {
        "message": "Its not against the rules so it is likely someone is raising the first female NFL player as we speak",
        "agent": "agent_2",
        "sentiment": "Neutral",
        "knowledge_source": [
          "FS2"
        ],
        "turn_rating": "Good"
      },
      {
        "message": "I hope to see at least a field goal kicker as a woman",
        "agent": "agent_1",
        "sentiment": "Neutral",
        "knowledge_source": [
          "FS2"
        ],
        "turn_rating": "Passable"
      }
    ],
    "conversation_rating": {
      "agent_1": "Good",
      "agent_2": "Good"
    }
  },
  "t_23fff98d-1b1f-4f55-990d-1d511349a32c": {
    "article_url": "https://www.washingtonpost.com/news/arts-and-entertainment/wp/2018/03/31/the-five-kinds-of-reactions-to-the-roseanne-reboot-across-the-political-spectrum/",
    "config": "D",
    "content": [
      {
        "message": "Hey there did you ever watch the reboot of Roseanne?",
        "agent": "agent_1",
        "sentiment": "Curious to dive deeper",
        "knowledge_source": [
          "AS1"
        ],
        "turn_rating": "Excellent"
      },
      {
        "message": "I did not watch the reboot. Was it a good reboot? I do not usually like reboots.",
        "agent": "agent_2",
        "sentiment": "Neutral",
        "knowledge_source": [
          "AS1",
          "AS2",
          "AS3"
        ],
        "turn_rating": "Good"
      },
      {
        "message": "I thought it was ok. It wasn't as good as the original but I did get some laughs out of it., what do you think about the president by the way",
        "agent": "agent_1",
        "sentiment": "Curious to dive deeper",
        "knowledge_source": [
          "FS1"
        ],
        "turn_rating": "Excellent"
      },
      {
        "message": "I think he has a very orange complexion.",
        "agent": "agent_2",
        "sentiment": "Neutral",
        "knowledge_source": [
          "FS1",
          "Personal Knowledge"
        ],
        "turn_rating": "Good"
      },
      {
        "message": "Well apparently there is a president in Zimbabwe called president banana",
        "agent": "agent_1",
        "sentiment": "Happy",
        "knowledge_source": [
          "FS1"
        ],
        "turn_rating": "Excellent"
      },
      {
        "message": "They could do a musical number. I think that many fans would follow.",
        "agent": "agent_2",
        "sentiment": "Neutral",
        "knowledge_source": [
          "FS1",
          "Personal Knowledge"
        ],
        "turn_rating": "Good"
      },
      {
        "message": "See I like that idea haha. Maybe they could make a lot of money so that Trump could be back into the top three richest presidents of all time",
        "agent": "agent_1",
        "sentiment": "Happy",
        "knowledge_source": [
          "FS1"
        ],
        "turn_rating": "Excellent"
      },
      {
        "message": "He should have all three slots realistically. He is popular enough for 1st 2nd and 3rd place, like in his beauty contests.",
        "agent": "agent_2",
        "sentiment": "Neutral",
        "knowledge_source": [
          "FS1",
          "Personal Knowledge"
        ],
        "turn_rating": "Good"
      },
      {
        "message": "Haha, what do you think they'll about going back to the rules before 1805 where the vice president was the runner-up candidate?",
        "agent": "agent_1",
        "sentiment": "Curious to dive deeper",
        "knowledge_source": [
          "FS1"
        ],
        "turn_rating": "Excellent"
      },
      {
        "message": "That was some sort of punishment to humiliate the loser. It was there to make sure that the history books recorded the loser in the White House.",
        "agent": "agent_2",
        "sentiment": "Neutral",
        "knowledge_source": [
          "FS1",
          "Personal Knowledge"
        ],
        "turn_rating": "Good"
      },
      {
        "message": "Haha well all I know is that having Vice President Clinton would be a very crazy thing with President Trump LOL that would be a lot of drama",
        "agent": "agent_1",
        "sentiment": "Surprised",
        "knowledge_source": [
          "FS1"
        ],
        "turn_rating": "Excellent"
      },
      {
        "message": "I think that it would spark new romance in the Oval Office. The two of them have been making goo-goo eyes at each other for the longest time. She sent him all kind of emails too.",
        "agent": "agent_2",
        "sentiment": "Neutral",
        "knowledge_source": [
          "FS1",
          "FS2"
        ],
        "turn_rating": "Good"
      },
      {
        "message": "Yeah I would like to see that LOL anyway do you use the internet a lot? Have you ever clicked on a hamburger button before",
        "agent": "agent_1",
        "sentiment": "Curious to dive deeper",
        "knowledge_source": [
          "FS2"
        ],
        "turn_rating": "Excellent"
      },
      {
        "message": "I click on the hamburger button to order food for my cell. The guards bring it then. It  is not always hamburgers though.",
        "agent": "agent_2",
        "sentiment": "Neutral",
        "knowledge_source": [
          "FS2",
          "Personal Knowledge"
        ],
        "turn_rating": "Good"
      },
      {
        "message": "The name hamburger button makes me hungry LOL it even looks like a hamburger because it has three horizontal lines on it",
        "agent": "agent_1",
        "sentiment": "Happy",
        "knowledge_source": [
          "FS2"
        ],
        "turn_rating": "Excellent"
      },
      {
        "message": "That is the strangest of names for a button. It has no condiments on it? How is that a hamburger? Hm.",
        "agent": "agent_2",
        "sentiment": "Neutral",
        "knowledge_source": [
          "FS2",
          "Personal Knowledge"
        ],
        "turn_rating": "Good"
      },
      {
        "message": "Speaking of the internet though, did you know that only 7% of people read the full terms of service online? Maybe there are hidden hamburger buns on that page LOL",
        "agent": "agent_1",
        "sentiment": "Curious to dive deeper",
        "knowledge_source": [
          "FS2"
        ],
        "turn_rating": "Excellent"
      },
      {
        "message": "The terms are usually written in Chinese or Spanish or something else. that's why people don't read them.",
        "agent": "agent_2",
        "sentiment": "Neutral",
        "knowledge_source": [
          "FS2",
          "Personal Knowledge"
        ],
        "turn_rating": "Good"
      },
      {
        "message": "Haha well that makes sense then, have you ever visited Mount Everest by the way? Apparently they do have internet access at the peak",
        "agent": "agent_1",
        "sentiment": "Curious to dive deeper",
        "knowledge_source": [
          "FS2"
        ],
        "turn_rating": "Excellent"
      },
      {
        "message": "There was a field trip to Mt Everest, but my parents would not sign the permission slip so I did not go. I guess the Internet up there must be pretty pure and natural. ",
        "agent": "agent_2",
        "sentiment": "Neutral",
        "knowledge_source": [
          "FS2",
          "Personal Knowledge"
        ],
        "turn_rating": "Good"
      },
      {
        "message": "LOL well maybe I will go one day and take a selfie at the top, at least I know that I will have a working phone with internet access up there",
        "agent": "agent_1",
        "sentiment": "Happy",
        "knowledge_source": [
          "FS2"
        ],
        "turn_rating": "Good"
      }
    ],
    "conversation_rating": {
      "agent_1": "Excellent",
      "agent_2": "Good"
    }
  },
  "t_93dc1804-5f5e-42d8-8fe2-c9acb3970219": {
    "article_url": "http://www.washingtonpost.com/sports/2018/11/05/patriots-josh-mcdaniels-reportedly-is-open-coaching-offers-just-months-after-colts-fiasco/",
    "config": "B",
    "content": [
      {
        "message": "did you know that Hugh Laurie is the highest paid TV actor ever?",
        "agent": "agent_1",
        "sentiment": "Surprised",
        "knowledge_source": [
          "FS3"
        ],
        "turn_rating": "Good"
      },
      {
        "message": "Hi! No I did not know that, very interesting! I was reading an article about the Patriots Josh McDaniels just might take a coaching position! Do you watch football?",
        "agent": "agent_2",
        "sentiment": "Neutral",
        "knowledge_source": [
          "AS1"
        ],
        "turn_rating": "Good"
      },
      {
        "message": "I do  a little bit, I want the patriots to win tomorrow, what about you?",
        "agent": "agent_1",
        "sentiment": "Curious to dive deeper",
        "knowledge_source": [
          "Personal Knowledge"
        ],
        "turn_rating": "Good"
      },
      {
        "message": "Yes, I don't follow it very much but I definitely like the Patriots. McDaniels has been one of the highest paid coordinator, crazy!",
        "agent": "agent_2",
        "sentiment": "Neutral",
        "knowledge_source": [
          "AS1",
          "AS2"
        ],
        "turn_rating": "Good"
      },
      {
        "message": "ya that is crazy, did you know that Kellan moore is left handed? hes the only one in the NFL",
        "agent": "agent_1",
        "sentiment": "Surprised",
        "knowledge_source": [
          "Personal Knowledge"
        ],
        "turn_rating": "Good"
      },
      {
        "message": "Wow, you would think there would be more left handers! I like how the NFL has no rules against females if they meet requirements.",
        "agent": "agent_2",
        "sentiment": "Surprised",
        "knowledge_source": [
          "FS1"
        ],
        "turn_rating": "Good"
      },
      {
        "message": "ya I was wondering that, I can see a female kicker. to be honest we will probably see that in our lifetime",
        "agent": "agent_1",
        "sentiment": "Happy",
        "knowledge_source": [
          "Personal Knowledge"
        ],
        "turn_rating": "Good"
      },
      {
        "message": "I hope we do see females in the NFL, but man that is a tough sport and I can't imagine getting tackled. So interesting though that a full football game has only 11 minutes of actual live play...so I guess you could hang in there that long.",
        "agent": "agent_2",
        "sentiment": "Happy",
        "knowledge_source": [
          "FS1"
        ],
        "turn_rating": "Good"
      },
      {
        "message": "yes that is crazy because games take hours to watch, also crazy that the nfl puts special chips in their uniforms so that they can track things like speed and location",
        "agent": "agent_1",
        "sentiment": "Surprised",
        "knowledge_source": [
          "FS1"
        ],
        "turn_rating": "Good"
      },
      {
        "message": "I know it is crazy. I didn't know that, very cool! There is so much that goes on during a football game!",
        "agent": "agent_2",
        "sentiment": "Happy",
        "knowledge_source": [
          "FS1"
        ],
        "turn_rating": "Good"
      },
      {
        "message": "there is, I read that baker mayfield was a halo 3 champion and could beat anyone on his campus at that game",
        "agent": "agent_1",
        "sentiment": "Happy",
        "knowledge_source": [
          "FS2",
          "Personal Knowledge"
        ],
        "turn_rating": "Excellent"
      },
      {
        "message": "Wow, haha that is pretty interesting! I love the quarterbacks in football, they are the best at being a leader for offense, love it!",
        "agent": "agent_2",
        "sentiment": "Happy",
        "knowledge_source": [
          "FS2"
        ],
        "turn_rating": "Good"
      },
      {
        "message": "ya that iss true, do you watch football? do you know who invented the huddle",
        "agent": "agent_1",
        "sentiment": "Surprised",
        "knowledge_source": [
          "FS2"
        ],
        "turn_rating": "Good"
      },
      {
        "message": "I watch some football, don't have a lot of time to watch it. I think the huddle was invented by a deaf quarterback so nobody could outside the huddle could read the hand signals.....",
        "agent": "agent_2",
        "sentiment": "Neutral",
        "knowledge_source": [
          "FS2"
        ],
        "turn_rating": "Good"
      },
      {
        "message": "haha that is true, I wonder how good he was, I wonder if he could call audibles even though he was deaf",
        "agent": "agent_1",
        "sentiment": "Surprised",
        "knowledge_source": [
          "Personal Knowledge"
        ],
        "turn_rating": "Good"
      },
      {
        "message": "Very interesting thought, how rough would that be to play football while being deaf. So do you watch the superbowl, there's a lot of drama this year about the NFL and superbowl.",
        "agent": "agent_2",
        "sentiment": "Neutral",
        "knowledge_source": [
          "FS1",
          "FS3"
        ],
        "turn_rating": "Good"
      },
      {
        "message": "that would suck, and yes I'm going to a party tomorrow, i want the patriots to win what about you?",
        "agent": "agent_1",
        "sentiment": "Neutral",
        "knowledge_source": [
          "Personal Knowledge"
        ],
        "turn_rating": "Good"
      },
      {
        "message": "We always watch the Superbowl, will have a couple people over but nothing big. I am rooting for the Patriots though!",
        "agent": "agent_2",
        "sentiment": "Happy",
        "knowledge_source": [
          "FS1"
        ],
        "turn_rating": "Good"
      },
      {
        "message": "haha me too, do you like Michael Caine? I guess he only got into acting to chase cute girls haha",
        "agent": "agent_1",
        "sentiment": "Surprised",
        "knowledge_source": [
          "FS3"
        ],
        "turn_rating": "Good"
      },
      {
        "message": "Haha, that's funny! He made the right choice to get into drama! I like Jim Carrey in Drama films but he won't do drama anymore. Love his comedy too though.",
        "agent": "agent_2",
        "sentiment": "Happy",
        "knowledge_source": [
          "FS3"
        ],
        "turn_rating": "Good"
      },
      {
        "message": "ya he did, I should have followed in his footsteps, and I guess Jon Hamm taught the girl from the office, Erin, when he was a teacher, definitely didn't know that",
        "agent": "agent_1",
        "sentiment": "Happy",
        "knowledge_source": [
          "FS3"
        ],
        "turn_rating": "Good"
      }
    ],
    "conversation_rating": {
      "agent_1": "Excellent",
      "agent_2": "Good"
    }
  },
  "t_c5bf51cb-086b-4a5f-9c7e-817f73bc917e": {
    "article_url": "http://www.washingtonpost.com/sports/2018/11/05/patriots-josh-mcdaniels-reportedly-is-open-coaching-offers-just-months-after-colts-fiasco/",
    "config": "A",
    "content": [
      {
        "message": "I am sad the NFL is over until the fall.  Watching the 32 teams compete till there is one final champion is so much fun",
        "agent": "agent_1",
        "sentiment": "Sad",
        "knowledge_source": [
          "FS1"
        ],
        "turn_rating": "Good"
      },
      {
        "message": "Yes, I enjoy going to the games! What are your favorite teams?",
        "agent": "agent_2",
        "sentiment": "Curious to dive deeper",
        "knowledge_source": [
          "FS1"
        ],
        "turn_rating": "Excellent"
      },
      {
        "message": "I like the Redskins but the 11 minutes of actual gameplay can seem like it takes hours.",
        "agent": "agent_1",
        "sentiment": "Neutral",
        "knowledge_source": [
          "FS1"
        ],
        "turn_rating": "Good"
      },
      {
        "message": "lol, I know exactly what you mean! omg its can be so frustrating!",
        "agent": "agent_2",
        "sentiment": "Angry",
        "knowledge_source": [
          "Personal Knowledge"
        ],
        "turn_rating": "Good"
      },
      {
        "message": "When I was a kid I always wanted to play in the NFL, but my goal of being the first female player was not to be.",
        "agent": "agent_1",
        "sentiment": "Sad",
        "knowledge_source": [
          "FS1"
        ],
        "turn_rating": "Good"
      },
      {
        "message": "Aww, that's a shame, there is no rule against it. Thank goodness! What position do you like?",
        "agent": "agent_2",
        "sentiment": "Neutral",
        "knowledge_source": [
          "Personal Knowledge"
        ],
        "turn_rating": "Excellent"
      },
      {
        "message": "I always wanted to be a wide receiver but I am pretty sure I would get squashed like a bug.  I do not think the New Orleans Saints would like it though - they seem somewhat anti-women",
        "agent": "agent_1",
        "sentiment": "Curious to dive deeper",
        "knowledge_source": [
          "FS1"
        ],
        "turn_rating": "Good"
      },
      {
        "message": "Yeah, they need to change that rule! That's not acceptable. Isn't it unusual there is only one left handed QB?",
        "agent": "agent_2",
        "sentiment": "Surprised",
        "knowledge_source": [
          "Personal Knowledge"
        ],
        "turn_rating": "Excellent"
      },
      {
        "message": "That is quite strange,  since leftie pitchers are so common in baseball.",
        "agent": "agent_1",
        "sentiment": "Curious to dive deeper",
        "knowledge_source": [
          "Personal Knowledge"
        ],
        "turn_rating": "Good"
      },
      {
        "message": "True, What do you think of Brad Johnson throwing a touchdown pass to himself?",
        "agent": "agent_2",
        "sentiment": "Curious to dive deeper",
        "knowledge_source": [
          "FS2"
        ],
        "turn_rating": "Excellent"
      },
      {
        "message": "I had never heard of that!  Was it batted into the air and he caught it?",
        "agent": "agent_1",
        "sentiment": "Neutral",
        "knowledge_source": [
          "FS2"
        ],
        "turn_rating": "Good"
      },
      {
        "message": "Yes, Did you know there was a coach that was a rocket scientist?",
        "agent": "agent_2",
        "sentiment": "Curious to dive deeper",
        "knowledge_source": [
          "FS1"
        ],
        "turn_rating": "Excellent"
      },
      {
        "message": "No - what team did he coach?  I knew that Alex Smith was a brilliant quarterback who was working on a Masters degree when he was drafted",
        "agent": "agent_1",
        "sentiment": "Curious to dive deeper",
        "knowledge_source": [
          "FS2"
        ],
        "turn_rating": "Good"
      },
      {
        "message": "His name was Matt Patricia an aeronautical engineer. ",
        "agent": "agent_2",
        "sentiment": "Curious to dive deeper",
        "knowledge_source": [
          "FS1"
        ],
        "turn_rating": "Excellent"
      },
      {
        "message": "Very cool.  I knew there was a deaf quarterback once - that was why the huddle was invented",
        "agent": "agent_1",
        "sentiment": "Curious to dive deeper",
        "knowledge_source": [
          "FS2"
        ],
        "turn_rating": "Good"
      },
      {
        "message": "Yes, so the other teams couldn't see his plays. I agree very cool!",
        "agent": "agent_2",
        "sentiment": "Happy",
        "knowledge_source": [
          "Personal Knowledge"
        ],
        "turn_rating": "Excellent"
      },
      {
        "message": "Baker Mayfield almost quit football to competitive game full time - probably a safer occupation than football!",
        "agent": "agent_1",
        "sentiment": "Curious to dive deeper",
        "knowledge_source": [
          "FS2"
        ],
        "turn_rating": "Good"
      },
      {
        "message": "I think your right. Would you watch a show shot in an Ikea store without the store knowing? Called Ikea Heights!lol",
        "agent": "agent_2",
        "sentiment": "Curious to dive deeper",
        "knowledge_source": [
          "FS3"
        ],
        "turn_rating": "Excellent"
      },
      {
        "message": "Wow I have never heard of that one  I like to watch old episodes of House - I cant believe how much they paid High Laurie for that show",
        "agent": "agent_1",
        "sentiment": "Curious to dive deeper",
        "knowledge_source": [
          "FS3"
        ],
        "turn_rating": "Good"
      },
      {
        "message": "Really, alot? I never watched that. Soap manufacturers sponsoring dramas is why they are called soap opera's!",
        "agent": "agent_2",
        "sentiment": "Surprised",
        "knowledge_source": [
          "FS3"
        ],
        "turn_rating": "Excellent"
      },
      {
        "message": "laugh I never knew that one.  I did know that Jim Carrey has stopped making dramas.",
        "agent": "agent_1",
        "sentiment": "Curious to dive deeper",
        "knowledge_source": [
          "FS3"
        ],
        "turn_rating": "Good"
      }
    ],
    "conversation_rating": {
      "agent_1": "Good",
      "agent_2": "Excellent"
    }
  },
  "t_bf7ce8ac-8681-47a1-9421-114df4038e7d": {
    "article_url": "https://www.washingtonpost.com/news/early-lead/wp/2018/02/07/the-rivalry-is-back-on-colts-gm-chris-ballard-sends-patriots-a-message-over-josh-mcdaniels-mess/",
    "config": "A",
    "content": [
      {
        "message": "Hi do you watch dramas?",
        "agent": "agent_1",
        "sentiment": "Curious to dive deeper",
        "knowledge_source": [
          "FS1"
        ],
        "turn_rating": "Excellent"
      },
      {
        "message": "I sure do. Did you know Jon Hamm taught drama in a high school?",
        "agent": "agent_2",
        "sentiment": "Curious to dive deeper",
        "knowledge_source": [
          "FS1"
        ],
        "turn_rating": "Excellent"
      },
      {
        "message": "Cool. Did you ever watch the show House MD?",
        "agent": "agent_1",
        "sentiment": "Curious to dive deeper",
        "knowledge_source": [
          "FS1"
        ],
        "turn_rating": "Excellent"
      },
      {
        "message": "Yeah and he even taught Ellie Kemper, she is so funny. Yeah I watch House",
        "agent": "agent_2",
        "sentiment": "Curious to dive deeper",
        "knowledge_source": [
          "FS1"
        ],
        "turn_rating": "Excellent"
      },
      {
        "message": "Laurie made lots of money there, $700 000 per episode",
        "agent": "agent_1",
        "sentiment": "Curious to dive deeper",
        "knowledge_source": [
          "FS1"
        ],
        "turn_rating": "Excellent"
      },
      {
        "message": "That is a  lot. Patrick Stewart also teaches drama in the UK at the master level",
        "agent": "agent_2",
        "sentiment": "Curious to dive deeper",
        "knowledge_source": [
          "FS1"
        ],
        "turn_rating": "Excellent"
      },
      {
        "message": "Neat. Do you like Jim Carrey?",
        "agent": "agent_1",
        "sentiment": "Curious to dive deeper",
        "knowledge_source": [
          "FS1"
        ],
        "turn_rating": "Excellent"
      },
      {
        "message": "I sure do he is pretty funny. DO you like him?",
        "agent": "agent_2",
        "sentiment": "Curious to dive deeper",
        "knowledge_source": [
          "FS1"
        ],
        "turn_rating": "Excellent"
      },
      {
        "message": "I like him a lot and he no longer is doing dramas because they do not project positivity",
        "agent": "agent_1",
        "sentiment": "Curious to dive deeper",
        "knowledge_source": [
          "FS1"
        ],
        "turn_rating": "Excellent"
      },
      {
        "message": "Have you heard of the show Ikea Heights?",
        "agent": "agent_2",
        "sentiment": "Curious to dive deeper",
        "knowledge_source": [
          "FS1"
        ],
        "turn_rating": "Excellent"
      },
      {
        "message": "I have not heard of that, WHat channel is it on?",
        "agent": "agent_1",
        "sentiment": "Curious to dive deeper",
        "knowledge_source": [
          "FS1"
        ],
        "turn_rating": "Excellent"
      },
      {
        "message": "I am not sure but it is shot in California in an Ikea store and people there do not even know",
        "agent": "agent_2",
        "sentiment": "Curious to dive deeper",
        "knowledge_source": [
          "FS1"
        ],
        "turn_rating": "Excellent"
      },
      {
        "message": "WOw. Do you like radio dramas?",
        "agent": "agent_1",
        "sentiment": "Curious to dive deeper",
        "knowledge_source": [
          "FS1"
        ],
        "turn_rating": "Excellent"
      },
      {
        "message": "I like them sometimes. Do you listen to them?",
        "agent": "agent_2",
        "sentiment": "Curious to dive deeper",
        "knowledge_source": [
          "FS1"
        ],
        "turn_rating": "Excellent"
      },
      {
        "message": "Yeah I do and there is a free website where you can listen for free",
        "agent": "agent_1",
        "sentiment": "Curious to dive deeper",
        "knowledge_source": [
          "FS1"
        ],
        "turn_rating": "Excellent"
      },
      {
        "message": "Nice. Do you know why soap operas are called as such?",
        "agent": "agent_2",
        "sentiment": "Curious to dive deeper",
        "knowledge_source": [
          "FS1"
        ],
        "turn_rating": "Excellent"
      },
      {
        "message": "Hmm I have no idea, I thought because they are so cheesy, what is the reason?",
        "agent": "agent_1",
        "sentiment": "Curious to dive deeper",
        "knowledge_source": [
          "FS1"
        ],
        "turn_rating": "Excellent"
      },
      {
        "message": "Actually it is because there were soap manufacturers that sponsored them",
        "agent": "agent_2",
        "sentiment": "Curious to dive deeper",
        "knowledge_source": [
          "FS1"
        ],
        "turn_rating": "Excellent"
      },
      {
        "message": "Oh that makes so much sense. Do you know why Caine became an actor?",
        "agent": "agent_1",
        "sentiment": "Curious to dive deeper",
        "knowledge_source": [
          "FS1"
        ],
        "turn_rating": "Excellent"
      },
      {
        "message": "Hmm I am not sure of that. He went to college for it?",
        "agent": "agent_2",
        "sentiment": "Curious to dive deeper",
        "knowledge_source": [
          "FS1"
        ],
        "turn_rating": "Excellent"
      },
      {
        "message": "Nope he just attended drama class in high school because that is where the pretty girls went",
        "agent": "agent_1",
        "sentiment": "Curious to dive deeper",
        "knowledge_source": [
          "FS1"
        ],
        "turn_rating": "Excellent"
      },
      {
        "message": "Hahaha the guy really knew what he was after even that early\n",
        "agent": "agent_2",
        "sentiment": "Curious to dive deeper",
        "knowledge_source": [
          "FS1"
        ],
        "turn_rating": "Excellent"
      },
      {
        "message": "Exactly. Do you watch the NFL games at all?",
        "agent": "agent_1",
        "sentiment": "Curious to dive deeper",
        "knowledge_source": [
          "FS2"
        ],
        "turn_rating": "Excellent"
      }
    ],
    "conversation_rating": {
      "agent_1": "Excellent",
      "agent_2": "Excellent"
    }
  },
  "t_e917a029-0424-4a8e-aae9-009ea35b53c3": {
    "article_url": "https://www.washingtonpost.com/news/early-lead/wp/2018/02/07/the-rivalry-is-back-on-colts-gm-chris-ballard-sends-patriots-a-message-over-josh-mcdaniels-mess/",
    "config": "B",
    "content": [
      {
        "message": "Are you a fan of drama films? ",
        "agent": "agent_1",
        "sentiment": "Curious to dive deeper",
        "knowledge_source": [
          "FS1"
        ],
        "turn_rating": "Good"
      },
      {
        "message": "I am! I love all genre's",
        "agent": "agent_2",
        "sentiment": "Happy",
        "knowledge_source": [
          "FS1"
        ],
        "turn_rating": "Excellent"
      },
      {
        "message": "Interesting, have you ever seen house? ",
        "agent": "agent_1",
        "sentiment": "Curious to dive deeper",
        "knowledge_source": [
          "FS1"
        ],
        "turn_rating": "Good"
      },
      {
        "message": "I have seen it, great drama tv series",
        "agent": "agent_2",
        "sentiment": "Happy",
        "knowledge_source": [
          "FS1"
        ],
        "turn_rating": "Excellent"
      },
      {
        "message": "Apparently Hugh Laurie was making $700k an episode!!",
        "agent": "agent_1",
        "sentiment": "Curious to dive deeper",
        "knowledge_source": [
          "FS1"
        ],
        "turn_rating": "Good"
      },
      {
        "message": "What? That is insane! Lucky guy lol. So do you follow the NFL at all?",
        "agent": "agent_2",
        "sentiment": "Curious to dive deeper",
        "knowledge_source": [
          "AS1",
          "FS2"
        ],
        "turn_rating": "Excellent"
      },
      {
        "message": "LOL, yeah, it is awesome. I watch NFL every weekend, what about you? ",
        "agent": "agent_1",
        "sentiment": "Curious to dive deeper",
        "knowledge_source": [
          "FS2"
        ],
        "turn_rating": "Excellent"
      },
      {
        "message": "I like the Nfl but never have any time. I do like the Patriots though. ",
        "agent": "agent_2",
        "sentiment": "Happy",
        "knowledge_source": [
          "AS1",
          "FS2"
        ],
        "turn_rating": "Excellent"
      },
      {
        "message": "Everyone likes the patriots. I heard their owner just got arrested though. ",
        "agent": "agent_1",
        "sentiment": "Curious to dive deeper",
        "knowledge_source": [
          "FS2",
          "Personal Knowledge"
        ],
        "turn_rating": "Excellent"
      },
      {
        "message": "Really?? I didn't know that. Do you know why?",
        "agent": "agent_2",
        "sentiment": "Curious to dive deeper",
        "knowledge_source": [
          "AS1"
        ],
        "turn_rating": "Excellent"
      },
      {
        "message": "I do, but it's inappropriate for this chat. Let's just say he was paying for something at an asian spa. ",
        "agent": "agent_1",
        "sentiment": "Curious to dive deeper",
        "knowledge_source": [
          "FS2"
        ],
        "turn_rating": "Passable"
      },
      {
        "message": "Ohh....gotcha hahaa, well did you know that the NFL has no written rules against female players if they meet all requirments?",
        "agent": "agent_2",
        "sentiment": "Happy",
        "knowledge_source": [
          "FS2"
        ],
        "turn_rating": "Excellent"
      },
      {
        "message": "Yeah, I can believe that, they don't have too many rules. ",
        "agent": "agent_1",
        "sentiment": "Curious to dive deeper",
        "knowledge_source": [
          "FS2"
        ],
        "turn_rating": "Good"
      },
      {
        "message": "I have to say there can be a lot of drama in football. So who is your favorite team?",
        "agent": "agent_2",
        "sentiment": "Happy",
        "knowledge_source": [
          "FS1",
          "FS2"
        ],
        "turn_rating": "Excellent"
      },
      {
        "message": "My favorite is the Redskins, what about yours? ",
        "agent": "agent_1",
        "sentiment": "Curious to dive deeper",
        "knowledge_source": [
          "FS2"
        ],
        "turn_rating": "Excellent"
      },
      {
        "message": "Cool, I would have to stick to my home team the Az Cardinals",
        "agent": "agent_2",
        "sentiment": "Happy",
        "knowledge_source": [
          "FS2"
        ],
        "turn_rating": "Excellent"
      },
      {
        "message": "Nice, that's what I do. Did you know there is only 11 minutes of gameplay per game? ",
        "agent": "agent_1",
        "sentiment": "Curious to dive deeper",
        "knowledge_source": [
          "FS2"
        ],
        "turn_rating": "Excellent"
      },
      {
        "message": "Wow, it seems like a lot more but it is a pretty slow game. That sounds like an awfully small amount of time. Kinda like it's hard to believe that an engineer makes more money in their lifetime than an NFL player...",
        "agent": "agent_2",
        "sentiment": "Surprised",
        "knowledge_source": [
          "FS2"
        ],
        "turn_rating": "Excellent"
      },
      {
        "message": "Yeah, for sure, they stand around a real lot. ",
        "agent": "agent_1",
        "sentiment": "Curious to dive deeper",
        "knowledge_source": [
          "FS2"
        ],
        "turn_rating": "Good"
      },
      {
        "message": "Right? Did you know they use tracking chips in the players pads?",
        "agent": "agent_2",
        "sentiment": "Happy",
        "knowledge_source": [
          "FS2"
        ],
        "turn_rating": "Excellent"
      },
      {
        "message": "Yeah, I heard that. To track stats. Well, nice chatting with you. ",
        "agent": "agent_1",
        "sentiment": "Curious to dive deeper",
        "knowledge_source": [
          "FS2"
        ],
        "turn_rating": "Excellent"
      }
    ],
    "conversation_rating": {
      "agent_1": "Excellent",
      "agent_2": "Excellent"
    }
  },
  "t_bde0f526-1d32-4394-9548-7342146f0129": {
    "article_url": "https://www.washingtonpost.com/news/early-lead/wp/2018/02/07/the-rivalry-is-back-on-colts-gm-chris-ballard-sends-patriots-a-message-over-josh-mcdaniels-mess/",
    "config": "C",
    "content": [
      {
        "message": "do you like drama?",
        "agent": "agent_1",
        "sentiment": "Curious to dive deeper",
        "knowledge_source": [
          "FS1"
        ],
        "turn_rating": "Excellent"
      },
      {
        "message": "I love it. Did you ever see House MD?",
        "agent": "agent_2",
        "sentiment": "Curious to dive deeper",
        "knowledge_source": [
          "FS1"
        ],
        "turn_rating": "Excellent"
      },
      {
        "message": "Yes I did, Laurie made $700 000 per episode in that show",
        "agent": "agent_1",
        "sentiment": "Curious to dive deeper",
        "knowledge_source": [
          "FS1"
        ],
        "turn_rating": "Excellent"
      },
      {
        "message": "Yeah. Do you like Jim Carrey?",
        "agent": "agent_2",
        "sentiment": "Curious to dive deeper",
        "knowledge_source": [
          "FS1"
        ],
        "turn_rating": "Excellent"
      },
      {
        "message": "Yes he is so funny. Do you know why he does not do drama anymore?",
        "agent": "agent_1",
        "sentiment": "Curious to dive deeper",
        "knowledge_source": [
          "FS1"
        ],
        "turn_rating": "Excellent"
      },
      {
        "message": "Yes as they do not project positivity\n",
        "agent": "agent_2",
        "sentiment": "Curious to dive deeper",
        "knowledge_source": [
          "FS1"
        ],
        "turn_rating": "Excellent"
      },
      {
        "message": "Yes. Do you listen to radio dramas?",
        "agent": "agent_1",
        "sentiment": "Curious to dive deeper",
        "knowledge_source": [
          "FS1"
        ],
        "turn_rating": "Excellent"
      },
      {
        "message": "Yes sometimes, there is a free website where you can listen to them",
        "agent": "agent_2",
        "sentiment": "Curious to dive deeper",
        "knowledge_source": [
          "FS1"
        ],
        "turn_rating": "Excellent"
      },
      {
        "message": "Yes. DO you know why Michael Caine became an actor?",
        "agent": "agent_1",
        "sentiment": "Curious to dive deeper",
        "knowledge_source": [
          "FS1"
        ],
        "turn_rating": "Excellent"
      },
      {
        "message": "Yes he was chasing the pretty girls who were in drama class",
        "agent": "agent_2",
        "sentiment": "Curious to dive deeper",
        "knowledge_source": [
          "FS1"
        ],
        "turn_rating": "Excellent"
      },
      {
        "message": "Yeah. DO you like the NFL?",
        "agent": "agent_1",
        "sentiment": "Curious to dive deeper",
        "knowledge_source": [
          "FS1"
        ],
        "turn_rating": "Excellent"
      },
      {
        "message": "I love it. Did you know women can play in the NFL too?",
        "agent": "agent_2",
        "sentiment": "Curious to dive deeper",
        "knowledge_source": [
          "FS2"
        ],
        "turn_rating": "Excellent"
      },
      {
        "message": "Yes as there is no rule that prevents them from playing",
        "agent": "agent_1",
        "sentiment": "Curious to dive deeper",
        "knowledge_source": [
          "FS2"
        ],
        "turn_rating": "Excellent"
      },
      {
        "message": "Yes as long as they meet the requirements",
        "agent": "agent_2",
        "sentiment": "Curious to dive deeper",
        "knowledge_source": [
          "FS1"
        ],
        "turn_rating": "Excellent"
      },
      {
        "message": "The average gameplay is only 11 minutes after all",
        "agent": "agent_1",
        "sentiment": "Curious to dive deeper",
        "knowledge_source": [
          "FS2"
        ],
        "turn_rating": "Excellent"
      },
      {
        "message": "Yeah and we are glued to the tv for hours to an end",
        "agent": "agent_2",
        "sentiment": "Curious to dive deeper",
        "knowledge_source": [
          "FS2"
        ],
        "turn_rating": "Excellent"
      },
      {
        "message": "Yeah true. Did you hear of that rule for Saints cheerleaders?",
        "agent": "agent_1",
        "sentiment": "Curious to dive deeper",
        "knowledge_source": [
          "FS2"
        ],
        "turn_rating": "Excellent"
      },
      {
        "message": "Yes they cannot eat in the same place as the players\n",
        "agent": "agent_2",
        "sentiment": "Curious to dive deeper",
        "knowledge_source": [
          "FS2"
        ],
        "turn_rating": "Excellent"
      },
      {
        "message": "Yes and they also have to leave mid meal if they walk in",
        "agent": "agent_1",
        "sentiment": "Curious to dive deeper",
        "knowledge_source": [
          "FS2"
        ],
        "turn_rating": "Excellent"
      },
      {
        "message": "Yes it is so sexist and it needs to go by now",
        "agent": "agent_2",
        "sentiment": "Curious to dive deeper",
        "knowledge_source": [
          "FS2"
        ],
        "turn_rating": "Excellent"
      },
      {
        "message": "I agree. It was nice chatting with you",
        "agent": "agent_1",
        "sentiment": "Happy",
        "knowledge_source": [
          "FS2"
        ],
        "turn_rating": "Excellent"
      }
    ],
    "conversation_rating": {
      "agent_1": "Excellent",
      "agent_2": "Excellent"
    }
  },
  "t_67a4aaa7-0bf0-4280-a14c-a85bd76d9807": {
    "article_url": "http://www.washingtonpost.com/sports/2018/11/05/patriots-josh-mcdaniels-reportedly-is-open-coaching-offers-just-months-after-colts-fiasco/",
    "config": "D",
    "content": [
      {
        "message": "Do you think Josh is going to take a coaching job somewhere next year?",
        "agent": "agent_1",
        "sentiment": "Curious to dive deeper",
        "knowledge_source": [
          "AS1"
        ],
        "turn_rating": "Passable"
      },
      {
        "message": "Sounds possible according to the article. I know nothing about football.",
        "agent": "agent_2",
        "sentiment": "Neutral",
        "knowledge_source": [
          "AS1"
        ],
        "turn_rating": "Good"
      },
      {
        "message": "I just don't think it would be with Indianapolis, maybe Denver is more likely",
        "agent": "agent_1",
        "sentiment": "Neutral",
        "knowledge_source": [
          "AS1"
        ],
        "turn_rating": "Passable"
      },
      {
        "message": "Do we know why he backed out of his job with Indianapolis?",
        "agent": "agent_2",
        "sentiment": "Curious to dive deeper",
        "knowledge_source": [
          "Personal Knowledge"
        ],
        "turn_rating": "Good"
      },
      {
        "message": "He is still with New England. He should stay with Bellichick and the Patriots",
        "agent": "agent_1",
        "sentiment": "Neutral",
        "knowledge_source": [
          "AS1"
        ],
        "turn_rating": "Passable"
      },
      {
        "message": "Has Bellichick been there for a long time?",
        "agent": "agent_2",
        "sentiment": "Curious to dive deeper",
        "knowledge_source": [
          "AS1"
        ],
        "turn_rating": "Good"
      },
      {
        "message": "About 12 years now with Brady and Josh",
        "agent": "agent_1",
        "sentiment": "Neutral",
        "knowledge_source": [
          "AS1",
          "Personal Knowledge"
        ],
        "turn_rating": "Passable"
      },
      {
        "message": "Wow the players have tracking chips embedded in their shoulder pads.  Thats going a bit far isn't it?",
        "agent": "agent_2",
        "sentiment": "Curious to dive deeper",
        "knowledge_source": [
          "FS1"
        ],
        "turn_rating": "Good"
      },
      {
        "message": "No I don't think so. I believe it helps players get better with analytics",
        "agent": "agent_1",
        "sentiment": "Neutral",
        "knowledge_source": [
          "FS1"
        ],
        "turn_rating": "Passable"
      },
      {
        "message": "Sounds like you are a football fan.  I'm amazed people let their children play anymore now that we know the brain damage it causes",
        "agent": "agent_2",
        "sentiment": "Neutral",
        "knowledge_source": [
          "FS2"
        ],
        "turn_rating": "Good"
      },
      {
        "message": "Its is much safer and this next week will bring to a close another safe 17-week regular season",
        "agent": "agent_1",
        "sentiment": "Neutral",
        "knowledge_source": [
          "FS1"
        ],
        "turn_rating": "Passable"
      },
      {
        "message": "Sure, until the CTE shows up in brain scans years later.  Theres only one left-handed quarterback in the whole league.",
        "agent": "agent_2",
        "sentiment": "Disgusted",
        "knowledge_source": [
          "FS2"
        ],
        "turn_rating": "Good"
      },
      {
        "message": "I thought there were other left handed QBs like Tebow for instance.",
        "agent": "agent_1",
        "sentiment": "Surprised",
        "knowledge_source": [
          "FS2"
        ],
        "turn_rating": "Passable"
      },
      {
        "message": "I'm just going by what the factual section says.  And Tebow is a baseball player now isn't he",
        "agent": "agent_2",
        "sentiment": "Neutral",
        "knowledge_source": [
          "FS2",
          "Personal Knowledge"
        ],
        "turn_rating": "Good"
      },
      {
        "message": "Not sure but its good that Alex Smith has an education to fall back on now with his major leg injury",
        "agent": "agent_1",
        "sentiment": "Neutral",
        "knowledge_source": [
          "FS2",
          "Personal Knowledge"
        ],
        "turn_rating": "Passable"
      },
      {
        "message": "I don't know who that is, but if he was drafted in 2005 he's got to be getting kind of old now for football",
        "agent": "agent_2",
        "sentiment": "Curious to dive deeper",
        "knowledge_source": [
          "FS2"
        ],
        "turn_rating": "Good"
      },
      {
        "message": "Maybe Baker Mayfield can be traded and help Alex while he is out with his injury.",
        "agent": "agent_1",
        "sentiment": "Neutral",
        "knowledge_source": [
          "FS2"
        ],
        "turn_rating": "Passable"
      },
      {
        "message": "Its interesting that the huddle was created by a deaf quarterback",
        "agent": "agent_2",
        "sentiment": "Curious to dive deeper",
        "knowledge_source": [
          "FS2"
        ],
        "turn_rating": "Good"
      },
      {
        "message": "Yeah, that was so the other team couldn't see the hand signals",
        "agent": "agent_1",
        "sentiment": "Neutral",
        "knowledge_source": [
          "FS2"
        ],
        "turn_rating": "Passable"
      },
      {
        "message": "Yes, so I read.  I wonder if he was actually a pro player",
        "agent": "agent_2",
        "sentiment": "Curious to dive deeper",
        "knowledge_source": [
          "FS2"
        ],
        "turn_rating": "Good"
      },
      {
        "message": "He was, he is in hall of fame",
        "agent": "agent_1",
        "sentiment": "Neutral",
        "knowledge_source": [
          "FS2"
        ],
        "turn_rating": "Passable"
      }
    ],
    "conversation_rating": {
      "agent_1": "Passable",
      "agent_2": "Good"
    }
  },
  "t_abb6082f-9db6-46e2-b8a6-44e9dcd20dbc": {
    "article_url": "http://www.washingtonpost.com/sports/2018/11/05/patriots-josh-mcdaniels-reportedly-is-open-coaching-offers-just-months-after-colts-fiasco/",
    "config": "A",
    "content": [
      {
        "message": "this was intense",
        "agent": "agent_1",
        "sentiment": "Neutral",
        "knowledge_source": [
          "Personal Knowledge"
        ],
        "turn_rating": "Excellent"
      },
      {
        "message": "If Josh McDaniels leaves the Patriots for the Colts that would be amazing. I'm over the Patriots.",
        "agent": "agent_2",
        "sentiment": "Curious to dive deeper",
        "knowledge_source": [
          "AS1"
        ],
        "turn_rating": "Excellent"
      },
      {
        "message": "im over them too. i went to  game recently in miami and the amount of pat fans was insane",
        "agent": "agent_1",
        "sentiment": "Neutral",
        "knowledge_source": [
          "FS1"
        ],
        "turn_rating": "Excellent"
      },
      {
        "message": "I guess he backed out of the offer for the colts and stayed with the Patriots.",
        "agent": "agent_2",
        "sentiment": "Curious to dive deeper",
        "knowledge_source": [
          "AS1"
        ],
        "turn_rating": "Excellent"
      },
      {
        "message": "Yea. They make ne not even want to watch anymore, its not even fun when they win no matter what in the super bowl. give us something different ",
        "agent": "agent_1",
        "sentiment": "Neutral",
        "knowledge_source": [
          "Personal Knowledge"
        ],
        "turn_rating": "Excellent"
      },
      {
        "message": "Brady said the McDaniels is the best in the league. I am waiting for Brady to retire.",
        "agent": "agent_2",
        "sentiment": "Curious to dive deeper",
        "knowledge_source": [
          "AS1"
        ],
        "turn_rating": "Excellent"
      },
      {
        "message": "i agree, waiting for the same. ",
        "agent": "agent_1",
        "sentiment": "Neutral",
        "knowledge_source": [
          "Personal Knowledge"
        ],
        "turn_rating": "Excellent"
      },
      {
        "message": "He's getting old and washed out. I guess its good for McDaniels because the Patriots want to keep him and he's under contract with them.",
        "agent": "agent_2",
        "sentiment": "Curious to dive deeper",
        "knowledge_source": [
          "AS2"
        ],
        "turn_rating": "Excellent"
      },
      {
        "message": "McDaniels, opted to remain in New England",
        "agent": "agent_1",
        "sentiment": "Neutral",
        "knowledge_source": [
          "AS1"
        ],
        "turn_rating": "Excellent"
      },
      {
        "message": "I bet the Colts were disappointed. ",
        "agent": "agent_2",
        "sentiment": "Curious to dive deeper",
        "knowledge_source": [
          "AS3"
        ],
        "turn_rating": "Excellent"
      },
      {
        "message": "NFL observers haven\u2019t forgotten how the Colts' coaching search went down in February. \u201cWe were disappointed. Unquestionably, we were disappointed and surprised",
        "agent": "agent_1",
        "sentiment": "Neutral",
        "knowledge_source": [
          "AS3"
        ],
        "turn_rating": "Excellent"
      },
      {
        "message": "Well sometimes people want change but they just can't make the leap. Did you know McDaniel was the Denver head coach?",
        "agent": "agent_2",
        "sentiment": "Curious to dive deeper",
        "knowledge_source": [
          "AS4"
        ],
        "turn_rating": "Excellent"
      },
      {
        "message": "i did not know that ",
        "agent": "agent_1",
        "sentiment": "Neutral",
        "knowledge_source": [
          "Personal Knowledge"
        ],
        "turn_rating": "Excellent"
      },
      {
        "message": "I guess since he's considered the best in the NFL he will have plenty of teams to choose from.. There's 32 teams... I think...",
        "agent": "agent_2",
        "sentiment": "Neutral",
        "knowledge_source": [
          "FS1"
        ],
        "turn_rating": "Excellent"
      },
      {
        "message": "I believe you are correct. I think its ridiuclous the amount they get paid though. insane",
        "agent": "agent_1",
        "sentiment": "Neutral",
        "knowledge_source": [
          "Personal Knowledge"
        ],
        "turn_rating": "Excellent"
      },
      {
        "message": "All for entertainment. The super bowl will coming up soon!!",
        "agent": "agent_2",
        "sentiment": "Neutral",
        "knowledge_source": [
          "FS1"
        ],
        "turn_rating": "Excellent"
      },
      {
        "message": "very soon, about a month to go. then they will have so much money blown for advertisement lol",
        "agent": "agent_1",
        "sentiment": "Neutral",
        "knowledge_source": [
          "Personal Knowledge"
        ],
        "turn_rating": "Excellent"
      },
      {
        "message": "I wonder who will be the half time entertainment? ",
        "agent": "agent_2",
        "sentiment": "Curious to dive deeper",
        "knowledge_source": [
          "Personal Knowledge"
        ],
        "turn_rating": "Excellent"
      },
      {
        "message": "i think maroon 5 and travis scot is what i heard ",
        "agent": "agent_1",
        "sentiment": "Neutral",
        "knowledge_source": [
          "Personal Knowledge"
        ],
        "turn_rating": "Excellent"
      },
      {
        "message": "Travis Scot has gotten very popular since he's with a Kardashian.",
        "agent": "agent_2",
        "sentiment": "Neutral",
        "knowledge_source": [
          "Personal Knowledge"
        ],
        "turn_rating": "Excellent"
      },
      {
        "message": "oh yes, very true. thats interesting observation ",
        "agent": "agent_1",
        "sentiment": "Neutral",
        "knowledge_source": [
          "Personal Knowledge"
        ],
        "turn_rating": "Excellent"
      },
      {
        "message": "They bring the Drama. I think Kris is his manager too...",
        "agent": "agent_2",
        "sentiment": "Curious to dive deeper",
        "knowledge_source": [
          "Personal Knowledge"
        ],
        "turn_rating": "Excellent"
      },
      {
        "message": "i wouldnt be surprised. ill have to look into it actually, i dont know if you know about conspiracy theories but these bservations make me very curious ",
        "agent": "agent_1",
        "sentiment": "Surprised",
        "knowledge_source": [
          "Personal Knowledge"
        ],
        "turn_rating": "Excellent"
      },
      {
        "message": "Interesting, conspiracy theories?? I'll have to look into that!!",
        "agent": "agent_2",
        "sentiment": "Surprised",
        "knowledge_source": [
          "Personal Knowledge"
        ],
        "turn_rating": "Excellent"
      },
      {
        "message": "Yes there are very many involving the kardashians thats for sure.",
        "agent": "agent_1",
        "sentiment": "Neutral",
        "knowledge_source": [
          "Personal Knowledge"
        ],
        "turn_rating": "Excellent"
      },
      {
        "message": "They practically run hollywood. Heck even the world in some senses. ",
        "agent": "agent_2",
        "sentiment": "Neutral",
        "knowledge_source": [
          "Personal Knowledge"
        ],
        "turn_rating": "Excellent"
      },
      {
        "message": "yes! exactly very true and kind of scary",
        "agent": "agent_1",
        "sentiment": "Neutral",
        "knowledge_source": [
          "Personal Knowledge"
        ],
        "turn_rating": "Excellent"
      },
      {
        "message": "Soon they will run the NFL!!! haha",
        "agent": "agent_2",
        "sentiment": "Neutral",
        "knowledge_source": [
          "Personal Knowledge"
        ],
        "turn_rating": "Excellent"
      }
    ],
    "conversation_rating": {
      "agent_1": "Excellent",
      "agent_2": "Excellent"
    }
  },
  "t_c608de24-2096-4b4d-8b26-d03ef6dee811": {
    "article_url": "https://www.washingtonpost.com/news/arts-and-entertainment/wp/2018/03/31/the-five-kinds-of-reactions-to-the-roseanne-reboot-across-the-political-spectrum/",
    "config": "C",
    "content": [
      {
        "message": "Hi do you watch television?",
        "agent": "agent_1",
        "sentiment": "Curious to dive deeper",
        "knowledge_source": [
          "FS3"
        ],
        "turn_rating": "Excellent"
      },
      {
        "message": "Yes I watch TV. You? I like the Simpsons and there's only one episode where Bart neither appeared nor was mentioned.",
        "agent": "agent_2",
        "sentiment": "Surprised",
        "knowledge_source": [
          "FS3"
        ],
        "turn_rating": "Excellent"
      },
      {
        "message": "The crew was really nice as well. they set the cast of south park flowers",
        "agent": "agent_1",
        "sentiment": "Happy",
        "knowledge_source": [
          "FS3"
        ],
        "turn_rating": "Good"
      },
      {
        "message": "Oh yeah you're right when they the aired the final family Guy episode.",
        "agent": "agent_2",
        "sentiment": "Curious to dive deeper",
        "knowledge_source": [
          "FS3"
        ],
        "turn_rating": "Excellent"
      },
      {
        "message": "Tv is a mass medium for advertisement, entertainment, and news. Is there anything else you enjoy?",
        "agent": "agent_1",
        "sentiment": "Curious to dive deeper",
        "knowledge_source": [
          "FS3"
        ],
        "turn_rating": "Excellent"
      },
      {
        "message": "Yes it is indeed. I enjoy the Internet. It's addicting and can cause measurable changes in the brain.",
        "agent": "agent_2",
        "sentiment": "Surprised",
        "knowledge_source": [
          "FS2"
        ],
        "turn_rating": "Excellent"
      },
      {
        "message": "It is hard to get away from the internet. Even Mt Everest has service!",
        "agent": "agent_1",
        "sentiment": "Surprised",
        "knowledge_source": [
          "FS2"
        ],
        "turn_rating": "Good"
      },
      {
        "message": "Yes that is so hard to believe! When buying a product or service online, only 7% of people read the full terms.",
        "agent": "agent_2",
        "sentiment": "Surprised",
        "knowledge_source": [
          "FS2"
        ],
        "turn_rating": "Excellent"
      },
      {
        "message": "Did you hear about the lady who read the terms this past week and won 10,000. It might be worth doing",
        "agent": "agent_1",
        "sentiment": "Neutral",
        "knowledge_source": [
          "FS2",
          "Personal Knowledge"
        ],
        "turn_rating": "Excellent"
      },
      {
        "message": "Are you kidding me that is amazing! I'm going to start reading them. The current library of Alexandria has saved a copy of the Internet in case it burns down.",
        "agent": "agent_2",
        "sentiment": "Surprised",
        "knowledge_source": [
          "FS2"
        ],
        "turn_rating": "Excellent"
      },
      {
        "message": "I wonder how they saved it. It is just a connection of computers",
        "agent": "agent_1",
        "sentiment": "Neutral",
        "knowledge_source": [
          "FS2"
        ],
        "turn_rating": "Good"
      },
      {
        "message": "Yes good point I'm not sure. The three horizontal line menu on apps and websites is called a hamburger button.",
        "agent": "agent_2",
        "sentiment": "Surprised",
        "knowledge_source": [
          "FS2"
        ],
        "turn_rating": "Excellent"
      },
      {
        "message": "Do you think the president likes hamburgers?",
        "agent": "agent_1",
        "sentiment": "Curious to dive deeper",
        "knowledge_source": [
          "FS1"
        ],
        "turn_rating": "Good"
      },
      {
        "message": "Oh yeah I think every American loves the good old-fashioned hamburger. Maybe not the president of Indonesia though he is busy releasing pop albums.",
        "agent": "agent_2",
        "sentiment": "Curious to dive deeper",
        "knowledge_source": [
          "FS1",
          "Personal Knowledge"
        ],
        "turn_rating": "Excellent"
      },
      {
        "message": "Thats really cool. I wonder what his stage name is. Can't be as cool as President Banana",
        "agent": "agent_1",
        "sentiment": "Neutral",
        "knowledge_source": [
          "FS1"
        ],
        "turn_rating": "Excellent"
      },
      {
        "message": "Yes I agree Zimbabwe will always hold the title for giving the coolest nickname.",
        "agent": "agent_2",
        "sentiment": "Happy",
        "knowledge_source": [
          "FS1"
        ],
        "turn_rating": "Excellent"
      },
      {
        "message": "I wonder if the pop albums will help The Indonesian President  become one of the wealthiest",
        "agent": "agent_1",
        "sentiment": "Curious to dive deeper",
        "knowledge_source": [
          "FS1"
        ],
        "turn_rating": "Excellent"
      },
      {
        "message": "Good question. I'm sure he's trying to catch up with JFK, Washington, and Jefferson.",
        "agent": "agent_2",
        "sentiment": "Neutral",
        "knowledge_source": [
          "FS1"
        ],
        "turn_rating": "Excellent"
      },
      {
        "message": "Even our current guy and his claims haven't topped this list!",
        "agent": "agent_1",
        "sentiment": "Surprised",
        "knowledge_source": [
          "Personal Knowledge"
        ],
        "turn_rating": "Excellent"
      },
      {
        "message": "Yes very true. Maybe one day. The US presidents guest house is larger than the actual White House!",
        "agent": "agent_2",
        "sentiment": "Surprised",
        "knowledge_source": [
          "FS1"
        ],
        "turn_rating": "Excellent"
      },
      {
        "message": "It was nice chatting with you! Have a nice day",
        "agent": "agent_1",
        "sentiment": "Neutral",
        "knowledge_source": [
          "Personal Knowledge"
        ],
        "turn_rating": "Excellent"
      }
    ],
    "conversation_rating": {
      "agent_1": "Excellent",
      "agent_2": "Excellent"
    }
  },
  "t_97c7f21f-c382-4222-9315-8a1e6059074d": {
    "article_url": "https://www.washingtonpost.com/news/arts-and-entertainment/wp/2018/03/31/the-five-kinds-of-reactions-to-the-roseanne-reboot-across-the-political-spectrum/",
    "config": "B",
    "content": [
      {
        "message": "Hello there, did you ever watch Roseanne when it was first aired?",
        "agent": "agent_1",
        "sentiment": "Curious to dive deeper",
        "knowledge_source": [
          "AS1"
        ],
        "turn_rating": "Excellent"
      },
      {
        "message": "I think I was a little too young.  I remember seeing re-runs ... at least the title song and her scratchy voice.",
        "agent": "agent_2",
        "sentiment": "Neutral",
        "knowledge_source": [
          "Personal Knowledge"
        ],
        "turn_rating": "Excellent"
      },
      {
        "message": "Oh yeah that scratchy voice was so annoying, but the show did have some funny moments. ",
        "agent": "agent_1",
        "sentiment": "Curious to dive deeper",
        "knowledge_source": [
          "AS1"
        ],
        "turn_rating": "Excellent"
      },
      {
        "message": "What do you remember from the show?  Any interesting plotlines?",
        "agent": "agent_2",
        "sentiment": "Curious to dive deeper",
        "knowledge_source": [
          "AS1",
          "Personal Knowledge"
        ],
        "turn_rating": "Excellent"
      },
      {
        "message": "Yeah I remember one episode about the daughter using drugs.  I thought it was pretty good. ",
        "agent": "agent_1",
        "sentiment": "Curious to dive deeper",
        "knowledge_source": [
          "AS1"
        ],
        "turn_rating": "Excellent"
      },
      {
        "message": "Not knowing your background ... did you think it was an accurate portrayal of the issue?  Daughter experimenting and confronted by the typical middle american family?",
        "agent": "agent_2",
        "sentiment": "Curious to dive deeper",
        "knowledge_source": [
          "AS3"
        ],
        "turn_rating": "Excellent"
      },
      {
        "message": "Well maybe for the typical american middle class family but not for all.  Are you a big fan of tv in general?",
        "agent": "agent_1",
        "sentiment": "Curious to dive deeper",
        "knowledge_source": [
          "FS3"
        ],
        "turn_rating": "Excellent"
      },
      {
        "message": "I don't have satelite or cable, but I do have netflix and I'll watch some things online if someone recommends it.  It's different from classic TV, but I think it's the modern equivalent.",
        "agent": "agent_2",
        "sentiment": "Neutral",
        "knowledge_source": [
          "FS3",
          "Personal Knowledge"
        ],
        "turn_rating": "Excellent"
      },
      {
        "message": "Oh yeah it is the modern equivalent for sure.  The way people watch is continually evolving. ",
        "agent": "agent_1",
        "sentiment": "Curious to dive deeper",
        "knowledge_source": [
          "FS3"
        ],
        "turn_rating": "Good"
      },
      {
        "message": "What about you?  Do you use internet for TV shows?",
        "agent": "agent_2",
        "sentiment": "Curious to dive deeper",
        "knowledge_source": [
          "FS2"
        ],
        "turn_rating": "Excellent"
      },
      {
        "message": "No I don't, I have cable, mostly to watch and record live sports programs.  I do find myself still flipping through channels sometimes though. I found this awesome 2 hr program about the beginnings of the American circus which was awesome!",
        "agent": "agent_1",
        "sentiment": "Curious to dive deeper",
        "knowledge_source": [
          "FS3"
        ],
        "turn_rating": "Excellent"
      },
      {
        "message": "I mostly catch sports summaries on Youtube the next day.  What did you find interesting from that circus show?",
        "agent": "agent_2",
        "sentiment": "Curious to dive deeper",
        "knowledge_source": [
          "FS2",
          "Personal Knowledge"
        ],
        "turn_rating": "Excellent"
      },
      {
        "message": "I noticed how much fun all of the circus performers were having.  During the depression it was not a bad job to have, even the top women performers earned as much as the men!",
        "agent": "agent_1",
        "sentiment": "Curious to dive deeper",
        "knowledge_source": [
          "FS3"
        ],
        "turn_rating": "Excellent"
      },
      {
        "message": "I'm glad to hear that it was a diversion from the depression.  It seems like that would be a welcome entertainment for a sad nation.  And one without a political spin to it.",
        "agent": "agent_2",
        "sentiment": "Happy",
        "knowledge_source": [
          "Personal Knowledge"
        ],
        "turn_rating": "Excellent"
      },
      {
        "message": "Yeah it was fun entertainment for everyone and it was such an attraction that people couldn't miss it when they would come to town. The motion picture industry beginning hurt a bit though. ",
        "agent": "agent_1",
        "sentiment": "Curious to dive deeper",
        "knowledge_source": [
          "FS3"
        ],
        "turn_rating": "Good"
      },
      {
        "message": "The whole concept of a travelling show, only in town for a short while seems to have evaporated.  Widespread movies, tv and internet entertainment make everything ever-present.  I think it's overload.",
        "agent": "agent_2",
        "sentiment": "Sad",
        "knowledge_source": [
          "FS2",
          "FS3",
          "Personal Knowledge"
        ],
        "turn_rating": "Excellent"
      },
      {
        "message": "Yeah the times have changed for sure.  Like you said earlier too with Netflix and all changing television now as well. ",
        "agent": "agent_1",
        "sentiment": "Curious to dive deeper",
        "knowledge_source": [
          "FS2",
          "FS3"
        ],
        "turn_rating": "Good"
      },
      {
        "message": "Do you think there would be a benefit (societal, not economic) to having regional releases and a more staggered release of shows, even movies?",
        "agent": "agent_2",
        "sentiment": "Curious to dive deeper",
        "knowledge_source": [
          "Personal Knowledge"
        ],
        "turn_rating": "Excellent"
      },
      {
        "message": "Maybe, but I think it's best to just let the market decide things for itself.  I think you just have to continually evolve to stay relevant no matter what the business. ",
        "agent": "agent_1",
        "sentiment": "Curious to dive deeper",
        "knowledge_source": [
          "FS3"
        ],
        "turn_rating": "Excellent"
      },
      {
        "message": "Yes, the market forces will be stronger ... I don't think it would change at all.  I just feel bad not \"keeping up\" with shows and such, so I can't talk about it with friends if I'm \"behind\".",
        "agent": "agent_2",
        "sentiment": "Sad",
        "knowledge_source": [
          "Personal Knowledge"
        ],
        "turn_rating": "Excellent"
      },
      {
        "message": "Yeah I hear ya, there are shows that I still have yet to see an episode and everyone watches it.  Nice talking to you today. ",
        "agent": "agent_1",
        "sentiment": "Happy",
        "knowledge_source": [
          "FS3"
        ],
        "turn_rating": "Excellent"
      }
    ],
    "conversation_rating": {
      "agent_1": "Excellent",
      "agent_2": "Excellent"
    }
  },
  "t_bfce9b60-0baa-4bc0-bcc9-2e6de9b222d6": {
    "article_url": "https://www.washingtonpost.com/news/arts-and-entertainment/wp/2018/03/31/the-five-kinds-of-reactions-to-the-roseanne-reboot-across-the-political-spectrum/",
    "config": "C",
    "content": [
      {
        "message": "hello did you know the presidents guest house is bigger than the white house?",
        "agent": "agent_1",
        "sentiment": "Curious to dive deeper",
        "knowledge_source": [
          "FS1"
        ],
        "turn_rating": "Good"
      },
      {
        "message": "Hi, I had heard that.  I guess he wants his guests to be very comfortable?  I've seen the White House and it is small, I've seen bigger private homes.",
        "agent": "agent_2",
        "sentiment": "Surprised",
        "knowledge_source": [
          "FS1",
          "Personal Knowledge"
        ],
        "turn_rating": "Good"
      },
      {
        "message": "Oh nice,  I have never seen it.",
        "agent": "agent_1",
        "sentiment": "Curious to dive deeper",
        "knowledge_source": [
          "FS1"
        ],
        "turn_rating": "Good"
      },
      {
        "message": "I went on a school trip as a kid.  It was small to me even then- still impressed me- just small.",
        "agent": "agent_2",
        "sentiment": "Neutral",
        "knowledge_source": [
          "FS1",
          "Personal Knowledge"
        ],
        "turn_rating": "Good"
      },
      {
        "message": "Did you know the president of indonesia had 3 pop albums?",
        "agent": "agent_1",
        "sentiment": "Curious to dive deeper",
        "knowledge_source": [
          "FS1"
        ],
        "turn_rating": "Good"
      },
      {
        "message": "Wow, he must not be too busy being president, if he has time to make Pop albums.  Lol",
        "agent": "agent_2",
        "sentiment": "Surprised",
        "knowledge_source": [
          "FS1",
          "Personal Knowledge"
        ],
        "turn_rating": "Good"
      },
      {
        "message": "yes, right.  I guess running the country was easy for him. ",
        "agent": "agent_1",
        "sentiment": "Curious to dive deeper",
        "knowledge_source": [
          "FS1"
        ],
        "turn_rating": "Good"
      },
      {
        "message": "Do you know who the top 3 wealthiest US presidents were?",
        "agent": "agent_2",
        "sentiment": "Curious to dive deeper",
        "knowledge_source": [
          "FS1",
          "Personal Knowledge"
        ],
        "turn_rating": "Good"
      },
      {
        "message": "Yes, Trump, Washington and Jefferson lol I looked it up months ago on Google.  ",
        "agent": "agent_1",
        "sentiment": "Curious to dive deeper",
        "knowledge_source": [
          "FS1"
        ],
        "turn_rating": "Good"
      },
      {
        "message": "Cool, I figured Trump was on that list, at the top! ",
        "agent": "agent_2",
        "sentiment": "Neutral",
        "knowledge_source": [
          "FS1",
          "Personal Knowledge"
        ],
        "turn_rating": "Good"
      },
      {
        "message": "Did you know there is 3g cell service at the top of mt. everest?",
        "agent": "agent_1",
        "sentiment": "Curious to dive deeper",
        "knowledge_source": [
          "FS2"
        ],
        "turn_rating": "Good"
      },
      {
        "message": "No, but it makes sense, people have to be able to post those selfies they take at the top of the world!",
        "agent": "agent_2",
        "sentiment": "Surprised",
        "knowledge_source": [
          "FS2",
          "Personal Knowledge"
        ],
        "turn_rating": "Good"
      },
      {
        "message": "Thats true!  If there no pic it didnt happen lol",
        "agent": "agent_1",
        "sentiment": "Curious to dive deeper",
        "knowledge_source": [
          "FS2"
        ],
        "turn_rating": "Good"
      },
      {
        "message": "Exactly!  I hear the current Library of Alexandria has a copy of the internet in the event something happens to it.",
        "agent": "agent_2",
        "sentiment": "Surprised",
        "knowledge_source": [
          "FS2",
          "Personal Knowledge"
        ],
        "turn_rating": "Good"
      },
      {
        "message": "Thats a good idea!  I cant go back to living without internet lol ",
        "agent": "agent_1",
        "sentiment": "Curious to dive deeper",
        "knowledge_source": [
          "FS2"
        ],
        "turn_rating": "Good"
      },
      {
        "message": "Me either, what did people do?  Sit around and talk to each other face to face? Lol",
        "agent": "agent_2",
        "sentiment": "Surprised",
        "knowledge_source": [
          "FS2",
          "Personal Knowledge"
        ],
        "turn_rating": "Good"
      },
      {
        "message": "Dont be ridiculous. We used cans and string to talk to each other. ",
        "agent": "agent_1",
        "sentiment": "Curious to dive deeper",
        "knowledge_source": [
          "FS2"
        ],
        "turn_rating": "Good"
      },
      {
        "message": "Lol, the internet has many good uses, but all that clicking on links can cause real addiction in some people.",
        "agent": "agent_2",
        "sentiment": "Curious to dive deeper",
        "knowledge_source": [
          "FS2",
          "Personal Knowledge"
        ],
        "turn_rating": "Good"
      },
      {
        "message": "Oh wow,  well I hope they have some support groups for this addiction. ",
        "agent": "agent_1",
        "sentiment": "Curious to dive deeper",
        "knowledge_source": [
          "FS2"
        ],
        "turn_rating": "Good"
      },
      {
        "message": "Probably do, they just need to click a link on the internet.",
        "agent": "agent_2",
        "sentiment": "Surprised",
        "knowledge_source": [
          "FS2",
          "Personal Knowledge"
        ],
        "turn_rating": "Good"
      },
      {
        "message": "Isnt that feeding the addiction though lol",
        "agent": "agent_1",
        "sentiment": "Curious to dive deeper",
        "knowledge_source": [
          "FS2"
        ],
        "turn_rating": "Good"
      },
      {
        "message": "Good for business and business is good.  Sad but true!  Well, it's been nice chatting with you.  Hope you enjoy your day.",
        "agent": "agent_2",
        "sentiment": "Happy",
        "knowledge_source": [
          "FS2",
          "Personal Knowledge"
        ],
        "turn_rating": "Good"
      },
      {
        "message": "Have a good one,  nice chatting with you.",
        "agent": "agent_1",
        "sentiment": "Curious to dive deeper",
        "knowledge_source": [
          "FS2"
        ],
        "turn_rating": "Good"
      }
    ],
    "conversation_rating": {
      "agent_1": "Good",
      "agent_2": "Good"
    }
  },
  "t_d01805f5-8c84-4897-835a-8ed80b465915": {
    "article_url": "http://www.washingtonpost.com/express/2018/09/07/alex-smith-won-respect-redskins-locker-room-without-saying-much/",
    "config": "A",
    "content": [
      {
        "message": "hey there, do you watch NFL?",
        "agent": "agent_1",
        "sentiment": "Curious to dive deeper",
        "knowledge_source": [
          "Personal Knowledge"
        ],
        "turn_rating": "Good"
      },
      {
        "message": "I do watch the NFL. 32 teams in the league. I'm a Bears fan. One bad kick ended it for my team this year. ",
        "agent": "agent_2",
        "sentiment": "Sad",
        "knowledge_source": [
          "FS2"
        ],
        "turn_rating": "Excellent"
      },
      {
        "message": "did you know women can play too if they qualify?",
        "agent": "agent_1",
        "sentiment": "Curious to dive deeper",
        "knowledge_source": [
          "FS2"
        ],
        "turn_rating": "Good"
      },
      {
        "message": "I had heard that. I recently discovered that they use tracking chips in players pads and the football. ",
        "agent": "agent_2",
        "sentiment": "Curious to dive deeper",
        "knowledge_source": [
          "FS2"
        ],
        "turn_rating": "Excellent"
      },
      {
        "message": "Yeah, I wonder what kinds of statistics and vitals they are collecting and using it for",
        "agent": "agent_1",
        "sentiment": "Curious to dive deeper",
        "knowledge_source": [
          "FS2"
        ],
        "turn_rating": "Good"
      },
      {
        "message": "Apparently it's just tracking every movement accurately. But I wonder why they are not using that data to make calls instead of just relying on reviews?",
        "agent": "agent_2",
        "sentiment": "Curious to dive deeper",
        "knowledge_source": [
          "FS2"
        ],
        "turn_rating": "Excellent"
      },
      {
        "message": "I am not sure some things are really strange with the nfl sometimes like that rule for the new orleans cheerleaders",
        "agent": "agent_1",
        "sentiment": "Curious to dive deeper",
        "knowledge_source": [
          "FS2"
        ],
        "turn_rating": "Good"
      },
      {
        "message": "I find that rule very upsetting. It seems quite sexist to me that if a cheerleader is eating first and a player enters she has to leave. ",
        "agent": "agent_2",
        "sentiment": "Angry",
        "knowledge_source": [
          "FS2",
          "Personal Knowledge"
        ],
        "turn_rating": "Excellent"
      },
      {
        "message": "I know, it is so sexist and unnecessary. women can play if they qualify but cannot each at the same place? weird",
        "agent": "agent_1",
        "sentiment": "Surprised",
        "knowledge_source": [
          "FS2"
        ],
        "turn_rating": "Good"
      },
      {
        "message": "Yes it's very upsetting. I'm not surprised that since the Brown were reintroduced in 99, Ben Roethlisberger is the QB with the most wins in their stadium. ",
        "agent": "agent_2",
        "sentiment": "Curious to dive deeper",
        "knowledge_source": [
          "FS2"
        ],
        "turn_rating": "Excellent"
      },
      {
        "message": "yeah. On another tipic, do you like drama?",
        "agent": "agent_1",
        "sentiment": "Curious to dive deeper",
        "knowledge_source": [
          "FS3"
        ],
        "turn_rating": "Good"
      },
      {
        "message": "I definitely do. How about yourself?",
        "agent": "agent_2",
        "sentiment": "Curious to dive deeper",
        "knowledge_source": [
          "FS3",
          "Personal Knowledge"
        ],
        "turn_rating": "Excellent"
      },
      {
        "message": "me too. I really like the tv drama House. did you ever watch it?",
        "agent": "agent_1",
        "sentiment": "Curious to dive deeper",
        "knowledge_source": [
          "FS3"
        ],
        "turn_rating": "Good"
      },
      {
        "message": "I've seen a few episodes. Wasn't Hugh Laurie well paid for that>",
        "agent": "agent_2",
        "sentiment": "Curious to dive deeper",
        "knowledge_source": [
          "FS3",
          "Personal Knowledge"
        ],
        "turn_rating": "Excellent"
      },
      {
        "message": "Very much so. he made $700 000 per episode, imagine that",
        "agent": "agent_1",
        "sentiment": "Surprised",
        "knowledge_source": [
          "FS3"
        ],
        "turn_rating": "Good"
      },
      {
        "message": "That's crazy! Do you like Jon Hamm?",
        "agent": "agent_2",
        "sentiment": "Curious to dive deeper",
        "knowledge_source": [
          "FS3"
        ],
        "turn_rating": "Excellent"
      },
      {
        "message": "I love Jon Hamm, have you seen his SKip The Dishes commercials?",
        "agent": "agent_1",
        "sentiment": "Curious to dive deeper",
        "knowledge_source": [
          "Personal Knowledge"
        ],
        "turn_rating": "Good"
      },
      {
        "message": "I did not but I'm sure I will end up looking that up on YouTube today now ha ha. He taught drama at his old high school before he was famous and one of his students was Ellie Kemper from The Office and Unbreakable Kimmy Scmidt!",
        "agent": "agent_2",
        "sentiment": "Surprised",
        "knowledge_source": [
          "FS3"
        ],
        "turn_rating": "Excellent"
      },
      {
        "message": "Oh y no wonder she is so funny too. What a coincidence. ",
        "agent": "agent_1",
        "sentiment": "Surprised",
        "knowledge_source": [
          "FS3",
          "Personal Knowledge"
        ],
        "turn_rating": "Good"
      },
      {
        "message": "Strange how things happen. Patrick Stewart teaches Drama now. He teaches master classes in the UK. He would be amazing to learn from. ",
        "agent": "agent_2",
        "sentiment": "Curious to dive deeper",
        "knowledge_source": [
          "FS3"
        ],
        "turn_rating": "Excellent"
      },
      {
        "message": "Oh wow good for him. it was nice chatting with you",
        "agent": "agent_1",
        "sentiment": "Happy",
        "knowledge_source": [
          "Personal Knowledge"
        ],
        "turn_rating": "Good"
      }
    ],
    "conversation_rating": {
      "agent_1": "Good",
      "agent_2": "Excellent"
    }
  },
  "t_f0e894ec-d2ca-4f3c-94cf-750389cb7a48": {
    "article_url": "https://www.washingtonpost.com/sports/terrell-suggs-in-16th-season-isnt-feeling-nostalgic-im-not-thinking-about-the-end/2018/07/23/8fb7ea4e-8e98-11e8-bcd5-9d911c784c38_story.html",
    "config": "D",
    "content": [
      {
        "message": "hello, how are you?",
        "agent": "agent_1",
        "sentiment": "Happy",
        "knowledge_source": [
          "Personal Knowledge"
        ],
        "turn_rating": "Good"
      },
      {
        "message": "Hi, great.  You?",
        "agent": "agent_2",
        "sentiment": "Curious to dive deeper",
        "knowledge_source": [
          "AS3"
        ],
        "turn_rating": "Good"
      },
      {
        "message": "same. what is your favorite article?",
        "agent": "agent_1",
        "sentiment": "Happy",
        "knowledge_source": [
          "AS1"
        ],
        "turn_rating": "Good"
      },
      {
        "message": "This was cool to read.  Nfl uses tracking chips embedded in players shoulder pads to record a players every move on the field. they are also located inside footballs to track: velocity, rotation, ball speed and location.",
        "agent": "agent_2",
        "sentiment": "Curious to dive deeper",
        "knowledge_source": [
          "AS3"
        ],
        "turn_rating": "Good"
      },
      {
        "message": "That is crazy. Also it says that nfl has no written rule against female player. I can't picture a woman playing such a sport",
        "agent": "agent_1",
        "sentiment": "Happy",
        "knowledge_source": [
          "AS2"
        ],
        "turn_rating": "Good"
      },
      {
        "message": "I saw that also.  I agree.",
        "agent": "agent_2",
        "sentiment": "Curious to dive deeper",
        "knowledge_source": [
          "AS3"
        ],
        "turn_rating": "Passable"
      },
      {
        "message": "I recall once a girl tried to get on the football team of my highs school. It didnt work out well. Had to quit",
        "agent": "agent_1",
        "sentiment": "Neutral",
        "knowledge_source": [
          "Personal Knowledge"
        ],
        "turn_rating": "Good"
      },
      {
        "message": "Really?  Did she get blasted?",
        "agent": "agent_2",
        "sentiment": "Curious to dive deeper",
        "knowledge_source": [
          "AS3"
        ],
        "turn_rating": "Passable"
      },
      {
        "message": "She did for sure. She was only 5 feet tall!",
        "agent": "agent_1",
        "sentiment": "Happy",
        "knowledge_source": [
          "AS3"
        ],
        "turn_rating": "Good"
      },
      {
        "message": "I'm glad to hear they treated her with respect, as an equal player.  An average nfl game only has 11 minutes of live gameplay",
        "agent": "agent_2",
        "sentiment": "Curious to dive deeper",
        "knowledge_source": [
          "AS4"
        ],
        "turn_rating": "Good"
      },
      {
        "message": "New orleans saints cheerleaders are forbidden from eating in the same restaurant as any nfl player and if they are already dining at a restaurant and an nfl player comes in after, the cheerleaders are required to leave. Isn't this pathetic? ",
        "agent": "agent_1",
        "sentiment": "Happy",
        "knowledge_source": [
          "AS3"
        ],
        "turn_rating": "Good"
      },
      {
        "message": "Yeah, that's pretty crazy.  The average lifetime earnings of an engineer is higher than the average lifetime earnings of an nfl player and an average mlb player.",
        "agent": "agent_2",
        "sentiment": "Curious to dive deeper",
        "knowledge_source": [
          "AS4"
        ],
        "turn_rating": "Good"
      },
      {
        "message": "Now that's suprising. I wonder how much would that be",
        "agent": "agent_1",
        "sentiment": "Surprised",
        "knowledge_source": [
          "AS3"
        ],
        "turn_rating": "Good"
      },
      {
        "message": "I'm not sure.  I think it's because NFL players do not play past their 30s normally ",
        "agent": "agent_2",
        "sentiment": "Curious to dive deeper",
        "knowledge_source": [
          "AS4"
        ],
        "turn_rating": "Good"
      },
      {
        "message": "True. How about golf? are you familiar with it?",
        "agent": "agent_1",
        "sentiment": "Happy",
        "knowledge_source": [
          "AS3"
        ],
        "turn_rating": "Good"
      },
      {
        "message": "Not really.  I've played but I'm terrible at it.  The average american golf course consumes around 312,000 gallons of water per day.",
        "agent": "agent_2",
        "sentiment": "Curious to dive deeper",
        "knowledge_source": [
          "AS3"
        ],
        "turn_rating": "Good"
      },
      {
        "message": "looks intriguing. There is a golf course in dubai that requires 4,000,000 gallons of water a day!. I would love to see that ",
        "agent": "agent_1",
        "sentiment": "Happy",
        "knowledge_source": [
          "AS3"
        ],
        "turn_rating": "Passable"
      },
      {
        "message": "Wow, me too.  Samuel l. jackson puts a golf clause in his film contracts that allows him to play golf twice a week during production.",
        "agent": "agent_2",
        "sentiment": "Surprised",
        "knowledge_source": [
          "AS4"
        ],
        "turn_rating": "Good"
      },
      {
        "message": "Now, that's smart",
        "agent": "agent_1",
        "sentiment": "Happy",
        "knowledge_source": [
          "Personal Knowledge"
        ],
        "turn_rating": "Good"
      },
      {
        "message": "Haha, yep it is.",
        "agent": "agent_2",
        "sentiment": "Curious to dive deeper",
        "knowledge_source": [
          "AS3"
        ],
        "turn_rating": "Good"
      },
      {
        "message": "It was very nice chatting with you. Have a great day",
        "agent": "agent_1",
        "sentiment": "Happy",
        "knowledge_source": [
          "Personal Knowledge"
        ],
        "turn_rating": "Excellent"
      },
      {
        "message": "You as well.  Have a great day.",
        "agent": "agent_2",
        "sentiment": "Curious to dive deeper",
        "knowledge_source": [
          "AS3"
        ],
        "turn_rating": "Good"
      },
      {
        "message": "thanks",
        "agent": "agent_1",
        "sentiment": "Happy",
        "knowledge_source": [
          "Personal Knowledge"
        ],
        "turn_rating": "Excellent"
      }
    ],
    "conversation_rating": {
      "agent_1": "Excellent",
      "agent_2": "Excellent"
    }
  },
  "t_cf849af5-7294-4574-9cb5-c7f4d9e33240": {
    "article_url": "https://www.washingtonpost.com/sports/terrell-suggs-in-16th-season-isnt-feeling-nostalgic-im-not-thinking-about-the-end/2018/07/23/8fb7ea4e-8e98-11e8-bcd5-9d911c784c38_story.html",
    "config": "C",
    "content": [
      {
        "message": "Do you watch Football? ",
        "agent": "agent_1",
        "sentiment": "Curious to dive deeper",
        "knowledge_source": [
          "FS1"
        ],
        "turn_rating": "Good"
      },
      {
        "message": "I do, what about yourself?",
        "agent": "agent_2",
        "sentiment": "Curious to dive deeper",
        "knowledge_source": [
          "FS1"
        ],
        "turn_rating": "Excellent"
      },
      {
        "message": "I watch it. Did you know there are only 11 minutes of live gameplay per game? ",
        "agent": "agent_1",
        "sentiment": "Curious to dive deeper",
        "knowledge_source": [
          "FS2"
        ],
        "turn_rating": "Good"
      },
      {
        "message": "Only 11 minutes! I want a refund for my tickets sir, that seems like a scam, pay so much for only 11 minutes",
        "agent": "agent_2",
        "sentiment": "Curious to dive deeper",
        "knowledge_source": [
          "FS1"
        ],
        "turn_rating": "Excellent"
      },
      {
        "message": "Yeah, it is a crazy short amount of time. Most of it is standing around and watching them call plays. ",
        "agent": "agent_1",
        "sentiment": "Curious to dive deeper",
        "knowledge_source": [
          "FS2"
        ],
        "turn_rating": "Good"
      },
      {
        "message": "I still like the game, pro players make a lot of money for only 11 minutes of gameplayM",
        "agent": "agent_2",
        "sentiment": "Curious to dive deeper",
        "knowledge_source": [
          "FS1"
        ],
        "turn_rating": "Excellent"
      },
      {
        "message": "They sure do, but they also take a big beating on their bodies. That is for sure. ",
        "agent": "agent_1",
        "sentiment": "Curious to dive deeper",
        "knowledge_source": [
          "FS2"
        ],
        "turn_rating": "Good"
      },
      {
        "message": "They end up with injuries and brain damage that is a sad thing, ",
        "agent": "agent_2",
        "sentiment": "Sad",
        "knowledge_source": [
          "FS1"
        ],
        "turn_rating": "Excellent"
      },
      {
        "message": "Yeah, they might be better off playing Golf. ",
        "agent": "agent_1",
        "sentiment": "Curious to dive deeper",
        "knowledge_source": [
          "FS3"
        ],
        "turn_rating": "Good"
      },
      {
        "message": "I agree or maybe bowling, I hear pro bowlers earned twice as much top football stars made back in the 60s",
        "agent": "agent_2",
        "sentiment": "Surprised",
        "knowledge_source": [
          "FS1"
        ],
        "turn_rating": "Excellent"
      },
      {
        "message": "Back in the 60s is the key point there. I could see that, but not today. ",
        "agent": "agent_1",
        "sentiment": "Curious to dive deeper",
        "knowledge_source": [
          "FS1"
        ],
        "turn_rating": "Good"
      },
      {
        "message": "It was a popular sport back then as well, must be fun to visit the locker room of the University of Iowa",
        "agent": "agent_2",
        "sentiment": "Curious to dive deeper",
        "knowledge_source": [
          "FS1"
        ],
        "turn_rating": "Excellent"
      },
      {
        "message": "Yeah, I heard they painted it pink. ",
        "agent": "agent_1",
        "sentiment": "Curious to dive deeper",
        "knowledge_source": [
          "FS1"
        ],
        "turn_rating": "Good"
      },
      {
        "message": "Yeah its painted pink , well for the visitor team at least, I wonder if that actually works?",
        "agent": "agent_2",
        "sentiment": "Curious to dive deeper",
        "knowledge_source": [
          "FS1"
        ],
        "turn_rating": "Excellent"
      },
      {
        "message": "I wonder if that is done to embarass them? I don't think it would work, it would probably just make them mad. ",
        "agent": "agent_1",
        "sentiment": "Curious to dive deeper",
        "knowledge_source": [
          "FS1"
        ],
        "turn_rating": "Good"
      },
      {
        "message": "I know right, I would feel mad about it like a disrespectful thing, did you ever hear about Benjarvus Green Ellis?",
        "agent": "agent_2",
        "sentiment": "Curious to dive deeper",
        "knowledge_source": [
          "FS1"
        ],
        "turn_rating": "Excellent"
      },
      {
        "message": "No, who is that? Is he a player with the NFL? ",
        "agent": "agent_1",
        "sentiment": "Curious to dive deeper",
        "knowledge_source": [
          "FS1"
        ],
        "turn_rating": "Good"
      },
      {
        "message": "He is a player for the Patriots, well former player, he was a RB",
        "agent": "agent_2",
        "sentiment": "Curious to dive deeper",
        "knowledge_source": [
          "FS1"
        ],
        "turn_rating": "Excellent"
      },
      {
        "message": "Interesting, was he any good at the position, or no? ",
        "agent": "agent_1",
        "sentiment": "Curious to dive deeper",
        "knowledge_source": [
          "FS1"
        ],
        "turn_rating": "Good"
      },
      {
        "message": "Yeah he is a leyend I think his the only RB in the league to have the record of no fumbles",
        "agent": "agent_2",
        "sentiment": "Curious to dive deeper",
        "knowledge_source": [
          "FS1",
          "Personal Knowledge"
        ],
        "turn_rating": "Excellent"
      },
      {
        "message": "WOW! That is cool. Well nice chatting with you!",
        "agent": "agent_1",
        "sentiment": "Curious to dive deeper",
        "knowledge_source": [
          "FS1"
        ],
        "turn_rating": "Good"
      }
    ],
    "conversation_rating": {
      "agent_1": "Good",
      "agent_2": "Excellent"
    }
  },
  "t_ef78fec3-5245-49cd-a97f-d3553d1c0205": {
    "article_url": "https://www.washingtonpost.com/news/early-lead/wp/2018/08/02/turkey-then-birdies-tiger-woods-phil-mickelson-showdown-reportedly-will-be-thanksgiving-weekend/",
    "config": "A",
    "content": [
      {
        "message": "Are you a sports fan by any chance?",
        "agent": "agent_1",
        "sentiment": "Curious to dive deeper",
        "knowledge_source": [
          "FS1",
          "FS2",
          "FS3"
        ],
        "turn_rating": "Excellent"
      },
      {
        "message": "i do like sports. i dont get much chance to watch these days. you?",
        "agent": "agent_2",
        "sentiment": "Neutral",
        "knowledge_source": [
          "FS1"
        ],
        "turn_rating": "Good"
      },
      {
        "message": "I enjoy a few. Did you know that Babe Ruth was America's most famous golfer at one point?",
        "agent": "agent_1",
        "sentiment": "Curious to dive deeper",
        "knowledge_source": [
          "FS1"
        ],
        "turn_rating": "Excellent"
      },
      {
        "message": "i bet it didnt hurt that he was a great baseball player. he could any ball a mile.",
        "agent": "agent_2",
        "sentiment": "Neutral",
        "knowledge_source": [
          "FS1"
        ],
        "turn_rating": "Good"
      },
      {
        "message": "I didn't realize he was so multi-talented. Did you know that on average American golf courses consume 312,000 gallons of water per day?!",
        "agent": "agent_1",
        "sentiment": "Curious to dive deeper",
        "knowledge_source": [
          "FS1"
        ],
        "turn_rating": "Excellent"
      },
      {
        "message": "that is an insane amount of water for just a bunch of grass. i wonder how much that costs actually.",
        "agent": "agent_2",
        "sentiment": "Neutral",
        "knowledge_source": [
          "FS1"
        ],
        "turn_rating": "Good"
      },
      {
        "message": "I agree it's a huge waste. One in Dubai uses 4,000,000 per day!",
        "agent": "agent_1",
        "sentiment": "Angry",
        "knowledge_source": [
          "FS1"
        ],
        "turn_rating": "Excellent"
      },
      {
        "message": "rich people have their priorities. i could never afford to play golf, i think.",
        "agent": "agent_2",
        "sentiment": "Neutral",
        "knowledge_source": [
          "FS1"
        ],
        "turn_rating": "Good"
      },
      {
        "message": "It is expensive. I feel like that water could be put to so much better use especially in a place like Dubai that has an arid climate. ",
        "agent": "agent_1",
        "sentiment": "Angry",
        "knowledge_source": [
          "FS1"
        ],
        "turn_rating": "Excellent"
      },
      {
        "message": "i guess the oil makees them rich and money changes peoples perception of reality. in the future they might regret the waste.",
        "agent": "agent_2",
        "sentiment": "Neutral",
        "knowledge_source": [
          "FS1"
        ],
        "turn_rating": "Good"
      },
      {
        "message": "Good point and I'm sure they will. Also interestingly. in America golf courses make up more land space that Rhode Island and Delaware combined. ",
        "agent": "agent_1",
        "sentiment": "Neutral",
        "knowledge_source": [
          "FS1"
        ],
        "turn_rating": "Excellent"
      },
      {
        "message": "i wonder how many people in the us actually play golf. its a good sport for business but i think the cost must be prohibitive.",
        "agent": "agent_2",
        "sentiment": "Neutral",
        "knowledge_source": [
          "FS1"
        ],
        "turn_rating": "Good"
      },
      {
        "message": "With the price of equipment and fees it is very expensive. Do you enjoy football?",
        "agent": "agent_1",
        "sentiment": "Curious to dive deeper",
        "knowledge_source": [
          "FS2",
          "FS3"
        ],
        "turn_rating": "Excellent"
      },
      {
        "message": "i do like to watch football. only get the chance from time to time. You?",
        "agent": "agent_2",
        "sentiment": "Neutral",
        "knowledge_source": [
          "FS3"
        ],
        "turn_rating": "Good"
      },
      {
        "message": "I do. Did you know that the NFL has no written rules against female players?",
        "agent": "agent_1",
        "sentiment": "Curious to dive deeper",
        "knowledge_source": [
          "FS3"
        ],
        "turn_rating": "Excellent"
      },
      {
        "message": "i heard something about that, but then again i dont think they ever imagined a woman showing up to try out.",
        "agent": "agent_2",
        "sentiment": "Neutral",
        "knowledge_source": [
          "FS3"
        ],
        "turn_rating": "Good"
      },
      {
        "message": "Possibly. An engineer makes more in a lifetime than a football player. Knowing that, which career would you choose?",
        "agent": "agent_1",
        "sentiment": "Curious to dive deeper",
        "knowledge_source": [
          "FS3"
        ],
        "turn_rating": "Excellent"
      },
      {
        "message": "well, i am opposed to concussions and injuries, so would probably go with engineer.",
        "agent": "agent_2",
        "sentiment": "Neutral",
        "knowledge_source": [
          "FS3"
        ],
        "turn_rating": "Good"
      },
      {
        "message": "I agree. It would be  so much easier on your body.",
        "agent": "agent_1",
        "sentiment": "Neutral",
        "knowledge_source": [
          "FS3"
        ],
        "turn_rating": "Excellent"
      },
      {
        "message": "Or i could just be a supermodel. not many concussions either. Anyway, nice chat!",
        "agent": "agent_2",
        "sentiment": "Neutral",
        "knowledge_source": [
          "FS3"
        ],
        "turn_rating": "Good"
      },
      {
        "message": "That is true. It definitely pays well also. Nice talking to you as well. ",
        "agent": "agent_1",
        "sentiment": "Neutral",
        "knowledge_source": [
          "Personal Knowledge"
        ],
        "turn_rating": "Excellent"
      }
    ],
    "conversation_rating": {
      "agent_1": "Excellent",
      "agent_2": "Good"
    }
  },
  "t_8641a2ff-113b-4a43-abce-afe613d99be6": {
    "article_url": "https://www.washingtonpost.com/news/early-lead/wp/2018/08/02/turkey-then-birdies-tiger-woods-phil-mickelson-showdown-reportedly-will-be-thanksgiving-weekend/",
    "config": "C",
    "content": [
      {
        "message": "hi, how are you? do you like sports?",
        "agent": "agent_1",
        "sentiment": "Neutral",
        "knowledge_source": [
          "FS1",
          "FS2",
          "FS3"
        ],
        "turn_rating": "Not Good"
      },
      {
        "message": "Hi! I do love sports, particularly football and golf! Although with football, I wish the games were longer as there's really on 11 minutes of live NFL gameplay on average each game. What about you?",
        "agent": "agent_2",
        "sentiment": "Neutral",
        "knowledge_source": [
          "FS3"
        ],
        "turn_rating": "Excellent"
      },
      {
        "message": "I watch football toward the end of the season. i try to catch the super bowl. i didnt see it this year though.",
        "agent": "agent_1",
        "sentiment": "Neutral",
        "knowledge_source": [
          "FS2",
          "FS3"
        ],
        "turn_rating": "Good"
      },
      {
        "message": "Yeah the Super Bowl is always a great game! I also wish the seasons were longer as well as the regular season is only 17 quick weeks long from the beginning of September all the way to late December. It truly does fly by, sadly!",
        "agent": "agent_2",
        "sentiment": "Sad",
        "knowledge_source": [
          "FS3"
        ],
        "turn_rating": "Excellent"
      },
      {
        "message": "yeah, but each game is probably pretty tough on the body. i figure that it is pretty hard to get through the season without an injury.",
        "agent": "agent_1",
        "sentiment": "Neutral",
        "knowledge_source": [
          "FS3"
        ],
        "turn_rating": "Excellent"
      },
      {
        "message": "That is a good point. I wonder if those tracking chips they are sticking in the players' shoulder pads to record their every move can hopefully be used to study how to prevent injures?",
        "agent": "agent_2",
        "sentiment": "Curious to dive deeper",
        "knowledge_source": [
          "FS3"
        ],
        "turn_rating": "Excellent"
      },
      {
        "message": "Yeah, that is what i hope. the concussion/CTE problem is serious, and probably starts long before the pros.",
        "agent": "agent_1",
        "sentiment": "Neutral",
        "knowledge_source": [
          "FS2",
          "FS3"
        ],
        "turn_rating": "Excellent"
      },
      {
        "message": "Agreed and that is so true! I've always wondered why no female players have been signed by any teams since they can actually play as long as they meet the eligibility requirements, but seeing as how dangerous it is, I don't blame the women really!",
        "agent": "agent_2",
        "sentiment": "Neutral",
        "knowledge_source": [
          "FS3"
        ],
        "turn_rating": "Excellent"
      },
      {
        "message": "yeah, the physical tools needed for the game are rare. i dont think women get that big. maybe a kicker?",
        "agent": "agent_1",
        "sentiment": "Neutral",
        "knowledge_source": [
          "FS2",
          "FS3"
        ],
        "turn_rating": "Excellent"
      },
      {
        "message": "Maybe so! But then again, if they're doing it simply for the money, they'd be better off entering the engineering field since engineers make more than the average lifetime earnings of both MLB and NFL players anyway!",
        "agent": "agent_2",
        "sentiment": "Neutral",
        "knowledge_source": [
          "FS3"
        ],
        "turn_rating": "Excellent"
      },
      {
        "message": "true. we need more people in STEM, especially women. Fewer concussions in engineering too.",
        "agent": "agent_1",
        "sentiment": "Neutral",
        "knowledge_source": [
          "FS2",
          "FS3"
        ],
        "turn_rating": "Excellent"
      },
      {
        "message": " You are so right about that! On a similar note, did you know the top bowlers made double what the top football players made back in the 1960s? That is just wrong considering how rough football is compared to how easy bowling is.",
        "agent": "agent_2",
        "sentiment": "Sad",
        "knowledge_source": [
          "FS2"
        ],
        "turn_rating": "Excellent"
      },
      {
        "message": "i think the nfl was getting going and maybe there wasnt a players union yet. the bowlers were quite lucky",
        "agent": "agent_1",
        "sentiment": "Neutral",
        "knowledge_source": [
          "FS2",
          "FS3"
        ],
        "turn_rating": "Excellent"
      },
      {
        "message": "Indeed they were. I just think of talented players like Benjarvus Green-Ellis who's never fumbled the football in his entire pro career and how he would have been ripped off if he played during that era!",
        "agent": "agent_2",
        "sentiment": "Angry",
        "knowledge_source": [
          "FS2"
        ],
        "turn_rating": "Excellent"
      },
      {
        "message": "Yeah, the game generates so much cash. people think the players get too much, but the career is short.",
        "agent": "agent_1",
        "sentiment": "Neutral",
        "knowledge_source": [
          "FS2",
          "FS3"
        ],
        "turn_rating": "Excellent"
      },
      {
[truncated: 3,406,403 more chars]
