# Supplementary material for: Emotion inference in conversations based on commonsense enhancement and graph structures
Source: PLoS One. 2024 Dec 11;19(12):e0315039. doi: 10.1371/journal.pone.0315039 (PMC11633976; doi:10.1371/journal.pone.0315039)
Supplement: S2 File — Description: Public dataset that was used in this study, including all measured variables. This dataset can be directly downloaded from the internet. Format: json file. Availability: The complete dataset can be downloaded from the following link: https://github.com/alexa/Topical-Chat. (ZIP) [file pone.0315039.s002.zip › TopicalChat-conversations/test_rare.json]

{
  "t_c04d2b82-ecc0-4128-b5de-91bb3211fe47": {
    "article_url": "https://www.washingtonpost.com/news/style/wp/2018/06/24/evan-birnholzs-june-24-post-magazine-crossword-men-and-women-of-note/",
    "config": "D",
    "content": [
      {
        "message": "Hello! Do you like rock music?",
        "agent": "agent_1",
        "sentiment": "Happy",
        "knowledge_source": [
          "FS3"
        ],
        "turn_rating": "Good"
      },
      {
        "message": "Hi! I love rock music and it has been for a while now. I think since the 60s.",
        "agent": "agent_2",
        "sentiment": "Happy",
        "knowledge_source": [
          "FS3"
        ],
        "turn_rating": "Excellent"
      },
      {
        "message": "Yeah, it's definitely a classic and great genre. White snake has had over 50 members through it's history. That's crazy!",
        "agent": "agent_1",
        "sentiment": "Happy",
        "knowledge_source": [
          "FS3"
        ],
        "turn_rating": "Good"
      },
      {
        "message": "I know. The list has its own wikipedia page.",
        "agent": "agent_2",
        "sentiment": "Neutral",
        "knowledge_source": [
          "FS3"
        ],
        "turn_rating": "Excellent"
      },
      {
        "message": "I wonder why so many people ended up leaving/joining the band. Do you know if they were just a specific position switching out, like a guitarist?  ",
        "agent": "agent_1",
        "sentiment": "Curious to dive deeper",
        "knowledge_source": [
          "FS3"
        ],
        "turn_rating": "Good"
      },
      {
        "message": "I guess they may not have get used to that life style. Did you know that a song became popular because a DJ didn't reveal the band name. Don't remember where it was, but still incredible. ",
        "agent": "agent_2",
        "sentiment": "Surprised",
        "knowledge_source": [
          "FS3"
        ],
        "turn_rating": "Poor"
      },
      {
        "message": "That's pretty interesting. Sonic the hedgehog was supposed to have been in a rock band. I wonder how that would have worked out. ",
        "agent": "agent_1",
        "sentiment": "Happy",
        "knowledge_source": [
          "FS3"
        ],
        "turn_rating": "Good"
      },
      {
        "message": "Hahaha. Honestly, I have no idea. I also heard that he have a blond haired human girlfriend named Madonna.",
        "agent": "agent_2",
        "sentiment": "Happy",
        "knowledge_source": [
          "FS3"
        ],
        "turn_rating": "Excellent"
      },
      {
        "message": "That's really strange. I'm glad he just stayed a video game character. Viktor tsoi kept his job in a boiler room after becoming the biggest rock star in russian history. ",
        "agent": "agent_1",
        "sentiment": "Happy",
        "knowledge_source": [
          "FS3"
        ],
        "turn_rating": "Good"
      },
      {
        "message": "russian already sounds like rock anyways. Rock is kind of interesting, even Oklahoma has a state rock song.",
        "agent": "agent_2",
        "sentiment": "Surprised",
        "knowledge_source": [
          "FS3"
        ],
        "turn_rating": "Poor"
      },
      {
        "message": "That's pretty cool. Did you know the man who assassinated Abraham Lincoln was named after the man who assassinated Julius Caesar? ",
        "agent": "agent_1",
        "sentiment": "Happy",
        "knowledge_source": [
          "FS1"
        ],
        "turn_rating": "Good"
      },
      {
        "message": "too much concidence. Abraham Lincoln has a unusual voice. Do you know how he sounded?",
        "agent": "agent_2",
        "sentiment": "Surprised",
        "knowledge_source": [
          "FS1"
        ],
        "turn_rating": "Excellent"
      },
      {
        "message": "Apparently he had a high pitch voice, I never would have guessed that! I always imagined him as having a deep voice for some reason.",
        "agent": "agent_1",
        "sentiment": "Happy",
        "knowledge_source": [
          "FS1"
        ],
        "turn_rating": "Good"
      },
      {
        "message": "Me too. The say that he used to keep his important documents in his hat. That's kind of funny. Now we know why the hat was so high. hahaha",
        "agent": "agent_2",
        "sentiment": "Happy",
        "knowledge_source": [
          "FS1"
        ],
        "turn_rating": "Excellent"
      },
      {
        "message": "He had so many secrets in there, lol! Lincoln created the secret service the morning he was shot. That seems suspicious. ",
        "agent": "agent_1",
        "sentiment": "Happy",
        "knowledge_source": [
          "FS1"
        ],
        "turn_rating": "Good"
      },
      {
        "message": "I think so too.  Abraham Lincoln was the first republican as well.",
        "agent": "agent_2",
        "sentiment": "Surprised",
        "knowledge_source": [
          "FS1"
        ],
        "turn_rating": "Good"
      },
      {
        "message": "That's interesting! He started a long line of bearded republicans! ",
        "agent": "agent_1",
        "sentiment": "Happy",
        "knowledge_source": [
          "FS1"
        ],
        "turn_rating": "Good"
      },
      {
        "message": "he had done good things as well. He preserved the Union and abolished  slavery.",
        "agent": "agent_2",
        "sentiment": "Happy",
        "knowledge_source": [
          "FS1"
        ],
        "turn_rating": "Good"
      },
      {
        "message": "Yeah, he was very noble and good hearted. He was also a lawyer before becoming a politician! ",
        "agent": "agent_1",
        "sentiment": "Happy",
        "knowledge_source": [
          "FS1"
        ],
        "turn_rating": "Good"
      },
      {
        "message": "I wonder if he was a good lawyer.  I heard he also modernized the economy.",
        "agent": "agent_2",
        "sentiment": "Neutral",
        "knowledge_source": [
          "FS1"
        ],
        "turn_rating": "Not Good"
      },
      {
        "message": "Yes,he was a  very good president! Well, it was nice chatting with you! ",
        "agent": "agent_1",
        "sentiment": "Happy",
        "knowledge_source": [
          "FS1",
          "Personal Knowledge"
        ],
        "turn_rating": "Excellent"
      },
      {
        "message": "See you next time",
        "agent": "agent_2",
        "sentiment": "Happy",
        "knowledge_source": [
          "Personal Knowledge"
        ],
        "turn_rating": "Passable"
      }
    ],
    "conversation_rating": {
      "agent_1": "Excellent",
      "agent_2": "Passable"
    }
  },
  "t_e7ccc97b-ae46-4d80-96db-d4a67eb13835": {
    "article_url": "https://www.washingtonpost.com/news/style/wp/2018/06/24/evan-birnholzs-june-24-post-magazine-crossword-men-and-women-of-note/",
    "config": "C",
    "content": [
      {
        "message": "Hi, how are you today? Do you like rock music?",
        "agent": "agent_1",
        "sentiment": "Neutral",
        "knowledge_source": [
          "FS3",
          "Personal Knowledge"
        ],
        "turn_rating": "Excellent"
      },
      {
        "message": "Hi! I do like rock music, I like a little bit of everything. ",
        "agent": "agent_2",
        "sentiment": "Happy",
        "knowledge_source": [
          "Personal Knowledge"
        ],
        "turn_rating": "Excellent"
      },
      {
        "message": "The state rock song of Oklahoma is \"Do You Realize?\" by the Flaming Lips. I didn't know that states had rock songs. ",
        "agent": "agent_1",
        "sentiment": "Neutral",
        "knowledge_source": [
          "FS3",
          "Personal Knowledge"
        ],
        "turn_rating": "Excellent"
      },
      {
        "message": "Especially a lot of midwestern states seem to have songs attached to them. I was reading that Whitesnake has had over 50 members in its history. They must not be fun to work with.",
        "agent": "agent_2",
        "sentiment": "Surprised",
        "knowledge_source": [
          "FS2"
        ],
        "turn_rating": "Excellent"
      },
      {
        "message": "I guess not. Maybe it's band to put on your resume, then move on. I don't know how much they tour. It could be a tough gig.",
        "agent": "agent_1",
        "sentiment": "Neutral",
        "knowledge_source": [
          "FS3",
          "Personal Knowledge"
        ],
        "turn_rating": "Excellent"
      },
      {
        "message": "Probably some overdosed. I read that a hanson song became the most requested track on a chicago station not because people liked it, but the station created an air of mystery about it by not telling people who sang the song.",
        "agent": "agent_2",
        "sentiment": "Surprised",
        "knowledge_source": [
          "Personal Knowledge"
        ],
        "turn_rating": "Excellent"
      },
      {
        "message": "That was very smart of them. Get new listeners, more advertising. Probably a boy band is not what most listeners were looking for.",
        "agent": "agent_1",
        "sentiment": "Neutral",
        "knowledge_source": [
          "FS3",
          "Personal Knowledge"
        ],
        "turn_rating": "Excellent"
      },
      {
        "message": "I heard the sonic the hedgehog character was supposed to be a member of a rock band, and had a girlfriend named madonna, but I didn't hear the whole story. Do you know?",
        "agent": "agent_2",
        "sentiment": "Curious to dive deeper",
        "knowledge_source": [
          "FS3"
        ],
        "turn_rating": "Excellent"
      },
      {
        "message": "Sonic in a rock band? I guess he has the haircut for it. He could probably have joined Whitesnake. ",
        "agent": "agent_1",
        "sentiment": "Neutral",
        "knowledge_source": [
          "FS3",
          "Personal Knowledge"
        ],
        "turn_rating": "Excellent"
      },
      {
        "message": "Oh yeah, that would have been good. Are you interested in history? I was reading about Lincoln. He had a high pitched voice, I guess.",
        "agent": "agent_2",
        "sentiment": "Curious to dive deeper",
        "knowledge_source": [
          "FS1"
        ],
        "turn_rating": "Excellent"
      },
      {
        "message": "That's funny because he was very tall. He kept his important documents inside his hat. I guess that hat was pretty big.",
        "agent": "agent_1",
        "sentiment": "Neutral",
        "knowledge_source": [
          "FS1",
          "Personal Knowledge"
        ],
        "turn_rating": "Excellent"
      },
      {
        "message": "You know, I always mean to do some research to see if he maybe had some kind of genetic disorder. He was so tall, and had such strange bone structure. Especially hearing about his weird voice now, I'm even more curious.",
        "agent": "agent_2",
        "sentiment": "Curious to dive deeper",
        "knowledge_source": [
          "FS1",
          "Personal Knowledge"
        ],
        "turn_rating": "Excellent"
      },
      {
        "message": "He had a pretty big beard, so I would have expected a deep voice. He was an unusual guy that met a tragic end.",
        "agent": "agent_1",
        "sentiment": "Neutral",
        "knowledge_source": [
          "FS1",
          "Personal Knowledge"
        ],
        "turn_rating": "Excellent"
      },
      {
        "message": "I would expect deep voice too. Did you know he created the secret service the very morning he was assassinated? Ironic.",
        "agent": "agent_2",
        "sentiment": "Surprised",
        "knowledge_source": [
          "FS1"
        ],
        "turn_rating": "Excellent"
      },
      {
        "message": "I guess he recognized that he was at tremendous risk because of the war and his treatment of slaves. I don't know if the secret service could have saved him.",
        "agent": "agent_1",
        "sentiment": "Neutral",
        "knowledge_source": [
          "FS1",
          "Personal Knowledge"
        ],
        "turn_rating": "Excellent"
      },
      {
        "message": "No, I'm sure they couldn't have. John Wilkes Booth father was named after the man that assassinated julius caesar. What a strange story all around. ",
        "agent": "agent_2",
        "sentiment": "Curious to dive deeper",
        "knowledge_source": [
          "FS1"
        ],
        "turn_rating": "Excellent"
      },
      {
        "message": "Yeah, lots of weird connections. Lincoln had a secretary named Kennedy. JFK had a secretary named Lincoln. It's kismet.",
        "agent": "agent_1",
        "sentiment": "Neutral",
        "knowledge_source": [
          "FS1",
          "Personal Knowledge"
        ],
        "turn_rating": "Excellent"
      },
      {
        "message": "I've never heard that. Those types of coincidences are always interesting to me. ",
        "agent": "agent_2",
        "sentiment": "Surprised",
        "knowledge_source": [
          "Personal Knowledge"
        ],
        "turn_rating": "Excellent"
      },
      {
        "message": "We can always find connections if we look hard enough. For example, Lance Henriksen and Bill Paxton are the only two actors to face off against a terminator, an alien and a predator. Connections abound.",
        "agent": "agent_1",
        "sentiment": "Neutral",
        "knowledge_source": [
          "FS1",
          "FS2",
          "Personal Knowledge"
        ],
        "turn_rating": "Excellent"
      },
      {
        "message": "Oh sure, I guess Bender from futurama and the terminator both have the same cpu. ",
        "agent": "agent_2",
        "sentiment": "Surprised",
        "knowledge_source": [
          "FS2"
        ],
        "turn_rating": "Excellent"
      },
      {
        "message": "that's great! Bender is savage. He really could be a terminator. Never quite get the salary for Arnold though.",
        "agent": "agent_1",
        "sentiment": "Neutral",
        "knowledge_source": [
          "FS2",
          "Personal Knowledge"
        ],
        "turn_rating": "Good"
      },
      {
        "message": "I can't believe he gets paid so much. He only said like 100 words in Terminator. ",
        "agent": "agent_2",
        "sentiment": "Surprised",
        "knowledge_source": [
          "FS2"
        ],
        "turn_rating": "Excellent"
      },
      {
        "message": "His physique is the key. Plus that Austrian accent. ",
        "agent": "agent_1",
        "sentiment": "Neutral",
        "knowledge_source": [
          "FS2",
          "Personal Knowledge"
        ],
        "turn_rating": "Excellent"
      },
      {
        "message": "Its been nice talking to you!",
        "agent": "agent_2",
        "sentiment": "Surprised",
        "knowledge_source": [
          "Personal Knowledge"
        ],
        "turn_rating": "Excellent"
      },
      {
        "message": "Great chat! Have a good day!",
        "agent": "agent_1",
        "sentiment": "Happy",
        "knowledge_source": [
          "Personal Knowledge"
        ],
        "turn_rating": "Excellent"
      },
      {
        "message": "I You have a great day too",
        "agent": "agent_2",
        "sentiment": "Happy",
        "knowledge_source": [
          "Personal Knowledge"
        ],
        "turn_rating": "Good"
      }
    ],
    "conversation_rating": {
      "agent_1": "Excellent",
      "agent_2": "Excellent"
    }
  },
  "t_deac92a0-cd57-4f8a-9094-e4455cfdd05d": {
    "article_url": "https://www.washingtonpost.com/news/style/wp/2018/06/24/evan-birnholzs-june-24-post-magazine-crossword-men-and-women-of-note/",
    "config": "C",
    "content": [
      {
        "message": "Hi! So do you like music? I love rock music and well many other genre's.",
        "agent": "agent_1",
        "sentiment": "Happy",
        "knowledge_source": [
          "FS3"
        ],
        "turn_rating": "Good"
      },
      {
        "message": "Yes, I'm the same! I love music....I didn 't know the band Whitesnake has had over 50 members over time?Thinking the lead singer stayed the same, not sure?",
        "agent": "agent_2",
        "sentiment": "Curious to dive deeper",
        "knowledge_source": [
          "FS3"
        ],
        "turn_rating": "Excellent"
      },
      {
        "message": "That is something I read too, I do believe the lead singer is the same. There was so much great rock music back in the day!",
        "agent": "agent_1",
        "sentiment": "Happy",
        "knowledge_source": [
          "FS3"
        ],
        "turn_rating": "Good"
      },
      {
        "message": "Oh, I know, Decades. There was so much and people today have no idea how great alot of it was!!",
        "agent": "agent_2",
        "sentiment": "Surprised",
        "knowledge_source": [
          "FS3"
        ],
        "turn_rating": "Excellent"
      },
      {
        "message": "Very true! I really love the electric guitars in Rock, it's all good. I got to see the best bands in concert that's for sure lol",
        "agent": "agent_1",
        "sentiment": "Happy",
        "knowledge_source": [
          "FS3"
        ],
        "turn_rating": "Good"
      },
      {
        "message": "You sound like me! I have been to so many concerts and have bought so much music over the years. I have  alot to refer back to. Do you have favorite bands?",
        "agent": "agent_2",
        "sentiment": "Curious to dive deeper",
        "knowledge_source": [
          "FS3"
        ],
        "turn_rating": "Excellent"
      },
      {
        "message": "That's awesome! My favorites to name a couple would be Pink Floyd and Aerosmith...so many more! How about you?",
        "agent": "agent_1",
        "sentiment": "Happy",
        "knowledge_source": [
          "FS3"
        ],
        "turn_rating": "Good"
      },
      {
        "message": "Yes, I have seen Pink Floyd a few times and Aerosmith every time they came to our state. I heard they were going to do Las Vegas for awhile. I go back to Elvis, Beatles, all the 70 and 80  90 bands. I have tickets to the Who this year and Bryan Adams so far! lol",
        "agent": "agent_2",
        "sentiment": "Happy",
        "knowledge_source": [
          "FS3"
        ],
        "turn_rating": "Excellent"
      },
      {
        "message": "Haha! That's awesome, you sound like me, I kept memento's along the as well, In the 90s I went to see Candlebox and the drummer came up to me and handed me his drum stick, and I have met many, I wish I could have seen Ozzy but never did which is a bummer.",
        "agent": "agent_1",
        "sentiment": "Happy",
        "knowledge_source": [
          "FS3"
        ],
        "turn_rating": "Good"
      },
      {
        "message": "I know, I would have like that too! Very cool. Its hard to get the up front seats! lol, While in Texas I saw Rod Stewart and manage to get two balls that night. I went this last year and had second level seat on the side and one of his guys came up to me and a friend and gave us front row center! we were shocked!! Very happy that night!! lol",
        "agent": "agent_2",
        "sentiment": "Surprised",
        "knowledge_source": [
          "FS3"
        ],
        "turn_rating": "Excellent"
      },
      {
        "message": "Wow, that is amazing! You have been to as many concerts or more than I have lol, I just love seeing them so I will pay for up front if I can, I got real close to the Cult and Queensryche, and at a Van Halen concert I saw some famous people next to me.",
        "agent": "agent_1",
        "sentiment": "Happy",
        "knowledge_source": [
          "FS3"
        ],
        "turn_rating": "Good"
      },
      {
        "message": "Really, that's so interesting! One of favorites is Led Zepp Lucky to see them in 77, and then again When Robert Plant and Jimmy Page did a tour together and had close seats. Very Cool. Would have been nice to see them in 2007 in the UK. I think those tickets sold out in minutes at a very high price!",
        "agent": "agent_2",
        "sentiment": "Happy",
        "knowledge_source": [
          "FS3"
        ],
        "turn_rating": "Excellent"
      },
      {
        "message": "You got to see Led Zeppelin?? Wow, that is awesome. I love those guys! Yes, not always easy to get tickets they sell fast! Especially these days. But just like music we got to see all the great movies too, did you ever see the terminator?",
        "agent": "agent_1",
        "sentiment": "Happy",
        "knowledge_source": [
          "FS2",
          "FS3"
        ],
        "turn_rating": "Good"
      },
      {
        "message": "Yes, I enjoyed it. I can't believe he only made $75,000 in the first one!!",
        "agent": "agent_2",
        "sentiment": "Surprised",
        "knowledge_source": [
          "FS2"
        ],
        "turn_rating": "Excellent"
      },
      {
        "message": "I know! But he did make 15 million in the 2nd one so that's great! He only had to speak 18 lines in the Terminator and less than 100 words lol...I would take 75 grand for that!",
        "agent": "agent_1",
        "sentiment": "Happy",
        "knowledge_source": [
          "FS2"
        ],
        "turn_rating": "Good"
      },
      {
        "message": "lol, I know....Have you been to the Terminator ride at Universal?",
        "agent": "agent_2",
        "sentiment": "Curious to dive deeper",
        "knowledge_source": [
          "FS2"
        ],
        "turn_rating": "Excellent"
      },
      {
        "message": "No I haven't but I did go to Universal studios back in the late 90s and went to the Terminator 3D show, wow I was blown away!! How was the ride?",
        "agent": "agent_1",
        "sentiment": "Happy",
        "knowledge_source": [
          "FS2"
        ],
        "turn_rating": "Good"
      },
      {
        "message": "Yes, that's the one I mean! Where an actor comes out and rides all around on a motorcycle with the gun!! Alot of fun!! The 3D movie was great!!",
        "agent": "agent_2",
        "sentiment": "Happy",
        "knowledge_source": [
          "FS2"
        ],
        "turn_rating": "Excellent"
      },
      {
        "message": "Yes! That is it, but it seemed like you were on a crazy ride lol. That franchise is worth 3 billion dollars that's pretty amazing for older movies.",
        "agent": "agent_1",
        "sentiment": "Happy",
        "knowledge_source": [
          "FS2"
        ],
        "turn_rating": "Good"
      },
      {
        "message": "Yes, I agree. A fun thing to know about Abraham Lincoln, he kept important papers in his hat and his had a high pitched voice! Who knew?",
        "agent": "agent_2",
        "sentiment": "Surprised",
        "knowledge_source": [
          "FS1"
        ],
        "turn_rating": "Excellent"
      },
      {
        "message": "Really? That's odd about his voice, he looks so rough lol. He was a great president though. And how does it happen that he gets assasinated just after creating the secret service, wow.",
        "agent": "agent_1",
        "sentiment": "Surprised",
        "knowledge_source": [
          "FS1"
        ],
        "turn_rating": "Good"
      },
      {
        "message": "I didn't know that either, surprised me. The same morning!  In the films about him he always has a deep voice!! Great chat!!",
        "agent": "agent_2",
        "sentiment": "Surprised",
        "knowledge_source": [
          "FS1"
        ],
        "turn_rating": "Excellent"
      },
      {
        "message": "I know, very bad for the poor guy. Thanks for the chat! I need to go listen to some good Rock music and watch the Terminator now lol! Bye!!",
        "agent": "agent_1",
        "sentiment": "Happy",
        "knowledge_source": [
          "FS2",
          "FS3"
        ],
        "turn_rating": "Good"
      }
    ],
    "conversation_rating": {
      "agent_1": "Good",
      "agent_2": "Excellent"
    }
  },
  "t_02208dca-256d-4fef-8a58-e3cb30625222": {
    "article_url": "https://www.washingtonpost.com/news/style/wp/2018/06/24/evan-birnholzs-june-24-post-magazine-crossword-men-and-women-of-note/",
    "config": "D",
    "content": [
      {
        "message": "Hello.  Do you like Rock Music?  Rock music is a broad genre of popular music that originated as \"rock and roll\" in the US in the early 1950s and developed into a range of different styles in the 1960s and later in the UK as well as the US.",
        "agent": "agent_1",
        "sentiment": "Curious to dive deeper",
        "knowledge_source": [
          "FS3",
          "Personal Knowledge"
        ],
        "turn_rating": "Passable"
      },
      {
        "message": "Yes I do like rock music! I especially like that a lot of rock artists seem to be down to earth, like even after becoming the biggest rock star in Russian history, Viktor Tsoi kept his job in the boiler room.",
        "agent": "agent_2",
        "sentiment": "Happy",
        "knowledge_source": [
          "FS3"
        ],
        "turn_rating": "Excellent"
      },
      {
        "message": "That's too funny.  Did you know that the state rock song of Oklahoma is \"do you realize?\" by the Flaming Lips?",
        "agent": "agent_1",
        "sentiment": "Curious to dive deeper",
        "knowledge_source": [
          "FS3",
          "Personal Knowledge"
        ],
        "turn_rating": "Passable"
      },
      {
        "message": "I didn't know states could have state rock songs! I wonder if Illinois' is that song that became the most requested track on that Chicago alt-rock radio station.",
        "agent": "agent_2",
        "sentiment": "Curious to dive deeper",
        "knowledge_source": [
          "FS3"
        ],
        "turn_rating": "Excellent"
      },
      {
        "message": "That could be.  You mean that Hanson song? Yes, the DJ didn't reveal who sang the song or what band did and so everyone wanted to hear who did it, probably.",
        "agent": "agent_1",
        "sentiment": "Curious to dive deeper",
        "knowledge_source": [
          "FS3",
          "Personal Knowledge"
        ],
        "turn_rating": "Good"
      },
      {
        "message": "Yes that's the one! I think it's interesting that no one knew the band/its members. On the other hand you have bands like Whitesnake, which has had over 50 members throughout it's history.",
        "agent": "agent_2",
        "sentiment": "Neutral",
        "knowledge_source": [
          "FS3"
        ],
        "turn_rating": "Excellent"
      },
      {
        "message": "Whitesnake was one of my favorite bands.  I didn't know that they had so many members that they had their own Wikipedia page about it though. Funny.",
        "agent": "agent_1",
        "sentiment": "Curious to dive deeper",
        "knowledge_source": [
          "FS3",
          "Personal Knowledge"
        ],
        "turn_rating": "Not Good"
      },
      {
        "message": "I also saw recently on Wikipedia that Sonic the hedgehog was actually supposed to be a member of a rockband, with a blond human girlfriend named Madonna!",
        "agent": "agent_2",
        "sentiment": "Neutral",
        "knowledge_source": [
          "FS3"
        ],
        "turn_rating": "Excellent"
      },
      {
        "message": "Right, very funny. I heard that one, too.  Rock music is actually very interesting, it typically has a 4/4 time signiture using a verse-chorus form but it has become extremely diverse.  Like pop music, lyrics often stress romantic love but also address a wide variety of other themes that are frequently social or even political. ",
        "agent": "agent_1",
        "sentiment": "Curious to dive deeper",
        "knowledge_source": [
          "FS3",
          "Personal Knowledge"
        ],
        "turn_rating": "Poor"
      },
      {
        "message": "Yeah rock music is definitely fascinating. I like that it draws from a lot of other genres I enjoy, like jazz, classical, blues and folk music.",
        "agent": "agent_2",
        "sentiment": "Happy",
        "knowledge_source": [
          "FS3"
        ],
        "turn_rating": "Excellent"
      },
      {
        "message": "Yes, I like that too.  Did you see the Terminator?  Did you know that Arnold Schwarzenegger speaks only 18 lines in \"The Terminator\" and less than 100 words in total?  I didn't realize that before.",
        "agent": "agent_1",
        "sentiment": "Curious to dive deeper",
        "knowledge_source": [
          "FS2",
          "Personal Knowledge"
        ],
        "turn_rating": "Good"
      },
      {
        "message": "I never knew that! I wonder if he had a bigger role in Terminator 2, because I know his pay got significantly bumped from $75k for the first movie to $15 million with the second.",
        "agent": "agent_2",
        "sentiment": "Curious to dive deeper",
        "knowledge_source": [
          "FS2"
        ],
        "turn_rating": "Excellent"
      },
      {
        "message": "It could be.  I remember that The Terminator movies encompassed a series of films, comics, novels and additional media concerning battles between Skynet's synthetic intelligent machine network and John Connor's Resistance forces and the rest of the human race.",
        "agent": "agent_1",
        "sentiment": "Curious to dive deeper",
        "knowledge_source": [
          "FS2",
          "Personal Knowledge"
        ],
        "turn_rating": "Poor"
      },
      {
        "message": "Yeah I'm sure a lot of people appreciated the unique concept of the films. That's probably why as of 2010, the franchise has made over $8 billion in revenue!",
        "agent": "agent_2",
        "sentiment": "Neutral",
        "knowledge_source": [
          "FS2"
        ],
        "turn_rating": "Excellent"
      },
      {
        "message": "Yes, I agree.  Also, scientists developed a real-life T1000 polymer, the world's first self-fixing plastic call the terminator.",
        "agent": "agent_1",
        "sentiment": "Curious to dive deeper",
        "knowledge_source": [
          "FS2",
          "Personal Knowledge"
        ],
        "turn_rating": "Passable"
      },
      {
        "message": "That's crazy! It's certainly a unique material. Although I think the Terminator itself isn't the most unique robot; Bender from Futurama shares the same processor, the 6502 cpu.",
        "agent": "agent_2",
        "sentiment": "Neutral",
        "knowledge_source": [
          "FS2"
        ],
        "turn_rating": "Excellent"
      },
      {
        "message": "Yes, and that's same CPU used in Atari 2600, NES, and C64 computer models.  That is amazing.",
        "agent": "agent_1",
        "sentiment": "Curious to dive deeper",
        "knowledge_source": [
          "FS2",
          "Personal Knowledge"
        ],
        "turn_rating": "Not Good"
      },
      {
        "message": "On a separate note, are you interested in Abraham Lincoln at all? I find it fascinating the father of his assassinator was named after the killer of Julius Caesar.",
        "agent": "agent_2",
        "sentiment": "Curious to dive deeper",
        "knowledge_source": [
          "FS1"
        ],
        "turn_rating": "Excellent"
      },
      {
        "message": "Yes, the whole Abraham Lincoln saga is strange, in my opinion.  In fact, ironically, Abe created the Secret Service the morning he was fatally shot by John Wilkes Booth.",
        "agent": "agent_1",
        "sentiment": "Curious to dive deeper",
        "knowledge_source": [
          "FS1",
          "Personal Knowledge"
        ],
        "turn_rating": "Good"
      },
      {
        "message": "That's surprising! I wonder if things would have been different if he had created it sooner. I also wonder if his killer found any important documents in Lincoln's hat, where he kept them.",
        "agent": "agent_2",
        "sentiment": "Curious to dive deeper",
        "knowledge_source": [
          "FS1"
        ],
        "turn_rating": "Excellent"
      },
      {
        "message": "Yes, the answers to which we will probably never find out.  Nice chatting with you, have a good one.",
        "agent": "agent_1",
        "sentiment": "Curious to dive deeper",
        "knowledge_source": [
          "FS2",
          "Personal Knowledge"
        ],
        "turn_rating": "Not Good"
      }
    ],
    "conversation_rating": {
      "agent_1": "Not Good",
      "agent_2": "Excellent"
    }
  },
  "t_34351a42-4b9d-47e2-99f2-f32efb789a9c": {
    "article_url": "https://www.washingtonpost.com/goingoutguide/movies/mission-impossible--fallout-is-big-convoluted-and-exhausting-its-also-good/2018/07/24/2920a0b2-8b84-11e8-85ae-511bc1146b0b_story.html",
    "config": "A",
    "content": [
      {
        "message": "hi how are you doing over there? ",
        "agent": "agent_1",
        "sentiment": "Neutral",
        "knowledge_source": [
          "Personal Knowledge"
        ],
        "turn_rating": "Passable"
      },
      {
        "message": "Fine. Are you a movie fan?",
        "agent": "agent_2",
        "sentiment": "Curious to dive deeper",
        "knowledge_source": [
          "AS1",
          "AS2",
          "AS3",
          "AS4",
          "FS1",
          "FS2",
          "FS3"
        ],
        "turn_rating": "Excellent"
      },
      {
        "message": "yes, i am a movie fan. I think that there are many fine movies done by Tom Cruise.",
        "agent": "agent_1",
        "sentiment": "Neutral",
        "knowledge_source": [
          "FS2"
        ],
        "turn_rating": "Good"
      },
      {
        "message": "Loved him in Rainman and Jerry McGuire. What do you think of his Mission Impossible films?",
        "agent": "agent_2",
        "sentiment": "Curious to dive deeper",
        "knowledge_source": [
          "AS1",
          "AS2",
          "AS3",
          "AS4",
          "FS1",
          "FS2"
        ],
        "turn_rating": "Excellent"
      },
      {
        "message": "he has done a great job finding co-stars that round out the cast. the stories are strong too.",
        "agent": "agent_1",
        "sentiment": "Neutral",
        "knowledge_source": [
          "FS1"
        ],
        "turn_rating": "Good"
      },
      {
        "message": "Can't say. Only saw the 1st film. Heard that Angela Bassett is in the latest film. Like her a lot. Which costars are your favorites?",
        "agent": "agent_2",
        "sentiment": "Curious to dive deeper",
        "knowledge_source": [
          "AS2",
          "AS3"
        ],
        "turn_rating": "Excellent"
      },
      {
        "message": "i like simon pegg. ving rhames is also good. there are a couple of others that i forgot.",
        "agent": "agent_1",
        "sentiment": "Neutral",
        "knowledge_source": [
          "FS1"
        ],
        "turn_rating": "Good"
      },
      {
        "message": "What do you think about Cruise still doing his own stunts at age 56",
        "agent": "agent_2",
        "sentiment": "Curious to dive deeper",
        "knowledge_source": [
          "AS2",
          "AS3"
        ],
        "turn_rating": "Excellent"
      },
      {
        "message": "I think that he is taking a risk that could stop production and cost a lot of money. i see no need for it.",
        "agent": "agent_1",
        "sentiment": "Neutral",
        "knowledge_source": [
          "FS1"
        ],
        "turn_rating": "Good"
      },
      {
        "message": "I agree. Seems odd that Cruise, who has won a Golden Globe Award, never won an Oscar for best actor. He's starred in so many films!",
        "agent": "agent_2",
        "sentiment": "Curious to dive deeper",
        "knowledge_source": [
          "FS2"
        ],
        "turn_rating": "Excellent"
      },
      {
        "message": "he doesnt do the right kind of films, or doesnt play the right role. in rain man, he did not have a disease. in born on the fourth of july, he probably had a chance but the other films were good.",
        "agent": "agent_1",
        "sentiment": "Neutral",
        "knowledge_source": [
          "FS2"
        ],
        "turn_rating": "Good"
      },
      {
        "message": "The film I felt he really earned an Oscar for was Jerry Maguire. So memorable. Do you agree?",
        "agent": "agent_2",
        "sentiment": "Curious to dive deeper",
        "knowledge_source": [
          "FS2"
        ],
        "turn_rating": "Excellent"
      },
      {
        "message": "he did a great job, but it was a date movie about sports and the academy likes middle brow stuff. weighty material about war and disease.",
        "agent": "agent_1",
        "sentiment": "Neutral",
        "knowledge_source": [
          "FS2"
        ],
        "turn_rating": "Good"
      },
      {
        "message": "Date and sports movie, yes, but I'll never forget it. Did you know the M. I. series started in 1996?",
        "agent": "agent_2",
        "sentiment": "Curious to dive deeper",
        "knowledge_source": [
          "FS1"
        ],
        "turn_rating": "Excellent"
      },
      {
        "message": "there was a tv show before that. the films started in the 90s, i know.",
        "agent": "agent_1",
        "sentiment": "Neutral",
        "knowledge_source": [
          "FS1"
        ],
        "turn_rating": "Good"
      },
      {
        "message": "The 60's TV show was a bit silly, but that was part of its appeal; that, and the tape-recorded mission messages... Ever see a re-run?",
        "agent": "agent_2",
        "sentiment": "Curious to dive deeper",
        "knowledge_source": [
          "AS1",
          "AS3",
          "AS4"
        ],
        "turn_rating": "Excellent"
      },
      {
        "message": "yeah, probably a couple. it was 60s TV, a bit campy, but what are you going to do? it was the time of odd soundtracks and weirder clothes.",
        "agent": "agent_1",
        "sentiment": "Neutral",
        "knowledge_source": [
          "FS1"
        ],
        "turn_rating": "Excellent"
      },
      {
        "message": "Yes! M. I. films don't seem to take themselves too seriously, I'",
        "agent": "agent_2",
        "sentiment": "Curious to dive deeper",
        "knowledge_source": [
          "AS4"
        ],
        "turn_rating": "Excellent"
      },
      {
        "message": "which is good. i mean, come on, its a spy show with silly masks and stuff. have fun! its hollywood! escape for two hours.",
        "agent": "agent_1",
        "sentiment": "Neutral",
        "knowledge_source": [
          "FS1"
        ],
        "turn_rating": "Good"
      },
      {
        "message": "Agreed. Do you plan to see the latest installment: M. I - Fallout?",
        "agent": "agent_2",
        "sentiment": "Curious to dive deeper",
        "knowledge_source": [
          "AS1",
          "AS2"
        ],
        "turn_rating": "Excellent"
      },
      {
        "message": "I would like to. it got good reviews. Anyway, great chat!",
        "agent": "agent_1",
        "sentiment": "Neutral",
        "knowledge_source": [
          "FS1"
        ],
        "turn_rating": "Good"
      },
      {
        "message": "Enjoy your Tom Cruise movie! Cheers!",
        "agent": "agent_2",
        "sentiment": "Happy",
        "knowledge_source": [
          "AS1"
        ],
        "turn_rating": "Excellent"
      }
    ],
    "conversation_rating": {
      "agent_1": "Good",
      "agent_2": "Excellent"
    }
  },
  "t_e1725cf0-efd9-4263-9ecd-7d295c93837c": {
    "article_url": "https://www.washingtonpost.com/goingoutguide/movies/mission-impossible--fallout-is-big-convoluted-and-exhausting-its-also-good/2018/07/24/2920a0b2-8b84-11e8-85ae-511bc1146b0b_story.html",
    "config": "B",
    "content": [
      {
        "message": "Are you a tom Cruise fan? ",
        "agent": "agent_1",
        "sentiment": "Curious to dive deeper",
        "knowledge_source": [
          "FS2"
        ],
        "turn_rating": "Excellent"
      },
      {
        "message": "Indeed i think he's a great actor. How about you?",
        "agent": "agent_2",
        "sentiment": "Curious to dive deeper",
        "knowledge_source": [
          "AS1",
          "Personal Knowledge"
        ],
        "turn_rating": "Excellent"
      },
      {
        "message": "I think he is pretty good. He hasn't won many awards though. Did you know that? ",
        "agent": "agent_1",
        "sentiment": "Curious to dive deeper",
        "knowledge_source": [
          "FS2"
        ],
        "turn_rating": "Excellent"
      },
      {
        "message": "I did not, seems like he would have. Did you like M.I. Fallout?",
        "agent": "agent_2",
        "sentiment": "Curious to dive deeper",
        "knowledge_source": [
          "AS1",
          "Personal Knowledge"
        ],
        "turn_rating": "Excellent"
      },
      {
        "message": "I haven't seen it. Is that the latest one? ",
        "agent": "agent_1",
        "sentiment": "Curious to dive deeper",
        "knowledge_source": [
          "FS2"
        ],
        "turn_rating": "Excellent"
      },
      {
        "message": "Yeah i give it a 7 but i will still go and see the next one, lol! ",
        "agent": "agent_2",
        "sentiment": "Curious to dive deeper",
        "knowledge_source": [
          "AS1",
          "Personal Knowledge"
        ],
        "turn_rating": "Excellent"
      },
      {
        "message": "Yeah, I'll eventually see it. He's pretty entertaining to be honest. I liked him in Risky Business. Hilarious. ",
        "agent": "agent_1",
        "sentiment": "Curious to dive deeper",
        "knowledge_source": [
          "FS2"
        ],
        "turn_rating": "Excellent"
      },
      {
        "message": "Oh my God you taking me back now. You k now he made 75Million from one movie? ",
        "agent": "agent_2",
        "sentiment": "Curious to dive deeper",
        "knowledge_source": [
          "FS1",
          "Personal Knowledge"
        ],
        "turn_rating": "Excellent"
      },
      {
        "message": "No, I didn't know that. He also built an underground bunker. ",
        "agent": "agent_1",
        "sentiment": "Curious to dive deeper",
        "knowledge_source": [
          "FS2"
        ],
        "turn_rating": "Excellent"
      },
      {
        "message": "Underground bunker! Does he know something we don't, lol. Do you know he vandalized the worlds tallest building?",
        "agent": "agent_2",
        "sentiment": "Curious to dive deeper",
        "knowledge_source": [
          "FS1",
          "Personal Knowledge"
        ],
        "turn_rating": "Excellent"
      },
      {
        "message": "He's probably losing it a bit to be honest. It wouldn't surprise me. ",
        "agent": "agent_1",
        "sentiment": "Curious to dive deeper",
        "knowledge_source": [
          "FS2",
          "Personal Knowledge"
        ],
        "turn_rating": "Excellent"
      },
      {
        "message": "Yeah apparently back in 2010 he sketched Katie Holmes name into a spire.",
        "agent": "agent_2",
        "sentiment": "Curious to dive deeper",
        "knowledge_source": [
          "FS1",
          "Personal Knowledge"
        ],
        "turn_rating": "Excellent"
      },
      {
        "message": "Hmmm, is that true? It wouldn't surprise me one bit. ",
        "agent": "agent_1",
        "sentiment": "Curious to dive deeper",
        "knowledge_source": [
          "FS2"
        ],
        "turn_rating": "Excellent"
      },
      {
        "message": "Apparently he does his own stunts, he hung of a airplane at 5,000 feet.",
        "agent": "agent_2",
        "sentiment": "Curious to dive deeper",
        "knowledge_source": [
          "FS1",
          "Personal Knowledge"
        ],
        "turn_rating": "Excellent"
      },
      {
        "message": "Yeah, that will do the trick. What about inception, have you seen it? ",
        "agent": "agent_1",
        "sentiment": "Curious to dive deeper",
        "knowledge_source": [
          "FS2",
          "FS3"
        ],
        "turn_rating": "Excellent"
      },
      {
        "message": "That is one of my all time favorite movies. You?",
        "agent": "agent_2",
        "sentiment": "Curious to dive deeper",
        "knowledge_source": [
          "FS3",
          "Personal Knowledge"
        ],
        "turn_rating": "Excellent"
      },
      {
        "message": "I saw it. I got confused throughout it. I didn't realize they tried to cast Will Smith. Did you? ",
        "agent": "agent_1",
        "sentiment": "Curious to dive deeper",
        "knowledge_source": [
          "FS3"
        ],
        "turn_rating": "Excellent"
      },
      {
        "message": "I did not glad they didn't I like leo. It took Nolan 10 years to write inception. ",
        "agent": "agent_2",
        "sentiment": "Curious to dive deeper",
        "knowledge_source": [
          "FS3",
          "Personal Knowledge"
        ],
        "turn_rating": "Excellent"
      },
      {
        "message": "Wow, that is a long time to take to write a script. Well, nice chatting with you!",
        "agent": "agent_1",
        "sentiment": "Curious to dive deeper",
        "knowledge_source": [
          "FS3",
          "Personal Knowledge"
        ],
        "turn_rating": "Excellent"
      },
      {
        "message": "I know but it grossed 828 Million world wide, the 4th highest in 2010.",
        "agent": "agent_2",
        "sentiment": "Curious to dive deeper",
        "knowledge_source": [
          "FS3",
          "Personal Knowledge"
        ],
        "turn_rating": "Excellent"
      },
      {
        "message": "Nice, well, take it easy. ",
        "agent": "agent_1",
        "sentiment": "Happy",
        "knowledge_source": [
          "FS3",
          "Personal Knowledge"
        ],
        "turn_rating": "Excellent"
      }
    ],
    "conversation_rating": {
      "agent_1": "Excellent",
      "agent_2": "Excellent"
    }
  },
  "t_bdcd2eb9-5b08-4d28-b4d0-c31ae6457b29": {
    "article_url": "https://www.washingtonpost.com/goingoutguide/movies/mission-impossible--fallout-is-big-convoluted-and-exhausting-its-also-good/2018/07/24/2920a0b2-8b84-11e8-85ae-511bc1146b0b_story.html",
    "config": "B",
    "content": [
      {
        "message": "Hey! Have you heard of Tom Cruise?  What do you think about him doing his own stunts?",
        "agent": "agent_1",
        "sentiment": "Neutral",
        "knowledge_source": [
          "AS1"
        ],
        "turn_rating": "Good"
      },
      {
        "message": "I think that he is a great actor, Ive always thought he had mad skills and think its kind of dangerous him doing his own stunts",
        "agent": "agent_2",
        "sentiment": "Curious to dive deeper",
        "knowledge_source": [
          "AS1"
        ],
        "turn_rating": "Good"
      },
      {
        "message": "I totally agree with you but on the other hand, it is kind of cool and makes the movies more realistic.  Although Mission Impossible-Fallout is pretty far out there as far as realism goes.",
        "agent": "agent_1",
        "sentiment": "Neutral",
        "knowledge_source": [
          "AS1"
        ],
        "turn_rating": "Good"
      },
      {
        "message": "I agree, movies are becoming unrealistic like that, they have become too scaled, irrational.",
        "agent": "agent_2",
        "sentiment": "Curious to dive deeper",
        "knowledge_source": [
          "AS1"
        ],
        "turn_rating": "Good"
      },
      {
        "message": "I know,  take the Mission Impossible movie for example.  Tom Cruise does a motorcycle chase in Paris.  That's not bad but what is is that there's hardly anyone on the road.  Totally fake.",
        "agent": "agent_1",
        "sentiment": "Neutral",
        "knowledge_source": [
          "AS2"
        ],
        "turn_rating": "Good"
      },
      {
        "message": "Yeah totally fake indeed, What I do like about the movie is the different locations, Paris, London, Kashmir.",
        "agent": "agent_2",
        "sentiment": "Curious to dive deeper",
        "knowledge_source": [
          "AS4"
        ],
        "turn_rating": "Good"
      },
      {
        "message": "That is nice.  It's all good to look at. Even Tom Cruise is, and he's 56 years old!",
        "agent": "agent_1",
        "sentiment": "Neutral",
        "knowledge_source": [
          "AS3"
        ],
        "turn_rating": "Good"
      },
      {
        "message": "He doesnt look like he has 56 years! I heard he made 75000000 from Mission Impossible 3",
        "agent": "agent_2",
        "sentiment": "Surprised",
        "knowledge_source": [
          "FS1"
        ],
        "turn_rating": "Good"
      },
      {
        "message": "That's way too much money!  He gets away with so much stuff, like scratching katie holmes's name in the world's tallest building.",
        "agent": "agent_1",
        "sentiment": "Neutral",
        "knowledge_source": [
          "FS1"
        ],
        "turn_rating": "Good"
      },
      {
        "message": "Wow I wonder why he would do that, you know he spent two years learning swordplay and also japanese for a movie.",
        "agent": "agent_2",
        "sentiment": "Curious to dive deeper",
        "knowledge_source": [
          "FS2"
        ],
        "turn_rating": "Good"
      },
      {
        "message": "That's good and shows some depth.  On the other hand, he did spend $10 million  on a bunker that's underground to protect himself from aliens!",
        "agent": "agent_1",
        "sentiment": "Neutral",
        "knowledge_source": [
          "FS2"
        ],
        "turn_rating": "Good"
      },
      {
        "message": "That seems a bit paranoid, speaking of movies did you watch Inception?",
        "agent": "agent_2",
        "sentiment": "Curious to dive deeper",
        "knowledge_source": [
          "FS3"
        ],
        "turn_rating": "Good"
      },
      {
        "message": "I don't think I have. Is it any good?",
        "agent": "agent_1",
        "sentiment": "Curious to dive deeper",
        "knowledge_source": [
          "Personal Knowledge"
        ],
        "turn_rating": "Good"
      },
      {
        "message": "Its actually pretty good, its directed by Christopher Nolan, the movie had $828 million in sales.",
        "agent": "agent_2",
        "sentiment": "Curious to dive deeper",
        "knowledge_source": [
          "FS3"
        ],
        "turn_rating": "Good"
      },
      {
        "message": "Wow! Isn't that the movie with Leonardo DiCaprio in it?",
        "agent": "agent_1",
        "sentiment": "Neutral",
        "knowledge_source": [
          "FS3"
        ],
        "turn_rating": "Good"
      },
      {
        "message": "Yea Leonardo is the leading actor, you know two famous actors rejected the part, I bet they regretted that.",
        "agent": "agent_2",
        "sentiment": "Curious to dive deeper",
        "knowledge_source": [
          "FS3"
        ],
        "turn_rating": "Good"
      },
      {
        "message": "Really?  Which ones did that?  Seems like you always hear of big names rejecting parts and then finding out the movies do fantastic.",
        "agent": "agent_1",
        "sentiment": "Surprised",
        "knowledge_source": [
          "FS3"
        ],
        "turn_rating": "Good"
      },
      {
        "message": "Will Smith and Brat Pitt are the ones that declined the role, and yeah I bet they though it was going to be a lousy movie.",
        "agent": "agent_2",
        "sentiment": "Surprised",
        "knowledge_source": [
          "FS3"
        ],
        "turn_rating": "Good"
      },
      {
        "message": "They are very different that Leonardo. I wonder how the movie would have been with one of them instead.  Tom Cruise has a wide range of movies from Top Gun to Rain Man though. I guess he could do any role.",
        "agent": "agent_1",
        "sentiment": "Neutral",
        "knowledge_source": [
          "FS2"
        ],
        "turn_rating": "Good"
      },
      {
        "message": "I bet it would be different for sure, I liked Top Gun I think it was a great movie.",
        "agent": "agent_2",
        "sentiment": "Curious to dive deeper",
        "knowledge_source": [
          "FS2",
          "FS3"
        ],
        "turn_rating": "Good"
      },
      {
        "message": "It was a good movie. I did see that one way back in the day!  You got me thinking about that movie, Inception, though.  Wasn't Elon Musk's wife in it?",
        "agent": "agent_1",
        "sentiment": "Neutral",
        "knowledge_source": [
          "FS3",
          "Personal Knowledge"
        ],
        "turn_rating": "Good"
      },
      {
        "message": "Yeah she was in it, I though she was pretty good, you should definitely watch it, great movie.",
        "agent": "agent_2",
        "sentiment": "Happy",
        "knowledge_source": [
          "FS3"
        ],
        "turn_rating": "Good"
      }
    ],
    "conversation_rating": {
      "agent_1": "Good",
      "agent_2": "Good"
    }
  },
  "t_b96704d0-0a7a-4b25-8d11-93d1ead8f229": {
    "article_url": "https://www.washingtonpost.com/goingoutguide/movies/mission-impossible--fallout-is-big-convoluted-and-exhausting-its-also-good/2018/07/24/2920a0b2-8b84-11e8-85ae-511bc1146b0b_story.html",
    "config": "C",
    "content": [
      {
        "message": "Good afternoon!  A you a fan of movies?",
        "agent": "agent_1",
        "sentiment": "Curious to dive deeper",
        "knowledge_source": [
          "FS1",
          "FS3",
          "Personal Knowledge"
        ],
        "turn_rating": "Passable"
      },
      {
        "message": "Yes.  Are you a fan of the Mission Impossible film series? Tom Cruise made $75m from Mission Impossible III alone!",
        "agent": "agent_2",
        "sentiment": "Surprised",
        "knowledge_source": [
          "FS1"
        ],
        "turn_rating": "Excellent"
      },
      {
        "message": "I'm not that much of a fan of TC movies as i used to be - maybe because they're all pretty much the same as with MI series.  I do like his early work",
        "agent": "agent_1",
        "sentiment": "Neutral",
        "knowledge_source": [
          "FS1",
          "FS2",
          "Personal Knowledge"
        ],
        "turn_rating": "Good"
      },
      {
        "message": "Yes I'm not either.  Must be nice to make that kind of money.",
        "agent": "agent_2",
        "sentiment": "Surprised",
        "knowledge_source": [
          "FS1"
        ],
        "turn_rating": "Excellent"
      },
      {
        "message": "You said it - so much money to make essentially the same movie over and over and over... Cocktail is probably my favorite movie of his, and that was decades ago!",
        "agent": "agent_1",
        "sentiment": "Surprised",
        "knowledge_source": [
          "FS2",
          "Personal Knowledge"
        ],
        "turn_rating": "Excellent"
      },
      {
        "message": "They are repetitive. I didn't care for \"the Last Samurai\" but I did like \"Top Gun.\"",
        "agent": "agent_2",
        "sentiment": "Neutral",
        "knowledge_source": [
          "FS2"
        ],
        "turn_rating": "Good"
      },
      {
        "message": "Didn't see the Last Samurai.  I heard they were making a TG sequel - wonder how that will be received? ",
        "agent": "agent_1",
        "sentiment": "Curious to dive deeper",
        "knowledge_source": [
          "FS2",
          "Personal Knowledge"
        ],
        "turn_rating": "Excellent"
      },
      {
        "message": "Probably not as well as it was during the Reagan admin. I didn't realize Elon Musk was in Inception. ",
        "agent": "agent_2",
        "sentiment": "Neutral",
        "knowledge_source": [
          "FS3",
          "Personal Knowledge"
        ],
        "turn_rating": "Excellent"
      },
      {
        "message": "I thought I heard about Elon Musk in Inception, but I cannot recall what character he played?  I've seen that movie several times to try to understand it!",
        "agent": "agent_1",
        "sentiment": "Surprised",
        "knowledge_source": [
          "FS3",
          "Personal Knowledge"
        ],
        "turn_rating": "Excellent"
      },
      {
        "message": "No kidding! It was sooooo hard to follow.  It took 10 years for Nolan to write something that confusing. ",
        "agent": "agent_2",
        "sentiment": "Neutral",
        "knowledge_source": [
          "FS3",
          "Personal Knowledge"
        ],
        "turn_rating": "Excellent"
      },
      {
        "message": "Talk about a passion project!  Probably needed multiple flow charts to keep track of everything....",
        "agent": "agent_1",
        "sentiment": "Surprised",
        "knowledge_source": [
          "FS3"
        ],
        "turn_rating": "Excellent"
      },
      {
        "message": "Yeah!  I was wrong... It was Musk's wife that was in Inception.  I have no idea what she looks like.  Nolan got his son in the movie too.",
        "agent": "agent_2",
        "sentiment": "Surprised",
        "knowledge_source": [
          "FS3"
        ],
        "turn_rating": "Excellent"
      },
      {
        "message": "Aha!  I was just racking my brain about EM in that movie!  And now I need to figure out who his wife is!!!",
        "agent": "agent_1",
        "sentiment": "Surprised",
        "knowledge_source": [
          "FS3",
          "Personal Knowledge"
        ],
        "turn_rating": "Good"
      },
      {
        "message": "Sorry :)  I will say Cruise is dedicated.  He spent two years learning Japanese for the Last Samurai. ",
        "agent": "agent_2",
        "sentiment": "Surprised",
        "knowledge_source": [
          "FS2"
        ],
        "turn_rating": "Excellent"
      },
      {
        "message": "I think the concept of the Last Samurai is fascinating, because of what it implies - their only purpose in life is to protect their Master and if they fail to do that they must kill themselves.  In the rare occasion they are without a Master due to other circumstances, they go Ronin (another great movie) and basically become a mercenary.  ",
        "agent": "agent_1",
        "sentiment": "Curious to dive deeper",
        "knowledge_source": [
          "FS2",
          "Personal Knowledge"
        ],
        "turn_rating": "Excellent"
      },
      {
        "message": "It's kind of true for Cruise in that he spent $10M for a bunker to protect himself from aliens.  I wonder if that's true.  I know he's a little wacky but that seems a bit too much.",
        "agent": "agent_2",
        "sentiment": "Surprised",
        "knowledge_source": [
          "FS2",
          "Personal Knowledge"
        ],
        "turn_rating": "Excellent"
      },
      {
        "message": "That probably has more do with him being a Scientologist than anything - and the most popular member of that religion to boot!   ",
        "agent": "agent_1",
        "sentiment": "Surprised",
        "knowledge_source": [
          "FS2",
          "Personal Knowledge"
        ],
        "turn_rating": "Excellent"
      },
      {
        "message": "Yeah I heard of that.  He did etch Katie Holmes name on the top of the Burj Khalifa building.  That's wacky so...",
        "agent": "agent_2",
        "sentiment": "Surprised",
        "knowledge_source": [
          "FS1"
        ],
        "turn_rating": "Excellent"
      },
      {
        "message": "All this TC trivia is a little creepy, feeling like I need a shower!  I almost forgot about the Katie Holmes marriage and kid....  He sure has led a full life",
        "agent": "agent_1",
        "sentiment": "Curious to dive deeper",
        "knowledge_source": [
          "FS2",
          "Personal Knowledge"
        ],
        "turn_rating": "Excellent"
      },
      {
        "message": "Yes, but I too am having to rethink him.  I really did like him in Risky Business back in the day.  He actually does his stunts like hanging from a plane at 5,000 feet in the newest MI. ",
        "agent": "agent_2",
        "sentiment": "Surprised",
        "knowledge_source": [
          "FS1",
          "Personal Knowledge"
        ],
        "turn_rating": "Excellent"
      },
      {
        "message": "Risky Business was great, I was a huge Rebbeca De Mornay fan when I was younger...",
        "agent": "agent_1",
        "sentiment": "Surprised",
        "knowledge_source": [
          "FS2",
          "Personal Knowledge"
        ],
        "turn_rating": "Excellent"
      },
      {
        "message": "Yeah, she is/was hot. Thanks for the chat.  You were excellent!",
        "agent": "agent_2",
        "sentiment": "Happy",
        "knowledge_source": [
          "Personal Knowledge"
        ],
        "turn_rating": "Excellent"
      }
    ],
    "conversation_rating": {
      "agent_1": "Excellent",
      "agent_2": "Excellent"
    }
  },
  "t_ce494d11-d0a6-4dd9-a0cb-877e7a864d66": {
    "article_url": "https://www.washingtonpost.com/news/arts-and-entertainment/wp/2018/06/22/7-absurd-scenes-from-jurassic-world-fallen-kingdom-and-we-have-no-problem-with-the-dinosaurs/",
    "config": "A",
    "content": [
      {
        "message": "HI, how are you?",
        "agent": "agent_1",
        "sentiment": "Happy",
        "knowledge_source": [
          "Personal Knowledge"
        ],
        "turn_rating": "Good"
      },
      {
        "message": "Hello, did uou watch Jurassic World: Fallen Kingdom? what are your thoughs on this movie",
        "agent": "agent_2",
        "sentiment": "Curious to dive deeper",
        "knowledge_source": [
          "AS1"
        ],
        "turn_rating": "Excellent"
      },
      {
        "message": "I did not see it. Did you?",
        "agent": "agent_1",
        "sentiment": "Curious to dive deeper",
        "knowledge_source": [
          "AS1",
          "Personal Knowledge"
        ],
        "turn_rating": "Good"
      },
      {
        "message": "I did, I  liked it but there are some absurb scenes that didnt make sense at all",
        "agent": "agent_2",
        "sentiment": "Curious to dive deeper",
        "knowledge_source": [
          "AS2"
        ],
        "turn_rating": "Excellent"
      },
      {
        "message": "Was that the second one with Chris Pratt? I saw the first one, not the second one.",
        "agent": "agent_1",
        "sentiment": "Curious to dive deeper",
        "knowledge_source": [
          "AS1",
          "Personal Knowledge"
        ],
        "turn_rating": "Passable"
      },
      {
        "message": "Yeah exactly thats the one with Pratt, he is a velociraptor trainer in the movie",
        "agent": "agent_2",
        "sentiment": "Neutral",
        "knowledge_source": [
          "AS2"
        ],
        "turn_rating": "Excellent"
      },
      {
        "message": "I think I only saw that becuase my wife has a crush on him. I think he may have been shirtless on the trailer so my wife was all in on the movie. Did you like it?",
        "agent": "agent_1",
        "sentiment": "Curious to dive deeper",
        "knowledge_source": [
          "Personal Knowledge"
        ],
        "turn_rating": "Good"
      },
      {
        "message": "I liked it, I thought it was a nice movie although many parts were unreal like when the volcano explodes and he suddenly can move again.",
        "agent": "agent_2",
        "sentiment": "Curious to dive deeper",
        "knowledge_source": [
          "AS1",
          "AS2",
          "AS3"
        ],
        "turn_rating": "Excellent"
      },
      {
        "message": "Ill check it out when it comes to Netflix... I found it odd that the dinosaurs were only on the screen for 15 minutes. Must have had a small CGI budget.",
        "agent": "agent_1",
        "sentiment": "Surprised",
        "knowledge_source": [
          "FS1"
        ],
        "turn_rating": "Good"
      },
      {
        "message": "Yeah, Im guessing its a expensive production overall, theres a cool fact and theyy used elephant roars for the t-rex",
        "agent": "agent_2",
        "sentiment": "Curious to dive deeper",
        "knowledge_source": [
          "FS1"
        ],
        "turn_rating": "Excellent"
      },
      {
        "message": "Really? I recently heard that dinosaurs had really small and meek roars. Not at all like what is projected at movies or on TV.",
        "agent": "agent_1",
        "sentiment": "Curious to dive deeper",
        "knowledge_source": [
          "Personal Knowledge"
        ],
        "turn_rating": "Good"
      },
      {
        "message": "Maybe they projected it this way so that they would sound scarier, also velociraptors were smaller than projected in movies.",
        "agent": "agent_2",
        "sentiment": "Curious to dive deeper",
        "knowledge_source": [
          "FS1"
        ],
        "turn_rating": "Excellent"
      },
      {
        "message": "Did you see that the park ride cost more than the movie to make?",
        "agent": "agent_1",
        "sentiment": "Curious to dive deeper",
        "knowledge_source": [
          "FS1"
        ],
        "turn_rating": "Good"
      },
      {
        "message": "No I actually didnt see that, os are you a dinarour fan? I used to love them when I was a little kid",
        "agent": "agent_2",
        "sentiment": "Curious to dive deeper",
        "knowledge_source": [
          "FS3"
        ],
        "turn_rating": "Excellent"
      },
      {
        "message": "I really did not get into them. That and space were never really that intriguing to me. What about you?",
        "agent": "agent_1",
        "sentiment": "Curious to dive deeper",
        "knowledge_source": [
          "AS1",
          "Personal Knowledge"
        ],
        "turn_rating": "Not Good"
      },
      {
        "message": "I like them, I  think there are many interesting facts about them I heard scientists recovered a sample of tissue and blood vessels from a T-Rex",
        "agent": "agent_2",
        "sentiment": "Curious to dive deeper",
        "knowledge_source": [
          "FS3"
        ],
        "turn_rating": "Excellent"
      },
      {
        "message": "Really! Wow, I wonder if they are going to try and clone it. Seems like something we would do and then immediately regret...",
        "agent": "agent_1",
        "sentiment": "Curious to dive deeper",
        "knowledge_source": [
          "Personal Knowledge"
        ],
        "turn_rating": "Good"
      },
      {
        "message": "Yeah, Jurassic Park should work as a warning lol, that would definetely chage things.",
        "agent": "agent_2",
        "sentiment": "Curious to dive deeper",
        "knowledge_source": [
          "FS1",
          "FS3"
        ],
        "turn_rating": "Excellent"
      },
      {
        "message": "I can see them screwing it up and having some sad creature that only semi-resembles a dinosaur. It would be an ethical dilema for sure.",
        "agent": "agent_1",
        "sentiment": "Sad",
        "knowledge_source": [
          "Personal Knowledge"
        ],
        "turn_rating": "Good"
      },
      {
        "message": "For sure, it would generate a lot of dispute so anyway do you like how Chris Pratt acts?",
        "agent": "agent_2",
        "sentiment": "Curious to dive deeper",
        "knowledge_source": [
          "FS2"
        ],
        "turn_rating": "Excellent"
      },
      {
        "message": "I do know some like he worked at Bubba Gump. Nice chatting with you!",
        "agent": "agent_1",
        "sentiment": "Happy",
        "knowledge_source": [
          "FS2"
        ],
        "turn_rating": "Good"
      }
    ],
    "conversation_rating": {
      "agent_1": "Good",
      "agent_2": "Excellent"
    }
  },
  "t_3424195f-51d0-4632-8ee9-5ef5b904911e": {
    "article_url": "https://www.washingtonpost.com/news/arts-and-entertainment/wp/2018/06/22/7-absurd-scenes-from-jurassic-world-fallen-kingdom-and-we-have-no-problem-with-the-dinosaurs/",
    "config": "B",
    "content": [
      {
        "message": "Did you watch Jurassic World: Fallen Kingdom?",
        "agent": "agent_1",
        "sentiment": "Curious to dive deeper",
        "knowledge_source": [
          "AS1"
        ],
        "turn_rating": "Excellent"
      },
      {
        "message": "No, but I have heard some about it.  At least the woman is not running in high heels in this movie!",
        "agent": "agent_2",
        "sentiment": "Neutral",
        "knowledge_source": [
          "AS1"
        ],
        "turn_rating": "Good"
      },
      {
        "message": "there are 7 scense that dont make sense at all",
        "agent": "agent_1",
        "sentiment": "Curious to dive deeper",
        "knowledge_source": [
          "AS1"
        ],
        "turn_rating": "Excellent"
      },
      {
        "message": "I remember talk about one.. Chris Pratt is paralyzed by a tranquilizer dart but then crawls away from molten lava using his paralyzed limbs.  Ha!",
        "agent": "agent_2",
        "sentiment": "Neutral",
        "knowledge_source": [
          "AS2"
        ],
        "turn_rating": "Good"
      },
      {
        "message": "Yeah and also the computer parts of the old park still function that is also an absurd thing",
        "agent": "agent_1",
        "sentiment": "Curious to dive deeper",
        "knowledge_source": [
          "AS2"
        ],
        "turn_rating": "Excellent"
      },
      {
        "message": "Someone was amused by Chris Pratt doing a somersault through the open mouth of a T-Rex.",
        "agent": "agent_2",
        "sentiment": "Neutral",
        "knowledge_source": [
          "AS3"
        ],
        "turn_rating": "Good"
      },
      {
        "message": "Is that the scene in which Chris Pratt defies physics? because thats also another ridiculous scene",
        "agent": "agent_1",
        "sentiment": "Curious to dive deeper",
        "knowledge_source": [
          "AS2"
        ],
        "turn_rating": "Excellent"
      },
      {
        "message": "Apparently he became an athlete after being a house builder.  That seemed strange.",
        "agent": "agent_2",
        "sentiment": "Neutral",
        "knowledge_source": [
          "AS2"
        ],
        "turn_rating": "Good"
      },
      {
        "message": "It does seem strange and also how in the middle of the film Pratt developed Nave SEAL skills in a magical way",
        "agent": "agent_1",
        "sentiment": "Curious to dive deeper",
        "knowledge_source": [
          "AS3"
        ],
        "turn_rating": "Excellent"
      },
      {
        "message": "One reviewer also said that the movie managed to make dinosaurs boring which is hard to do.",
        "agent": "agent_2",
        "sentiment": "Neutral",
        "knowledge_source": [
          "AS1"
        ],
        "turn_rating": "Good"
      },
      {
        "message": "I didnt really like the movie, the old Jurassic Park movies were so much better many inconsistensies I do like the leading actor",
        "agent": "agent_1",
        "sentiment": "Curious to dive deeper",
        "knowledge_source": [
          "AS4"
        ],
        "turn_rating": "Excellent"
      },
      {
        "message": "Apparently the dinosaurs only appear for 15 minutes in the film.  Universal built a ride that cost them more than the film did.",
        "agent": "agent_2",
        "sentiment": "Neutral",
        "knowledge_source": [
          "FS1"
        ],
        "turn_rating": "Good"
      },
      {
        "message": "Really? how much did it cost?",
        "agent": "agent_1",
        "sentiment": "Surprised",
        "knowledge_source": [
          "FS1"
        ],
        "turn_rating": "Excellent"
      },
      {
        "message": "The ride cost $110 million while the film was $63 million.",
        "agent": "agent_2",
        "sentiment": "Neutral",
        "knowledge_source": [
          "FS1"
        ],
        "turn_rating": "Good"
      },
      {
        "message": "Oh seems like they should spend more in the movie and add more dinasour time in it. Did you hear about the joke Chris Pratt made about the franchise",
        "agent": "agent_1",
        "sentiment": "Curious to dive deeper",
        "knowledge_source": [
          "FS1"
        ],
        "turn_rating": "Excellent"
      },
      {
        "message": "I think people do get bored looking at too much dinosaur time.  The people are more interesting.  What was Pratt's joke?",
        "agent": "agent_2",
        "sentiment": "Curious to dive deeper",
        "knowledge_source": [
          "FS1",
          "Personal Knowledge"
        ],
        "turn_rating": "Good"
      },
      {
        "message": "He joked about getting the part in 2010 for Jurassic Park 4",
        "agent": "agent_1",
        "sentiment": "Happy",
        "knowledge_source": [
          "FS1"
        ],
        "turn_rating": "Excellent"
      },
      {
        "message": "Wow!  That is like a premonition.  I guess I will make a joke about winning Power Ball.  I guess you know that the raptors are not computer generated, but are people in dinosaur suits?",
        "agent": "agent_2",
        "sentiment": "Neutral",
        "knowledge_source": [
          "FS1"
        ],
        "turn_rating": "Good"
      },
      {
        "message": "Really? they fooled me, I thought that was the computer, it sure takes a long time to render one frame of the T-Rex dinasaur",
        "agent": "agent_1",
        "sentiment": "Curious to dive deeper",
        "knowledge_source": [
          "FS1"
        ],
        "turn_rating": "Excellent"
      },
      {
        "message": "I suppose that is because of the raindrops and water dripping from T-Rex.",
        "agent": "agent_2",
        "sentiment": "Neutral",
        "knowledge_source": [
          "FS1"
        ],
        "turn_rating": "Good"
      },
      {
        "message": "The detail is impressive I guess thats why it takes so long to render them ",
        "agent": "agent_1",
        "sentiment": "Curious to dive deeper",
        "knowledge_source": [
          "FS1"
        ],
        "turn_rating": "Excellent"
      },
      {
        "message": "I think so too.  Well, my wife is asking me to go get some whipping cream for some chicken soup so I am going to wrap it up.  Nice chatting with you.",
        "agent": "agent_2",
        "sentiment": "Neutral",
        "knowledge_source": [
          "FS1",
          "Personal Knowledge"
        ],
        "turn_rating": "Good"
      },
      {
        "message": "You wouldnt want to upset the wife! hope you have a nice meal, thanks for the chat and the cool facts.",
        "agent": "agent_1",
        "sentiment": "Happy",
        "knowledge_source": [
          "Personal Knowledge"
        ],
        "turn_rating": "Excellent"
      }
    ],
    "conversation_rating": {
      "agent_1": "Excellent",
      "agent_2": "Good"
    }
  },
  "t_1361a15e-cc1c-4bd6-b615-7be4a086e8a3": {
    "article_url": "https://www.washingtonpost.com/news/arts-and-entertainment/wp/2018/06/22/7-absurd-scenes-from-jurassic-world-fallen-kingdom-and-we-have-no-problem-with-the-dinosaurs/",
    "config": "B",
    "content": [
      {
        "message": "Have you seen Jurassic world? ",
        "agent": "agent_1",
        "sentiment": "Curious to dive deeper",
        "knowledge_source": [
          "AS1",
          "Personal Knowledge"
        ],
        "turn_rating": "Passable"
      },
      {
        "message": "I tried watching it but it had some many \"believability\" problems from talking to velociraptors to costuming. ",
        "agent": "agent_2",
        "sentiment": "Angry",
        "knowledge_source": [
          "AS1",
          "AS2",
          "Personal Knowledge"
        ],
        "turn_rating": "Excellent"
      },
      {
        "message": "Yeah it was a bit cheesy. I do like chris pratt though. \n",
        "agent": "agent_1",
        "sentiment": "Curious to dive deeper",
        "knowledge_source": [
          "AS2",
          "Personal Knowledge"
        ],
        "turn_rating": "Passable"
      },
      {
        "message": "Yeah, he's cool even though his sudden Navy SEAL special forces transition was a bit much.",
        "agent": "agent_2",
        "sentiment": "Angry",
        "knowledge_source": [
          "AS3"
        ],
        "turn_rating": "Excellent"
      },
      {
        "message": "the dinosaurs only appears for 15 minutes",
        "agent": "agent_1",
        "sentiment": "Curious to dive deeper",
        "knowledge_source": [
          "AS2",
          "Personal Knowledge"
        ],
        "turn_rating": "Good"
      },
      {
        "message": "Really?  Seemed like much the same with the predictable humans over dinos where that usually turns out bad. ",
        "agent": "agent_2",
        "sentiment": "Angry",
        "knowledge_source": [
          "AS4",
          "Personal Knowledge"
        ],
        "turn_rating": "Excellent"
      },
      {
        "message": "well it only grossed 63 million and it cost 110 million.",
        "agent": "agent_1",
        "sentiment": "Curious to dive deeper",
        "knowledge_source": [
          "FS1",
          "Personal Knowledge"
        ],
        "turn_rating": "Good"
      },
      {
        "message": "Maybe deviating from CGI had a price.  There were actually people inside of suits for the dinos.",
        "agent": "agent_2",
        "sentiment": "Curious to dive deeper",
        "knowledge_source": [
          "FS1"
        ],
        "turn_rating": "Excellent"
      },
      {
        "message": "No CGI wow what a rip off. apparently Pratt joked about the lead role. ",
        "agent": "agent_1",
        "sentiment": "Curious to dive deeper",
        "knowledge_source": [
          "FS1",
          "Personal Knowledge"
        ],
        "turn_rating": "Good"
      },
      {
        "message": "No surprise there. :)  He's come a long way from waiting tables at 19.  At a Bubba Gump nonetheless...",
        "agent": "agent_2",
        "sentiment": "Angry",
        "knowledge_source": [
          "FS2"
        ],
        "turn_rating": "Excellent"
      },
      {
        "message": "That's for sure, you know it took 6 hours to render one frame of soaked rained t-rex.",
        "agent": "agent_1",
        "sentiment": "Curious to dive deeper",
        "knowledge_source": [
          "FS2"
        ],
        "turn_rating": "Good"
      },
      {
        "message": "I'm not sure I have the patience for that. Did you know 40% of Americans think humans an dinos lived at the same time?",
        "agent": "agent_2",
        "sentiment": "Surprised",
        "knowledge_source": [
          "FS3",
          "Personal Knowledge"
        ],
        "turn_rating": "Excellent"
      },
      {
        "message": "Wow too funny! James Gun wanted Pratt for Guardians so bad he was willing to CGI him a six pack.",
        "agent": "agent_1",
        "sentiment": "Curious to dive deeper",
        "knowledge_source": [
          "FS2",
          "Personal Knowledge"
        ],
        "turn_rating": "Good"
      },
      {
        "message": "Hee.  He could just exercise.    Wonder if Pratt made a similar deal when Spielberg casted with in JP 4. ",
        "agent": "agent_2",
        "sentiment": "Happy",
        "knowledge_source": [
          "FS1",
          "Personal Knowledge"
        ],
        "turn_rating": "Excellent"
      },
      {
        "message": "Yeah probably. Did you know that all 50 states have Dino Fossil in them.",
        "agent": "agent_1",
        "sentiment": "Curious to dive deeper",
        "knowledge_source": [
          "FS3",
          "Personal Knowledge"
        ],
        "turn_rating": "Good"
      },
      {
        "message": "Pretty cool.  Maybe that's why Canada came up with a glow in the dark dino coin. ",
        "agent": "agent_2",
        "sentiment": "Curious to dive deeper",
        "knowledge_source": [
          "FS3"
        ],
        "turn_rating": "Excellent"
      },
      {
        "message": "Do you know who they were considering for the role in guardians before pratt?",
        "agent": "agent_1",
        "sentiment": "Curious to dive deeper",
        "knowledge_source": [
          "FS2",
          "Personal Knowledge"
        ],
        "turn_rating": "Good"
      },
      {
        "message": "The guy that plays Dennis on Sunny in Philly? ",
        "agent": "agent_2",
        "sentiment": "Curious to dive deeper",
        "knowledge_source": [
          "FS2"
        ],
        "turn_rating": "Excellent"
      },
      {
        "message": "I never watch the show, do you think he would have done a better job?",
        "agent": "agent_1",
        "sentiment": "Curious to dive deeper",
        "knowledge_source": [
          "FS2",
          "Personal Knowledge"
        ],
        "turn_rating": "Good"
      },
      {
        "message": "No.  I do watch the show and it's funny but I can see him doing better. ",
        "agent": "agent_2",
        "sentiment": "Angry",
        "knowledge_source": [
          "FS2",
          "Personal Knowledge"
        ],
        "turn_rating": "Excellent"
      },
      {
        "message": "The original JP's were much better in my opinion. ",
        "agent": "agent_1",
        "sentiment": "Curious to dive deeper",
        "knowledge_source": [
          "AS1",
          "Personal Knowledge"
        ],
        "turn_rating": "Good"
      },
      {
        "message": "It looks that way given the dinos were only there 15 minutes.  I also think people are a little burned out on JP. ",
        "agent": "agent_2",
        "sentiment": "Angry",
        "knowledge_source": [
          "FS1"
        ],
        "turn_rating": "Excellent"
      },
      {
        "message": "Yup. well it was nice chatting with you have a good day.",
        "agent": "agent_1",
        "sentiment": "Curious to dive deeper",
        "knowledge_source": [
          "AS1",
          "Personal Knowledge"
        ],
        "turn_rating": "Good"
      }
    ],
    "conversation_rating": {
      "agent_1": "Good",
      "agent_2": "Excellent"
    }
  },
  "t_523ab3d5-0bc1-4a7b-b8b1-cce50d65fb66": {
    "article_url": "https://www.washingtonpost.com/news/arts-and-entertainment/wp/2018/06/22/7-absurd-scenes-from-jurassic-world-fallen-kingdom-and-we-have-no-problem-with-the-dinosaurs/",
    "config": "C",
    "content": [
      {
        "message": "Hi, how are you?",
        "agent": "agent_1",
        "sentiment": "Happy",
        "knowledge_source": [
          "Personal Knowledge"
        ],
        "turn_rating": "Passable"
      },
      {
        "message": "Hello. So I've been reading about Jurassic World: Fallen Kingdom, and Chris Pratt. I haven't seen Fallen Kingdom yet though.",
        "agent": "agent_2",
        "sentiment": "Curious to dive deeper",
        "knowledge_source": [
          "FS1"
        ],
        "turn_rating": "Excellent"
      },
      {
        "message": "Me too. Is there anything that stood out for you?",
        "agent": "agent_1",
        "sentiment": "Curious to dive deeper",
        "knowledge_source": [
          "FS1",
          "Personal Knowledge"
        ],
        "turn_rating": "Good"
      },
      {
        "message": "About the movie, a little, but I became really interested in the last paragraph when it talked about how scientists expressed the genes of chickens and they grew teeth.",
        "agent": "agent_2",
        "sentiment": "Curious to dive deeper",
        "knowledge_source": [
          "FS3"
        ],
        "turn_rating": "Excellent"
      },
      {
        "message": "I was a little surprised the dinosaurs were only on film for 15 minutes. Seems like that is not a lot...",
        "agent": "agent_1",
        "sentiment": "Surprised",
        "knowledge_source": [
          "FS1"
        ],
        "turn_rating": "Excellent"
      },
      {
        "message": "They did a good job of really building suspense so when they WERE on screen, it was a big deal!",
        "agent": "agent_2",
        "sentiment": "Surprised",
        "knowledge_source": [
          "FS1"
        ],
        "turn_rating": "Excellent"
      },
      {
        "message": "That's true. Really good point. I loved the Michael Crichton book so I never saw the original Jurassic Park in fear that it would ruin the book. Still haven't seen it...",
        "agent": "agent_1",
        "sentiment": "Happy",
        "knowledge_source": [
          "Personal Knowledge"
        ],
        "turn_rating": "Excellent"
      },
      {
        "message": "I think aside from my husband's obsession, the movies feel a bit dated, the older ones do, so it might be harder to see. ",
        "agent": "agent_2",
        "sentiment": "Neutral",
        "knowledge_source": [
          "Personal Knowledge"
        ],
        "turn_rating": "Excellent"
      },
      {
        "message": "I did see the first one with Chris Pratt but that is all I have seen. I think I saw it because my wife may or may not have a thing for Chris Pratt, post-parks and rec when he got ripped.",
        "agent": "agent_1",
        "sentiment": "Happy",
        "knowledge_source": [
          "FS2"
        ],
        "turn_rating": "Excellent"
      },
      {
        "message": "That's true, he became really hot lol. He was pretty good in Parks and Rec, but as Star Lord he just rocks it. He does really good in silly movies.",
        "agent": "agent_2",
        "sentiment": "Happy",
        "knowledge_source": [
          "FS2"
        ],
        "turn_rating": "Excellent"
      },
      {
        "message": "Agreed. Can you imagine him waiting on you at Bubba Gump, and then seeing him on tv a few weeks later?",
        "agent": "agent_1",
        "sentiment": "Surprised",
        "knowledge_source": [
          "FS2"
        ],
        "turn_rating": "Excellent"
      },
      {
        "message": "That would be hilarious. Like hey honey, wasn't that our waiter? Oh heck, he's made it to tv! haha.",
        "agent": "agent_2",
        "sentiment": "Happy",
        "knowledge_source": [
          "FS2"
        ],
        "turn_rating": "Excellent"
      },
      {
        "message": "He wouldn't be the most incredible actor who made the jump. He is talented at those roles though...",
        "agent": "agent_1",
        "sentiment": "Happy",
        "knowledge_source": [
          "Personal Knowledge"
        ],
        "turn_rating": "Excellent"
      },
      {
        "message": "Yeah. I haven't seen him in any of the other movies listed like \"her\" or \"delivery man\" but the few I have seen, he's pretty funny and sells the role.",
        "agent": "agent_2",
        "sentiment": "Happy",
        "knowledge_source": [
          "FS2"
        ],
        "turn_rating": "Excellent"
      },
      {
        "message": "The generic role... \"delivery man\" that's funny. I really liked parks and rec. Did you?",
        "agent": "agent_1",
        "sentiment": "Curious to dive deeper",
        "knowledge_source": [
          "Personal Knowledge"
        ],
        "turn_rating": "Excellent"
      },
      {
        "message": "Yeah, though I never finished it because I got tired of how aggressive Leslie Knope was after a while. And it felt weird that her dream became the focus, and Ben's just got crushed. Kinda opposite of Feminism.",
        "agent": "agent_2",
        "sentiment": "Sad",
        "knowledge_source": [
          "Personal Knowledge"
        ],
        "turn_rating": "Excellent"
      },
      {
        "message": "HA! Yeah, as someone who works in parks and rec, it got really corny, really fast but I was so impressed with the writing. It was so good.",
        "agent": "agent_1",
        "sentiment": "Happy",
        "knowledge_source": [
          "Personal Knowledge"
        ],
        "turn_rating": "Excellent"
      },
      {
        "message": "The writing was great, yes. Chris Pratt and April made the show for me. Happy dog and angry cat!",
        "agent": "agent_2",
        "sentiment": "Happy",
        "knowledge_source": [
          "Personal Knowledge"
        ],
        "turn_rating": "Excellent"
      },
      {
        "message": "HA! I always liked the \"Damnit Jerry!\" when Jerry would not do anything wrong. That poor guy.",
        "agent": "agent_1",
        "sentiment": "Happy",
        "knowledge_source": [
          "FS2",
          "Personal Knowledge"
        ],
        "turn_rating": "Excellent"
      },
      {
        "message": "I saw him in another Tv show recently, for a one time part, uhh Brooklyn 99, he was funny for a one time bit. Poor guy indeed.",
        "agent": "agent_2",
        "sentiment": "Happy",
        "knowledge_source": [
          "Personal Knowledge"
        ],
        "turn_rating": "Excellent"
      },
      {
        "message": "I must have missed that one. I love 99. That's another well written show. Almost got cancelled so I am glad NBC picked it up.",
        "agent": "agent_1",
        "sentiment": "Happy",
        "knowledge_source": [
          "Personal Knowledge"
        ],
        "turn_rating": "Excellent"
      },
      {
        "message": "Yes I've been watching it on Hulu episode by episode as it continues! ",
        "agent": "agent_2",
        "sentiment": "Happy",
        "knowledge_source": [
          "Personal Knowledge"
        ],
        "turn_rating": "Excellent"
      },
      {
        "message": "Nice chatting with you!",
        "agent": "agent_1",
        "sentiment": "Happy",
        "knowledge_source": [
          "Personal Knowledge"
        ],
        "turn_rating": "Excellent"
      }
    ],
    "conversation_rating": {
      "agent_1": "Excellent",
      "agent_2": "Excellent"
    }
  },
  "t_2e523de4-7b96-464c-ac23-6177a6517f18": {
    "article_url": "http://www.washingtonpost.com/express/2018/11/26/no-mom-im-not-planning-give-up-my-job-after-i-have-baby/",
    "config": "B",
    "content": [
      {
        "message": "Did You hear that clowns copyright their makeup designs on eggshells ?",
        "agent": "agent_1",
        "sentiment": "Surprised",
        "knowledge_source": [
          "FS1"
        ],
        "turn_rating": "Good"
      },
      {
        "message": "I never heard that one.  Also, American makeup companies have resumed animal testing so they can sell products in China.",
        "agent": "agent_2",
        "sentiment": "Surprised",
        "knowledge_source": [
          "FS1"
        ],
        "turn_rating": "Excellent"
      },
      {
        "message": "How is animal testing related to selling products in China ? Sorry, I don't get that one...",
        "agent": "agent_1",
        "sentiment": "Surprised",
        "knowledge_source": [
          "FS1",
          "Personal Knowledge"
        ],
        "turn_rating": "Good"
      },
      {
        "message": "not sure but maybe it's required to happen before china will buy?  keanu gave $80 million of his $114 million matrix salary to special effects and makeup staff",
        "agent": "agent_2",
        "sentiment": "Curious to dive deeper",
        "knowledge_source": [
          "FS1"
        ],
        "turn_rating": "Excellent"
      },
      {
        "message": "I wonder why ? Didn't movie producers pay them as well ? ;)",
        "agent": "agent_1",
        "sentiment": "Curious to dive deeper",
        "knowledge_source": [
          "Personal Knowledge"
        ],
        "turn_rating": "Good"
      },
      {
        "message": "probably not that much",
        "agent": "agent_2",
        "sentiment": "Neutral",
        "knowledge_source": [
          "FS1"
        ],
        "turn_rating": "Excellent"
      },
      {
        "message": "...but they probably did and special effect staff agreed to it... maybe Keanu could give that money to charity... :) Just thinking at loud ;)",
        "agent": "agent_1",
        "sentiment": "Curious to dive deeper",
        "knowledge_source": [
          "Personal Knowledge"
        ],
        "turn_rating": "Good"
      },
      {
        "message": "Did you know that until 1800 both hand knitting and machine knitting were used to make socks but after 1800 it was mostly machines knitting",
        "agent": "agent_2",
        "sentiment": "Curious to dive deeper",
        "knowledge_source": [
          "FS1"
        ],
        "turn_rating": "Excellent"
      },
      {
        "message": "It's hard for me to believe that :) I'm sure a lot of people were doing it the old way...",
        "agent": "agent_1",
        "sentiment": "Surprised",
        "knowledge_source": [
          "Personal Knowledge"
        ],
        "turn_rating": "Good"
      },
      {
        "message": "It seems like you probably are right.  The acoustic era gave rise to the expression \"put a sock in it\" because people put a sock in the phonograph horn to mute it.",
        "agent": "agent_2",
        "sentiment": "Curious to dive deeper",
        "knowledge_source": [
          "FS2"
        ],
        "turn_rating": "Excellent"
      },
      {
        "message": "lol ;) that's a one way to use it ! :) I wonder what were they doing when wife or husband were too loud or was talking too much :)",
        "agent": "agent_1",
        "sentiment": "Curious to dive deeper",
        "knowledge_source": [
          "Personal Knowledge"
        ],
        "turn_rating": "Good"
      },
      {
        "message": "lol.  I just learned that best buy and target will price match amazon.",
        "agent": "agent_2",
        "sentiment": "Happy",
        "knowledge_source": [
          "FS3"
        ],
        "turn_rating": "Excellent"
      },
      {
        "message": "Bestbuy ? Do You believe that ? They are usually very expensive...",
        "agent": "agent_1",
        "sentiment": "Curious to dive deeper",
        "knowledge_source": [
          "Personal Knowledge"
        ],
        "turn_rating": "Good"
      },
      {
        "message": "I don't know but I hope so!  The first Target opened in 1962 in Minnesota.",
        "agent": "agent_2",
        "sentiment": "Curious to dive deeper",
        "knowledge_source": [
          "FS3"
        ],
        "turn_rating": "Excellent"
      },
      {
        "message": "They both try to catch up after amazon, but I think Amazon will out perform both of these...",
        "agent": "agent_1",
        "sentiment": "Curious to dive deeper",
        "knowledge_source": [
          "Personal Knowledge"
        ],
        "turn_rating": "Good"
      },
      {
        "message": "It might in the long run.  Sears is going out of business and other malls that are brick and mortar sad to see.  Vermont is the only state to not have a Target store though.",
        "agent": "agent_2",
        "sentiment": "Curious to dive deeper",
        "knowledge_source": [
          "FS3"
        ],
        "turn_rating": "Excellent"
      },
      {
        "message": "Not yet You mean :) I wonder why... any laws prohibiting it to open ? ",
        "agent": "agent_1",
        "sentiment": "Surprised",
        "knowledge_source": [
          "Personal Knowledge"
        ],
        "turn_rating": "Good"
      },
      {
        "message": " i don't know.  I doubt that.  Target hasn't carried any tobacco products since 1996.  Good for them.",
        "agent": "agent_2",
        "sentiment": "Surprised",
        "knowledge_source": [
          "FS3"
        ],
        "turn_rating": "Excellent"
      },
      {
        "message": "I mean morally good, but I'm guessing they lost a lot of money by doing so... don't You think ?",
        "agent": "agent_1",
        "sentiment": "Surprised",
        "knowledge_source": [
          "Personal Knowledge"
        ],
        "turn_rating": "Good"
      },
      {
        "message": "I don't know.  Does walmart sell cigarettes?",
        "agent": "agent_2",
        "sentiment": "Surprised",
        "knowledge_source": [
          "FS3"
        ],
        "turn_rating": "Excellent"
      },
      {
        "message": "I wouldn't know, I've never smoked ):",
        "agent": "agent_1",
        "sentiment": "Curious to dive deeper",
        "knowledge_source": [
          "Personal Knowledge"
        ],
        "turn_rating": "Good"
      },
      {
        "message": "80% of supplements though sold in Walmart, walgreens, target and gnc contain none of the advertised herbs, so wonder how they can legally advertise?",
        "agent": "agent_2",
        "sentiment": "Surprised",
        "knowledge_source": [
          "FS3"
        ],
        "turn_rating": "Excellent"
      }
    ],
    "conversation_rating": {
      "agent_1": "Good",
      "agent_2": "Excellent"
    }
  },
  "t_435c72f7-a63e-4e4d-b8f9-982fbdd96385": {
    "article_url": "http://www.washingtonpost.com/express/2018/11/26/no-mom-im-not-planning-give-up-my-job-after-i-have-baby/",
    "config": "A",
    "content": [
      {
        "message": "How's it going, did you know Michael Chiklis went bald because of a mishap with theater makeup?",
        "agent": "agent_1",
        "sentiment": "Curious to dive deeper",
        "knowledge_source": [
          "FS1"
        ],
        "turn_rating": "Excellent"
      },
      {
        "message": "Really?  Id be so mad!",
        "agent": "agent_2",
        "sentiment": "Neutral",
        "knowledge_source": [
          "Personal Knowledge"
        ],
        "turn_rating": "Good"
      },
      {
        "message": "Yea, Chiklis was only 20 at the time too, I wonder what makeup caused it",
        "agent": "agent_1",
        "sentiment": "Curious to dive deeper",
        "knowledge_source": [
          "FS1"
        ],
        "turn_rating": "Excellent"
      },
      {
        "message": "Well, the Ancient greeks used white lead.  That couldnt have been good for them.",
        "agent": "agent_2",
        "sentiment": "Neutral",
        "knowledge_source": [
          "FS1",
          "Personal Knowledge"
        ],
        "turn_rating": "Good"
      },
      {
        "message": "Sounds like a bad idea. Did you know Clowns copyright their makeup designs on eggshells?",
        "agent": "agent_1",
        "sentiment": "Curious to dive deeper",
        "knowledge_source": [
          "FS1"
        ],
        "turn_rating": "Excellent"
      },
      {
        "message": "No.  How does one even do that?  I am not into makeup myself.  Just never cared to wear any.  I think it is cook Keanu Reeves gave $80 million of his salary from teh matrix to the special effects and make up crew",
        "agent": "agent_2",
        "sentiment": "Curious to dive deeper",
        "knowledge_source": [
          "FS1"
        ],
        "turn_rating": "Good"
      },
      {
        "message": "Keanu is a great guy. Apparently in Team America the Kim Jong-il statue was just a person in makeup",
        "agent": "agent_1",
        "sentiment": "Neutral",
        "knowledge_source": [
          "FS1"
        ],
        "turn_rating": "Excellent"
      },
      {
        "message": "Probably, make up can really transform you into almost anyone",
        "agent": "agent_2",
        "sentiment": "Neutral",
        "knowledge_source": [
          "Personal Knowledge"
        ],
        "turn_rating": "Good"
      },
      {
        "message": "Yea, it's a shame that American cosmetic companies has gone back to animal testing though",
        "agent": "agent_1",
        "sentiment": "Sad",
        "knowledge_source": [
          "FS1"
        ],
        "turn_rating": "Excellent"
      },
      {
        "message": "I thought they outlawed that a long time ago.  Poor animals.",
        "agent": "agent_2",
        "sentiment": "Neutral",
        "knowledge_source": [
          "Personal Knowledge"
        ],
        "turn_rating": "Good"
      },
      {
        "message": "Apparently it's done so makeup can be sold in China",
        "agent": "agent_1",
        "sentiment": "Disgusted",
        "knowledge_source": [
          "FS1"
        ],
        "turn_rating": "Excellent"
      },
      {
        "message": "Still doesnt make it right.  I guess since some of it is made from coconut oil it isnt as bad.",
        "agent": "agent_2",
        "sentiment": "Neutral",
        "knowledge_source": [
          "FS1",
          "Personal Knowledge"
        ],
        "turn_rating": "Good"
      },
      {
        "message": "Yea, places like Target should refuse to sell, I mean they already refuse to sell Tobacco in their stores",
        "agent": "agent_1",
        "sentiment": "Neutral",
        "knowledge_source": [
          "FS3"
        ],
        "turn_rating": "Excellent"
      },
      {
        "message": "And they have banned the salvation army bell ringers.",
        "agent": "agent_2",
        "sentiment": "Neutral",
        "knowledge_source": [
          "Personal Knowledge"
        ],
        "turn_rating": "Good"
      },
      {
        "message": "I wonder why? I never knew Vermont doesn't have any Targets in the state",
        "agent": "agent_1",
        "sentiment": "Surprised",
        "knowledge_source": [
          "FS3"
        ],
        "turn_rating": "Excellent"
      },
      {
        "message": "They dont?  They are sure missing out.  Target is great, they have even trademarked the fake french \"target\" because it became so popular.",
        "agent": "agent_2",
        "sentiment": "Curious to dive deeper",
        "knowledge_source": [
          "FS3"
        ],
        "turn_rating": "Good"
      },
      {
        "message": "That's pretty funny, I guess price matching Amazon helps Target be so popular",
        "agent": "agent_1",
        "sentiment": "Neutral",
        "knowledge_source": [
          "FS3"
        ],
        "turn_rating": "Excellent"
      },
      {
        "message": "It really would.  If I can grab it and not wait, I am good to go.",
        "agent": "agent_2",
        "sentiment": "Neutral",
        "knowledge_source": [
          "Personal Knowledge"
        ],
        "turn_rating": "Good"
      },
      {
        "message": "Yea the amazon price match is a nice perk but it can be a hassle to deal with the Target employees",
        "agent": "agent_1",
        "sentiment": "Neutral",
        "knowledge_source": [
          "FS3"
        ],
        "turn_rating": "Excellent"
      },
      {
        "message": "Did you know it was founded the same year as Walmart?",
        "agent": "agent_2",
        "sentiment": "Curious to dive deeper",
        "knowledge_source": [
          "FS3"
        ],
        "turn_rating": "Good"
      },
      {
        "message": "No, I had no clue. Well I have to go, nice chatting with you",
        "agent": "agent_1",
        "sentiment": "Neutral",
        "knowledge_source": [
          "Personal Knowledge"
        ],
        "turn_rating": "Excellent"
      }
    ],
    "conversation_rating": {
      "agent_1": "Excellent",
      "agent_2": "Good"
    }
  },
  "t_3314defc-43c9-4a26-917d-6900b9a51113": {
    "article_url": "http://www.washingtonpost.com/express/2018/11/26/no-mom-im-not-planning-give-up-my-job-after-i-have-baby/",
    "config": "C",
    "content": [
      {
        "message": "Hi, do you like cosmetics?",
        "agent": "agent_1",
        "sentiment": "Curious to dive deeper",
        "knowledge_source": [
          "FS1"
        ],
        "turn_rating": "Good"
      },
      {
        "message": "Hello. How are you?",
        "agent": "agent_2",
        "sentiment": "Surprised",
        "knowledge_source": [
          "Personal Knowledge"
        ],
        "turn_rating": "Excellent"
      },
      {
        "message": "I'm great thank you. Did you know Kim Jong-Il's statue in Team America was just a person dressed up in makeup?",
        "agent": "agent_1",
        "sentiment": "Surprised",
        "knowledge_source": [
          "FS1"
        ],
        "turn_rating": "Good"
      },
      {
        "message": "No. I never would have thought that.",
        "agent": "agent_2",
        "sentiment": "Surprised",
        "knowledge_source": [
          "Personal Knowledge"
        ],
        "turn_rating": "Excellent"
      },
      {
        "message": "Me either. Chiklis went bald at 20 due to a bad makeup disaster.",
        "agent": "agent_1",
        "sentiment": "Surprised",
        "knowledge_source": [
          "FS1"
        ],
        "turn_rating": "Passable"
      },
      {
        "message": "I did hear that before.",
        "agent": "agent_2",
        "sentiment": "Curious to dive deeper",
        "knowledge_source": [
          "FS1"
        ],
        "turn_rating": "Excellent"
      },
      {
        "message": "I also saw clowns copyright their makeup designs on eggshells.",
        "agent": "agent_1",
        "sentiment": "Surprised",
        "knowledge_source": [
          "FS1"
        ],
        "turn_rating": "Good"
      },
      {
        "message": "That is  interesting. Keanu reeves gave 80 million of his matrix salary to special effects and makeup staff.",
        "agent": "agent_2",
        "sentiment": "Surprised",
        "knowledge_source": [
          "FS1"
        ],
        "turn_rating": "Excellent"
      },
      {
        "message": "Wow that's a lot of money! Good for him for doing that.",
        "agent": "agent_1",
        "sentiment": "Surprised",
        "knowledge_source": [
          "FS1"
        ],
        "turn_rating": "Good"
      },
      {
        "message": "Yes. very nice of him to treat those people  that way.",
        "agent": "agent_2",
        "sentiment": "Curious to dive deeper",
        "knowledge_source": [
          "FS1"
        ],
        "turn_rating": "Excellent"
      },
      {
        "message": "Do you wear socks?",
        "agent": "agent_1",
        "sentiment": "Curious to dive deeper",
        "knowledge_source": [
          "FS1"
        ],
        "turn_rating": "Good"
      },
      {
        "message": "Yes. most times.",
        "agent": "agent_2",
        "sentiment": "Curious to dive deeper",
        "knowledge_source": [
          "Personal Knowledge"
        ],
        "turn_rating": "Excellent"
      },
      {
        "message": "Same here. Did you know socks are among the most needed item in a homeless shelter?",
        "agent": "agent_1",
        "sentiment": "Surprised",
        "knowledge_source": [
          "FS2"
        ],
        "turn_rating": "Good"
      },
      {
        "message": "No. I was not aware of that.",
        "agent": "agent_2",
        "sentiment": "Curious to dive deeper",
        "knowledge_source": [
          "Personal Knowledge"
        ],
        "turn_rating": "Excellent"
      },
      {
        "message": "Do you like Target?",
        "agent": "agent_1",
        "sentiment": "Curious to dive deeper",
        "knowledge_source": [
          "FS3"
        ],
        "turn_rating": "Good"
      },
      {
        "message": "Sure. I shop there once a month.",
        "agent": "agent_2",
        "sentiment": "Happy",
        "knowledge_source": [
          "Personal Knowledge"
        ],
        "turn_rating": "Excellent"
      },
      {
        "message": "I do as well. Best Buy and Target will price match Amazon which is really cool.",
        "agent": "agent_1",
        "sentiment": "Surprised",
        "knowledge_source": [
          "FS1"
        ],
        "turn_rating": "Good"
      },
      {
        "message": "Yes. That is one reason I like shopping there.",
        "agent": "agent_2",
        "sentiment": "Happy",
        "knowledge_source": [
          "Personal Knowledge"
        ],
        "turn_rating": "Excellent"
      },
      {
        "message": "Vermont is the only state without a Target store.",
        "agent": "agent_1",
        "sentiment": "Surprised",
        "knowledge_source": [
          "FS3"
        ],
        "turn_rating": "Excellent"
      },
      {
        "message": "That is surprising. I thought  that they were everywhere.",
        "agent": "agent_2",
        "sentiment": "Surprised",
        "knowledge_source": [
          "Personal Knowledge"
        ],
        "turn_rating": "Excellent"
      },
      {
        "message": "I thought so too. Well, it was good talking to you. Have a good day!",
        "agent": "agent_1",
        "sentiment": "Happy",
        "knowledge_source": [
          "Personal Knowledge"
        ],
        "turn_rating": ""
      }
    ],
    "conversation_rating": {
      "agent_1": "",
      "agent_2": "Excellent"
    }
  },
  "t_029ac533-fc09-44af-b75e-7b007cb6fbdf": {
    "article_url": "https://www.washingtonpost.com/news/comic-riffs/wp/2018/09/20/destiny-2-forsaken-is-addictive-and-fun-to-play-until-its-not/",
    "config": "C",
    "content": [
      {
        "message": "Did you know Spider Man first appeared in comics back in 1962?",
        "agent": "agent_1",
        "sentiment": "Neutral",
        "knowledge_source": [
          "FS1"
        ],
        "turn_rating": "Good"
      },
      {
        "message": "I did not know that! Spiderman is one of my favorite heroes",
        "agent": "agent_2",
        "sentiment": "Curious to dive deeper",
        "knowledge_source": [
          "FS1"
        ],
        "turn_rating": "Good"
      },
      {
        "message": "Mine too.  I like that he had to deal with real life struggles and even financial issues.",
        "agent": "agent_1",
        "sentiment": "Neutral",
        "knowledge_source": [
          "FS1"
        ],
        "turn_rating": "Good"
      },
      {
        "message": "Yeah I think his one of the poorest super heroes in the Marvel universe but one of the smartests ones as well.",
        "agent": "agent_2",
        "sentiment": "Curious to dive deeper",
        "knowledge_source": [
          "FS1",
          "Personal Knowledge"
        ],
        "turn_rating": "Good"
      },
      {
        "message": "He did always seem to be short of money didn't he?  His enemies were mostly rich though I think.  I think the Green Goblin had money.",
        "agent": "agent_1",
        "sentiment": "Neutral",
        "knowledge_source": [
          "FS1"
        ],
        "turn_rating": "Good"
      },
      {
        "message": "Yeah thats a curious fact, most of his enemies had tons of cash I guess thats what makes Spiderman special",
        "agent": "agent_2",
        "sentiment": "Curious to dive deeper",
        "knowledge_source": [
          "FS1"
        ],
        "turn_rating": "Good"
      },
      {
        "message": "Stan Lee created him to be special, right down to his name.  The only reason there is a hyphen in it is so he wouldn't be confused with superman.",
        "agent": "agent_1",
        "sentiment": "Neutral",
        "knowledge_source": [
          "FS1"
        ],
        "turn_rating": "Good"
      },
      {
        "message": "Thats funny lol,  his first appearance was on the comic book Amazing Fantasy, that comic book must be worth thousands now! at least the original version",
        "agent": "agent_2",
        "sentiment": "Curious to dive deeper",
        "knowledge_source": [
          "FS1"
        ],
        "turn_rating": "Good"
      },
      {
        "message": "i imagine you are very right about that!  I wonder if that comic had Cap'n Crunch's arch rivals in it.  I've heard they have battled Spiderman at some point.",
        "agent": "agent_1",
        "sentiment": "Neutral",
        "knowledge_source": [
          "FS1"
        ],
        "turn_rating": "Good"
      },
      {
        "message": "I bet Spiderman whipped the floor with him lol, Sony bough the rights of Spiderman for $10 million I bet they regret not buying the rest.",
        "agent": "agent_2",
        "sentiment": "Happy",
        "knowledge_source": [
          "FS1"
        ],
        "turn_rating": "Good"
      },
      {
        "message": "They thought the world would only care about Spiderman.  Don't get me wrong, Spiderman is great, but i do like the others too.",
        "agent": "agent_1",
        "sentiment": "Neutral",
        "knowledge_source": [
          "FS1"
        ],
        "turn_rating": "Good"
      },
      {
        "message": "Me too, I think the Marvel universe has great heroes and well movies has shown that to many.",
        "agent": "agent_2",
        "sentiment": "Curious to dive deeper",
        "knowledge_source": [
          "FS1",
          "Personal Knowledge"
        ],
        "turn_rating": "Good"
      },
      {
        "message": "Not to mention the video games.  Spiderman has great video games, especially for Playstation.",
        "agent": "agent_1",
        "sentiment": "Neutral",
        "knowledge_source": [
          "FS1"
        ],
        "turn_rating": "Good"
      },
      {
        "message": "Yeah I have a Play Station 4 and just purchase the latest game, its really good I liked it a lot. Do you play video games?",
        "agent": "agent_2",
        "sentiment": "Curious to dive deeper",
        "knowledge_source": [
          "FS2"
        ],
        "turn_rating": "Good"
      },
      {
        "message": "I play some.  Did you know that playstation 3's are being used to study black holes?",
        "agent": "agent_1",
        "sentiment": "Neutral",
        "knowledge_source": [
          "FS2"
        ],
        "turn_rating": "Good"
      },
      {
        "message": "Really? I wonder how many of them are being used, I did hear it was cheaper to gather play station 3s than to arm a supercomputer and the results were the same",
        "agent": "agent_2",
        "sentiment": "Surprised",
        "knowledge_source": [
          "FS2",
          "Personal Knowledge"
        ],
        "turn_rating": "Good"
      },
      {
        "message": "Apparently they are very powerful computers.  Xbox's are too.  The army uses the controllers to fly uav spy planes.",
        "agent": "agent_1",
        "sentiment": "Neutral",
        "knowledge_source": [
          "FS3"
        ],
        "turn_rating": "Good"
      },
      {
        "message": "I bought an xbox when it first came out, it made a creepy sound when it was on standby for too long.",
        "agent": "agent_2",
        "sentiment": "Curious to dive deeper",
        "knowledge_source": [
          "FS3"
        ],
        "turn_rating": "Good"
      },
      {
        "message": "Did it really?  That's weird!  I honestly don't know which is better. Playstations came out in 1994 and Xbox came out in 2001 but they are both powerful, great game consoles.",
        "agent": "agent_1",
        "sentiment": "Neutral",
        "knowledge_source": [
          "FS2",
          "FS3"
        ],
        "turn_rating": "Good"
      },
      {
        "message": "I think they are about the same, the only thing that changes are the games some are exclusive to one brand ot the other.",
        "agent": "agent_2",
        "sentiment": "Curious to dive deeper",
        "knowledge_source": [
          "FS3"
        ],
        "turn_rating": "Good"
      },
      {
        "message": "And the fans of each.  For xbox a guy spent 2600 dollars on a carnival game to win one.",
        "agent": "agent_1",
        "sentiment": "Neutral",
        "knowledge_source": [
          "FS3"
        ],
        "turn_rating": "Good"
      }
    ],
    "conversation_rating": {
      "agent_1": "Good",
      "agent_2": "Good"
    }
  },
  "t_c00f07da-ef8e-43c5-9b9c-2617e3d47a9f": {
    "article_url": "https://www.washingtonpost.com/news/comic-riffs/wp/2018/09/20/destiny-2-forsaken-is-addictive-and-fun-to-play-until-its-not/",
    "config": "B",
    "content": [
      {
        "message": "Xbox or playstation?",
        "agent": "agent_1",
        "sentiment": "Curious to dive deeper",
        "knowledge_source": [
          "FS2",
          "FS3"
        ],
        "turn_rating": "Passable"
      },
      {
        "message": "Personally I like the Xbox better. it's crazy that the first Xbox came out back in 2001 LOL I had one on launch day",
        "agent": "agent_2",
        "sentiment": "Surprised",
        "knowledge_source": [
          "FS3",
          "Personal Knowledge"
        ],
        "turn_rating": "Excellent"
      },
      {
        "message": "Me too, I love xbox, I great up with playstation then got my first xbox 360 after! Even though it red ringed, I still loved it!",
        "agent": "agent_1",
        "sentiment": "Curious to dive deeper",
        "knowledge_source": [
          "FS3"
        ],
        "turn_rating": "Good"
      },
      {
        "message": "Hurry up my Xbox 360 also Red ringed, it's crazy that it sold 77 million units even with that problem",
        "agent": "agent_2",
        "sentiment": "Surprised",
        "knowledge_source": [
          "FS3"
        ],
        "turn_rating": "Excellent"
      },
      {
        "message": "wow, I tried getting my free one but i missed the warranty by like 1 week!",
        "agent": "agent_1",
        "sentiment": "Curious to dive deeper",
        "knowledge_source": [
          "FS3"
        ],
        "turn_rating": "Good"
      },
      {
        "message": "That's really annoying! You have an Xbox One by the way? Apparently it has been released in 21 markets and came out back in 2014",
        "agent": "agent_2",
        "sentiment": "Curious to dive deeper",
        "knowledge_source": [
          "FS3"
        ],
        "turn_rating": "Excellent"
      },
      {
        "message": "Yep, an I will never look back at playstation! Even the army uses xbox controllers to fly uav spy planes!",
        "agent": "agent_1",
        "sentiment": "Curious to dive deeper",
        "knowledge_source": [
          "FS3"
        ],
        "turn_rating": "Good"
      },
      {
        "message": "Well I bet they save a lot of money using Xbox controllers instead of custom ones. It's also crazy that quadriplegics have special controllers that they can play Xbox 360 games with",
        "agent": "agent_2",
        "sentiment": "Surprised",
        "knowledge_source": [
          "FS3"
        ],
        "turn_rating": "Excellent"
      },
      {
        "message": "for sure, lol. That is awesome they look after everyone's ability. Have you heard of mikerowesoft.com?",
        "agent": "agent_1",
        "sentiment": "Curious to dive deeper",
        "knowledge_source": [
          "FS3"
        ],
        "turn_rating": "Good"
      },
      {
        "message": "Haha no I haven't what is that? I just know that if you leave the original Xbox on too long that it starts to make weird noises on the dashboard, I remember those they were very strange",
        "agent": "agent_2",
        "sentiment": "Curious to dive deeper",
        "knowledge_source": [
          "FS3"
        ],
        "turn_rating": "Excellent"
      },
      {
        "message": "Some kid made that website and sold the domain out of court for an xbox and games. Smart kid lol. I remember those also, scary in the middle of the night lol",
        "agent": "agent_1",
        "sentiment": "Curious to dive deeper",
        "knowledge_source": [
          "FS3"
        ],
        "turn_rating": "Good"
      },
      {
        "message": "Haha that is crazy. You own a PlayStation by the way? It's crazy that the United States government put together 1800 PlayStation threes and built a supercomputer LOL",
        "agent": "agent_2",
        "sentiment": "Surprised",
        "knowledge_source": [
          "FS2"
        ],
        "turn_rating": "Excellent"
      },
      {
        "message": "I had a playstation 1-3 but my 3 only for netflix. playstation 2 was awesome, tony hawk was my game!",
        "agent": "agent_1",
        "sentiment": "Curious to dive deeper",
        "knowledge_source": [
          "FS2"
        ],
        "turn_rating": "Good"
      },
      {
        "message": "Yeah PlayStation 2 is my favorite! And speaking of PlayStation threes, apparently they were being used to research black holes because they were so powerful",
        "agent": "agent_2",
        "sentiment": "Surprised",
        "knowledge_source": [
          "FS2"
        ],
        "turn_rating": "Excellent"
      },
      {
        "message": "wow, that is awesome! I never knew that. I used to play grand theft auto on playstation 2, did you play that?",
        "agent": "agent_1",
        "sentiment": "Curious to dive deeper",
        "knowledge_source": [
          "FS2"
        ],
        "turn_rating": "Good"
      },
      {
        "message": "I did play that game. I played the one on PlayStation 2 though, not the original one, apparently if you put the original one into a CD player you could listen to a soundtrack which is awesome",
        "agent": "agent_2",
        "sentiment": "Surprised",
        "knowledge_source": [
          "FS2"
        ],
        "turn_rating": "Excellent"
      },
      {
        "message": "that would be awesome. I remember playing the first on PC but the overhead view kind of stinks. PS2 version was amazing!",
        "agent": "agent_1",
        "sentiment": "Curious to dive deeper",
        "knowledge_source": [
          "FS2"
        ],
        "turn_rating": "Good"
      },
      {
        "message": "Yep I agree! I also played the video game Spider-Man for the Sega Dreamcast, and I think it's weird that stay used a hyphen in the name Spider-Man so that he wouldn't be confused with Superman, I don't know why they would be confused though haha",
        "agent": "agent_2",
        "sentiment": "Surprised",
        "knowledge_source": [
          "FS1"
        ],
        "turn_rating": "Excellent"
      },
      {
        "message": "that is funny, i never knew that lol. It makes sense though. I loved spider-man for playstation too. It was nice chatting with you!",
        "agent": "agent_1",
        "sentiment": "Curious to dive deeper",
        "knowledge_source": [
          "FS1",
          "FS2"
        ],
        "turn_rating": "Good"
      },
      {
        "message": "Thanks you too! And yes Stanley is the man, even his wife did the voice of Madame web in the Spider-Man series back in 1994 which is cool",
        "agent": "agent_2",
        "sentiment": "Surprised",
        "knowledge_source": [
          "FS1"
        ],
        "turn_rating": "Excellent"
      },
      {
        "message": "wow that is awesome! Enjoy your night!",
        "agent": "agent_1",
        "sentiment": "Curious to dive deeper",
        "knowledge_source": [
          "FS1",
          "Personal Knowledge"
        ],
        "turn_rating": "Good"
      }
    ],
    "conversation_rating": {
      "agent_1": "Good",
      "agent_2": "Excellent"
    }
  },
  "t_de97d521-a6af-430d-81b9-a8b8836b82b9": {
    "article_url": "https://www.washingtonpost.com/news/comic-riffs/wp/2018/09/20/destiny-2-forsaken-is-addictive-and-fun-to-play-until-its-not/",
    "config": "D",
    "content": [
      {
        "message": "hi how are you? do you play video games?",
        "agent": "agent_1",
        "sentiment": "Neutral",
        "knowledge_source": [
          "FS2",
          "FS3"
        ],
        "turn_rating": "Excellent"
      },
      {
        "message": "I'm doing well how are you? Yes I like playing video games, especially on Xbox!",
        "agent": "agent_2",
        "sentiment": "Curious to dive deeper",
        "knowledge_source": [
          "FS3"
        ],
        "turn_rating": "Excellent"
      },
      {
        "message": "I have not played Xbox or PS. whhich do you prefer? why?",
        "agent": "agent_1",
        "sentiment": "Neutral",
        "knowledge_source": [
          "FS2",
          "FS3"
        ],
        "turn_rating": "Excellent"
      },
      {
        "message": "I like xbox more because honestly it's the only system I've had. I remember getting one way back in 2001.",
        "agent": "agent_2",
        "sentiment": "Curious to dive deeper",
        "knowledge_source": [
          "FS3"
        ],
        "turn_rating": "Excellent"
      },
      {
        "message": "Microsoft gets many things wrong, but ive heard good things about xbox games. i played games as a kid, but now, im not interested. what games do you like?",
        "agent": "agent_1",
        "sentiment": "Neutral",
        "knowledge_source": [
          "FS2"
        ],
        "turn_rating": "Excellent"
      },
      {
        "message": "I like the call of duty games and madden football games! I think it's cool they have controllers for quadriplegics for xbox 360!",
        "agent": "agent_2",
        "sentiment": "Surprised",
        "knowledge_source": [
          "FS3"
        ],
        "turn_rating": "Excellent"
      },
      {
        "message": "Madden is fun. i played madden many many years ago. controllers for quadriplegics? how do theydo that?",
        "agent": "agent_1",
        "sentiment": "Neutral",
        "knowledge_source": [
          "FS3"
        ],
        "turn_rating": "Excellent"
      },
      {
        "message": "I'm not sure, probably using their mind or something! The US army even uses xbox 360 controllers to fly uav spy planes! Crazy!",
        "agent": "agent_2",
        "sentiment": "Curious to dive deeper",
        "knowledge_source": [
          "FS3"
        ],
        "turn_rating": "Excellent"
      },
      {
        "message": "those controllers are probably so well designed that anyone can learn them in five minutes. thats great! now i want a UAV spy plane of my own.",
        "agent": "agent_1",
        "sentiment": "Neutral",
        "knowledge_source": [
          "FS3"
        ],
        "turn_rating": "Excellent"
      },
      {
        "message": "It would be easy indeed! Are you into superhero characters like Spider-man?",
        "agent": "agent_2",
        "sentiment": "Curious to dive deeper",
        "knowledge_source": [
          "FS1"
        ],
        "turn_rating": "Excellent"
      },
      {
        "message": "I like spider-man. most of the heroes are not so interesting to me. do you like spidey?",
        "agent": "agent_1",
        "sentiment": "Neutral",
        "knowledge_source": [
          "FS1"
        ],
        "turn_rating": "Excellent"
      },
      {
        "message": "I do! I think it's funny why spider-man has a hyphen in his name!",
        "agent": "agent_2",
        "sentiment": "Curious to dive deeper",
        "knowledge_source": [
          "FS1"
        ],
        "turn_rating": "Excellent"
      },
      {
        "message": "yes, i never thought about that. Why?",
        "agent": "agent_1",
        "sentiment": "Neutral",
        "knowledge_source": [
          "FS1"
        ],
        "turn_rating": "Excellent"
      },
      {
        "message": "Stan lee didn't want anybody to confuse him with superman? I guess that's smart?",
        "agent": "agent_2",
        "sentiment": "Curious to dive deeper",
        "knowledge_source": [
          "FS1"
        ],
        "turn_rating": "Excellent"
      },
      {
        "message": "Oh, ok. yeah, i could see that the spellings would look similar. plus superman is DC and spidey is marvel.",
        "agent": "agent_1",
        "sentiment": "Neutral",
        "knowledge_source": [
          "FS1"
        ],
        "turn_rating": "Excellent"
      },
      {
        "message": "Can you believe what Sony paid for the rights to Spider-man in 1998?",
        "agent": "agent_2",
        "sentiment": "Curious to dive deeper",
        "knowledge_source": [
          "FS1"
        ],
        "turn_rating": "Excellent"
      },
      {
        "message": "they should have paid a lot for that character. he is quite valuable.",
        "agent": "agent_1",
        "sentiment": "Neutral",
        "knowledge_source": [
          "FS1"
        ],
        "turn_rating": "Excellent"
      },
      {
        "message": "I wonder how much money he has brought in for them? I know playstation has many games about him since they are Sony.",
        "agent": "agent_2",
        "sentiment": "Curious to dive deeper",
        "knowledge_source": [
          "FS2"
        ],
        "turn_rating": "Excellent"
      },
      {
        "message": "Yeah, that would make sense. Sony wants to use its IP for its own platforms as much as possible. Anyway, great chat!",
        "agent": "agent_1",
        "sentiment": "Neutral",
        "knowledge_source": [
          "FS1",
          "FS3"
        ],
        "turn_rating": "Excellent"
      },
      {
        "message": "The Department of Defense even uses playstations. They know what is up. Great chat with you as well. Have a good one!",
        "agent": "agent_2",
        "sentiment": "Curious to dive deeper",
        "knowledge_source": [
          "FS2"
        ],
        "turn_rating": "Excellent"
      },
      {
        "message": "Have a great weekend!",
        "agent": "agent_1",
        "sentiment": "Neutral",
        "knowledge_source": [
          "FS2"
        ],
        "turn_rating": "Excellent"
      },
      {
        "message": "Thanks you as well!",
        "agent": "agent_2",
        "sentiment": "Curious to dive deeper",
        "knowledge_source": [
          "Personal Knowledge"
        ],
        "turn_rating": "Excellent"
      }
    ],
    "conversation_rating": {
      "agent_1": "Excellent",
      "agent_2": "Excellent"
    }
  },
  "t_cbf9cac4-cb4d-4b27-9f0a-f6039011730f": {
    "article_url": "https://www.washingtonpost.com/express/wp/2018/07/13/skyscraper-proves-again-that-dwayne-johnson-is-likable-now-he-needs-to-show-hes-lovable-too/",
    "config": "D",
    "content": [
      {
        "message": "Hello, have you seen the movie Jurassic World?",
        "agent": "agent_1",
        "sentiment": "Curious to dive deeper",
        "knowledge_source": [
          "FS1"
        ],
        "turn_rating": "Excellent"
      },
      {
        "message": "Helo there, yes I have and I like them all. Did you know dinosaurs in Jurassic Park only apperad for 15 minutes?",
        "agent": "agent_2",
        "sentiment": "Curious to dive deeper",
        "knowledge_source": [
          "FS1"
        ],
        "turn_rating": "Excellent"
      },
      {
        "message": "Wow that is pretty short in a movie that is all about dinosaurs don't you think?",
        "agent": "agent_1",
        "sentiment": "Curious to dive deeper",
        "knowledge_source": [
          "FS1"
        ],
        "turn_rating": "Excellent"
      },
      {
        "message": "haha I know. And the Jurassic Park ride cost twice as much as the whole movie\n",
        "agent": "agent_2",
        "sentiment": "Curious to dive deeper",
        "knowledge_source": [
          "FS1"
        ],
        "turn_rating": "Excellent"
      },
      {
        "message": "That is insane, but I heard that is cost like $110 million, that is a ton of money",
        "agent": "agent_1",
        "sentiment": "Curious to dive deeper",
        "knowledge_source": [
          "FS1"
        ],
        "turn_rating": "Excellent"
      },
      {
        "message": "Yeah pretty insane. Do you know how they generated the raptors in the movie?",
        "agent": "agent_2",
        "sentiment": "Curious to dive deeper",
        "knowledge_source": [
          "FS1"
        ],
        "turn_rating": "Excellent"
      },
      {
        "message": "Yeah they had people get in suits and act, pretty cool considering everything is animated nowadays",
        "agent": "agent_1",
        "sentiment": "Curious to dive deeper",
        "knowledge_source": [
          "FS1"
        ],
        "turn_rating": "Excellent"
      },
      {
        "message": "Yeah I know right? It took them 6 hours though to make one frame for t-rex in the rain all soaked up\n",
        "agent": "agent_2",
        "sentiment": "Curious to dive deeper",
        "knowledge_source": [
          "FS1"
        ],
        "turn_rating": "Excellent"
      },
      {
        "message": "Yeah that is a long time I guess that is why they opted for the suits for the raptors",
        "agent": "agent_1",
        "sentiment": "Curious to dive deeper",
        "knowledge_source": [
          "FS1"
        ],
        "turn_rating": "Excellent"
      },
      {
        "message": "Yeah good point. Chriss Pratt joked about getting the lead and then got it later on",
        "agent": "agent_2",
        "sentiment": "Curious to dive deeper",
        "knowledge_source": [
          "FS1"
        ],
        "turn_rating": "Excellent"
      },
      {
        "message": "Haha smart guy, it worked pretty well for him I guess. Did you see JUmanji?",
        "agent": "agent_1",
        "sentiment": "Curious to dive deeper",
        "knowledge_source": [
          "FS2"
        ],
        "turn_rating": "Excellent"
      },
      {
        "message": "I did actually and liked it quite a lot. Did you know the boy from Jumanji was the voice of chip from Beauty and the Beast?",
        "agent": "agent_2",
        "sentiment": "Curious to dive deeper",
        "knowledge_source": [
          "FS2"
        ],
        "turn_rating": "Excellent"
      },
      {
        "message": "Wow nice. it had a budget of $91 million and the Rock alone got 1/4 of it and some more",
        "agent": "agent_1",
        "sentiment": "Curious to dive deeper",
        "knowledge_source": [
          "FS2"
        ],
        "turn_rating": "Excellent"
      },
      {
        "message": "Yeah he made a ton of money. The opening weekend was $36 million alone",
        "agent": "agent_2",
        "sentiment": "Curious to dive deeper",
        "knowledge_source": [
          "FS2"
        ],
        "turn_rating": "Excellent"
      },
      {
        "message": "Yeah and they went on to make over $1 billion worldwide",
        "agent": "agent_1",
        "sentiment": "Curious to dive deeper",
        "knowledge_source": [
          "FS2"
        ],
        "turn_rating": "Excellent"
      },
      {
        "message": "Yeah that is a ton o fmoney, wow. Do you know who was the voice of Slick in the Jumanji cartoon?",
        "agent": "agent_2",
        "sentiment": "Curious to dive deeper",
        "knowledge_source": [
          "FS2"
        ],
        "turn_rating": "Excellent"
      },
      {
        "message": "Yeah I think I read somewhere that it was TIm Curry, pretty cool",
        "agent": "agent_1",
        "sentiment": "Curious to dive deeper",
        "knowledge_source": [
          "FS3"
        ],
        "turn_rating": "Excellent"
      },
      {
        "message": "Yeah that is. Do you know much about physics?",
        "agent": "agent_2",
        "sentiment": "Curious to dive deeper",
        "knowledge_source": [
          "FS3"
        ],
        "turn_rating": "Excellent"
      },
      {
        "message": "I know some stuff like Kim Jung Un has a degree in it",
        "agent": "agent_1",
        "sentiment": "Curious to dive deeper",
        "knowledge_source": [
          "FS3"
        ],
        "turn_rating": "Excellent"
      },
      {
        "message": "Wow I guess he is smart. It seems if physics laws had not been violated the universe would have no existed",
        "agent": "agent_2",
        "sentiment": "Curious to dive deeper",
        "knowledge_source": [
          "FS3"
        ],
        "turn_rating": "Excellent"
      },
      {
        "message": "That is cool then with me if that had to happen",
        "agent": "agent_1",
        "sentiment": "Happy",
        "knowledge_source": [
          "Personal Knowledge"
        ],
        "turn_rating": "Excellent"
      }
    ],
    "conversation_rating": {
      "agent_1": "Excellent",
      "agent_2": "Excellent"
    }
  },
  "t_694f3278-21ee-4d7c-8a76-314d4baf29af": {
    "article_url": "https://www.washingtonpost.com/express/wp/2018/07/13/skyscraper-proves-again-that-dwayne-johnson-is-likable-now-he-needs-to-show-hes-lovable-too/",
    "config": "A",
    "content": [
      {
        "message": "Hi there, have you ever seen Jurassic Park movies?",
        "agent": "agent_1",
        "sentiment": "Curious to dive deeper",
        "knowledge_source": [
          "FS1"
        ],
        "turn_rating": "Good"
      },
      {
        "message": "Yes, I have. There good! Have you?",
        "agent": "agent_2",
        "sentiment": "Curious to dive deeper",
        "knowledge_source": [
          "FS1"
        ],
        "turn_rating": "Excellent"
      },
      {
        "message": "Yeah I have seen some of them. The dinosaurs appear only for 15 minutes in the movies",
        "agent": "agent_1",
        "sentiment": "Curious to dive deeper",
        "knowledge_source": [
          "FS1"
        ],
        "turn_rating": "Good"
      },
      {
        "message": "Interesting. Those movies keep you glued to your seat. Interesting the velociraptors were only waist high to an adult.",
        "agent": "agent_2",
        "sentiment": "Surprised",
        "knowledge_source": [
          "FS1"
        ],
        "turn_rating": "Excellent"
      },
      {
        "message": "Yeah, and yet we think they were so big, all of them. Do you know how they got the Raptors in the movie?",
        "agent": "agent_1",
        "sentiment": "Curious to dive deeper",
        "knowledge_source": [
          "FS1"
        ],
        "turn_rating": "Good"
      },
      {
        "message": "What do you mean get them in?  Interesting, originally Jurassic world was going to be about human like raptor hybrids!",
        "agent": "agent_2",
        "sentiment": "Curious to dive deeper",
        "knowledge_source": [
          "FS1"
        ],
        "turn_rating": "Excellent"
      },
      {
        "message": "Oh I just meant they were not animated but they had people inside suits",
        "agent": "agent_1",
        "sentiment": "Curious to dive deeper",
        "knowledge_source": [
          "FS1"
        ],
        "turn_rating": "Good"
      },
      {
        "message": "Oh really, that makes sense. I think I saw something about that. very cool!",
        "agent": "agent_2",
        "sentiment": "Surprised",
        "knowledge_source": [
          "FS1"
        ],
        "turn_rating": "Excellent"
      },
      {
        "message": "Yeah. Have you ever ridden in the jurassic park ride?",
        "agent": "agent_1",
        "sentiment": "Curious to dive deeper",
        "knowledge_source": [
          "FS1"
        ],
        "turn_rating": "Good"
      },
      {
        "message": "Yes, many times! I love how it spins you around and around Jerks about. my gosh its a ride. lol",
        "agent": "agent_2",
        "sentiment": "Happy",
        "knowledge_source": [
          "FS1"
        ],
        "turn_rating": "Passable"
      },
      {
        "message": "Nice. Apparently it cost $110 million to build it, that is a lot of money",
        "agent": "agent_1",
        "sentiment": "Curious to dive deeper",
        "knowledge_source": [
          "FS1"
        ],
        "turn_rating": "Good"
      },
      {
        "message": "Hold on, I was reading about Jumanji and thinking about the mummy ride at Universal. the Jurassic Park ride line was 90 minutes. Haven't got to that one yet. I have seen it all very cool at night! Wait and go early and get a fast pass. lol Have you?",
        "agent": "agent_2",
        "sentiment": "Curious to dive deeper",
        "knowledge_source": [
          "AS4"
        ],
        "turn_rating": "Excellent"
      },
      {
        "message": "I have not yet. But I was surprised to learn that it cost to build twice more than the movie itself",
        "agent": "agent_1",
        "sentiment": "Curious to dive deeper",
        "knowledge_source": [
          "FS1"
        ],
        "turn_rating": "Good"
      },
      {
        "message": "Yes, I was surprised to know Jonathan Hyde is from Australia. Have you seen Jumanji?",
        "agent": "agent_2",
        "sentiment": "Surprised",
        "knowledge_source": [
          "FS2"
        ],
        "turn_rating": "Excellent"
      },
      {
        "message": "I have seen it and I like it. The movie made so much money $1 billion workdwide",
        "agent": "agent_1",
        "sentiment": "Curious to dive deeper",
        "knowledge_source": [
          "FS2"
        ],
        "turn_rating": "Good"
      },
      {
        "message": "Wow, that's alot! The Rock got a good chunk of that $91 million.",
        "agent": "agent_2",
        "sentiment": "Surprised",
        "knowledge_source": [
          "FS2"
        ],
        "turn_rating": "Excellent"
      },
      {
        "message": "That is amazing. Did you know the voice of Jumanji is also the voice of chip from Beauty and the Beast?",
        "agent": "agent_1",
        "sentiment": "Curious to dive deeper",
        "knowledge_source": [
          "FS2"
        ],
        "turn_rating": "Good"
      },
      {
        "message": "Chip? Oh, I loved that movie and its voice. lol",
        "agent": "agent_2",
        "sentiment": "Surprised",
        "knowledge_source": [
          "Personal Knowledge"
        ],
        "turn_rating": "Excellent"
      },
      {
        "message": "Yeah me too. On another topics, do you have much interest in science?",
        "agent": "agent_1",
        "sentiment": "Curious to dive deeper",
        "knowledge_source": [
          "FS3"
        ],
        "turn_rating": "Good"
      },
      {
        "message": "Yes, very interesting! I believe that hubble telescope found a galaxy so vast, it shouldn't exist!",
        "agent": "agent_2",
        "sentiment": "Surprised",
        "knowledge_source": [
          "FS3"
        ],
        "turn_rating": "Excellent"
      },
      {
        "message": "That is so cool. Did you know Kim Jong-Un has a degree in physics?",
        "agent": "agent_1",
        "sentiment": "Curious to dive deeper",
        "knowledge_source": [
          "FS3"
        ],
        "turn_rating": "Good"
      },
      {
        "message": "Really, would have never thought of that! Good chat!!",
        "agent": "agent_2",
        "sentiment": "Surprised",
        "knowledge_source": [
          "FS3"
        ],
        "turn_rating": "Excellent"
      },
      {
        "message": "Same here, have a good one. ",
        "agent": "agent_1",
        "sentiment": "Happy",
        "knowledge_source": [
          "Personal Knowledge"
        ],
        "turn_rating": "Good"
      }
    ],
    "conversation_rating": {
      "agent_1": "Good",
      "agent_2": "Excellent"
    }
  },
  "t_2965a42f-2736-4ba7-b42c-e71fa1e26ac3": {
    "article_url": "https://www.washingtonpost.com/express/wp/2018/07/13/skyscraper-proves-again-that-dwayne-johnson-is-likable-now-he-needs-to-show-hes-lovable-too/",
    "config": "A",
    "content": [
      {
        "message": "Hi. How are you",
        "agent": "agent_1",
        "sentiment": "Happy",
        "knowledge_source": [
          "Personal Knowledge"
        ],
        "turn_rating": "Good"
      },
      {
        "message": "I'm fine.  Thanks for asking and you?",
        "agent": "agent_2",
        "sentiment": "Happy",
        "knowledge_source": [
          "Personal Knowledge"
        ],
        "turn_rating": "Good"
      },
      {
        "message": "I am fine too",
        "agent": "agent_1",
        "sentiment": "Happy",
        "knowledge_source": [
          "Personal Knowledge"
        ],
        "turn_rating": "Good"
      },
      {
        "message": "Do you like watching movies?",
        "agent": "agent_2",
        "sentiment": "Curious to dive deeper",
        "knowledge_source": [
          "FS1",
          "Personal Knowledge"
        ],
        "turn_rating": "Good"
      },
      {
        "message": "Sure. Mystery,Comedy. Sci Fy, Action",
        "agent": "agent_1",
        "sentiment": "Curious to dive deeper",
        "knowledge_source": [
          "Personal Knowledge"
        ],
        "turn_rating": "Good"
      },
      {
        "message": "Have you seen Jurassic World: Fallen Kingdom?",
        "agent": "agent_2",
        "sentiment": "Curious to dive deeper",
        "knowledge_source": [
          "FS1"
        ],
        "turn_rating": "Good"
      },
      {
        "message": "No. Not yet how is it?",
        "agent": "agent_1",
        "sentiment": "Curious to dive deeper",
        "knowledge_source": [
          "Personal Knowledge"
        ],
        "turn_rating": "Good"
      },
      {
        "message": "I saw it and it was pretty good.  Its the fifth installment of the Jurassic Park film series.  Have you seen all of them?",
        "agent": "agent_2",
        "sentiment": "Curious to dive deeper",
        "knowledge_source": [
          "FS1"
        ],
        "turn_rating": "Good"
      },
      {
        "message": "Yes. I thought the first was the best  out of the 4 that I saw",
        "agent": "agent_1",
        "sentiment": "Happy",
        "knowledge_source": [
          "Personal Knowledge"
        ],
        "turn_rating": "Good"
      },
      {
        "message": "That's a classic for sure.  Do you know the primary sound used to create the T-rex roar was an elephants roar?  That's incredible, isn't it?",
        "agent": "agent_2",
        "sentiment": "Curious to dive deeper",
        "knowledge_source": [
          "FS1"
        ],
        "turn_rating": "Good"
      },
      {
        "message": "Yes. I had heard that.  Good job on that",
        "agent": "agent_1",
        "sentiment": "Curious to dive deeper",
        "knowledge_source": [
          "FS3"
        ],
        "turn_rating": "Good"
      },
      {
        "message": "You know, despite its title, almost all the dinosaurs in Jurassic Park actually lived during the Cretaceous period.",
        "agent": "agent_2",
        "sentiment": "Surprised",
        "knowledge_source": [
          "FS1"
        ],
        "turn_rating": "Excellent"
      },
      {
        "message": "I didnt know that",
        "agent": "agent_1",
        "sentiment": "Surprised",
        "knowledge_source": [
          "Personal Knowledge"
        ],
        "turn_rating": "Good"
      },
      {
        "message": "I guess Jurassic Park sounded jazzier than crusty Cretaceous Park? lol",
        "agent": "agent_2",
        "sentiment": "Surprised",
        "knowledge_source": [
          "FS1"
        ],
        "turn_rating": "Good"
      },
      {
        "message": "I agree. It dose not flow very well",
        "agent": "agent_1",
        "sentiment": "Happy",
        "knowledge_source": [
          "Personal Knowledge"
        ],
        "turn_rating": "Good"
      },
      {
        "message": "I suppose creative license to make it sound better to the ear.  Do you realize that the velociraptors were only waist high to an adult human?",
        "agent": "agent_2",
        "sentiment": "Surprised",
        "knowledge_source": [
          "FS1"
        ],
        "turn_rating": "Good"
      },
      {
        "message": "Yes I had read that somewhere. ",
        "agent": "agent_1",
        "sentiment": "Happy",
        "knowledge_source": [
          "Personal Knowledge"
        ],
        "turn_rating": "Good"
      },
      {
        "message": "Did you ever have one of those Dino sized meals from Mcdonald's?",
        "agent": "agent_2",
        "sentiment": "Curious to dive deeper",
        "knowledge_source": [
          "FS1"
        ],
        "turn_rating": "Good"
      },
      {
        "message": "No. I have not been to Mcdonald's in a few years. I used to grab a big mac once in awhile",
        "agent": "agent_1",
        "sentiment": "Happy",
        "knowledge_source": [
          "Personal Knowledge"
        ],
        "turn_rating": "Good"
      },
      {
        "message": "Me either, I try to avoid the fast food route.",
        "agent": "agent_2",
        "sentiment": "Neutral",
        "knowledge_source": [
          "FS1"
        ],
        "turn_rating": "Excellent"
      },
      {
        "message": "I prefer real meat if i am going to eat meat",
        "agent": "agent_1",
        "sentiment": "Happy",
        "knowledge_source": [
          "Personal Knowledge"
        ],
        "turn_rating": "Good"
      },
      {
        "message": "Lol, well it's been nice chatting with you this lovely, fine Florida afternoon.  I got to go wash my cat, if you know what I mean, I'll talk to you later, friend.",
        "agent": "agent_2",
        "sentiment": "Happy",
        "knowledge_source": [
          "Personal Knowledge"
        ],
        "turn_rating": "Excellent"
      }
    ],
    "conversation_rating": {
      "agent_1": "Good",
      "agent_2": "Good"
    }
  },
  "t_2f721451-bb22-4bec-aded-7a9c042513f9": {
    "article_url": "https://www.washingtonpost.com/news/arts-and-entertainment/wp/2018/01/22/mark-wahlbergs-double-nomination-and-other-razzie-awards-snubs-surprises-and-strangeness/",
    "config": "D",
    "content": [
      {
        "message": "Hi there. Have you heard of the Razzie Awards? Seems to award the worst movies of the year!",
        "agent": "agent_1",
        "sentiment": "Curious to dive deeper",
        "knowledge_source": [
          "AS1"
        ],
        "turn_rating": "Good"
      },
      {
        "message": "Yes I am very aware of the Razzies. I've been shocked about some of the people that have won. ",
        "agent": "agent_2",
        "sentiment": "Neutral",
        "knowledge_source": [
          "AS1"
        ],
        "turn_rating": "Excellent"
      },
      {
        "message": "Yes I really like Mark Wahlberg so was surprised to hear he got a double nomination.",
        "agent": "agent_1",
        "sentiment": "Surprised",
        "knowledge_source": [
          "AS2"
        ],
        "turn_rating": "Good"
      },
      {
        "message": "He has had good and bad performances. Great in the Departed and horrible in The Happening. ",
        "agent": "agent_2",
        "sentiment": "Neutral",
        "knowledge_source": [
          "AS1"
        ],
        "turn_rating": "Excellent"
      },
      {
        "message": "Yes very much agree. Also not so good in Daddy's home 2 and Transformers, although I liked those movies.",
        "agent": "agent_1",
        "sentiment": "Surprised",
        "knowledge_source": [
          "AS2",
          "Personal Knowledge"
        ],
        "turn_rating": "Good"
      },
      {
        "message": "I am not surprised that the Madea movies have been nominated. ",
        "agent": "agent_2",
        "sentiment": "Neutral",
        "knowledge_source": [
          "AS4"
        ],
        "turn_rating": "Excellent"
      },
      {
        "message": "No surprise there! Also The Snowman, which looked like a cheesy horror film!",
        "agent": "agent_1",
        "sentiment": "Neutral",
        "knowledge_source": [
          "AS3"
        ],
        "turn_rating": "Good"
      },
      {
        "message": "It did look awful. Since you mentioned Transformers, did you know that in the 2007 film there are 1.53 explosions per minute?!",
        "agent": "agent_2",
        "sentiment": "Surprised",
        "knowledge_source": [
          "FS1"
        ],
        "turn_rating": "Excellent"
      },
      {
        "message": "Wow that is a lot of explosions. I guess people really like explosions because the movies ended up grossing over a billion!",
        "agent": "agent_1",
        "sentiment": "Surprised",
        "knowledge_source": [
          "FS1"
        ],
        "turn_rating": "Good"
      },
      {
        "message": "That's surprising when Age of Extinction did so well with a Rotten Tomatoes score of 15%. ",
        "agent": "agent_2",
        "sentiment": "Surprised",
        "knowledge_source": [
          "FS1"
        ],
        "turn_rating": "Excellent"
      },
      {
        "message": "Yes that is a terrible scoring indeed. Optimus prime has died more than 25 times in the last 30 years. He's got more lives than a cat.",
        "agent": "agent_1",
        "sentiment": "Surprised",
        "knowledge_source": [
          "FS1"
        ],
        "turn_rating": "Good"
      },
      {
        "message": "Wow! That seems very excessive. ",
        "agent": "agent_2",
        "sentiment": "Surprised",
        "knowledge_source": [
          "FS1"
        ],
        "turn_rating": "Excellent"
      },
      {
        "message": "Yes it does. Michael Bay was seen in the first film .He was the human flicked away by Megatron.",
        "agent": "agent_1",
        "sentiment": "Surprised",
        "knowledge_source": [
          "FS1"
        ],
        "turn_rating": "Good"
      },
      {
        "message": "I did not notice that. Apparently the CGI in the movie was very complicated. One frame of movement took 38 hours to render!",
        "agent": "agent_2",
        "sentiment": "Surprised",
        "knowledge_source": [
          "FS1"
        ],
        "turn_rating": "Excellent"
      },
      {
        "message": "That is so much work. Do you like other action movies like Jurassic world? I loved Jurassic Park so was hesitant when they announced Jurassic World.",
        "agent": "agent_1",
        "sentiment": "Curious to dive deeper",
        "knowledge_source": [
          "FS2",
          "Personal Knowledge"
        ],
        "turn_rating": "Good"
      },
      {
        "message": "I liked Jurassic World but not it's sequel Fallen Kingdom. ",
        "agent": "agent_2",
        "sentiment": "Neutral",
        "knowledge_source": [
          "FS2"
        ],
        "turn_rating": "Excellent"
      },
      {
        "message": "Yeah I liked them both but not Fallen Kingdom as much. Chris Pratt is one of my favorite actors and he actually once joked about being in Jurassic Park in 2010. Glad it worked out for him.",
        "agent": "agent_1",
        "sentiment": "Happy",
        "knowledge_source": [
          "FS2"
        ],
        "turn_rating": "Good"
      },
      {
        "message": "That is funny. Did you know that the movie cost $63 million to make but the ride cost $110 million?",
        "agent": "agent_2",
        "sentiment": "Curious to dive deeper",
        "knowledge_source": [
          "FS2"
        ],
        "turn_rating": "Excellent"
      },
      {
        "message": "Wow that is hard to believe although I have been on that ride and it is so much fun. The dinosaurs in Jurassic Park only appear in the film for 15 minutes surprisingly. It was nice talking with you today.",
        "agent": "agent_1",
        "sentiment": "Surprised",
        "knowledge_source": [
          "FS2"
        ],
        "turn_rating": "Good"
      },
      {
        "message": "I had no idea they were in it so little. They had a big impact. It was nice talking to you as well. ",
        "agent": "agent_2",
        "sentiment": "Happy",
        "knowledge_source": [
          "FS2"
        ],
        "turn_rating": "Excellent"
      },
      {
        "message": "Have a good one and watch out for those dinosaurs :)",
        "agent": "agent_1",
        "sentiment": "Happy",
        "knowledge_source": [
          "Personal Knowledge"
        ],
        "turn_rating": "Good"
      }
    ],
    "conversation_rating": {
      "agent_1": "Good",
      "agent_2": "Excellent"
    }
  },
  "t_569d0dc8-ea82-4e59-ab75-0adbd1ae77fa": {
    "article_url": "https://www.washingtonpost.com/news/arts-and-entertainment/wp/2018/01/22/mark-wahlbergs-double-nomination-and-other-razzie-awards-snubs-surprises-and-strangeness/",
    "config": "C",
    "content": [
      {
        "message": "Hey there did you ever watch the TV show Transformers in the 80s?",
        "agent": "agent_1",
        "sentiment": "Curious to dive deeper",
        "knowledge_source": [
          "FS1"
        ],
        "turn_rating": "Excellent"
      },
      {
        "message": "Of course, who didn't? The original show? ",
        "agent": "agent_2",
        "sentiment": "Curious to dive deeper",
        "knowledge_source": [
          "FS1"
        ],
        "turn_rating": "Good"
      },
      {
        "message": "Yes I watch the cartoon and also some of the movies. I really like the cartoon, and only like the first movie. What about you",
        "agent": "agent_1",
        "sentiment": "Curious to dive deeper",
        "knowledge_source": [
          "FS1"
        ],
        "turn_rating": "Excellent"
      },
      {
        "message": "The first movie released by Bay? ",
        "agent": "agent_2",
        "sentiment": "Curious to dive deeper",
        "knowledge_source": [
          "FS1"
        ],
        "turn_rating": "Good"
      },
      {
        "message": "That's a good point, yes I saw that movie and also the original animated movie, I liked both of those movies but the rest were horrible LOL",
        "agent": "agent_1",
        "sentiment": "Happy",
        "knowledge_source": [
          "FS1"
        ],
        "turn_rating": "Excellent"
      },
      {
        "message": "Yeah, they were. They all totally were not good. ",
        "agent": "agent_2",
        "sentiment": "Curious to dive deeper",
        "knowledge_source": [
          "FS1"
        ],
        "turn_rating": "Good"
      },
      {
        "message": "I agree with you. Michael Bay is an ok director though, he directed the movie The Rock which is really good.",
        "agent": "agent_1",
        "sentiment": "Happy",
        "knowledge_source": [
          "FS1",
          "Personal Knowledge"
        ],
        "turn_rating": "Excellent"
      },
      {
        "message": "Yeah, the Rock is a great movie, are you kidding me? \"WELCOME TO THE ROCK!\"",
        "agent": "agent_2",
        "sentiment": "Curious to dive deeper",
        "knowledge_source": [
          "FS1"
        ],
        "turn_rating": "Good"
      },
      {
        "message": "LOL I'm glad you know what that movie is! It's a very different movie from the 2007 Transformers movie which had one-and-a-half explosions per minute apparently",
        "agent": "agent_1",
        "sentiment": "Surprised",
        "knowledge_source": [
          "FS1"
        ],
        "turn_rating": "Excellent"
      },
      {
        "message": "Yeah, well, I liked the original Cartoon Transformers, to be honest. ",
        "agent": "agent_2",
        "sentiment": "Curious to dive deeper",
        "knowledge_source": [
          "FS1"
        ],
        "turn_rating": "Good"
      },
      {
        "message": "Yes the cartoon was the best. Even though the live action movies took 38 hours to render just one frame, because they were so complicated, they still didn't impress me",
        "agent": "agent_1",
        "sentiment": "Neutral",
        "knowledge_source": [
          "FS1"
        ],
        "turn_rating": "Excellent"
      },
      {
        "message": "Is that true? I think that might be an exaggeration, right? ",
        "agent": "agent_2",
        "sentiment": "Curious to dive deeper",
        "knowledge_source": [
          "FS1"
        ],
        "turn_rating": "Good"
      },
      {
        "message": "No I do think that's true on another movies note, why did you think of Jurassic world Fallen Kingdom? I thought it was horrible",
        "agent": "agent_1",
        "sentiment": "Curious to dive deeper",
        "knowledge_source": [
          "FS2"
        ],
        "turn_rating": "Excellent"
      },
      {
        "message": "I haven't seen it, but I'll take your word for it. ",
        "agent": "agent_2",
        "sentiment": "Curious to dive deeper",
        "knowledge_source": [
          "FS2"
        ],
        "turn_rating": "Good"
      },
      {
        "message": "The original Jurassic Park is the best, even though the dinosaurs in it only appear for about 15 minutes",
        "agent": "agent_1",
        "sentiment": "Surprised",
        "knowledge_source": [
          "FS2"
        ],
        "turn_rating": "Excellent"
      },
      {
        "message": "Yeah, I thought it was good too. Does this one have Goldblum? ",
        "agent": "agent_2",
        "sentiment": "Curious to dive deeper",
        "knowledge_source": [
          "FS2"
        ],
        "turn_rating": "Good"
      },
      {
        "message": "Yes it does for only a couple scenes. But it's honestly not worth seeing the movie just for him.",
        "agent": "agent_1",
        "sentiment": "Neutral",
        "knowledge_source": [
          "FS2"
        ],
        "turn_rating": "Excellent"
      },
      {
        "message": "No, it's not. He's not that great of an actor to be honest. ",
        "agent": "agent_2",
        "sentiment": "Curious to dive deeper",
        "knowledge_source": [
          "FS2"
        ],
        "turn_rating": "Good"
      },
      {
        "message": "I agree with you. I do like Chris Pratt though. I guess he joked with Steven Spielberg about being the lead in Jurassic Park four back in 2010, how right he was lol",
        "agent": "agent_1",
        "sentiment": "Surprised",
        "knowledge_source": [
          "FS2"
        ],
        "turn_rating": "Excellent"
      },
      {
        "message": "They got up to 4? OMG, where have I been? ",
        "agent": "agent_2",
        "sentiment": "Curious to dive deeper",
        "knowledge_source": [
          "FS2"
        ],
        "turn_rating": "Good"
      },
      {
        "message": "Well they did the Remake which I guess counts as four LOL. Trust me you're not missing anything",
        "agent": "agent_1",
        "sentiment": "Happy",
        "knowledge_source": [
          "FS2"
        ],
        "turn_rating": "Excellent"
      }
    ],
    "conversation_rating": {
      "agent_1": "Excellent",
      "agent_2": "Good"
    }
  },
  "t_bacbe24d-4286-4fc5-919b-e5a11f852807": {
    "article_url": "https://www.washingtonpost.com/news/arts-and-entertainment/wp/2018/05/08/at-the-met-gala-red-carpet-the-point-is-no-longer-looking-good-the-point-is-to-win/",
    "config": "C",
    "content": [
      {
        "message": "Ive always like costumes, I love halloween because of that, what about you?",
        "agent": "agent_1",
        "sentiment": "Curious to dive deeper",
        "knowledge_source": [
          "FS1"
        ],
        "turn_rating": "Excellent"
      },
      {
        "message": "Halloween is ok. I never got into it. Do you go all out for it?",
        "agent": "agent_2",
        "sentiment": "Curious to dive deeper",
        "knowledge_source": [
          "Personal Knowledge"
        ],
        "turn_rating": "Good"
      },
      {
        "message": "I do, every year a new costume, you know Panda researchers wear a panda costume for work.",
        "agent": "agent_1",
        "sentiment": "Surprised",
        "knowledge_source": [
          "FS1"
        ],
        "turn_rating": "Excellent"
      },
      {
        "message": "I did not know that. Makes sense but I would not wear it during mating season.... That might be scary!",
        "agent": "agent_2",
        "sentiment": "Fearful",
        "knowledge_source": [
          "FS1",
          "Personal Knowledge"
        ],
        "turn_rating": "Good"
      },
      {
        "message": "It would be scary indeed lol, do you know who Johnny Depp is?",
        "agent": "agent_1",
        "sentiment": "Happy",
        "knowledge_source": [
          "FS1"
        ],
        "turn_rating": "Excellent"
      },
      {
        "message": "I do He spends a ton of money on wine every month, like $30K.",
        "agent": "agent_2",
        "sentiment": "Surprised",
        "knowledge_source": [
          "Personal Knowledge"
        ],
        "turn_rating": "Good"
      },
      {
        "message": "Thats a lot of money for sure! well he dresses up in Jack Sparrows costumes and visits sick kids at hospitals, I think thats admirable.",
        "agent": "agent_1",
        "sentiment": "Happy",
        "knowledge_source": [
          "FS1"
        ],
        "turn_rating": "Excellent"
      },
      {
        "message": "So cute. Although that character might be a little scary for some kids... I'm sure he does great with it though...",
        "agent": "agent_2",
        "sentiment": "Happy",
        "knowledge_source": [
          "Personal Knowledge"
        ],
        "turn_rating": "Good"
      },
      {
        "message": "I get your point, might be really scary for some kids, you know Sean Bean from Lord of the Rinds is actually scared of heights.",
        "agent": "agent_1",
        "sentiment": "Curious to dive deeper",
        "knowledge_source": [
          "FS1"
        ],
        "turn_rating": "Excellent"
      },
      {
        "message": "I did read that he hiked instead of flying. Seems like a waste of time. Just sedate him and take off.",
        "agent": "agent_2",
        "sentiment": "Happy",
        "knowledge_source": [
          "Personal Knowledge"
        ],
        "turn_rating": "Good"
      },
      {
        "message": "I know right lol, that would be a fun approach anyway do you like the Gucci brand?",
        "agent": "agent_1",
        "sentiment": "Curious to dive deeper",
        "knowledge_source": [
          "FS1"
        ],
        "turn_rating": "Excellent"
      },
      {
        "message": "Not really as I am not into status or prestige items. Do you know anything about them that might change my mind?",
        "agent": "agent_2",
        "sentiment": "Curious to dive deeper",
        "knowledge_source": [
          "Personal Knowledge"
        ],
        "turn_rating": "Good"
      },
      {
        "message": "Not really, I do know some interesting facts about the brand do you want to know one?",
        "agent": "agent_1",
        "sentiment": "Curious to dive deeper",
        "knowledge_source": [
          "FS2"
        ],
        "turn_rating": "Excellent"
      },
      {
        "message": "Yes, please!",
        "agent": "agent_2",
        "sentiment": "Curious to dive deeper",
        "knowledge_source": [
          "Personal Knowledge"
        ],
        "turn_rating": "Good"
      },
      {
        "message": "Ok so Rick Harrison actually dropped out of school to sell fake Gucci bags, he earned about 2000 a week from that.",
        "agent": "agent_1",
        "sentiment": "Curious to dive deeper",
        "knowledge_source": [
          "FS2"
        ],
        "turn_rating": "Excellent"
      },
      {
        "message": "Wow, that's a lot of money for fake bags. Who's Rick Harrison?",
        "agent": "agent_2",
        "sentiment": "Curious to dive deeper",
        "knowledge_source": [
          "Personal Knowledge"
        ],
        "turn_rating": "Good"
      },
      {
        "message": "His a businessman, and really tv personality have you watched Pawn Stars?",
        "agent": "agent_1",
        "sentiment": "Curious to dive deeper",
        "knowledge_source": [
          "FS2",
          "Personal Knowledge"
        ],
        "turn_rating": "Excellent"
      },
      {
        "message": "I have... That's Rick Harrison???? Didn't Chumly get busted for drugs?",
        "agent": "agent_2",
        "sentiment": "Curious to dive deeper",
        "knowledge_source": [
          "Personal Knowledge"
        ],
        "turn_rating": "Good"
      },
      {
        "message": "He did? there was always something off with Chumly lol the founder of Gucci was called Guccio Gucci.",
        "agent": "agent_1",
        "sentiment": "Curious to dive deeper",
        "knowledge_source": [
          "FS2",
          "Personal Knowledge"
        ],
        "turn_rating": "Excellent"
      },
      {
        "message": "That's a unique name... Chumly was weird. I only saw like 4 episodes...",
        "agent": "agent_2",
        "sentiment": "Curious to dive deeper",
        "knowledge_source": [
          "Personal Knowledge"
        ],
        "turn_rating": "Good"
      },
      {
        "message": "It is, it has an italian pronunciation and Gucci was founded in 1921. I used to like the Pawn shop because of all the history and facts you discovered in the show.",
        "agent": "agent_1",
        "sentiment": "Happy",
        "knowledge_source": [
          "FS2",
          "Personal Knowledge"
        ],
        "turn_rating": "Excellent"
      }
    ],
    "conversation_rating": {
      "agent_1": "Excellent",
      "agent_2": "Good"
    }
  },
  "t_4cfa7b69-594c-4a20-bad2-9ab34b99c5db": {
    "article_url": "https://www.washingtonpost.com/news/arts-and-entertainment/wp/2018/01/22/mark-wahlbergs-double-nomination-and-other-razzie-awards-snubs-surprises-and-strangeness/",
    "config": "A",
    "content": [
      {
        "message": "The Razzie awards are an interesting award show.  Have you seen it?",
        "agent": "agent_1",
        "sentiment": "Curious to dive deeper",
        "knowledge_source": [
          "AS1"
        ],
        "turn_rating": "Good"
      },
      {
        "message": "I haven't heard of them until recently. I think it's a funny concept, to poke fun at some of Hollywood's worst productions, but I feel bad for the nominees! Have you seen them?",
        "agent": "agent_2",
        "sentiment": "Curious to dive deeper",
        "knowledge_source": [
          "AS1"
        ],
        "turn_rating": "Excellent"
      },
      {
        "message": "I have only read about them, but I have definitely seen some horrible movies..",
        "agent": "agent_1",
        "sentiment": "Curious to dive deeper",
        "knowledge_source": [
          "AS1"
        ],
        "turn_rating": "Good"
      },
      {
        "message": "I have too! Have you seen The Room? It's my favorite terrible movie, they actually made a movie about its cult following called Disaster Artist with Tommy Wiseau. Have you heard of this? That definitely deserves a Razzie award@",
        "agent": "agent_2",
        "sentiment": "Happy",
        "knowledge_source": [
          "AS1",
          "Personal Knowledge"
        ],
        "turn_rating": "Excellent"
      },
      {
        "message": "I have not seen it!  The Mummy was another awful movie, but my all time favorite was Attack of the Killer Tomatoes from the 1950s",
        "agent": "agent_1",
        "sentiment": "Curious to dive deeper",
        "knowledge_source": [
          "AS1"
        ],
        "turn_rating": "Good"
      },
      {
        "message": "I have heard of The Mummy but never saw it. What is Attack of the Killer Tomatoes about? ",
        "agent": "agent_2",
        "sentiment": "Curious to dive deeper",
        "knowledge_source": [
          "AS1",
          "Personal Knowledge"
        ],
        "turn_rating": "Excellent"
      },
      {
        "message": "It is literally giant tomatoes invading earth.  It is horribly bad!   Another movie called Mother! got some Razzie awards",
        "agent": "agent_1",
        "sentiment": "Curious to dive deeper",
        "knowledge_source": [
          "AS1"
        ],
        "turn_rating": "Good"
      },
      {
        "message": "That's hilarious. Yeah, that stars Jennifer Lawrence right? Did you know Razzie put Tyler Perry in the worst actresses category for his Madea movies?",
        "agent": "agent_2",
        "sentiment": "Curious to dive deeper",
        "knowledge_source": [
          "AS1",
          "AS2",
          "AS3",
          "AS4"
        ],
        "turn_rating": "Excellent"
      },
      {
        "message": "That is funny about the worst actresses. I wonder if Walberg has ever had a nomination/",
        "agent": "agent_1",
        "sentiment": "Neutral",
        "knowledge_source": [
          "AS2"
        ],
        "turn_rating": "Good"
      },
      {
        "message": "Yeah I haven't seen those movies but I heard they were just awful. Another hilariously bad movie is called Rubber, it's a horror movie. Have you seen or heard of it? It deserves a Razzie for sure.",
        "agent": "agent_2",
        "sentiment": "Neutral",
        "knowledge_source": [
          "Personal Knowledge"
        ],
        "turn_rating": "Excellent"
      },
      {
        "message": "I have never seen Rubber.  I have seen the movie The Snowman - that is a ghastly movie.",
        "agent": "agent_1",
        "sentiment": "Neutral",
        "knowledge_source": [
          "AS3"
        ],
        "turn_rating": "Good"
      },
      {
        "message": "Rubber is about a killer tire that comes to life. It came out in 2011 I think. What is The Snowman about?\n",
        "agent": "agent_2",
        "sentiment": "Neutral",
        "knowledge_source": [
          "AS3",
          "Personal Knowledge"
        ],
        "turn_rating": "Excellent"
      },
      {
        "message": "It was shot and released with a lot of missing footage.  10-15 percent of the screenplay was never shot!",
        "agent": "agent_1",
        "sentiment": "Surprised",
        "knowledge_source": [
          "AS3"
        ],
        "turn_rating": "Good"
      },
      {
        "message": "That's crazy! Did they just not have enough time to shoot? I think that's by Tomas Alfredson, no? He's had some decent movies before",
        "agent": "agent_2",
        "sentiment": "Curious to dive deeper",
        "knowledge_source": [
          "AS4"
        ],
        "turn_rating": "Excellent"
      },
      {
        "message": "Yes he has.   I think the best was when Adam Sandler was nominated for both best actress and actor in the same film!",
        "agent": "agent_1",
        "sentiment": "Surprised",
        "knowledge_source": [
          "AS3"
        ],
        "turn_rating": "Good"
      },
      {
        "message": "That's so funny! How is that even possible? Is that from Jack and Jill?",
        "agent": "agent_2",
        "sentiment": "Neutral",
        "knowledge_source": [
          "AS4",
          "Personal Knowledge"
        ],
        "turn_rating": "Excellent"
      },
      {
        "message": "yes on Jack and Jill where he played opposite sex fraternal twins",
        "agent": "agent_1",
        "sentiment": "Neutral",
        "knowledge_source": [
          "AS3"
        ],
        "turn_rating": "Passable"
      },
      {
        "message": "That's so funny. Good for Adam Sandler, but I guess he wasn't very good in it.",
        "agent": "agent_2",
        "sentiment": "Surprised",
        "knowledge_source": [
          "AS3",
          "AS4",
          "Personal Knowledge"
        ],
        "turn_rating": "Excellent"
      },
      {
        "message": "Yes it was apparently not the best film.  But Tyler Perry has been nominated for best actress a whole bunch of times",
        "agent": "agent_1",
        "sentiment": "Neutral",
        "knowledge_source": [
          "AS3"
        ],
        "turn_rating": "Good"
      },
      {
        "message": "I'm not sure how I feel about that. If it was best female character, then maybe, but he's not an actress, he's an actor. Seems a little transphobic to me, but maybe that's just me?",
        "agent": "agent_2",
        "sentiment": "Angry",
        "knowledge_source": [
          "AS3",
          "AS4"
        ],
        "turn_rating": "Excellent"
      },
      {
        "message": "Yeah it is definitely a bit odd.",
        "agent": "agent_1",
        "sentiment": "Neutral",
        "knowledge_source": [
          "Personal Knowledge"
        ],
        "turn_rating": "Passable"
      }
    ],
    "conversation_rating": {
      "agent_1": "Good",
      "agent_2": "Excellent"
    }
  },
  "t_d83707c6-a927-4043-8cbc-7405d02cb02f": {
    "article_url": "https://www.washingtonpost.com/news/arts-and-entertainment/wp/2018/05/08/at-the-met-gala-red-carpet-the-point-is-no-longer-looking-good-the-point-is-to-win/",
    "config": "C",
    "content": [
      {
        "message": "Do you wear a costume for halloween ever?",
        "agent": "agent_1",
        "sentiment": "Curious to dive deeper",
        "knowledge_source": [
          "FS1"
        ],
        "turn_rating": "Excellent"
      },
      {
        "message": "my mom and dad used to dress me up in costumes for halloween sometimes. How about you?",
        "agent": "agent_2",
        "sentiment": "Neutral",
        "knowledge_source": [
          "FS1"
        ],
        "turn_rating": "Excellent"
      },
      {
        "message": "lol me too, I remember seeing pictures of some ridiculous costumes. I want to be a panda researcher though",
        "agent": "agent_1",
        "sentiment": "Curious to dive deeper",
        "knowledge_source": [
          "FS1"
        ],
        "turn_rating": "Excellent"
      },
      {
        "message": "why a panda researcher? what are the attractions and benefits of such a career?",
        "agent": "agent_2",
        "sentiment": "Neutral",
        "knowledge_source": [
          "FS1"
        ],
        "turn_rating": "Excellent"
      },
      {
        "message": "you get to wear panda costumes while working with them!",
        "agent": "agent_1",
        "sentiment": "Curious to dive deeper",
        "knowledge_source": [
          "FS1"
        ],
        "turn_rating": "Excellent"
      },
      {
        "message": "ok, i guess that is pretty cool. that panda costume must get a bit hot  though, right? i worry that it make me look uncool too.",
        "agent": "agent_2",
        "sentiment": "Neutral",
        "knowledge_source": [
          "FS1"
        ],
        "turn_rating": "Excellent"
      },
      {
        "message": "that is true lol, I think it would look so cool, but maybe not the more i think about it lol. Tell you one thing though, Johnny Depp dresses as jack sparrow and goes to hospitals to cheer sick kids up",
        "agent": "agent_1",
        "sentiment": "Curious to dive deeper",
        "knowledge_source": [
          "FS1"
        ],
        "turn_rating": "Excellent"
      },
      {
        "message": "He is a great guy for doing that for the kids. Other stars sometimes do that, but he is probably popular with the youngsters.",
        "agent": "agent_2",
        "sentiment": "Neutral",
        "knowledge_source": [
          "FS1"
        ],
        "turn_rating": "Excellent"
      },
      {
        "message": "for sure, who doesn't like Pirates of the Caribbean! do you ever dress in Gucci clothing?",
        "agent": "agent_1",
        "sentiment": "Curious to dive deeper",
        "knowledge_source": [
          "FS2"
        ],
        "turn_rating": "Excellent"
      },
      {
        "message": "i do not. i cannot afford the gucci. but it sure looks cool. do you have the gucci?",
        "agent": "agent_2",
        "sentiment": "Neutral",
        "knowledge_source": [
          "FS2"
        ],
        "turn_rating": "Excellent"
      },
      {
        "message": "I cannot either, I have some fake gucci belts, i just tell people they are real, they don't know any difference!",
        "agent": "agent_1",
        "sentiment": "Curious to dive deeper",
        "knowledge_source": [
          "FS2"
        ],
        "turn_rating": "Excellent"
      },
      {
        "message": "i wouldnt know the difference either. i do not know fashion. i should learn and become more fashionable.",
        "agent": "agent_2",
        "sentiment": "Neutral",
        "knowledge_source": [
          "FS2"
        ],
        "turn_rating": "Excellent"
      },
      {
        "message": "Me too, lol. Did you know the creator of gucci was named guccio gucci?",
        "agent": "agent_1",
        "sentiment": "Curious to dive deeper",
        "knowledge_source": [
          "FS2"
        ],
        "turn_rating": "Excellent"
      },
      {
        "message": "that is a silly sounding name? gucci o'gucci? it sounds irish!",
        "agent": "agent_2",
        "sentiment": "Neutral",
        "knowledge_source": [
          "FS2"
        ],
        "turn_rating": "Excellent"
      },
      {
        "message": "Ha it sounds something, but I bet it is Italian or something like that lol. You can make good money selling fake gucci, some guy started a 2000 dollar a week business doing it",
        "agent": "agent_1",
        "sentiment": "Curious to dive deeper",
        "knowledge_source": [
          "FS2"
        ],
        "turn_rating": "Excellent"
      },
      {
        "message": "that sounds much better than, say, doing online chatting for cash. i could get into the fake gucci. give myself the name gucci o'gucci.",
        "agent": "agent_2",
        "sentiment": "Neutral",
        "knowledge_source": [
          "FS2"
        ],
        "turn_rating": "Excellent"
      },
      {
        "message": "lol, that is a good start to a successful business. Have Rick Harrison from Pawn Stars get you started lol!",
        "agent": "agent_1",
        "sentiment": "Curious to dive deeper",
        "knowledge_source": [
          "FS2"
        ],
        "turn_rating": "Excellent"
      },
      {
        "message": "yes, a pawn broker probably knows the value of things pretty well. he will know how to price fake goods. that is a good tip. thanks.",
        "agent": "agent_2",
        "sentiment": "Neutral",
        "knowledge_source": [
          "FS2"
        ],
        "turn_rating": "Excellent"
      },
      {
        "message": "that is a good point, it was so nice chatting on you, I think we have a nice business plan!",
        "agent": "agent_1",
        "sentiment": "Curious to dive deeper",
        "knowledge_source": [
          "FS2"
        ],
        "turn_rating": "Excellent"
      },
      {
        "message": "Nice chatting with you! It is a perfect plan. we cannot fail.",
        "agent": "agent_2",
        "sentiment": "Neutral",
        "knowledge_source": [
          "FS2"
        ],
        "turn_rating": "Excellent"
      },
      {
        "message": "Have a good night!",
        "agent": "agent_1",
        "sentiment": "Curious to dive deeper",
        "knowledge_source": [
          "FS2",
          "Personal Knowledge"
        ],
        "turn_rating": "Excellent"
      }
    ],
    "conversation_rating": {
      "agent_1": "Excellent",
      "agent_2": "Excellent"
    }
  },
  "t_751d492b-cd1b-4db9-a0fc-c5a64f2eba68": {
    "article_url": "https://www.washingtonpost.com/news/arts-and-entertainment/wp/2018/01/22/mark-wahlbergs-double-nomination-and-other-razzie-awards-snubs-surprises-and-strangeness/",
    "config": "B",
    "content": [
      {
        "message": "hi, do you watch the transformers?",
        "agent": "agent_1",
        "sentiment": "Curious to dive deeper",
        "knowledge_source": [
          "FS1"
        ],
        "turn_rating": "Good"
      },
      {
        "message": "I have seen it yes, but I like the cartoons from the 80's the best, what about you?",
        "agent": "agent_2",
        "sentiment": "Curious to dive deeper",
        "knowledge_source": [
          "FS1"
        ],
        "turn_rating": "Excellent"
      },
      {
        "message": "Nice, I have seen the first one, the original and I heard the rest were not great",
        "agent": "agent_1",
        "sentiment": "Curious to dive deeper",
        "knowledge_source": [
          "FS1"
        ],
        "turn_rating": "Good"
      },
      {
        "message": "ya thats what I heard as well, I know they came out with a new movie Bumblebee that should be good but I didn't see that either",
        "agent": "agent_2",
        "sentiment": "Curious to dive deeper",
        "knowledge_source": [
          "FS1",
          "Personal Knowledge"
        ],
        "turn_rating": "Excellent"
      },
      {
        "message": "yeah me either. it is a series of movies that made billions but their rating is so low",
        "agent": "agent_1",
        "sentiment": "Curious to dive deeper",
        "knowledge_source": [
          "FS1"
        ],
        "turn_rating": "Good"
      },
      {
        "message": "yup that is crazy, also crazy is in the 2007 movie there are about 1.5 explosions per minute, thats insane",
        "agent": "agent_2",
        "sentiment": "Surprised",
        "knowledge_source": [
          "FS1"
        ],
        "turn_rating": "Excellent"
      },
      {
        "message": "that sure is. optimus prime dies more than 25 times over 30 years",
        "agent": "agent_1",
        "sentiment": "Curious to dive deeper",
        "knowledge_source": [
          "FS1"
        ],
        "turn_rating": "Good"
      },
      {
        "message": "ya thats a lot haha, that includes all the comics, cartoons, and movies, etc, its amazing they keep bringing him back",
        "agent": "agent_2",
        "sentiment": "Surprised",
        "knowledge_source": [
          "FS1"
        ],
        "turn_rating": "Excellent"
      },
      {
        "message": "that sure is a lot, that guys is indestructible indeed",
        "agent": "agent_1",
        "sentiment": "Curious to dive deeper",
        "knowledge_source": [
          "FS1"
        ],
        "turn_rating": "Good"
      },
      {
        "message": "oh ya definitely, in the first transformers movie do you remember the part where Megatron flicks a person away?",
        "agent": "agent_2",
        "sentiment": "Curious to dive deeper",
        "knowledge_source": [
          "FS1"
        ],
        "turn_rating": "Excellent"
      },
      {
        "message": "yeah I heard that was michael bay",
        "agent": "agent_1",
        "sentiment": "Curious to dive deeper",
        "knowledge_source": [
          "FS1"
        ],
        "turn_rating": "Good"
      },
      {
        "message": "yup thats true, and also it took 36 hours just for a comp. to render one frame in that movie too",
        "agent": "agent_2",
        "sentiment": "Surprised",
        "knowledge_source": [
          "FS1"
        ],
        "turn_rating": "Excellent"
      },
      {
        "message": "yeah that is insane. how about jurassic world, do you like it?",
        "agent": "agent_1",
        "sentiment": "Curious to dive deeper",
        "knowledge_source": [
          "FS2"
        ],
        "turn_rating": "Good"
      },
      {
        "message": "well I didn't like it sad to say, I like the first one best, even though the dinos only show up for about 15 mins total",
        "agent": "agent_2",
        "sentiment": "Curious to dive deeper",
        "knowledge_source": [
          "FS2"
        ],
        "turn_rating": "Excellent"
      },
      {
        "message": "do you know how much it cost to create jurassic park?",
        "agent": "agent_1",
        "sentiment": "Curious to dive deeper",
        "knowledge_source": [
          "FS2"
        ],
        "turn_rating": "Good"
      },
      {
        "message": "how much? I do know that there was a jurassic park ride that cost like 110 million",
        "agent": "agent_2",
        "sentiment": "Curious to dive deeper",
        "knowledge_source": [
          "FS2"
        ],
        "turn_rating": "Excellent"
      },
      {
        "message": "yeah that one, that is crazy and the movie only cost $63 million",
        "agent": "agent_1",
        "sentiment": "Curious to dive deeper",
        "knowledge_source": [
          "FS2"
        ],
        "turn_rating": "Good"
      },
      {
        "message": "ya thats a bargain, funny the raptors were so scary in that movie and they were just actors in suits",
        "agent": "agent_2",
        "sentiment": "Surprised",
        "knowledge_source": [
          "FS2"
        ],
        "turn_rating": "Excellent"
      },
      {
        "message": "yeah. did you know chris pratt joked about having the lead and then got it years later",
        "agent": "agent_1",
        "sentiment": "Curious to dive deeper",
        "knowledge_source": [
          "FS2"
        ],
        "turn_rating": "Good"
      },
      {
        "message": "haha that is funny, also funny how it took like 6 hours to render one frame of a trex for that movie, probably would be a lot faster now",
        "agent": "agent_2",
        "sentiment": "Surprised",
        "knowledge_source": [
          "FS2"
        ],
        "turn_rating": "Excellent"
      },
      {
        "message": "Oh I bet for sure. nice chat",
        "agent": "agent_1",
        "sentiment": "Happy",
        "knowledge_source": [
          "Personal Knowledge"
        ],
        "turn_rating": "Good"
      }
    ],
    "conversation_rating": {
      "agent_1": "Good",
      "agent_2": "Excellent"
    }
  },
  "t_f2f43f51-3157-4f46-b0c5-fc74d64262ce": {
    "article_url": "https://www.washingtonpost.com/news/arts-and-entertainment/wp/2018/05/08/at-the-met-gala-red-carpet-the-point-is-no-longer-looking-good-the-point-is-to-win/",
    "config": "B",
    "content": [
      {
        "message": "Rihanna was stunning at the Met Gala, she definetely catched a lot of glances.",
        "agent": "agent_1",
        "sentiment": "Happy",
        "knowledge_source": [
          "AS1"
        ],
        "turn_rating": "Excellent"
      },
      {
        "message": "Yes she was, all the outfits gets more glory than the awards",
        "agent": "agent_2",
        "sentiment": "Curious to dive deeper",
        "knowledge_source": [
          "AS3"
        ],
        "turn_rating": "Good"
      },
      {
        "message": "I know! I did love her outfit, I am a Rihanna fan and this made me love her even more.",
        "agent": "agent_1",
        "sentiment": "Happy",
        "knowledge_source": [
          "AS1",
          "Personal Knowledge"
        ],
        "turn_rating": "Good"
      },
      {
        "message": "I am a fan of hers too. KIm K, I wasn't feeling too much though, you?",
        "agent": "agent_2",
        "sentiment": "Surprised",
        "knowledge_source": [
          "AS3"
        ],
        "turn_rating": "Good"
      },
      {
        "message": "Yeah me neither, what did you think about Katy Perry and her wings?",
        "agent": "agent_1",
        "sentiment": "Curious to dive deeper",
        "knowledge_source": [
          "AS2"
        ],
        "turn_rating": "Excellent"
      },
      {
        "message": "I thought it was super creative, I saw some behind the scenes pics of her getting dressed, it was a lot of work",
        "agent": "agent_2",
        "sentiment": "Curious to dive deeper",
        "knowledge_source": [
          "AS4"
        ],
        "turn_rating": "Good"
      },
      {
        "message": "I thought the wings were a nice touch, they gaved the gala something to be remembered by. ",
        "agent": "agent_1",
        "sentiment": "Surprised",
        "knowledge_source": [
          "AS2",
          "Personal Knowledge"
        ],
        "turn_rating": "Good"
      },
      {
        "message": "Yes, the red carpet IS the show, I don't think I have ever actually seen the awards, lol",
        "agent": "agent_2",
        "sentiment": "Surprised",
        "knowledge_source": [
          "AS3"
        ],
        "turn_rating": "Good"
      },
      {
        "message": "You should definetely see the upcoming ones, I am going to watch them with friends. ",
        "agent": "agent_1",
        "sentiment": "Happy",
        "knowledge_source": [
          "Personal Knowledge"
        ],
        "turn_rating": "Excellent"
      },
      {
        "message": "That sounds like fun, I may do the same thing, make a night of it.",
        "agent": "agent_2",
        "sentiment": "Surprised",
        "knowledge_source": [
          "AS3"
        ],
        "turn_rating": "Good"
      },
      {
        "message": "Yeah, you should give it a try, I wonder what surprises will bring this years awards!",
        "agent": "agent_1",
        "sentiment": "Curious to dive deeper",
        "knowledge_source": [
          "Personal Knowledge"
        ],
        "turn_rating": "Excellent"
      },
      {
        "message": "Let's see what Nikki Minaj comes up with this time, lol.",
        "agent": "agent_2",
        "sentiment": "Surprised",
        "knowledge_source": [
          "AS3"
        ],
        "turn_rating": "Good"
      },
      {
        "message": "She will definetely come up with something weird lol, its crazy how they spend that much money on their clothes for the Gala.",
        "agent": "agent_1",
        "sentiment": "Happy",
        "knowledge_source": [
          "Personal Knowledge"
        ],
        "turn_rating": "Excellent"
      },
      {
        "message": "Right and Gucci Gucci everywhere...",
        "agent": "agent_2",
        "sentiment": "Surprised",
        "knowledge_source": [
          "AS4"
        ],
        "turn_rating": "Passable"
      },
      {
        "message": "Yeah, its crazy how much a Gucci article is worth. ",
        "agent": "agent_1",
        "sentiment": "Curious to dive deeper",
        "knowledge_source": [
          "FS2"
        ],
        "turn_rating": "Excellent"
      },
      {
        "message": "Catholicism and fashion, I wonder how they come up with the themes.",
        "agent": "agent_2",
        "sentiment": "Neutral",
        "knowledge_source": [
          "AS4"
        ],
        "turn_rating": "Good"
      },
      {
        "message": "No idea, but its crazy how Rick Harrison dropped out of high school and became a millionare out of Gucci",
        "agent": "agent_1",
        "sentiment": "Happy",
        "knowledge_source": [
          "FS2"
        ],
        "turn_rating": "Good"
      },
      {
        "message": "Right $2,000 a week from fake gucci bags, lol.  Where do I sign up? lol",
        "agent": "agent_2",
        "sentiment": "Surprised",
        "knowledge_source": [
          "AS3"
        ],
        "turn_rating": "Good"
      },
      {
        "message": "I know! $2000 a week would be nice to have",
        "agent": "agent_1",
        "sentiment": "Happy",
        "knowledge_source": [
          "Personal Knowledge"
        ],
        "turn_rating": "Excellent"
      },
      {
        "message": "I wonder if they look at it like it's Halloween (the Met)? lol... ",
        "agent": "agent_2",
        "sentiment": "Surprised",
        "knowledge_source": [
          "AS3",
          "AS4"
        ],
        "turn_rating": "Good"
      },
      {
        "message": "Some of them definetely do! its crazy how its become a competition. ",
        "agent": "agent_1",
        "sentiment": "Happy",
        "knowledge_source": [
          "AS1",
          "Personal Knowledge"
        ],
        "turn_rating": "Good"
      },
      {
        "message": "Yes, and what a competition it is, a fashion contest.",
        "agent": "agent_2",
        "sentiment": "Neutral",
        "knowledge_source": [
          "AS4"
        ],
        "turn_rating": "Good"
      }
    ],
    "conversation_rating": {
      "agent_1": "Excellent",
      "agent_2": "Good"
    }
  },
  "t_05f4259c-75e0-4aeb-ac3e-6ae2ab30a888": {
    "article_url": "https://www.washingtonpost.com/news/arts-and-entertainment/wp/2018/05/08/at-the-met-gala-red-carpet-the-point-is-no-longer-looking-good-the-point-is-to-win/",
    "config": "A",
    "content": [
      {
        "message": "hi, do you like fashion brands?",
        "agent": "agent_1",
        "sentiment": "Curious to dive deeper",
        "knowledge_source": [
          "FS1"
        ],
        "turn_rating": "Good"
      },
      {
        "message": "I am a fashion misfit. You?",
        "agent": "agent_2",
        "sentiment": "Curious to dive deeper",
        "knowledge_source": [
          "FS1"
        ],
        "turn_rating": "Excellent"
      },
      {
        "message": "I do not follow them much nor buy their expensive clothes",
        "agent": "agent_1",
        "sentiment": "Curious to dive deeper",
        "knowledge_source": [
          "FS1"
        ],
        "turn_rating": "Good"
      },
      {
        "message": "Like the Italian brand, Gucci?",
        "agent": "agent_2",
        "sentiment": "Curious to dive deeper",
        "knowledge_source": [
          "FS2"
        ],
        "turn_rating": "Excellent"
      },
      {
        "message": "yeah, like that one. do you know when it was founded?",
        "agent": "agent_1",
        "sentiment": "Curious to dive deeper",
        "knowledge_source": [
          "FS2"
        ],
        "turn_rating": "Good"
      },
      {
        "message": "Back in 1921 if I am remembering correctly.  I think it was in Florence, Italy.  I bet they make a lot of money!",
        "agent": "agent_2",
        "sentiment": "Happy",
        "knowledge_source": [
          "FS2"
        ],
        "turn_rating": "Excellent"
      },
      {
        "message": "Yeah they do for sure, 4.2 billion euros",
        "agent": "agent_1",
        "sentiment": "Curious to dive deeper",
        "knowledge_source": [
          "FS2"
        ],
        "turn_rating": "Good"
      },
      {
        "message": "I bet they are in the top 110 brands with that kind of an income! DOn't you think?",
        "agent": "agent_2",
        "sentiment": "Happy",
        "knowledge_source": [
          "FS2"
        ],
        "turn_rating": "Excellent"
      },
      {
        "message": "Oh they for sure are. do you know who rick harison was?",
        "agent": "agent_1",
        "sentiment": "Curious to dive deeper",
        "knowledge_source": [
          "FS2"
        ],
        "turn_rating": "Good"
      },
      {
        "message": "No, is he with Gucci?",
        "agent": "agent_2",
        "sentiment": "Happy",
        "knowledge_source": [
          "FS2"
        ],
        "turn_rating": "Excellent"
      },
      {
        "message": "no but he made a living selling fake gucci bags, $2000 a sweek",
        "agent": "agent_1",
        "sentiment": "Curious to dive deeper",
        "knowledge_source": [
          "FS2"
        ],
        "turn_rating": "Good"
      },
      {
        "message": "Not bad... You know, the first woman to run a major motion picture stuudio in the US who started her career out by selling toilet paper with the Gucci brand! ",
        "agent": "agent_2",
        "sentiment": "Happy",
        "knowledge_source": [
          "FS2"
        ],
        "turn_rating": "Excellent"
      },
      {
        "message": "wow that is amazing. do you know the name of the founder ?",
        "agent": "agent_1",
        "sentiment": "Curious to dive deeper",
        "knowledge_source": [
          "FS2"
        ],
        "turn_rating": "Good"
      },
      {
        "message": "Guccio Gucci! WHat a great name!  I call him \"the gooch\"  Now, you can buy \"ecclesiastical clothing\" from Gucci!",
        "agent": "agent_2",
        "sentiment": "Happy",
        "knowledge_source": [
          "FS2"
        ],
        "turn_rating": "Excellent"
      },
      {
        "message": "did you know tom for the designer, is also a director",
        "agent": "agent_1",
        "sentiment": "Curious to dive deeper",
        "knowledge_source": [
          "FS2"
        ],
        "turn_rating": "Good"
      },
      {
        "message": "Nope. New to me! Did yo know that Hugh Jackman walked around the Comic Con wearing his WOlverine costume?  I wonder if it wa Gucci?",
        "agent": "agent_2",
        "sentiment": "Happy",
        "knowledge_source": [
          "FS1"
        ],
        "turn_rating": "Excellent"
      },
      {
        "message": "yeah I wonder too now. do you listen to music?",
        "agent": "agent_1",
        "sentiment": "Curious to dive deeper",
        "knowledge_source": [
          "FS3"
        ],
        "turn_rating": "Good"
      },
      {
        "message": "Sure. I listen to al lot of older stuff, not like Katy Perry or any of the newer artists. You?",
        "agent": "agent_2",
        "sentiment": "Happy",
        "knowledge_source": [
          "FS3"
        ],
        "turn_rating": "Excellent"
      },
      {
        "message": "A mix of ebverything, at least I try to. katty perry has received 11 grammy nominations and never won",
        "agent": "agent_1",
        "sentiment": "Curious to dive deeper",
        "knowledge_source": [
          "FS3"
        ],
        "turn_rating": "Good"
      },
      {
        "message": "My daughter told me that KP tied Michael Jackson's record of 5 Billboard #1 singles off of a single album, but I couldn't tell yo the name of one of her songs...",
        "agent": "agent_2",
        "sentiment": "Surprised",
        "knowledge_source": [
          "FS3"
        ],
        "turn_rating": "Excellent"
      },
      {
        "message": "Yeah she is pretty popular. nice chat",
        "agent": "agent_1",
        "sentiment": "Happy",
        "knowledge_source": [
          "Personal Knowledge"
        ],
        "turn_rating": "Good"
      }
    ],
    "conversation_rating": {
      "agent_1": "Good",
      "agent_2": "Excellent"
    }
  },
  "t_20943179-0694-46a9-b103-d19736273822": {
    "article_url": "https://www.washingtonpost.com/news/comic-riffs/wp/2018/01/23/oscars-2018-how-did-the-nominated-boss-baby-become-the-awards-seasons-running-joke/",
    "config": "C",
    "content": [
      {
        "message": "Did you play with Legos growing up?",
        "agent": "agent_1",
        "sentiment": "Curious to dive deeper",
        "knowledge_source": [
          "FS1",
          "Personal Knowledge"
        ],
        "turn_rating": "Good"
      },
      {
        "message": "I did play with Legos, my favorite, what  about you?",
        "agent": "agent_2",
        "sentiment": "Curious to dive deeper",
        "knowledge_source": [
          "FS2"
        ],
        "turn_rating": "Excellent"
      },
      {
        "message": "Me too! I think its really cool that if all the lego bricks produced were shared out equally every single person on earth would own 86 lego bricks. ",
        "agent": "agent_1",
        "sentiment": "Surprised",
        "knowledge_source": [
          "FS1"
        ],
        "turn_rating": "Good"
      },
      {
        "message": "86 bricks per person, wow that is a lot of plastic, too much for our environment to handle",
        "agent": "agent_2",
        "sentiment": "Curious to dive deeper",
        "knowledge_source": [
          "FS2"
        ],
        "turn_rating": "Excellent"
      },
      {
        "message": "I am wondering if they have had a lot of back lash for the plastic usage?",
        "agent": "agent_1",
        "sentiment": "Surprised",
        "knowledge_source": [
          "FS1",
          "Personal Knowledge"
        ],
        "turn_rating": "Good"
      },
      {
        "message": "They must cause a lot of contamination that is a sure thing, I heard Lego is investing millions to make sure their new pieces are safe for the environment",
        "agent": "agent_2",
        "sentiment": "Curious to dive deeper",
        "knowledge_source": [
          "FS2"
        ],
        "turn_rating": "Excellent"
      },
      {
        "message": "I think thats a great idea to ditch their oil-based plastics in search of environmentally friendly alternatives.",
        "agent": "agent_1",
        "sentiment": "Happy",
        "knowledge_source": [
          "FS1"
        ],
        "turn_rating": "Good"
      },
      {
        "message": "I think its a great idea as well, making their product safer for the environment, did you hear about that German graffiti artist, the one that painted a bridge and made it look like it was made out of legos",
        "agent": "agent_2",
        "sentiment": "Curious to dive deeper",
        "knowledge_source": [
          "FS2"
        ],
        "turn_rating": "Excellent"
      },
      {
        "message": "I want to see a picture of that! I am sure it attracts a lot of tourists. ",
        "agent": "agent_1",
        "sentiment": "Happy",
        "knowledge_source": [
          "FS1"
        ],
        "turn_rating": "Good"
      },
      {
        "message": "It must right, hopefully the city didnt erase his work of art,",
        "agent": "agent_2",
        "sentiment": "Curious to dive deeper",
        "knowledge_source": [
          "FS2"
        ],
        "turn_rating": "Excellent"
      },
      {
        "message": "I had no idea that they replaced Ferrari as Brand Finance's world's most powerful brand.",
        "agent": "agent_1",
        "sentiment": "Surprised",
        "knowledge_source": [
          "FS1"
        ],
        "turn_rating": "Good"
      },
      {
        "message": "Wow, thats a huge step up, there is a 14 karat gold lego given to employees back in the 80s",
        "agent": "agent_2",
        "sentiment": "Curious to dive deeper",
        "knowledge_source": [
          "FS2"
        ],
        "turn_rating": "Excellent"
      },
      {
        "message": "They are values at nearly $15,000. That is an expensive lego.",
        "agent": "agent_1",
        "sentiment": "Surprised",
        "knowledge_source": [
          "FS2"
        ],
        "turn_rating": "Good"
      },
      {
        "message": "That is really expensive I agree, did you watch the Lego Batman movie?",
        "agent": "agent_2",
        "sentiment": "Curious to dive deeper",
        "knowledge_source": [
          "FS2",
          "FS3"
        ],
        "turn_rating": "Excellent"
      },
      {
        "message": "I did not. Did you? ",
        "agent": "agent_1",
        "sentiment": "Happy",
        "knowledge_source": [
          "Personal Knowledge"
        ],
        "turn_rating": "Good"
      },
      {
        "message": "I watched it, Batman is my favorite hero, the Dark Knight, such a great hero",
        "agent": "agent_2",
        "sentiment": "Curious to dive deeper",
        "knowledge_source": [
          "FS3"
        ],
        "turn_rating": "Excellent"
      },
      {
        "message": "Did you know that there was a batman villain named condiment king?",
        "agent": "agent_1",
        "sentiment": "Surprised",
        "knowledge_source": [
          "FS3"
        ],
        "turn_rating": "Good"
      },
      {
        "message": "I didnt know that, what are his powers lol, ",
        "agent": "agent_2",
        "sentiment": "Happy",
        "knowledge_source": [
          "FS3"
        ],
        "turn_rating": "Excellent"
      },
      {
        "message": "Not sure but he was defeated by slipping on his own ketchup.",
        "agent": "agent_1",
        "sentiment": "Surprised",
        "knowledge_source": [
          "FS3"
        ],
        "turn_rating": "Good"
      },
      {
        "message": "Sounds like his powers were his own kryptonite after all, do you know who Adam West is?",
        "agent": "agent_2",
        "sentiment": "Curious to dive deeper",
        "knowledge_source": [
          "FS3"
        ],
        "turn_rating": "Excellent"
      },
      {
        "message": "Yes, it is funny that the logo is on his molar. ",
        "agent": "agent_1",
        "sentiment": "Surprised",
        "knowledge_source": [
          "FS3"
        ],
        "turn_rating": "Good"
      },
      {
        "message": "Yeah the same one, he must be a big fan lol",
        "agent": "agent_2",
        "sentiment": "Curious to dive deeper",
        "knowledge_source": [
          "FS3"
        ],
        "turn_rating": "Good"
      },
      {
        "message": "That is a commitment. Too bad not many people will even see it.",
        "agent": "agent_1",
        "sentiment": "Surprised",
        "knowledge_source": [
          "FS3"
        ],
        "turn_rating": "Good"
      },
      {
        "message": "Yeah its well hidden, in a tough spot, ",
        "agent": "agent_2",
        "sentiment": "Curious to dive deeper",
        "knowledge_source": [
          "FS3"
        ],
        "turn_rating": ""
      }
    ],
    "conversation_rating": {
      "agent_1": "Good",
      "agent_2": "Good"
    }
  },
  "t_38a9b050-ec46-4e97-88b3-e071d627826c": {
    "article_url": "https://www.washingtonpost.com/news/comic-riffs/wp/2018/01/23/oscars-2018-how-did-the-nominated-boss-baby-become-the-awards-seasons-running-joke/",
    "config": "C",
    "content": [
      {
        "message": "I don't understand how netflix can have 150 movies with a 100% rotten tomato rating. Perhaps they are movies no one has bothered to watch. Have you ever seen a movie with a 100% rating?",
        "agent": "agent_1",
        "sentiment": "Happy",
        "knowledge_source": [
          "FS1"
        ],
        "turn_rating": "Excellent"
      },
      {
        "message": "No, I haven't.  100% for anything subjective is crazy.   I will say that my husband will agree with the 38% score for Michael Bay. lol",
        "agent": "agent_2",
        "sentiment": "Curious to dive deeper",
        "knowledge_source": [
          "FS1"
        ],
        "turn_rating": "Passable"
      },
      {
        "message": "haha. I have a feeling that kids are taking over the world. Spy kids at 93%? I remember I liked it, but I don't remember it being an A rating. Also it's hilarious that Legos replaced Ferrari as Brand Finances world's most powerful brand. Maybe these companies are targeting children as their next target audience?",
        "agent": "agent_1",
        "sentiment": "Happy",
        "knowledge_source": [
          "FS1",
          "FS2"
        ],
        "turn_rating": "Excellent"
      },
      {
        "message": "I would say these companies are really smart.  The brands not only target children but all ages.  Where a ferrari can only be used by adults, Legos can be used and reused by people of all ages and can be reconstructed into different shapes.  And man i wish i worked for Lego and got one of those golden bricks did you hear about that?",
        "agent": "agent_2",
        "sentiment": "Curious to dive deeper",
        "knowledge_source": [
          "FS2"
        ],
        "turn_rating": "Good"
      },
      {
        "message": "I didn't hear about that. That's crazy. I think it's cool that they care about the people that have invested time into their company. Lego is dope. They are infiltrating everything. Movies, amusement parts, living room floors. Also it's cool how they partnered with whoever owns the rights to batman. Seems like a legit company but its weird that Rotten tomatoes gives certain movies such high ratings while other historical informative movies get a low rating. Like I understand that it's boring, but damn.",
        "agent": "agent_1",
        "sentiment": "Surprised",
        "knowledge_source": [
          "FS2"
        ],
        "turn_rating": "Excellent"
      },
      {
        "message": "I think its crazy how all of these large companies or websites started.  Take Rotten Tomatoes, I remember it from high school it was in its infancy and to think it was created by 3 undergrad college kids.  The concept is so simple but so great.  I know as a young adult I didn't want to have to rely on the older critics for movie reviews to decide if I wanted to see a movie, but like you said with Spykids getting a higher rating the the almighty Batman i'm not so sure about all the scores on this website either lol.",
        "agent": "agent_2",
        "sentiment": "Curious to dive deeper",
        "knowledge_source": [
          "FS1"
        ],
        "turn_rating": "Excellent"
      },
      {
        "message": "Oh. That makes sense. If it was us rating the movie at a young age, then it would get a higher rating than the Abraham Lincoln movie. Makes sense. Because of the internet, anyone is allowed to place their opinion on certain subjects. Democracy. ",
        "agent": "agent_1",
        "sentiment": "Happy",
        "knowledge_source": [
          "FS1",
          "FS2",
          "FS3",
          "Personal Knowledge"
        ],
        "turn_rating": "Excellent"
      },
      {
        "message": "Speaking of Batman, he is my favorite superhero!!  He appeared in the 27 Detective Comics in 1939.  What is so great about Batman is that he doesn't have powers, but is brute strength and genius intellect.",
        "agent": "agent_2",
        "sentiment": "Curious to dive deeper",
        "knowledge_source": [
          "FS3"
        ],
        "turn_rating": "Passable"
      },
      {
        "message": "They have come a long way. They've created tons of DC movies. So is Batman is the same universe as Aquaman? Like how everyone in Marvel is now in one movie... is that the same thing? I wonder if there is a connection with Lego and Batman. I know that Marvel doesn't own spiderman and has to lease the rights in order to make the movie.... there are so many different spidermans.",
        "agent": "agent_1",
        "sentiment": "Neutral",
        "knowledge_source": [
          "FS3"
        ],
        "turn_rating": "Excellent"
      },
      {
        "message": "I'm not sure if they are in the same universe all of that is so convoluted.  I actually didn't get into the comics like that but I do know DC is trying to create the same type of universe as Marvel but its not quite working out.  Batman had a hilarious villain though he had one called condiment king and he was defeated by slipping on his own ketchup.",
        "agent": "agent_2",
        "sentiment": "Curious to dive deeper",
        "knowledge_source": [
          "FS3"
        ],
        "turn_rating": "Excellent"
      },
      {
        "message": "True. I know that Marvel is owned by Disney so they have their stuff together. Yeah, I kind of feel bad for DC comics but If they stick with it hopefully they can build a strong team. That's hilarious. And really weird and creative and I honestly would love to see that made into a movie. Especially because I feel like my generation is into weird stuff.",
        "agent": "agent_1",
        "sentiment": "Surprised",
        "knowledge_source": [
          "FS3",
          "Personal Knowledge"
        ],
        "turn_rating": "Excellent"
      },
      {
        "message": "I take it you are a millennial  I remember growing up with all of the cartoons in the morning on Saturdays and in the afternoons after school so there is definitely a market for batman and I'm still going back to the rating on rotten tomato for the movie I cannot believe that it wasn't like an A rating.  Adam West even has a batman logo on one of his molars how awesome is that?",
        "agent": "agent_2",
        "sentiment": "Curious to dive deeper",
        "knowledge_source": [
          "FS3",
          "Personal Knowledge"
        ],
        "turn_rating": "Good"
      },
      {
        "message": "I am. Same. I always check rotten tomatoes and if its a splat then I'm not wasting my time. Sometimes I read stuff by critics and I'm like... youre the worst. Also in film school everyone says the same crap and its annoying. Yes Bugs Bunny is the best. I remember watching the one where they're like... children bunnies.. I don't know. Thats crazy dedication to Adam west! Have you seen the one with Ben Affleck? ",
        "agent": "agent_1",
        "sentiment": "Neutral",
        "knowledge_source": [
          "FS3"
        ],
        "turn_rating": "Excellent"
      },
      {
        "message": "No, I refuse to watch it I'm on some weird strike. hahahaha  I need to see it just so I can have an intelligent argument.  I really like the Christian Bale I thought he was a great Batman but from what i hear Ben Affleck was a great Bruce Wayne.  I cannot wait to see the new joker by Joaquin Phoenix i want to see if the saying holds true that face to face batman and joker never mention each other by name. ",
        "agent": "agent_2",
        "sentiment": "Curious to dive deeper",
        "knowledge_source": [
          "FS3",
          "Personal Knowledge"
        ],
        "turn_rating": "Passable"
      },
      {
        "message": "hahaha. I totally understand. TBH I don't remember anything special about it. I also don't remember the plot which is crazy because.... shouldn't they all have the same plot. Yeah I only remember Bain because I highkey love Tom Hardy. Terrible, I know. Oh wow Joaquin should be bomb. He's a great actor. I wonder if there is a significance to them not calling each other by name. I wonder if the Lego Batman movie got a good Rotten Tomatoes rating. I bet you it did. I hope I create something one day as successful as the three undergraduate students. Are they all asian? Of course. I'm only part asian so... not looking great.",
        "agent": "agent_1",
        "sentiment": "Curious to dive deeper",
        "knowledge_source": [
          "FS1",
          "FS2",
          "FS3",
          "Personal Knowledge"
        ],
        "turn_rating": "Excellent"
      },
      {
        "message": "Yes I wish I came up with something like that as well.  Were you aware that Weird al yankovic did some voiceover work on the most recent animated batman vs robin",
        "agent": "agent_2",
        "sentiment": "Curious to dive deeper",
        "knowledge_source": [
          "FS3"
        ],
        "turn_rating": "Passable"
      },
      {
        "message": "Sure did. From Factual sectional 3. Before that, I did not. Do you think he started as a voice actor then became famous after or vice versa?",
        "agent": "agent_1",
        "sentiment": "Neutral",
        "knowledge_source": [
          "FS3"
        ],
        "turn_rating": "Good"
      },
      {
        "message": "You know it wouldn't surprise me if that was the way it happened with the different songs he comes up with.",
        "agent": "agent_2",
        "sentiment": "Neutral",
        "knowledge_source": [
          "Personal Knowledge"
        ],
        "turn_rating": "Passable"
      },
      {
        "message": "He surely is animated. haha... it's too late. I like that Lego is trying to do away with plastic. Like how Batman tries to do away with crime. Wow, I am really reaching now. ",
        "agent": "agent_1",
        "sentiment": "Neutral",
        "knowledge_source": [
          "FS3"
        ],
        "turn_rating": "Excellent"
      },
      {
        "message": "Yes, doing away with plastic is a great strategy for Lego to remain relevant and reduce their impact on the earth.  That is all the rage these days lol.",
        "agent": "agent_2",
        "sentiment": "Curious to dive deeper",
        "knowledge_source": [
          "FS1"
        ],
        "turn_rating": "Good"
      },
      {
        "message": "Sure is! Save the Planet! ",
        "agent": "agent_1",
        "sentiment": "Neutral",
        "knowledge_source": [
          "FS1",
          "FS2",
          "FS3",
          "Personal Knowledge"
        ],
        "turn_rating": "Good"
      }
    ],
    "conversation_rating": {
      "agent_1": "Excellent",
      "agent_2": "Good"
    }
  },
  "t_d3712a99-81a6-412b-9db0-59b6d5b04cca": {
    "article_url": "https://www.washingtonpost.com/news/comic-riffs/wp/2018/01/23/oscars-2018-how-did-the-nominated-boss-baby-become-the-awards-seasons-running-joke/",
    "config": "C",
    "content": [
      {
        "message": "I love reading rotten tomatoes. Especially since they tell it like it is for Michael bay's movies.",
        "agent": "agent_1",
        "sentiment": "Happy",
        "knowledge_source": [
          "FS1"
        ],
        "turn_rating": ""
      },
      {
        "message": "I know! I tust Rotten Tomatoes as well, usually they give accurate reviews specially with Netflix movies.",
        "agent": "agent_2",
        "sentiment": "Happy",
        "knowledge_source": [
          "FS2"
        ],
        "turn_rating": ""
      },
      {
        "message": "Did you know it was owned by Warner Bros? That is surprising since they no doubt have some movies with poor reviews on it.",
        "agent": "agent_1",
        "sentiment": "Happy",
        "knowledge_source": [
          "FS1",
          "Personal Knowledge"
        ],
        "turn_rating": ""
      },
      {
        "message": "I didnt know that! and I guess its unbiased, that tells you a lot about the service.",
        "agent": "agent_2",
        "sentiment": "Curious to dive deeper",
        "knowledge_source": [
          "Personal Knowledge"
        ],
        "turn_rating": ""
      },
      {
        "message": "I guess they can't control what people have to say. No video game based movie has ever gotten about 44% Mortal Kombat was pretty good I'd give it a much higher rating.",
        "agent": "agent_1",
        "sentiment": "Curious to dive deeper",
        "knowledge_source": [
          "Personal Knowledge"
        ],
        "turn_rating": ""
      },
      {
        "message": "I guess some people dont like the franchise, I love to play Mortal Kombat games but I am more of a Batman fan.",
        "agent": "agent_2",
        "sentiment": "Curious to dive deeper",
        "knowledge_source": [
          "FS3",
          "Personal Knowledge"
        ],
        "turn_rating": ""
      },
      {
        "message": "I like batman too. Did you know Weird Al did some voice work in batman vs robin?",
        "agent": "agent_1",
        "sentiment": "Happy",
        "knowledge_source": [
          "FS3",
          "Personal Knowledge"
        ],
        "turn_rating": ""
      },
      {
        "message": "I didnt know that, I think the most amazing aspect of Batman is that he doesnt have superpowers.",
        "agent": "agent_2",
        "sentiment": "Curious to dive deeper",
        "knowledge_source": [
          "FS3",
          "Personal Knowledge"
        ],
        "turn_rating": ""
      },
      {
        "message": "Yes, he's just smarter then all the bad guys. It also doesn't hurt that he is rich and has the money to develop all kinds of technology.",
        "agent": "agent_1",
        "sentiment": "Surprised",
        "knowledge_source": [
          "FS3",
          "Personal Knowledge"
        ],
        "turn_rating": ""
      },
      {
        "message": "Yeah, I agree, not everything is powers and Alfred is a badass as well. ",
        "agent": "agent_2",
        "sentiment": "Happy",
        "knowledge_source": [
          "FS3"
        ],
        "turn_rating": ""
      },
      {
        "message": "Robin is underrated too. I wish there were more Robin Lego sets.",
        "agent": "agent_1",
        "sentiment": "Surprised",
        "knowledge_source": [
          "FS2",
          "FS3"
        ],
        "turn_rating": ""
      },
      {
        "message": "I know, I wish that too so you are a Lego fan?",
        "agent": "agent_2",
        "sentiment": "Curious to dive deeper",
        "knowledge_source": [
          "FS2"
        ],
        "turn_rating": ""
      },
      {
        "message": "Yes! I love lego even though my last set came with a defective piece. The odds are so slim since only 18 out of every million are defective.",
        "agent": "agent_1",
        "sentiment": "Surprised",
        "knowledge_source": [
          "FS3",
          "Personal Knowledge"
        ],
        "turn_rating": ""
      },
      {
        "message": "That are some crazy odds, did you file a complaint? I think its great how lego is ditching their oil based plastics and seeking environemental friendly options. ",
        "agent": "agent_2",
        "sentiment": "Curious to dive deeper",
        "knowledge_source": [
          "FS2"
        ],
        "turn_rating": ""
      },
      {
        "message": "No I didn't complain. It's the first time it's happened. I have some of my parents old lego and the pieces from 1958 still fit with todays! I am glad they are switching the plastic finally.",
        "agent": "agent_1",
        "sentiment": "Curious to dive deeper",
        "knowledge_source": [
          "FS2"
        ],
        "turn_rating": ""
      },
      {
        "message": "Did you hear about the german graffitti artist that made a bridge look like it was made out of legos?",
        "agent": "agent_2",
        "sentiment": "Curious to dive deeper",
        "knowledge_source": [
          "FS2"
        ],
        "turn_rating": ""
      },
      {
        "message": "I saw pictures of it. It would have been neat to see. 250 Square meters! That's massive.",
        "agent": "agent_1",
        "sentiment": "Curious to dive deeper",
        "knowledge_source": [
          "FS2"
        ],
        "turn_rating": ""
      },
      {
        "message": "Yeah I know, I wonder if they painted over this artwork, I think it would be great just to leave it there.",
        "agent": "agent_2",
        "sentiment": "Happy",
        "knowledge_source": [
          "FS2",
          "Personal Knowledge"
        ],
        "turn_rating": ""
      },
      {
        "message": "What a shame. When we are done talking I think I'll go play a star wars lego game.",
        "agent": "agent_1",
        "sentiment": "Happy",
        "knowledge_source": [
          "FS2"
        ],
        "turn_rating": ""
      },
      {
        "message": "I havent played that game, I might buy it I liked the Lego Batman game.",
        "agent": "agent_2",
        "sentiment": "Curious to dive deeper",
        "knowledge_source": [
          "FS3"
        ],
        "turn_rating": ""
      },
      {
        "message": "You should go get it now. I'm off to play. Bye!",
        "agent": "agent_1",
        "sentiment": "Happy",
        "knowledge_source": [
          "Personal Knowledge"
        ],
        "turn_rating": ""
      },
      {
        "message": "Bye, have a nice day",
        "agent": "agent_2",
        "sentiment": "Neutral",
        "knowledge_source": [
          "Personal Knowledge"
        ],
        "turn_rating": ""
      }
    ],
    "conversation_rating": {
      "agent_1": "Good",
      "agent_2": "Excellent"
    }
  },
  "t_f7f39385-afda-4267-82ee-443ae0fb16fc": {
    "article_url": "https://www.washingtonpost.com/news/comic-riffs/wp/2018/01/23/oscars-2018-how-did-the-nominated-boss-baby-become-the-awards-seasons-running-joke/",
    "config": "C",
    "content": [
      {
        "message": "Do you think Rotten Tomatoes is a good site for reviews",
        "agent": "agent_1",
        "sentiment": "Curious to dive deeper",
        "knowledge_source": [
          "FS1"
        ],
        "turn_rating": "Good"
      },
      {
        "message": "I don't know.  I tend to shy away from reviews.  Although Netflix has almost 150 reviews on there with a 100 percent rating.",
        "agent": "agent_2",
        "sentiment": "Happy",
        "knowledge_source": [
          "FS1"
        ],
        "turn_rating": "Good"
      },
      {
        "message": "Can a movie get a 100% rating I can only think of one or two, the company is owned by Warner Bros",
        "agent": "agent_1",
        "sentiment": "Curious to dive deeper",
        "knowledge_source": [
          "FS1"
        ],
        "turn_rating": "Good"
      },
      {
        "message": "If it was myself doing the ratings, I would be hard to give any movie a 100 percent review.  Nothing in the world is 100 perfect except maybe our kids.  lol  Spykids received a 93 percent on there.",
        "agent": "agent_2",
        "sentiment": "Happy",
        "knowledge_source": [
          "FS1"
        ],
        "turn_rating": "Good"
      },
      {
        "message": "I thought Spykids was a great movie, but 93% seems really excesive lol",
        "agent": "agent_1",
        "sentiment": "Curious to dive deeper",
        "knowledge_source": [
          "FS1"
        ],
        "turn_rating": "Good"
      },
      {
        "message": "Yes!  No video game on there has ever achieved higher than a 44% rating.",
        "agent": "agent_2",
        "sentiment": "Happy",
        "knowledge_source": [
          "FS1"
        ],
        "turn_rating": "Good"
      },
      {
        "message": "Do you like Legos? did you ever play with them as a child or even later?",
        "agent": "agent_1",
        "sentiment": "Curious to dive deeper",
        "knowledge_source": [
          "FS2"
        ],
        "turn_rating": "Good"
      },
      {
        "message": "I did!  I think that's like a rite of passage for all children to play with Legos.  There are so many Legos that if they were divided out to every person on earth, each person would own 86 lego bricks!",
        "agent": "agent_2",
        "sentiment": "Happy",
        "knowledge_source": [
          "FS2"
        ],
        "turn_rating": "Good"
      },
      {
        "message": "86 bricks per person no kidding! its a good thing the company is replacing their oil-based plastics and searching for a friendlier alternative to the environment",
        "agent": "agent_1",
        "sentiment": "Curious to dive deeper",
        "knowledge_source": [
          "FS2"
        ],
        "turn_rating": "Good"
      },
      {
        "message": "Yes!  I agree.  As of July 2015 600 billion Lego parts had been produced.  That's a lot of plastic!",
        "agent": "agent_2",
        "sentiment": "Surprised",
        "knowledge_source": [
          "FS2"
        ],
        "turn_rating": "Good"
      },
      {
        "message": "A lot of plastic and a big impact to the environment, did you hear about that graffiti artist, the one that painted a Lego bridge?",
        "agent": "agent_1",
        "sentiment": "Curious to dive deeper",
        "knowledge_source": [
          "FS2"
        ],
        "turn_rating": "Good"
      },
      {
        "message": "I didn't until you just told me!  Lego replaced Ferrari as the worlds most powerful brand in 2015.",
        "agent": "agent_2",
        "sentiment": "Happy",
        "knowledge_source": [
          "FS2"
        ],
        "turn_rating": "Good"
      },
      {
        "message": "I guess every kid likes to play with Legos, do you like Batman? he is my favorite hero",
        "agent": "agent_1",
        "sentiment": "Curious to dive deeper",
        "knowledge_source": [
          "FS3"
        ],
        "turn_rating": "Good"
      },
      {
        "message": "I do!  Hard to believe he originally appeared in a comic book in 1939!",
        "agent": "agent_2",
        "sentiment": "Surprised",
        "knowledge_source": [
          "FS3"
        ],
        "turn_rating": "Good"
      },
      {
        "message": "Yeah it was DC comics #27 comic book, the Dark Knight what a great name and story, a hero without powers",
        "agent": "agent_1",
        "sentiment": "Curious to dive deeper",
        "knowledge_source": [
          "FS3"
        ],
        "turn_rating": "Good"
      },
      {
        "message": "Yes!  Batman's Gotham City is located in New Jersey according to DC Canon.",
        "agent": "agent_2",
        "sentiment": "Happy",
        "knowledge_source": [
          "FS3"
        ],
        "turn_rating": "Good"
      },
      {
        "message": "That manor must be worth a lot of money then lol, there was a villain named Condiment King, funny how he was defeated",
        "agent": "agent_1",
        "sentiment": "Curious to dive deeper",
        "knowledge_source": [
          "FS3"
        ],
        "turn_rating": "Good"
      },
      {
        "message": "lol Did he slip on his own ketchup by any chance?",
        "agent": "agent_2",
        "sentiment": "Curious to dive deeper",
        "knowledge_source": [
          "FS3"
        ],
        "turn_rating": "Good"
      },
      {
        "message": "Yeah he did lol, thats how he was defeated, ",
        "agent": "agent_1",
        "sentiment": "Happy",
        "knowledge_source": [
          "FS3"
        ],
        "turn_rating": "Good"
      },
      {
        "message": "Funny stuff!  Did you know that Adam West has a batman logo on one of his molars?",
        "agent": "agent_2",
        "sentiment": "Curious to dive deeper",
        "knowledge_source": [
          "FS3"
        ],
        "turn_rating": "Good"
      },
      {
        "message": "I bet the Joker laughed at the Condiment King, and no I didnt know that about Adam West",
        "agent": "agent_1",
        "sentiment": "Happy",
        "knowledge_source": [
          "FS3"
        ],
        "turn_rating": "Good"
      }
    ],
    "conversation_rating": {
      "agent_1": "Good",
      "agent_2": "Good"
    }
  },
  "t_cd5b3f34-1274-4dcd-92b8-9b804615e5ad": {
    "article_url": "https://www.washingtonpost.com/entertainment/books/2018/08/23/27abe14c-8e95-11e8-b769-e3fff17f0689_story.html",
    "config": "D",
    "content": [
      {
        "message": "Hey! Did you see Wonder Woman when it came out (or since then)?",
        "agent": "agent_1",
        "sentiment": "Curious to dive deeper",
        "knowledge_source": [
          "FS1",
          "Personal Knowledge"
        ],
        "turn_rating": "Excellent"
      },
      {
        "message": "I have not seen the new WW movie. Have you?",
        "agent": "agent_2",
        "sentiment": "Neutral",
        "knowledge_source": [
          "FS1"
        ],
        "turn_rating": "Good"
      },
      {
        "message": "I did see it. I'm not a big fan of superhero movies in general but I wanted to support movies with female superhero leads",
        "agent": "agent_1",
        "sentiment": "Neutral",
        "knowledge_source": [
          "Personal Knowledge"
        ],
        "turn_rating": "Excellent"
      },
      {
        "message": "Yeah, that is a good idea. i figure that women heroes need to be more visible. i usually dont watch those movies because the explosions and battle scenes get dull.",
        "agent": "agent_2",
        "sentiment": "Neutral",
        "knowledge_source": [
          "FS1"
        ],
        "turn_rating": "Excellent"
      },
      {
        "message": "That's exactly how I felt when I watched it. And of course the compulsory heteroromantic subplot felt so unoriginal",
        "agent": "agent_1",
        "sentiment": "Neutral",
        "knowledge_source": [
          "Personal Knowledge"
        ],
        "turn_rating": "Excellent"
      },
      {
        "message": "well, it is showbusiness. the producers want to make money and they go with the safe bets. younger audiences are probably more open to new plot lines.",
        "agent": "agent_2",
        "sentiment": "Neutral",
        "knowledge_source": [
          "FS1"
        ],
        "turn_rating": "Excellent"
      },
      {
        "message": "Yeah. I hear the new Captain Marvel has no love story, which makes me more likely to see it, honestly.",
        "agent": "agent_1",
        "sentiment": "Neutral",
        "knowledge_source": [
          "Personal Knowledge"
        ],
        "turn_rating": "Excellent"
      },
      {
        "message": "Yeah, i prefer something other than simple love stories, especially in super hero films. ",
        "agent": "agent_2",
        "sentiment": "Neutral",
        "knowledge_source": [
          "FS1"
        ],
        "turn_rating": "Good"
      },
      {
        "message": "I'd also like to see older superheroes; I don't mean like Robert Downey Jr., but more like Denzel Washington who at least has grey in his hair.",
        "agent": "agent_1",
        "sentiment": "Curious to dive deeper",
        "knowledge_source": [
          "FS3",
          "Personal Knowledge"
        ],
        "turn_rating": "Excellent"
      },
      {
        "message": "Yeah, the genre has the potential to appeal to wide audiences if the stories and stars have enough variety.",
        "agent": "agent_2",
        "sentiment": "Neutral",
        "knowledge_source": [
          "FS1"
        ],
        "turn_rating": "Excellent"
      },
      {
        "message": "Although I'll never get tired of Leo DiCaprio in anything. Hopefully he'll be in the Twilight Zone movie he's producing",
        "agent": "agent_1",
        "sentiment": "Neutral",
        "knowledge_source": [
          "FS2",
          "Personal Knowledge"
        ],
        "turn_rating": "Excellent"
      },
      {
        "message": "Is he? i did not know that. he is a gifted actor. i enjoy his work immensely.",
        "agent": "agent_2",
        "sentiment": "Neutral",
        "knowledge_source": [
          "FS2"
        ],
        "turn_rating": "Good"
      },
      {
        "message": "I feel the same way. I'm glad he finally won an Oscar. Before that, his only major award was a Golden Globe from 2004",
        "agent": "agent_1",
        "sentiment": "Happy",
        "knowledge_source": [
          "FS2",
          "Personal Knowledge"
        ],
        "turn_rating": "Excellent"
      },
      {
        "message": "He has been overlooked for too long, but many other big names get the cold shoulder from hollywood. too political.",
        "agent": "agent_2",
        "sentiment": "Neutral",
        "knowledge_source": [
          "FS2"
        ],
        "turn_rating": "Excellent"
      },
      {
        "message": "Yeah, that's probably true. Also, he apparently was hanging onto Marlon Brando's Oscar award and Picasso painting that he had to surrender to the US govt. Maybe he was blacklisted from receiving awards over that? lol ",
        "agent": "agent_1",
        "sentiment": "Neutral",
        "knowledge_source": [
          "FS2"
        ],
        "turn_rating": "Excellent"
      },
      {
        "message": "That is odd. i think that some people end up on a black list, like richard gere. ",
        "agent": "agent_2",
        "sentiment": "Neutral",
        "knowledge_source": [
          "FS2"
        ],
        "turn_rating": "Good"
      },
      {
        "message": "What happened with him? Was it the hamster thing, the Buddhist thing, or something else?",
        "agent": "agent_1",
        "sentiment": "Curious to dive deeper",
        "knowledge_source": [
          "Personal Knowledge"
        ],
        "turn_rating": "Excellent"
      },
      {
        "message": "Yeah, he made a comment about Tibet and the Dalai Lama or something. that is a big no no. he will never be back.",
        "agent": "agent_2",
        "sentiment": "Neutral",
        "knowledge_source": [
          "FS2"
        ],
        "turn_rating": "Excellent"
      },
      {
        "message": "Was that after 9/11 when he said everyone should forgive and forget or was this something more recent? I vaguely recall something recently happening",
        "agent": "agent_1",
        "sentiment": "Curious to dive deeper",
        "knowledge_source": [
          "Personal Knowledge"
        ],
        "turn_rating": "Excellent"
      },
      {
        "message": "I dont remember. hollywood has a political line and stars have to stick to it. anyway, great chat!",
        "agent": "agent_2",
        "sentiment": "Neutral",
        "knowledge_source": [
          "FS2"
        ],
        "turn_rating": "Good"
      },
      {
        "message": "yeah, I guess there's pressure to be liberal/progressive. Nice chat as well :)",
        "agent": "agent_1",
        "sentiment": "Neutral",
        "knowledge_source": [
          "Personal Knowledge"
        ],
        "turn_rating": "Excellent"
      }
    ],
    "conversation_rating": {
      "agent_1": "Excellent",
      "agent_2": "Excellent"
    }
  },
  "t_2003ebdc-ea91-4069-a17b-c780edd0710d": {
    "article_url": "https://www.washingtonpost.com/entertainment/books/2018/08/23/27abe14c-8e95-11e8-b769-e3fff17f0689_story.html",
    "config": "C",
    "content": [
      {
        "message": "Hi there, do you enjoy watching movies?",
        "agent": "agent_1",
        "sentiment": "Curious to dive deeper",
        "knowledge_source": [
          "FS1"
        ],
        "turn_rating": "Good"
      },
      {
        "message": "I do like watching movies. I saw Wonder Woman recently, did you see it? What did you think",
        "agent": "agent_2",
        "sentiment": "Curious to dive deeper",
        "knowledge_source": [
          "FS1"
        ],
        "turn_rating": "Excellent"
      },
      {
        "message": "I loved it and looking forward to the sequel. Seems Gadot was a real fighter, she was in Israeli defense forces",
        "agent": "agent_1",
        "sentiment": "Curious to dive deeper",
        "knowledge_source": [
          "FS1"
        ],
        "turn_rating": "Good"
      },
      {
        "message": "Yeah I could see that. She did a good job with acting like she was a soldier and such. It's funny that when she auditioned, she thought she was auditioning for Catwoman, that's a completely different role",
        "agent": "agent_2",
        "sentiment": "Surprised",
        "knowledge_source": [
          "FS1"
        ],
        "turn_rating": "Excellent"
      },
      {
        "message": "Hahah go figure. Do you know what the role of wonder woman was when the character first appeared?",
        "agent": "agent_1",
        "sentiment": "Curious to dive deeper",
        "knowledge_source": [
          "FS1"
        ],
        "turn_rating": "Good"
      },
      {
        "message": "No I don't know? Can you tell me?. What do you think about World War 1 movies? I don't think they make enough, and  the Wonder Woman movie is apparently the highest grossing one",
        "agent": "agent_2",
        "sentiment": "Surprised",
        "knowledge_source": [
          "FS1"
        ],
        "turn_rating": "Excellent"
      },
      {
        "message": "Well they made her the secretary, how cliche. And yeah now it is one of the highest grossing movies",
        "agent": "agent_1",
        "sentiment": "Curious to dive deeper",
        "knowledge_source": [
          "FS1"
        ],
        "turn_rating": "Good"
      },
      {
        "message": "Yep that's true. And yeah, making her the secretary would definitely not fly today haha. What do you think about Leonardo DiCaprio by the way? I really liked him in Titanic ",
        "agent": "agent_2",
        "sentiment": "Curious to dive deeper",
        "knowledge_source": [
          "FS2",
          "Personal Knowledge"
        ],
        "turn_rating": "Excellent"
      },
      {
        "message": "I like him he is a good actor. He is apparently producing a Twilight zone movie",
        "agent": "agent_1",
        "sentiment": "Curious to dive deeper",
        "knowledge_source": [
          "FS2"
        ],
        "turn_rating": "Good"
      },
      {
        "message": "That is interesting I didn't know that. I hope that movie is good. Have you ever seen the sitcom Growing Pains? Apparently Brad Pitt Matthew Perry and also Leonardo DiCaprio were in it at some point",
        "agent": "agent_2",
        "sentiment": "Surprised",
        "knowledge_source": [
          "FS2"
        ],
        "turn_rating": "Excellent"
      },
      {
        "message": "Oh no I have not seen that one. Despite his great work, he has only won one Golden Globe in his life",
        "agent": "agent_1",
        "sentiment": "Curious to dive deeper",
        "knowledge_source": [
          "FS2"
        ],
        "turn_rating": "Good"
      },
      {
        "message": "Yeah that is crazy. He's actually a good actor in my opinion, have you seen the movie the Revenant? I didn't know that it was a remake of a 1971 movie",
        "agent": "agent_2",
        "sentiment": "Surprised",
        "knowledge_source": [
          "FS2"
        ],
        "turn_rating": "Excellent"
      },
      {
        "message": "Yeah it was actually a remake of the movie Man in the Wilderness. I liked it a lot",
        "agent": "agent_1",
        "sentiment": "Curious to dive deeper",
        "knowledge_source": [
          "FS2"
        ],
        "turn_rating": "Good"
      },
      {
        "message": "Yep you're right. It was definitely an interesting movie. Have you ever seen the movie The Basketball Diaries? I heard it was good, but it definitely helped launch his career apparently",
        "agent": "agent_2",
        "sentiment": "Curious to dive deeper",
        "knowledge_source": [
          "FS2",
          "Personal Knowledge"
        ],
        "turn_rating": "Excellent"
      },
      {
        "message": "I have not seen that one actually, maybe I should check it out. How about Denzel Washington, what do you think of him?",
        "agent": "agent_1",
        "sentiment": "Curious to dive deeper",
        "knowledge_source": [
          "FS3"
        ],
        "turn_rating": "Good"
      },
      {
        "message": "Yeah he seems like a pretty good guy. I know that he played this actor\"grapes\"in the Fruit of the Loom commercials LOL I don't think I've seen those",
        "agent": "agent_2",
        "sentiment": "Surprised",
        "knowledge_source": [
          "FS3"
        ],
        "turn_rating": "Excellent"
      },
      {
        "message": "I have not seen those either, wow. And he has never done a sequel to any of his movies it seems",
        "agent": "agent_1",
        "sentiment": "Curious to dive deeper",
        "knowledge_source": [
          "FS3"
        ],
        "turn_rating": "Good"
      },
      {
        "message": "That is interesting. And his family is really talented by the way too. His son plays for the St Louis Rams. What a family",
        "agent": "agent_2",
        "sentiment": "Surprised",
        "knowledge_source": [
          "FS3"
        ],
        "turn_rating": "Excellent"
      },
      {
        "message": "Niceee, did not know that. And the guy refused to pay to get a star in the hollywood walk of fame",
        "agent": "agent_1",
        "sentiment": "Curious to dive deeper",
        "knowledge_source": [
          "FS3"
        ],
        "turn_rating": "Good"
      },
      {
        "message": "That is pretty funny. It must be out of principle because they definitely have the money, only $30,000, I guess they just don't want to support it perhaps? What do you think",
        "agent": "agent_2",
        "sentiment": "Curious to dive deeper",
        "knowledge_source": [
          "FS3"
        ],
        "turn_rating": "Excellent"
      },
      {
        "message": "I honestly like their stand on this. THey have made great careers why would they need a star. Nice chatting with you.",
        "agent": "agent_1",
        "sentiment": "Happy",
        "knowledge_source": [
          "Personal Knowledge"
        ],
        "turn_rating": "Good"
      }
    ],
    "conversation_rating": {
      "agent_1": "Good",
      "agent_2": "Excellent"
    }
  },
  "t_f25f1f32-558d-49da-8957-75815affa5db": {
    "article_url": "https://www.washingtonpost.com/entertainment/books/2018/08/23/27abe14c-8e95-11e8-b769-e3fff17f0689_story.html",
    "config": "B",
    "content": [
      {
        "message": "Did you know that the Library of Congress has a National Book Festival? Do you think they have comic books there like Wonder Woman?",
        "agent": "agent_1",
        "sentiment": "Curious to dive deeper",
        "knowledge_source": [
          "AS1",
          "Personal Knowledge"
        ],
        "turn_rating": "Good"
      },
      {
        "message": "No I didn't know that. Brad Meltzer is a great author though, he has some work at the Congress National Book Festival such as history decoded",
        "agent": "agent_2",
        "sentiment": "Neutral",
        "knowledge_source": [
          "AS1"
        ],
        "turn_rating": "Excellent"
      },
      {
        "message": "One book I really liked reading was Body of Lies by David Ignatius. I saw the movie made about it, too. Did you?",
        "agent": "agent_1",
        "sentiment": "Curious to dive deeper",
        "knowledge_source": [
          "AS1",
          "Personal Knowledge"
        ],
        "turn_rating": "Good"
      },
      {
        "message": "I saw the movie. It has Leonardo DiCaprio I think it was directed by Ridley Scott. I actually liked that movie a lot. did you see the movie Wonder Woman by the way",
        "agent": "agent_2",
        "sentiment": "Curious to dive deeper",
        "knowledge_source": [
          "FS1"
        ],
        "turn_rating": "Excellent"
      },
      {
        "message": "Yes! Wonder Woman was a great movie. I liked the graphics in it and the actress herself was great. She must have used stunt doubles, though?",
        "agent": "agent_1",
        "sentiment": "Curious to dive deeper",
        "knowledge_source": [
          "FS1",
          "Personal Knowledge"
        ],
        "turn_rating": "Good"
      },
      {
        "message": "No I don't think so. She was actually in the Israeli Army so it wouldn't surprise me if she did all of her own stunts",
        "agent": "agent_2",
        "sentiment": "Happy",
        "knowledge_source": [
          "FS1",
          "Personal Knowledge"
        ],
        "turn_rating": "Excellent"
      },
      {
        "message": "She's even cooler than I thought! I heard that when she auditioned she thought it was for Cat Woman instead of Wonder Woman!",
        "agent": "agent_1",
        "sentiment": "Surprised",
        "knowledge_source": [
          "FS1",
          "Personal Knowledge"
        ],
        "turn_rating": "Good"
      },
      {
        "message": "That's crazy because those are entirely different rolls! Amazing that Wonder Woman is the highest grossing superhero movie and also the highest grossing World War 1 movie!",
        "agent": "agent_2",
        "sentiment": "Surprised",
        "knowledge_source": [
          "FS1"
        ],
        "turn_rating": "Excellent"
      },
      {
        "message": "Did you know that Wonder Woman started out in the group of the Justice Society as a lowly secretary?",
        "agent": "agent_1",
        "sentiment": "Curious to dive deeper",
        "knowledge_source": [
          "FS1",
          "Personal Knowledge"
        ],
        "turn_rating": "Good"
      },
      {
        "message": "I think that came out back in 1941 right? Oh wow how the times have changed that would not fly today",
        "agent": "agent_2",
        "sentiment": "Surprised",
        "knowledge_source": [
          "FS1"
        ],
        "turn_rating": "Good"
      },
      {
        "message": "I wonder if she was their first secretary? Also, if Wonder Woman is an Amazon, how can her fingers fit on a normal typewriter?",
        "agent": "agent_1",
        "sentiment": "Curious to dive deeper",
        "knowledge_source": [
          "FS1",
          "Personal Knowledge"
        ],
        "turn_rating": "Good"
      },
      {
        "message": "That is a great question! What was interesting to me to was that in 2017 there were a lot of female lead movies, they were the top three highest grossing movies for that year",
        "agent": "agent_2",
        "sentiment": "Surprised",
        "knowledge_source": [
          "FS1"
        ],
        "turn_rating": "Excellent"
      },
      {
        "message": "That is very interesting! I like how Wonder Woman has a bunch of powers that let her fight almost like a Mortal Kombat character.",
        "agent": "agent_1",
        "sentiment": "Happy",
        "knowledge_source": [
          "FS1",
          "Personal Knowledge"
        ],
        "turn_rating": "Good"
      },
      {
        "message": "That is really crazy! speaking of actors and actresses, what do you think about Leonardo DiCaprio? hes in some of my favorite movies like The Departed",
        "agent": "agent_2",
        "sentiment": "Curious to dive deeper",
        "knowledge_source": [
          "FS2"
        ],
        "turn_rating": "Excellent"
      },
      {
        "message": "Yeah, Leo is great. I hear he was in that sitcom called Growing Pains but I didn't catch it. What's Eating Gilbert Grape was a good one he was in, too.",
        "agent": "agent_1",
        "sentiment": "Curious to dive deeper",
        "knowledge_source": [
          "FS2",
          "Personal Knowledge"
        ],
        "turn_rating": "Good"
      },
      {
        "message": "Yes I like both those movies. I also like the movie Blood Diamond. Did you know that you was in an 80s sitcom back in the day?",
        "agent": "agent_2",
        "sentiment": "Curious to dive deeper",
        "knowledge_source": [
          "FS2"
        ],
        "turn_rating": "Excellent"
      },
      {
        "message": "Do you think Leo or Denzel Washington have won more awards? He was good in the movie Training Day. Did you catch that one?",
        "agent": "agent_1",
        "sentiment": "Curious to dive deeper",
        "knowledge_source": [
          "FS3",
          "Personal Knowledge"
        ],
        "turn_rating": "Good"
      },
      {
        "message": "I did see that one. I bet that Denzel  actually won more Awards, I guess he used to play the character grapes in Fruit of the Loom commercials which is funny to think about now",
        "agent": "agent_2",
        "sentiment": "Surprised",
        "knowledge_source": [
          "FS3"
        ],
        "turn_rating": "Excellent"
      },
      {
        "message": "I guess it was a good move for Denzel. You gotta start out small, but it is surprising to know he started out like any kid in a school play as a little cute fruit!",
        "agent": "agent_1",
        "sentiment": "Surprised",
        "knowledge_source": [
          "FS3",
          "Personal Knowledge"
        ],
        "turn_rating": "Good"
      },
      {
        "message": "LOL you're right!, it's impressive that Denzels son actually plays for the st. Louis Rams, talk about a talented family",
        "agent": "agent_2",
        "sentiment": "Surprised",
        "knowledge_source": [
          "FS3"
        ],
        "turn_rating": "Excellent"
      },
      {
        "message": "Very talented! Enough to have a star on the Hollywood Walk of Fame. Too bad Denzel doesn't pay for his, though. Snoop Dogg also has a football playing son.",
        "agent": "agent_1",
        "sentiment": "Neutral",
        "knowledge_source": [
          "FS3",
          "Personal Knowledge"
        ],
        "turn_rating": "Good"
      }
    ],
    "conversation_rating": {
      "agent_1": "Good",
      "agent_2": "Excellent"
    }
  },
  "t_9230a205-ce71-4278-8c0e-6db332091dd3": {
    "article_url": "https://www.washingtonpost.com/entertainment/books/2018/08/23/27abe14c-8e95-11e8-b769-e3fff17f0689_story.html",
    "config": "D",
    "content": [
      {
        "message": "Have you seen the latest Wonder Woman (2017) movie?",
        "agent": "agent_1",
        "sentiment": "Curious to dive deeper",
        "knowledge_source": [
          "FS1"
        ],
        "turn_rating": "Good"
      },
      {
        "message": "Not yet but I've heard Wonder Woman was one of the best DCEU movies released",
        "agent": "agent_2",
        "sentiment": "Neutral",
        "knowledge_source": [
          "FS1"
        ],
        "turn_rating": "Good"
      },
      {
        "message": "I heard it was good too.  I guess it was directed by a woman named Patty Jenkins from a screen play by Allan Heinberg.",
        "agent": "agent_1",
        "sentiment": "Curious to dive deeper",
        "knowledge_source": [
          "FS1"
        ],
        "turn_rating": "Good"
      },
      {
        "message": "Yea it's interesting Wonder Woman is set during WWI, most movies avoid that time period",
        "agent": "agent_2",
        "sentiment": "Neutral",
        "knowledge_source": [
          "FS1"
        ],
        "turn_rating": "Excellent"
      },
      {
        "message": "True.  I guess Gal Gadot did a great job.  Makes sense, she knows war having served in IDF for two years.",
        "agent": "agent_1",
        "sentiment": "Happy",
        "knowledge_source": [
          "FS1"
        ],
        "turn_rating": "Good"
      },
      {
        "message": "Yea, it's interesting that Wonder Woman is they highest grossing WWI movie in box office history",
        "agent": "agent_2",
        "sentiment": "Neutral",
        "knowledge_source": [
          "FS1"
        ],
        "turn_rating": "Good"
      },
      {
        "message": "WW I and Wonder Woman first appeared in 1941 the beginning of WW II for America?  Wonder why?",
        "agent": "agent_1",
        "sentiment": "Curious to dive deeper",
        "knowledge_source": [
          "FS1",
          "Personal Knowledge"
        ],
        "turn_rating": "Good"
      },
      {
        "message": "Wonder Woman also appeared as a member of Justice Society in 1941 too",
        "agent": "agent_2",
        "sentiment": "Neutral",
        "knowledge_source": [
          "FS1"
        ],
        "turn_rating": "Good"
      },
      {
        "message": "Do you like Leonardo DiCaprio? He got his start in the 1980's sitcom Growing Pains...",
        "agent": "agent_1",
        "sentiment": "Curious to dive deeper",
        "knowledge_source": [
          "FS2"
        ],
        "turn_rating": "Good"
      },
      {
        "message": "Yea, Leo is a great actor, I never knew his film debut was in Critters 3",
        "agent": "agent_2",
        "sentiment": "Neutral",
        "knowledge_source": [
          "FS2"
        ],
        "turn_rating": "Good"
      },
      {
        "message": "I didn't either.  The work is that he's producing a Twilight Zone movie.",
        "agent": "agent_1",
        "sentiment": "Surprised",
        "knowledge_source": [
          "FS2"
        ],
        "turn_rating": "Good"
      },
      {
        "message": "Hopefully it's pretty scary. sounds like it will be good if Leo is in the new Twlight Zone movie",
        "agent": "agent_2",
        "sentiment": "Neutral",
        "knowledge_source": [
          "FS2"
        ],
        "turn_rating": "Good"
      },
      {
        "message": "I always like the TZ. Did you see the movie The Revenant?   It was a 1971 film of wilderness survival.  Leo did a great job.",
        "agent": "agent_1",
        "sentiment": "Happy",
        "knowledge_source": [
          "FS2"
        ],
        "turn_rating": "Good"
      },
      {
        "message": "The Revenant was pretty good, glad Leo won an Oscar for it",
        "agent": "agent_2",
        "sentiment": "Neutral",
        "knowledge_source": [
          "FS2"
        ],
        "turn_rating": "Good"
      },
      {
        "message": "How about Denzel Washington? Funny that he has never done a sequel to one of his movies.",
        "agent": "agent_1",
        "sentiment": "Surprised",
        "knowledge_source": [
          "FS3"
        ],
        "turn_rating": "Good"
      },
      {
        "message": "Yea Denzel is another amazing actor, funny that he used to do Fruit of the Loom commercials",
        "agent": "agent_2",
        "sentiment": "Surprised",
        "knowledge_source": [
          "FS3"
        ],
        "turn_rating": "Excellent"
      },
      {
        "message": "Yeah.  Have you ever heard of the Library of Congress' National Book Festival?  I guess they celebrate books such as \"The Inner Circle\", \"The Switch\" and even comic books like \"Spinning\" (graphic novel).",
        "agent": "agent_1",
        "sentiment": "Curious to dive deeper",
        "knowledge_source": [
          "AS1",
          "AS2",
          "AS3"
        ],
        "turn_rating": "Good"
      },
      {
        "message": "Very little, I know Brad Meltzer wrote \"The Inner Circle\"",
        "agent": "agent_2",
        "sentiment": "Neutral",
        "knowledge_source": [
          "AS1"
        ],
        "turn_rating": "Passable"
      },
      {
        "message": "The festival has all kinds of books including fantasy novels.  Another that became a movie is \"The Bone Collector\".  It sounds interesting.",
        "agent": "agent_1",
        "sentiment": "Neutral",
        "knowledge_source": [
          "AS4"
        ],
        "turn_rating": "Good"
      },
      {
        "message": "Yea, I heard they covered the book turned movie \" Body of Lies\"",
        "agent": "agent_2",
        "sentiment": "Neutral",
        "knowledge_source": [
          "AS1"
        ],
        "turn_rating": "Good"
      },
      {
        "message": "I haven't heard of that one.  Well, thanks for the chat!",
        "agent": "agent_1",
        "sentiment": "Neutral",
        "knowledge_source": [
          "Personal Knowledge"
        ],
        "turn_rating": "Good"
      }
    ],
    "conversation_rating": {
      "agent_1": "Good",
      "agent_2": "Good"
    }
  },
  "t_dbe8271f-ed5f-45d7-8fcb-9c9bf79e38ae": {
    "article_url": "http://www.washingtonpost.com/arts-entertainment/2018/11/12/guide-stan-lees-movie-cameos-x-men-hot-dog-salesman-deadpool-strip-club-deejay/",
    "config": "B",
    "content": [
      {
        "message": "Good morning!  Have you heard of Stan Lee?  Did you know that he did cameos in all of the Marvel movies?",
        "agent": "agent_1",
        "sentiment": "Neutral",
        "knowledge_source": [
          "AS1"
        ],
        "turn_rating": "Excellent"
      },
      {
        "message": "I have! He was such a good writer! I love looking for him in his films!",
        "agent": "agent_2",
        "sentiment": "Curious to dive deeper",
        "knowledge_source": [
          "AS1",
          "Personal Knowledge"
        ],
        "turn_rating": "Good"
      },
      {
        "message": "I do too and I agree, he was a good writer.  Sometimes he even speaks, like in Captain America, the Winter Soldier.",
        "agent": "agent_1",
        "sentiment": "Neutral",
        "knowledge_source": [
          "AS1"
        ],
        "turn_rating": "Good"
      },
      {
        "message": "I didn't know that! What else was he in?",
        "agent": "agent_2",
        "sentiment": "Curious to dive deeper",
        "knowledge_source": [
          "AS1"
        ],
        "turn_rating": "Good"
      },
      {
        "message": "My favorites are the Iron Man appearances.  It seems like he had fun with those because in one Tony Stark thinks he's Hugh Hefner and in another he thinks he's Larry King!",
        "agent": "agent_1",
        "sentiment": "Neutral",
        "knowledge_source": [
          "AS2"
        ],
        "turn_rating": "Excellent"
      },
      {
        "message": "That is so cool! I'll have to look those up! I think I remember something about spiderman getting married. Do you?",
        "agent": "agent_2",
        "sentiment": "Curious to dive deeper",
        "knowledge_source": [
          "FS1"
        ],
        "turn_rating": "Good"
      },
      {
        "message": "No I don't. Did he get married in one of the movies?",
        "agent": "agent_1",
        "sentiment": "Surprised",
        "knowledge_source": [
          "FS1"
        ],
        "turn_rating": "Excellent"
      },
      {
        "message": "I think so. The original spiderman got married to mary jane. 1987 i think? They did a whole public thing for it if I remember right.",
        "agent": "agent_2",
        "sentiment": "Curious to dive deeper",
        "knowledge_source": [
          "FS1"
        ],
        "turn_rating": "Good"
      },
      {
        "message": "Well that's good. I use to be a fan of Spider Man back in the day and him marrying her is good!  Oh! That makes me think of Stan Lee's cameo in one of the movies.  He's standing on a street with Peter Parker and tells him that one man can make a difference!  How cool is that?",
        "agent": "agent_1",
        "sentiment": "Neutral",
        "knowledge_source": [
          "AS4",
          "FS1"
        ],
        "turn_rating": "Excellent"
      },
      {
        "message": "That is very cool! I liked Stan Lee. I think the first spiderman made Stan Lee something like 800 million in revenue, but he didn't get any of it!",
        "agent": "agent_2",
        "sentiment": "Angry",
        "knowledge_source": [
          "FS1"
        ],
        "turn_rating": "Good"
      },
      {
        "message": "That's so unfair!  He created something important. I mean, the military is even trying to achieve spider man like abilities.",
        "agent": "agent_1",
        "sentiment": "Neutral",
        "knowledge_source": [
          "FS1"
        ],
        "turn_rating": "Excellent"
      },
      {
        "message": "Wouldn't that be something to see! Have you seen Thor? I tried to watch it but had a hard time following it.",
        "agent": "agent_2",
        "sentiment": "Curious to dive deeper",
        "knowledge_source": [
          "FS2"
        ],
        "turn_rating": "Good"
      },
      {
        "message": "I have see Thor and I really liked it.  I was impressed with the cast, especially that Anthony Hopkins was in it.",
        "agent": "agent_1",
        "sentiment": "Neutral",
        "knowledge_source": [
          "FS2"
        ],
        "turn_rating": "Excellent"
      },
      {
        "message": "What? I guess I didn't watch it long enough for that! Tom hiddleston tried out for Thor, instead he got Loki.",
        "agent": "agent_2",
        "sentiment": "Curious to dive deeper",
        "knowledge_source": [
          "FS2"
        ],
        "turn_rating": "Good"
      },
      {
        "message": "I've heard that before. I heard he had to put on 50 pounds of muscle too.",
        "agent": "agent_1",
        "sentiment": "Neutral",
        "knowledge_source": [
          "FS2"
        ],
        "turn_rating": "Excellent"
      },
      {
        "message": "I can't even imagine working that hard for a role and not getting it! I did watch Ironman all the way thru. How bout you?",
        "agent": "agent_2",
        "sentiment": "Curious to dive deeper",
        "knowledge_source": [
          "FS3"
        ],
        "turn_rating": "Good"
      },
      {
        "message": "I not only watched all the way through but watched all Iron Man movies.  I thought Robert Downy Jr. did an outstanding job!",
        "agent": "agent_1",
        "sentiment": "Neutral",
        "knowledge_source": [
          "FS3",
          "Personal Knowledge"
        ],
        "turn_rating": "Excellent"
      },
      {
        "message": "I thought so too! I did think he was a little too skinny for the role though! He is so small! Genyth Paltrow was amazing too. What was her name in it? Apple or something?",
        "agent": "agent_2",
        "sentiment": "Curious to dive deeper",
        "knowledge_source": [
          "FS3"
        ],
        "turn_rating": "Good"
      },
      {
        "message": "I didn't notice.  I don't remember her name but she did do good.  The whole Iron Man story is so cool.  A super rich guy that is intelligent and builds things and becomes a hero?!  ",
        "agent": "agent_1",
        "sentiment": "Neutral",
        "knowledge_source": [
          "FS3"
        ],
        "turn_rating": "Excellent"
      },
      {
        "message": "And he does it for everyone else too! I can't believe the first iron man came out almost 11 years ago!",
        "agent": "agent_2",
        "sentiment": "Curious to dive deeper",
        "knowledge_source": [
          "FS3"
        ],
        "turn_rating": "Good"
      },
      {
        "message": "I know! It seems like it was just a few months ago!  I did sort of hate to see Jeff Bridges as the bad guy.",
        "agent": "agent_1",
        "sentiment": "Neutral",
        "knowledge_source": [
          "FS3"
        ],
        "turn_rating": "Excellent"
      }
    ],
    "conversation_rating": {
      "agent_1": "Excellent",
      "agent_2": "Good"
    }
  },
  "t_c15cd4e1-8473-4611-8cec-f443f089c406": {
    "article_url": "http://www.washingtonpost.com/arts-entertainment/2018/11/12/guide-stan-lees-movie-cameos-x-men-hot-dog-salesman-deadpool-strip-club-deejay/",
    "config": "D",
    "content": [
      {
        "message": "I was sad to see Stan Lee passed away. The Marvel movies just won't feel right without his cameos.",
        "agent": "agent_1",
        "sentiment": "Sad",
        "knowledge_source": [
          "AS1"
        ],
        "turn_rating": "Good"
      },
      {
        "message": "I know the feeling, it wont be same without him, one of my favorites is the one in The Winter Soldier, so funny!!",
        "agent": "agent_2",
        "sentiment": "Sad",
        "knowledge_source": [
          "AS1"
        ],
        "turn_rating": "Good"
      },
      {
        "message": "I think my all-time favorite was his Amazing Spider-Man appearance, where he was wearing the headphones as everything explodes behind him",
        "agent": "agent_1",
        "sentiment": "Happy",
        "knowledge_source": [
          "AS1"
        ],
        "turn_rating": "Good"
      },
      {
        "message": "That was a good one as well, or the one when he drink a cup of a drink and has Hulks blood in it.",
        "agent": "agent_2",
        "sentiment": "Happy",
        "knowledge_source": [
          "AS1"
        ],
        "turn_rating": "Good"
      },
      {
        "message": "That one is such a visceral memory for me, because he makes such a memorable sound when he tastes the kick to his bottle. He really knew how to set up the brand!",
        "agent": "agent_1",
        "sentiment": "Happy",
        "knowledge_source": [
          "AS1"
        ],
        "turn_rating": "Good"
      },
      {
        "message": "He sure did, my favorite hero is Iron Man I loved it ever since 2008 I think Robert Downey Jr is a great actor.",
        "agent": "agent_2",
        "sentiment": "Happy",
        "knowledge_source": [
          "FS3"
        ],
        "turn_rating": "Excellent"
      },
      {
        "message": "Oh yes, the Iron Man movies really launched the Marvel Cinematic Universe into what it is today. My personal favorite in the films is Thor I think.",
        "agent": "agent_1",
        "sentiment": "Curious to dive deeper",
        "knowledge_source": [
          "AS2",
          "AS3"
        ],
        "turn_rating": "Good"
      },
      {
        "message": "Thor is a great character as well, did you know 80% of the dialogue in Thor Ragnarok was improvised?",
        "agent": "agent_2",
        "sentiment": "Curious to dive deeper",
        "knowledge_source": [
          "FS2"
        ],
        "turn_rating": "Excellent"
      },
      {
        "message": "That's incredible, because I completely love how it turned out. I just learned that Tom Hiddleston who plays Loki was originally screen testing to play Thor, but I think Chris Hemsworth really nailed the character.",
        "agent": "agent_1",
        "sentiment": "Surprised",
        "knowledge_source": [
          "AS2"
        ],
        "turn_rating": "Good"
      },
      {
        "message": "He did and Tom Hiddleston really nailed the Loki character as well, I think Loki stole the movie and the protagonism.",
        "agent": "agent_2",
        "sentiment": "Happy",
        "knowledge_source": [
          "FS2",
          "Personal Knowledge"
        ],
        "turn_rating": "Excellent"
      },
      {
        "message": "He really did, which is so true to the comics. The first Thor by Kenneth Branagh just didn't use the support characters enough. Thor was never meant to be only about Thor, but his whole team of characters.",
        "agent": "agent_1",
        "sentiment": "Neutral",
        "knowledge_source": [
          "FS2"
        ],
        "turn_rating": "Good"
      },
      {
        "message": "I haven't seen those, but yeah, it's too bad Spider-Man movies haven't had a continuity but they keep on pulling new actors for the roll. ",
        "agent": "agent_2",
        "sentiment": "Curious to dive deeper",
        "knowledge_source": [
          "FS1"
        ],
        "turn_rating": "Good"
      },
      {
        "message": "Marvel has always had a lot wrapped up in the Spider-Man character as their flagship for their younger audience. I'm not surprised their movies are all over the place too.",
        "agent": "agent_1",
        "sentiment": "Neutral",
        "knowledge_source": [
          "FS1"
        ],
        "turn_rating": "Good"
      },
      {
        "message": "Did you know the military is trying to emulate Spidermans abilities for their soldiers?",
        "agent": "agent_2",
        "sentiment": "Curious to dive deeper",
        "knowledge_source": [
          "FS2"
        ],
        "turn_rating": "Passable"
      },
      {
        "message": "No that's crazy. That sounds like another Marvel gimmick honestly. They created a whole stunt wedding with actors when they married off the character in the 80s.",
        "agent": "agent_1",
        "sentiment": "Surprised",
        "knowledge_source": [
          "FS1"
        ],
        "turn_rating": "Good"
      },
      {
        "message": "Could be, sounds really difficult to alter humans to have similar abilities as Spiderman, it can be really dangerous, and I didnt hear about the 80s stunt, can you tell me a bit more?",
        "agent": "agent_2",
        "sentiment": "Curious to dive deeper",
        "knowledge_source": [
          "FS2",
          "Personal Knowledge"
        ],
        "turn_rating": "Passable"
      },
      {
        "message": "Just that they pretended to marry Peter Parker off to Mary Jane in the real world and let Stan Lee officiate. There he is again, knowing just how to create a wild brand stunt.",
        "agent": "agent_1",
        "sentiment": "Neutral",
        "knowledge_source": [
          "AS1",
          "FS1"
        ],
        "turn_rating": "Good"
      },
      {
        "message": "Oh I see, interesting, and yeah, I see your point that definitely sells movies or at least creates interest in them. ",
        "agent": "agent_2",
        "sentiment": "Curious to dive deeper",
        "knowledge_source": [
          "Personal Knowledge"
        ],
        "turn_rating": "Passable"
      },
      {
        "message": "The fact that he was so well-known and considered a comic legend just shows how effective he was at those spots. Before Iron Man was released in 2008, many people didn't even realize comics were still being published.",
        "agent": "agent_1",
        "sentiment": "Happy",
        "knowledge_source": [
          "AS1",
          "FS3"
        ],
        "turn_rating": "Good"
      },
      {
        "message": "I can imagine after all the whole Marvel franchise is live because of him and will keep on living long after his death. ",
        "agent": "agent_2",
        "sentiment": "Curious to dive deeper",
        "knowledge_source": [
          "AS1",
          "AS2",
          "AS3",
          "AS4"
        ],
        "turn_rating": "Good"
      },
      {
        "message": "He really gave them the right boost to start!",
        "agent": "agent_1",
        "sentiment": "Happy",
        "knowledge_source": [
          "AS1"
        ],
        "turn_rating": "Good"
      }
    ],
    "conversation_rating": {
      "agent_1": "Good",
      "agent_2": "Excellent"
    }
  },
  "t_c4a18bdd-5fc8-4c1d-a635-f755fa4d3fc8": {
    "article_url": "http://www.washingtonpost.com/arts-entertainment/2018/11/12/guide-stan-lees-movie-cameos-x-men-hot-dog-salesman-deadpool-strip-club-deejay/",
    "config": "A",
    "content": [
      {
        "message": "Hello, do you like superhero movies?",
        "agent": "agent_1",
        "sentiment": "Curious to dive deeper",
        "knowledge_source": [
          "FS1"
        ],
        "turn_rating": "Passable"
      },
      {
        "message": "Yes I watch super hero movies all the time",
        "agent": "agent_2",
        "sentiment": "Curious to dive deeper",
        "knowledge_source": [
          "Personal Knowledge"
        ],
        "turn_rating": "Excellent"
      },
      {
        "message": "Nice. Have you seen Spider-Man, any of them",
        "agent": "agent_1",
        "sentiment": "Curious to dive deeper",
        "knowledge_source": [
          "FS1"
        ],
        "turn_rating": "Good"
      },
      {
        "message": "Yes I've seen the first Spider-man movie in 2002 where Stan Lee made a cameo where he saved a little girl when a building exploded. ",
        "agent": "agent_2",
        "sentiment": "Neutral",
        "knowledge_source": [
          "AS2"
        ],
        "turn_rating": "Excellent"
      },
      {
        "message": "Nice. Did you know the US military is trying to replicate the abilities of Spiderman?",
        "agent": "agent_1",
        "sentiment": "Curious to dive deeper",
        "knowledge_source": [
          "FS1"
        ],
        "turn_rating": "Good"
      },
      {
        "message": "I never knew that.  Are they going to have soldiers bitten by radioactive spiders to give them super abilities? ",
        "agent": "agent_2",
        "sentiment": "Curious to dive deeper",
        "knowledge_source": [
          "FS1"
        ],
        "turn_rating": "Excellent"
      },
      {
        "message": "I guess we will have to wait and see how that whole plan that they seem to have develops",
        "agent": "agent_1",
        "sentiment": "Curious to dive deeper",
        "knowledge_source": [
          "FS1"
        ],
        "turn_rating": "Passable"
      },
      {
        "message": "Have you watched any of the Thor movies? ",
        "agent": "agent_2",
        "sentiment": "Curious to dive deeper",
        "knowledge_source": [
          "Personal Knowledge"
        ],
        "turn_rating": "Excellent"
      },
      {
        "message": "I have actually, the 2011 one. Did you know antman made the debut in Thor?",
        "agent": "agent_1",
        "sentiment": "Curious to dive deeper",
        "knowledge_source": [
          "FS2"
        ],
        "turn_rating": "Good"
      },
      {
        "message": "Wow I never knew that antman was in the Thor movie. I do remember that Ildris Elba played one of the gods in it and a bunch of white supremacists were upset a black man played the part. ",
        "agent": "agent_2",
        "sentiment": "Surprised",
        "knowledge_source": [
          "FS2"
        ],
        "turn_rating": "Excellent"
      },
      {
        "message": "Yeah apparently Antman was in other superhero movies like Spider-man, Hulk and Iron-man. ",
        "agent": "agent_1",
        "sentiment": "Curious to dive deeper",
        "knowledge_source": [
          "FS2"
        ],
        "turn_rating": "Passable"
      },
      {
        "message": "Did antman play in the first Ironman movie? The same movie that Jeff Bridges was in? ",
        "agent": "agent_2",
        "sentiment": "Curious to dive deeper",
        "knowledge_source": [
          "FS3"
        ],
        "turn_rating": "Excellent"
      },
      {
        "message": "I am not sure even which one he played in, I must not have been paying attention. Did you know Tom Hidleston originally auditioned for the role of Thor and not Loki",
        "agent": "agent_1",
        "sentiment": "Curious to dive deeper",
        "knowledge_source": [
          "FS2"
        ],
        "turn_rating": "Excellent"
      },
      {
        "message": "That's amazing.  I never knew that. I don't think he was good for that part. I recall that the Odin's ravens from the Thor movie was in the Avengers movie when Thor and Loki were arguing on the mountain top. ",
        "agent": "agent_2",
        "sentiment": "Neutral",
        "knowledge_source": [
          "FS2"
        ],
        "turn_rating": "Excellent"
      },
      {
        "message": "Yeah and he even went on to gain 50 pounds of muscle to make sure that he is set for the role of Thor",
        "agent": "agent_1",
        "sentiment": "Curious to dive deeper",
        "knowledge_source": [
          "FS2"
        ],
        "turn_rating": "Good"
      },
      {
        "message": "Stan Lee made a cameo in Thor: The Dark World.  He was trying to get into a party if I recall. ",
        "agent": "agent_2",
        "sentiment": "Neutral",
        "knowledge_source": [
          "AS3"
        ],
        "turn_rating": "Excellent"
      },
      {
        "message": "The man was a legend for sure. He got 10% of all profits on his characters",
        "agent": "agent_1",
        "sentiment": "Curious to dive deeper",
        "knowledge_source": [
          "FS1"
        ],
        "turn_rating": "Excellent"
      },
      {
        "message": "Yeah he did lots of tours around the country going to comic conventions. He died recently at the age of 95. ",
        "agent": "agent_2",
        "sentiment": "Sad",
        "knowledge_source": [
          "AS1"
        ],
        "turn_rating": "Excellent"
      },
      {
        "message": "Yeah, he had a great career. Do you know who performed the opening of spider-man back in 1990?",
        "agent": "agent_1",
        "sentiment": "Curious to dive deeper",
        "knowledge_source": [
          "FS1"
        ],
        "turn_rating": "Good"
      },
      {
        "message": "Spider-man in 1990? That is a bit before my time. Was it made by the same studio that makes them now? I do know that in the mid 90s James Cameron was supposed to make a Spider-man film with Arnold Schwarzenegger and Leonardo Dicaprio. It got cancelled though.   ",
        "agent": "agent_2",
        "sentiment": "Neutral",
        "knowledge_source": [
          "FS1"
        ],
        "turn_rating": "Excellent"
      },
      {
        "message": "Maybe I am not sure but the singer was Joe Perry, lead guitarist of Aerosmith. It was nice chatting with you :)",
        "agent": "agent_1",
        "sentiment": "Happy",
        "knowledge_source": [
          "Personal Knowledge"
        ],
        "turn_rating": "Good"
      }
    ],
    "conversation_rating": {
      "agent_1": "Good",
      "agent_2": "Excellent"
    }
  },
  "t_2c01ddf2-b658-42b7-bb22-4fbac389622d": {
    "article_url": "http://www.washingtonpost.com/arts-entertainment/2018/11/12/guide-stan-lees-movie-cameos-x-men-hot-dog-salesman-deadpool-strip-club-deejay/",
    "config": "B",
    "content": [
      {
        "message": "Hi, how are you?",
        "agent": "agent_1",
        "sentiment": "Happy",
        "knowledge_source": [
          "Personal Knowledge"
        ],
        "turn_rating": "Good"
      },
      {
        "message": "Good and you?  What do you think of Spider man?  I've heard the first movie made over 800 million dollars.",
        "agent": "agent_2",
        "sentiment": "Neutral",
        "knowledge_source": [
          "FS1"
        ],
        "turn_rating": "Excellent"
      },
      {
        "message": "I am well. I like spider man. I also like the X-men. Do you?",
        "agent": "agent_1",
        "sentiment": "Happy",
        "knowledge_source": [
          "AS1"
        ],
        "turn_rating": "Good"
      },
      {
        "message": "I do like X-men.  Spider man is actually becoming kind of realistic in a way.  The u.s. military is attempting to copy some of his abilities.",
        "agent": "agent_2",
        "sentiment": "Neutral",
        "knowledge_source": [
          "FS1"
        ],
        "turn_rating": "Excellent"
      },
      {
        "message": "The red and blue suit would be weird on the Seals though... I would draw the line there.",
        "agent": "agent_1",
        "sentiment": "Happy",
        "knowledge_source": [
          "AS1",
          "Personal Knowledge"
        ],
        "turn_rating": "Good"
      },
      {
        "message": "i would too!  I think I would rather wear an Iron Man suit, or exoskeleton as it's called.",
        "agent": "agent_2",
        "sentiment": "Neutral",
        "knowledge_source": [
          "FS3"
        ],
        "turn_rating": "Excellent"
      },
      {
        "message": "Or have telekinetic powers like some other characters.",
        "agent": "agent_1",
        "sentiment": "Happy",
        "knowledge_source": [
          "AS1"
        ],
        "turn_rating": "Good"
      },
      {
        "message": "That could be great too.  It could be good to have the weapons they have like Thor's hammer or the Infinity Gauntlet.",
        "agent": "agent_2",
        "sentiment": "Neutral",
        "knowledge_source": [
          "FS2"
        ],
        "turn_rating": "Excellent"
      },
      {
        "message": "I would like Captain America's power and just have the ripped body and super strength. Not too assuming but bad a$$.",
        "agent": "agent_1",
        "sentiment": "Happy",
        "knowledge_source": [
          "AS1"
        ],
        "turn_rating": "Good"
      },
      {
        "message": "That would be nice.  In real life I guess people don't look like that.  The guy that played Loki in Thor had to gain 50 pounds of muscle.",
        "agent": "agent_2",
        "sentiment": "Neutral",
        "knowledge_source": [
          "FS2"
        ],
        "turn_rating": "Excellent"
      },
      {
        "message": "Really? He seemed so slight in the movie. How much did he weigh before?",
        "agent": "agent_1",
        "sentiment": "Surprised",
        "knowledge_source": [
          "AS2"
        ],
        "turn_rating": "Good"
      },
      {
        "message": "I don't know and I agree with you. He did look thin.  I guess  maybe Chris Hemsworth, Thor in the movie, was really big in comparison.",
        "agent": "agent_2",
        "sentiment": "Neutral",
        "knowledge_source": [
          "FS2"
        ],
        "turn_rating": "Excellent"
      },
      {
        "message": "Stan lee gets 10% of all net profits based on his characters? He died a rich man!",
        "agent": "agent_1",
        "sentiment": "Surprised",
        "knowledge_source": [
          "FS1"
        ],
        "turn_rating": "Good"
      },
      {
        "message": "I imagine that he did at that!  His movies are hugely popular, so much so that the best of actors work in them.  Look at Anthony Hopkins acting in Thor!",
        "agent": "agent_2",
        "sentiment": "Neutral",
        "knowledge_source": [
          "FS2"
        ],
        "turn_rating": "Excellent"
      },
      {
        "message": "did you know that Dr Octopus swapped consciousness with spiderman?",
        "agent": "agent_1",
        "sentiment": "Surprised",
        "knowledge_source": [
          "FS1"
        ],
        "turn_rating": "Good"
      },
      {
        "message": "I never knew that!  I wonder what happened to Spiderman by doing it.",
        "agent": "agent_2",
        "sentiment": "Surprised",
        "knowledge_source": [
          "FS1",
          "Personal Knowledge"
        ],
        "turn_rating": "Excellent"
      },
      {
        "message": "Not sure. But it is Dr Oc in the superior spider man series. Weird...",
        "agent": "agent_1",
        "sentiment": "Curious to dive deeper",
        "knowledge_source": [
          "FS1",
          "Personal Knowledge"
        ],
        "turn_rating": "Good"
      },
      {
        "message": "That is weird.  Maybe the writers left it for Spider man to become a bad guy.  Stan Lee probably had something in mind.  I always liked him. I especially liked that he had cameo roles in all of his movies.",
        "agent": "agent_2",
        "sentiment": "Neutral",
        "knowledge_source": [
          "AS1"
        ],
        "turn_rating": "Excellent"
      },
      {
        "message": "I always go into the movies looking for him. Always fun to see where they put him.",
        "agent": "agent_1",
        "sentiment": "Happy",
        "knowledge_source": [
          "Personal Knowledge"
        ],
        "turn_rating": "Good"
      },
      {
        "message": "I think one of my favorites was when he worked as a fedex guy delivering a package for tony Stank in iron man.",
        "agent": "agent_2",
        "sentiment": "Neutral",
        "knowledge_source": [
          "AS2"
        ],
        "turn_rating": "Excellent"
      },
      {
        "message": "That was good. Nice chatting with you!",
        "agent": "agent_1",
        "sentiment": "Happy",
        "knowledge_source": [
          "Personal Knowledge"
        ],
        "turn_rating": "Good"
      }
    ],
    "conversation_rating": {
      "agent_1": "Good",
      "agent_2": "Excellent"
    }
  },
  "t_b6e46ba4-a2b3-41b2-8344-67d79227cdb4": {
    "article_url": "https://www.washingtonpost.com/news/act-four/wp/2018/10/01/is-fantastic-beasts-2-racist-not-quite/",
    "config": "B",
    "content": [
      {
        "message": "Hi are you a fan of Harry Potter?",
        "agent": "agent_1",
        "sentiment": "Curious to dive deeper",
        "knowledge_source": [
          "FS1"
        ],
        "turn_rating": "Good"
      },
      {
        "message": "I am aware of HP. I know JK Rowling is the author.",
        "agent": "agent_2",
        "sentiment": "Neutral",
        "knowledge_source": [
          "FS1"
        ],
        "turn_rating": "Good"
      },
      {
        "message": "Nice.  Stephen Fry read all 7 Harry Potter audio books for the UK editions. I don't know who he is.",
        "agent": "agent_1",
        "sentiment": "Curious to dive deeper",
        "knowledge_source": [
          "FS1"
        ],
        "turn_rating": "Good"
      },
      {
        "message": "I have not listened to the books, so I don't either. Hard to believe Rowling was turned down by 122 publishers.",
        "agent": "agent_2",
        "sentiment": "Surprised",
        "knowledge_source": [
          "FS1"
        ],
        "turn_rating": "Good"
      },
      {
        "message": "That's incredible!  Harry Potter was born on July 31st, 1980 and the entire series takes place throughout the 90s.  I didn't know that.",
        "agent": "agent_1",
        "sentiment": "Happy",
        "knowledge_source": [
          "FS1"
        ],
        "turn_rating": "Good"
      },
      {
        "message": "I am surprised to hear this too. It was the most banned book so far in the 21st Century.",
        "agent": "agent_2",
        "sentiment": "Surprised",
        "knowledge_source": [
          "FS1"
        ],
        "turn_rating": "Good"
      },
      {
        "message": "Wow!  Harry Potter books were translated from British to American English.",
        "agent": "agent_1",
        "sentiment": "Happy",
        "knowledge_source": [
          "FS1"
        ],
        "turn_rating": "Good"
      },
      {
        "message": "No wonder it has become so popular in the US. The books have sold more than 500 million copies worldwide.",
        "agent": "agent_2",
        "sentiment": "Surprised",
        "knowledge_source": [
          "FS1"
        ],
        "turn_rating": "Good"
      },
      {
        "message": "That's incredible!  Robin Williams wanted to play Hagrid in the Harry Potter movies, but was turned down because J.K. Rowling and director Chris Columbus only wanted British and Irish actors.",
        "agent": "agent_1",
        "sentiment": "Happy",
        "knowledge_source": [
          "FS3"
        ],
        "turn_rating": "Good"
      },
      {
        "message": "Oh, I've never heard that. That is pretty surprising. Almost as surprising as Rowling being the first billionaire to fall off the Forbes billionaire list because of charitable giving.",
        "agent": "agent_2",
        "sentiment": "Surprised",
        "knowledge_source": [
          "FS3"
        ],
        "turn_rating": "Good"
      },
      {
        "message": "Wow.  I would say kudos to her for doing that.  J.K. Rowling was asked to use her initials instead of her full name because her publishers were worried that boys wouldn't want to read a book written by a woman.  That sounds so absurd to me.",
        "agent": "agent_1",
        "sentiment": "Happy",
        "knowledge_source": [
          "FS3"
        ],
        "turn_rating": "Excellent"
      },
      {
        "message": "I feel the same way. That is absurd that she was asked to do that. I've been to Universal and seen a bit of the HP attraction. Rowling can go there and tell them to change anything incorrect.",
        "agent": "agent_2",
        "sentiment": "Surprised",
        "knowledge_source": [
          "FS3"
        ],
        "turn_rating": "Good"
      },
      {
        "message": "That's interesting!  Do you like snakes at all?  I'm afraid I don't like them. lol",
        "agent": "agent_1",
        "sentiment": "Curious to dive deeper",
        "knowledge_source": [
          "FS2"
        ],
        "turn_rating": "Good"
      },
      {
        "message": "No way! They are creepy! I guess I'd have to move to New Zealand to get away from them as there's no snakes there.",
        "agent": "agent_2",
        "sentiment": "Fearful",
        "knowledge_source": [
          "FS2"
        ],
        "turn_rating": "Good"
      },
      {
        "message": "I'll be joining you!  Crocodiles are more closely related to birds than they are to snakes and lizards.  Odd fact.",
        "agent": "agent_1",
        "sentiment": "Happy",
        "knowledge_source": [
          "FS2"
        ],
        "turn_rating": "Good"
      },
      {
        "message": "google bought youtube for 1.65 billion ",
        "agent": "agent_2",
        "sentiment": "Neutral",
        "knowledge_source": [
          "FS2"
        ],
        "turn_rating": "Good"
      },
      {
        "message": "Interesting.  There is a genus of flying snakes that can launch themselves at prey.  Yikes!",
        "agent": "agent_1",
        "sentiment": "Happy",
        "knowledge_source": [
          "FS2"
        ],
        "turn_rating": "Good"
      },
      {
        "message": "Well I hope they don't live around me! It's funny that there are lizards without but they're not snakes.",
        "agent": "agent_2",
        "sentiment": "Surprised",
        "knowledge_source": [
          "FS2"
        ],
        "turn_rating": "Good"
      },
      {
        "message": "I will pass on those as well.  lol  it's been fun chatting!",
        "agent": "agent_1",
        "sentiment": "Happy",
        "knowledge_source": [
          "FS2"
        ],
        "turn_rating": "Excellent"
      },
      {
        "message": "Thank you! It's been nice chatting with you too.",
        "agent": "agent_2",
        "sentiment": "Happy",
        "knowledge_source": [
          "Personal Knowledge"
        ],
        "turn_rating": "Good"
      },
      {
        "message": "Have a great night!",
        "agent": "agent_1",
        "sentiment": "Happy",
        "knowledge_source": [
          "FS2"
        ],
        "turn_rating": "Excellent"
      }
    ],
    "conversation_rating": {
      "agent_1": "Excellent",
      "agent_2": "Good"
    }
  },
  "t_07c1562a-2637-424d-848e-162558285939": {
    "article_url": "https://www.washingtonpost.com/news/global-opinions/wp/2018/02/14/the-saga-of-barnaby-joyce-shows-why-australias-politics-are-about-to-get-a-lot-more-american/",
    "config": "D",
    "content": [
      {
        "message": "Did you know Johnny Depp directed the 1997 film Brave? ",
        "agent": "agent_1",
        "sentiment": "Curious to dive deeper",
        "knowledge_source": [
          "FS3"
        ],
        "turn_rating": "Passable"
      },
      {
        "message": "He's one of those multi-talented people. I still remember seeing him in Edward Scissorhands, but I didn't realize he only said 196 words in the whole movie",
        "agent": "agent_2",
        "sentiment": "Surprised",
        "knowledge_source": [
          "FS3"
        ],
        "turn_rating": "Excellent"
      },
      {
        "message": "Yeah, that was a good movie, I didn't know he spoke so little in the film. ",
        "agent": "agent_1",
        "sentiment": "Surprised",
        "knowledge_source": [
          "FS3"
        ],
        "turn_rating": "Passable"
      },
      {
        "message": "I guess that shows how well his acting was in itself. I also liked him in the 2005 remake of Willy Wonka, but Gene Wilder refused to watch the movie because he didn't want to be disappointed",
        "agent": "agent_2",
        "sentiment": "Surprised",
        "knowledge_source": [
          "FS3"
        ],
        "turn_rating": "Excellent"
      },
      {
        "message": "Interesting. Did you know there are no Walmarts in NYC? ",
        "agent": "agent_1",
        "sentiment": "Surprised",
        "knowledge_source": [
          "FS2"
        ],
        "turn_rating": "Passable"
      },
      {
        "message": "That's not surprising. I wonder if that's due more to space or to population. I wouldn't be surprised if it had to do with politics",
        "agent": "agent_2",
        "sentiment": "Curious to dive deeper",
        "knowledge_source": [
          "FS2"
        ],
        "turn_rating": "Excellent"
      },
      {
        "message": "I think it was because the unions don't want them there. ",
        "agent": "agent_1",
        "sentiment": "Curious to dive deeper",
        "knowledge_source": [
          "FS2"
        ],
        "turn_rating": "Passable"
      },
      {
        "message": "I can see that. Chicago's nickname as the \"windy city\" is thought to be about the wind but is based more on the politicians",
        "agent": "agent_2",
        "sentiment": "Surprised",
        "knowledge_source": [
          "FS2"
        ],
        "turn_rating": "Excellent"
      },
      {
        "message": "I'm not surprised. Politicans in Kentucky have to swear an oath that they've never participated in a duel. ",
        "agent": "agent_1",
        "sentiment": "Curious to dive deeper",
        "knowledge_source": [
          "FS2"
        ],
        "turn_rating": "Passable"
      },
      {
        "message": "That probably originated decades ago, but I guess it can still be relevant. During the Middle Ages when Venice was successful, many thought their politicians were chosen by lottery",
        "agent": "agent_2",
        "sentiment": "Neutral",
        "knowledge_source": [
          "FS2"
        ],
        "turn_rating": "Excellent"
      },
      {
        "message": "I can believe that. Did you know that when you turn 100 in Japan the PM sends you a silver cup. ",
        "agent": "agent_1",
        "sentiment": "Curious to dive deeper",
        "knowledge_source": [
          "FS1"
        ],
        "turn_rating": "Passable"
      },
      {
        "message": "Nowadays, people live so long that that venture could get expensive. No wonder they're looking into cheaper cups",
        "agent": "agent_2",
        "sentiment": "Surprised",
        "knowledge_source": [
          "FS1"
        ],
        "turn_rating": "Excellent"
      },
      {
        "message": "LOL, I'm not sure. But apparently the PM position doesn't even exist in  Australia's constitution.",
        "agent": "agent_1",
        "sentiment": "Curious to dive deeper",
        "knowledge_source": [
          "FS1"
        ],
        "turn_rating": "Passable"
      },
      {
        "message": "Which is strange since they were owned by England. I guess that's where the custom comes from",
        "agent": "agent_2",
        "sentiment": "Curious to dive deeper",
        "knowledge_source": [
          "FS1"
        ],
        "turn_rating": "Excellent"
      },
      {
        "message": "Yeah, apparently it is just a custom. ",
        "agent": "agent_1",
        "sentiment": "Curious to dive deeper",
        "knowledge_source": [
          "FS1"
        ],
        "turn_rating": "Passable"
      },
      {
        "message": "A radio station pretended to be Canadian PM Jean Chretien and pranked the Queen of England. Hopefully she had a good sense of humor about that",
        "agent": "agent_2",
        "sentiment": "Curious to dive deeper",
        "knowledge_source": [
          "FS1"
        ],
        "turn_rating": "Excellent"
      },
      {
        "message": "This is hilarious. I'm sure she didn't take a good liking to that. ",
        "agent": "agent_1",
        "sentiment": "Curious to dive deeper",
        "knowledge_source": [
          "FS1"
        ],
        "turn_rating": "Passable"
      },
      {
        "message": "I guess we may never know. the PM of the UK during WWI is the great-grandfather of the actress Helena Bonham Carter. She was in the Harry Potter movies",
        "agent": "agent_2",
        "sentiment": "Neutral",
        "knowledge_source": [
          "FS1"
        ],
        "turn_rating": "Excellent"
      },
      {
        "message": "Interesting. I never saw them. Did you? ",
        "agent": "agent_1",
        "sentiment": "Curious to dive deeper",
        "knowledge_source": [
          "FS1"
        ],
        "turn_rating": "Passable"
      },
      {
        "message": "No, I haven't. Maybe one day. I would watch a movie about Dr. Seuss that Johnny Depp is producing. He may even be starring in it",
        "agent": "agent_2",
        "sentiment": "Neutral",
        "knowledge_source": [
          "FS3"
        ],
        "turn_rating": "Excellent"
      },
      {
        "message": "Yeah, I probably would too. I used to read Dr. Seuss when I was younger. ",
        "agent": "agent_1",
        "sentiment": "Curious to dive deeper",
        "knowledge_source": [
          "FS3"
        ],
        "turn_rating": "Passable"
      },
      {
        "message": "And he's a good enough actor to possibly do the roll well. No wonder he has so many awards",
        "agent": "agent_2",
        "sentiment": "Neutral",
        "knowledge_source": [
          "FS3"
        ],
        "turn_rating": "Excellent"
      }
    ],
    "conversation_rating": {
      "agent_1": "Passable",
      "agent_2": "Excellent"
    }
  },
  "t_df181214-cdd8-4e54-b74d-746ae7116743": {
    "article_url": "https://www.washingtonpost.com/news/global-opinions/wp/2018/02/14/the-saga-of-barnaby-joyce-shows-why-australias-politics-are-about-to-get-a-lot-more-american/",
    "config": "A",
    "content": [
      {
        "message": "Hello - how are you doing today?",
        "agent": "agent_1",
        "sentiment": "Curious to dive deeper",
        "knowledge_source": [
          "Personal Knowledge"
        ],
        "turn_rating": "Good"
      },
      {
        "message": "Hello, I am doing good. How are you?  What do you think of countries having prime ministers?",
        "agent": "agent_2",
        "sentiment": "Neutral",
        "knowledge_source": [
          "FS1"
        ],
        "turn_rating": "Excellent"
      },
      {
        "message": "I'm doing good thanks for asking. I think it's different. What about you?",
        "agent": "agent_1",
        "sentiment": "Curious to dive deeper",
        "knowledge_source": [
          "FS1"
        ],
        "turn_rating": "Good"
      },
      {
        "message": "It is different, I agree.  I am not sure how much power they have.  It seems like they can do a little more than a president can but I am not certain.",
        "agent": "agent_2",
        "sentiment": "Neutral",
        "knowledge_source": [
          "FS1"
        ],
        "turn_rating": "Excellent"
      },
      {
        "message": "I saw the president of the UK has a cat with a government title of chief mouser.",
        "agent": "agent_1",
        "sentiment": "Surprised",
        "knowledge_source": [
          "FS1"
        ],
        "turn_rating": "Good"
      },
      {
        "message": "Lol! Well, I can they can do a bit more if they can give title's to their pets!  ",
        "agent": "agent_2",
        "sentiment": "Neutral",
        "knowledge_source": [
          "FS1"
        ],
        "turn_rating": "Excellent"
      },
      {
        "message": "I agree lol. The PM position of Australia isn't in the constitution and is only a custom. ",
        "agent": "agent_1",
        "sentiment": "Surprised",
        "knowledge_source": [
          "FS1"
        ],
        "turn_rating": "Good"
      },
      {
        "message": "That could be scary for the prime minister.  At any time the public could decide they no longer like the custom.  In Canada however, the prime minister serves as long as the queen wants.",
        "agent": "agent_2",
        "sentiment": "Neutral",
        "knowledge_source": [
          "FS1"
        ],
        "turn_rating": "Excellent"
      },
      {
        "message": "That would be scary. When you turn 100 in Japan, the PM sends you a silver cup to celebrate.",
        "agent": "agent_1",
        "sentiment": "Surprised",
        "knowledge_source": [
          "FS1"
        ],
        "turn_rating": "Good"
      },
      {
        "message": "Do a lot of people turn a 100 in Japan?",
        "agent": "agent_2",
        "sentiment": "Neutral",
        "knowledge_source": [
          "FS1"
        ],
        "turn_rating": "Excellent"
      },
      {
        "message": "Apparently they do. They will need to start making cheaper silver cups lol.",
        "agent": "agent_1",
        "sentiment": "Surprised",
        "knowledge_source": [
          "FS1"
        ],
        "turn_rating": "Good"
      },
      {
        "message": "Hahaha!  Hey, check this out.  In Bulgaria their monarch died at age 49 during ww2 so his 6 year old son became leader.  For obvious reasons the people voted to end the monarchy soon after this and start a democracy.  Flash forward 58 years and the now 64 year old previous ruler ran for prime minister and them people voted him in!",
        "agent": "agent_2",
        "sentiment": "Neutral",
        "knowledge_source": [
          "FS1"
        ],
        "turn_rating": "Excellent"
      },
      {
        "message": "LOL! Did you know politicians in Kentucky must swear an oath that they've never participated in a duel before taking office?",
        "agent": "agent_1",
        "sentiment": "Surprised",
        "knowledge_source": [
          "FS2"
        ],
        "turn_rating": "Good"
      },
      {
        "message": "No I didn't! Even in this day and age they still have to do that?",
        "agent": "agent_2",
        "sentiment": "Neutral",
        "knowledge_source": [
          "FS2"
        ],
        "turn_rating": "Excellent"
      },
      {
        "message": "I guess so lol. Do you like Johnny Depp? ",
        "agent": "agent_1",
        "sentiment": "Curious to dive deeper",
        "knowledge_source": [
          "FS3"
        ],
        "turn_rating": "Good"
      },
      {
        "message": "I do like him.  I think he sometimes comes across as strange but on the flip side he is actually nice.  He takes his jack sparrow costume with him wherever he goes so he can visit kids in children's hospitals dressed in character.",
        "agent": "agent_2",
        "sentiment": "Neutral",
        "knowledge_source": [
          "FS3"
        ],
        "turn_rating": "Excellent"
      },
      {
        "message": "He's definitely strange, but a very good actor. He directed The Brave in 1997.",
        "agent": "agent_1",
        "sentiment": "Surprised",
        "knowledge_source": [
          "FS3"
        ],
        "turn_rating": "Good"
      },
      {
        "message": "I don't remember that movie.  Was it good?",
        "agent": "agent_2",
        "sentiment": "Neutral",
        "knowledge_source": [
          "FS3"
        ],
        "turn_rating": "Excellent"
      },
      {
        "message": "I've never seen it either. Johnny Depp only said 196 words in Edward Scissorhands.",
        "agent": "agent_1",
        "sentiment": "Surprised",
        "knowledge_source": [
          "FS3"
        ],
        "turn_rating": "Good"
      },
      {
        "message": "I did see that one and I liked it.  Did you know that he's related to Queen Elizabeth?",
        "agent": "agent_2",
        "sentiment": "Neutral",
        "knowledge_source": [
          "FS3"
        ],
        "turn_rating": "Excellent"
      },
      {
        "message": "It was great talking to you!",
        "agent": "agent_1",
        "sentiment": "Happy",
        "knowledge_source": [
          "Personal Knowledge"
        ],
        "turn_rating": "Good"
      }
    ],
    "conversation_rating": {
      "agent_1": "Good",
      "agent_2": "Excellent"
    }
  },
  "t_4f709896-93de-4ad4-a68d-8a363e5e2228": {
    "article_url": "https://www.washingtonpost.com/news/global-opinions/wp/2018/02/14/the-saga-of-barnaby-joyce-shows-why-australias-politics-are-about-to-get-a-lot-more-american/",
    "config": "B",
    "content": [
      {
        "message": "Hello there, did you know that Barnaby Joyce was the deputy prime minister of Australia?",
        "agent": "agent_1",
        "sentiment": "Happy",
        "knowledge_source": [
          "AS1"
        ],
        "turn_rating": "Excellent"
      },
      {
        "message": "No, but I do like Australia, from what I've heard about it. Is Barnaby Joyce in the news lately?",
        "agent": "agent_2",
        "sentiment": "Curious to dive deeper",
        "knowledge_source": [
          "Personal Knowledge"
        ],
        "turn_rating": "Good"
      },
      {
        "message": "In fact yes, he has been featured in many news articles regarding scandals that he has had.",
        "agent": "agent_1",
        "sentiment": "Disgusted",
        "knowledge_source": [
          "AS1"
        ],
        "turn_rating": "Excellent"
      },
      {
        "message": "I guess he's not the lowest key Prime Minister you could get. I guess many politicians get in the news for unflattering circumstances now and then.",
        "agent": "agent_2",
        "sentiment": "Curious to dive deeper",
        "knowledge_source": [
          "Personal Knowledge"
        ],
        "turn_rating": "Excellent"
      },
      {
        "message": "I agree, although some other politicians have had it worse. Bob Hawke had many affairs, for example",
        "agent": "agent_1",
        "sentiment": "Angry",
        "knowledge_source": [
          "AS2"
        ],
        "turn_rating": "Excellent"
      },
      {
        "message": "They're almost as flamboyant as Johnny Depp in those pirate movies.",
        "agent": "agent_2",
        "sentiment": "Neutral",
        "knowledge_source": [
          "FS3",
          "Personal Knowledge"
        ],
        "turn_rating": "Passable"
      },
      {
        "message": "Yep. Ben Clifly would fall under the same category",
        "agent": "agent_1",
        "sentiment": "Curious to dive deeper",
        "knowledge_source": [
          "AS2"
        ],
        "turn_rating": "Excellent"
      },
      {
        "message": "That's the first news I've heard of the prime minister of Australia. I've heard that in the UK there is a cat that lives in the Prime Minister's residence with chief mouser as his title, though!",
        "agent": "agent_2",
        "sentiment": "Curious to dive deeper",
        "knowledge_source": [
          "FS1",
          "Personal Knowledge"
        ],
        "turn_rating": "Excellent"
      },
      {
        "message": "Really! I wish I could attain a title that easily",
        "agent": "agent_1",
        "sentiment": "Happy",
        "knowledge_source": [
          "Personal Knowledge"
        ],
        "turn_rating": "Passable"
      },
      {
        "message": "Japan also has a Prime Minister. When you turn one hundred years old he sends you a silver cup.",
        "agent": "agent_2",
        "sentiment": "Curious to dive deeper",
        "knowledge_source": [
          "FS1",
          "Personal Knowledge"
        ],
        "turn_rating": "Good"
      },
      {
        "message": "I do not think that he has sent that many silver cups then. In my opinion, Prime ministers are superior to presidents. ",
        "agent": "agent_1",
        "sentiment": "Curious to dive deeper",
        "knowledge_source": [
          "AS4"
        ],
        "turn_rating": "Excellent"
      },
      {
        "message": "Yes, politicians can be strange. They've outlawed Walmarts in New York City.",
        "agent": "agent_2",
        "sentiment": "Neutral",
        "knowledge_source": [
          "FS2",
          "Personal Knowledge"
        ],
        "turn_rating": "Excellent"
      },
      {
        "message": "They also split up simple oil after it became too big of a company. Do you think Trump is doing a good job governing America?",
        "agent": "agent_1",
        "sentiment": "Happy",
        "knowledge_source": [
          "Personal Knowledge"
        ],
        "turn_rating": "Good"
      },
      {
        "message": "I heard he's made more jobs and housing, but other than that, no. He's on social media too much.",
        "agent": "agent_2",
        "sentiment": "Disgusted",
        "knowledge_source": [
          "Personal Knowledge"
        ],
        "turn_rating": "Excellent"
      },
      {
        "message": "In my opinion, the Government shutdown was his fault. Speaking of politicians, did you know that Venice was successful due to its governing system?",
        "agent": "agent_1",
        "sentiment": "Surprised",
        "knowledge_source": [
          "FS2"
        ],
        "turn_rating": "Excellent"
      },
      {
        "message": "No, how did that work? I heard in Kentucky the politicians must swear by oath that they've never been in a duel, though.",
        "agent": "agent_2",
        "sentiment": "Curious to dive deeper",
        "knowledge_source": [
          "FS2",
          "Personal Knowledge"
        ],
        "turn_rating": "Good"
      },
      {
        "message": "Really? I have also heard that President James Buchanan had a boyfriend. His boyfriend was referred as ' his better half'",
        "agent": "agent_1",
        "sentiment": "Curious to dive deeper",
        "knowledge_source": [
          "FS2"
        ],
        "turn_rating": "Excellent"
      },
      {
        "message": "That's amazing! I heard Queen Elizabeth II was once successfully prank called by a radio station pretending to be Prime Minister of Canada Jean Chretien.",
        "agent": "agent_2",
        "sentiment": "Surprised",
        "knowledge_source": [
          "FS1",
          "Personal Knowledge"
        ],
        "turn_rating": "Excellent"
      },
      {
        "message": "That is a pretty good prank. I just wanted to point out that Johnny Depp directed the 1997 film ' the brave' I really enjoyed that film",
        "agent": "agent_1",
        "sentiment": "Surprised",
        "knowledge_source": [
          "FS3"
        ],
        "turn_rating": "Excellent"
      },
      {
        "message": "Yes, I've seen that! Johnny Depp is in a lot of movies I like! I wonder if he will ever be like Arnie and become an actor turned politician?",
        "agent": "agent_2",
        "sentiment": "Curious to dive deeper",
        "knowledge_source": [
          "FS3",
          "Personal Knowledge"
        ],
        "turn_rating": "Passable"
      },
      {
        "message": "I wonder. Johnny Depp only said 196 words in edward scissorhands. I find that quite fascinating.",
        "agent": "agent_1",
        "sentiment": "Curious to dive deeper",
        "knowledge_source": [
          "FS3"
        ],
        "turn_rating": "Excellent"
      },
      {
        "message": "That is pretty cool! I don't remember him saying much. I can't wait for the upcoming Dr. Seuss movie he's going to be making!",
        "agent": "agent_2",
        "sentiment": "Happy",
        "knowledge_source": [
          "FS3",
          "Personal Knowledge"
        ],
        "turn_rating": "Excellent"
      }
    ],
    "conversation_rating": {
      "agent_1": "Excellent",
      "agent_2": "Excellent"
    }
  },
  "t_89890358-a05c-495f-9962-6ee12bcb481d": {
    "article_url": "https://www.washingtonpost.com/news/global-opinions/wp/2018/02/14/the-saga-of-barnaby-joyce-shows-why-australias-politics-are-about-to-get-a-lot-more-american/",
    "config": "D",
    "content": [
      {
        "message": "Do you follow politics much?",
        "agent": "agent_1",
        "sentiment": "Curious to dive deeper",
        "knowledge_source": [
          "FS2"
        ],
        "turn_rating": "Good"
      },
      {
        "message": "Yes, A Prime minister is the head of the state and executive branch of the government. He is the head of all states.",
        "agent": "agent_2",
        "sentiment": "Curious to dive deeper",
        "knowledge_source": [
          "FS1"
        ],
        "turn_rating": "Not Good"
      },
      {
        "message": "Do you live in a country that has a prime minister?",
        "agent": "agent_1",
        "sentiment": "Curious to dive deeper",
        "knowledge_source": [
          "FS1",
          "FS2"
        ],
        "turn_rating": "Passable"
      },
      {
        "message": "He gives advice to the council of ministers whenever they need it. He plan the schemes for the welfare of the nation and people.",
        "agent": "agent_2",
        "sentiment": "Curious to dive deeper",
        "knowledge_source": [
          "FS1"
        ],
        "turn_rating": "Poor"
      },
      {
        "message": "That's very interesting. Is there a prime minister of your country?",
        "agent": "agent_1",
        "sentiment": "Neutral",
        "knowledge_source": [
          "FS1"
        ],
        "turn_rating": "Passable"
      },
      {
        "message": "Do you live in a country has prime minister ?",
        "agent": "agent_2",
        "sentiment": "Curious to dive deeper",
        "knowledge_source": [
          "FS1"
        ],
        "turn_rating": "Not Good"
      },
      {
        "message": "No, my country has a president. What about yours?",
        "agent": "agent_1",
        "sentiment": "Curious to dive deeper",
        "knowledge_source": [
          "FS1",
          "FS2"
        ],
        "turn_rating": "Good"
      },
      {
        "message": "My country has a president.",
        "agent": "agent_2",
        "sentiment": "Curious to dive deeper",
        "knowledge_source": [
          "Personal Knowledge"
        ],
        "turn_rating": "Passable"
      },
      {
        "message": "My country has one too. I read about politics and the president in my country a lot. Do you read about the politics of your country?",
        "agent": "agent_1",
        "sentiment": "Curious to dive deeper",
        "knowledge_source": [
          "FS2"
        ],
        "turn_rating": "Good"
      },
      {
        "message": "Yes, the president has executive power in day to day life. He creates welfare schemes for the nation and people.",
        "agent": "agent_2",
        "sentiment": "Happy",
        "knowledge_source": [
          "FS2"
        ],
        "turn_rating": "Good"
      },
      {
        "message": "That's great! It sounds like your President has a good plan for the country. Does he have people in the government to help him?",
        "agent": "agent_1",
        "sentiment": "Curious to dive deeper",
        "knowledge_source": [
          "FS2"
        ],
        "turn_rating": "Good"
      },
      {
        "message": "Surely. Before taking any decision he surely has meetings with experts and the opposition party leader to ask their opinions.",
        "agent": "agent_2",
        "sentiment": "Happy",
        "knowledge_source": [
          "FS2"
        ],
        "turn_rating": "Good"
      },
      {
        "message": "You are right. In politics, it is best when both parties talk to each other and agree. Does your country's government agree a lot, or argue a lot?",
        "agent": "agent_1",
        "sentiment": "Curious to dive deeper",
        "knowledge_source": [
          "FS2"
        ],
        "turn_rating": "Good"
      },
      {
        "message": "It is the President's duty to explain the current situation to the opposition party members. Only then will he take the necessary steps.",
        "agent": "agent_2",
        "sentiment": "Happy",
        "knowledge_source": [
          "FS2"
        ],
        "turn_rating": "Good"
      },
      {
        "message": "Your President sounds like a strong leader. There is a lot of arguing in politics with my country's President.",
        "agent": "agent_1",
        "sentiment": "Neutral",
        "knowledge_source": [
          "FS2"
        ],
        "turn_rating": "Good"
      },
      {
        "message": "The President thinks only of the welfare of the nation and the people. People are confident in his ability to govern.",
        "agent": "agent_2",
        "sentiment": "Curious to dive deeper",
        "knowledge_source": [
          "FS2"
        ],
        "turn_rating": "Good"
      },
      {
        "message": "The President sounds like a very good man who thinks of his people, not just himself. He is an inspiring politician.",
        "agent": "agent_1",
        "sentiment": "Neutral",
        "knowledge_source": [
          "FS2"
        ],
        "turn_rating": "Good"
      },
      {
        "message": "In democratic countries, politicians seek the positions in the government through elections.",
        "agent": "agent_2",
        "sentiment": "Happy",
        "knowledge_source": [
          "FS2"
        ],
        "turn_rating": "Not Good"
      },
      {
        "message": "Democratic elections give the people a chance to choose who they want leading them. Do you live in a democratic country?",
        "agent": "agent_1",
        "sentiment": "Curious to dive deeper",
        "knowledge_source": [
          "FS2"
        ],
        "turn_rating": "Good"
      },
      {
        "message": "Yes, the government is for the people. People enjoy real power by casting their vote. Politicians can canvas the people to seek their vote.",
        "agent": "agent_2",
        "sentiment": "Happy",
        "knowledge_source": [
          "FS2"
        ],
        "turn_rating": "Good"
      },
      {
        "message": "I am glad to hear you live in a country with a good President and a good government. Voting for politicians is a good way to say what you think. It was good talking to you.",
        "agent": "agent_1",
        "sentiment": "Happy",
        "knowledge_source": [
          "FS2"
        ],
        "turn_rating": "Excellent"
      }
    ],
    "conversation_rating": {
      "agent_1": "Excellent",
      "agent_2": "Passable"
    }
  },
  "t_4a664a3e-6bf7-44a5-b5f4-da26c494775d": {
    "article_url": "https://www.washingtonpost.com/news/reliable-source/wp/2018/07/23/mission-impossible-fallout-premiere-brings-hollywoods-effervescent-energy-and-tom-cruise-to-d-c/",
    "config": "D",
    "content": [
      {
        "message": "Mission Impossible is a great movie I really like it",
        "agent": "agent_1",
        "sentiment": "Curious to dive deeper",
        "knowledge_source": [
          "AS1"
        ],
        "turn_rating": "Good"
      },
      {
        "message": "I actually haven't seen any of them, but one of my friends really liked Fallout",
        "agent": "agent_2",
        "sentiment": "Neutral",
        "knowledge_source": [
          "AS1",
          "Personal Knowledge"
        ],
        "turn_rating": "Good"
      },
      {
        "message": "I thought it was good, Tom Cruise is a great actor, he makes the franchise come to life",
        "agent": "agent_1",
        "sentiment": "Curious to dive deeper",
        "knowledge_source": [
          "AS1"
        ],
        "turn_rating": "Good"
      },
      {
        "message": "Have you seen him in The Last Samurai? He spent two years learning swordplay and Japanese for that role",
        "agent": "agent_2",
        "sentiment": "Curious to dive deeper",
        "knowledge_source": [
          "FS1"
        ],
        "turn_rating": "Good"
      },
      {
        "message": "I thought that was a great movie as well and really? Looks like he takes his roles in movies real serious. I guess that's why he earns that much money.",
        "agent": "agent_1",
        "sentiment": "Curious to dive deeper",
        "knowledge_source": [
          "FS1"
        ],
        "turn_rating": "Good"
      },
      {
        "message": "That's probably why he does his roles so well. The term \"The Last Samurai\" is actually a plural reference to a clan though, not just one character",
        "agent": "agent_2",
        "sentiment": "Neutral",
        "knowledge_source": [
          "FS1"
        ],
        "turn_rating": "Good"
      },
      {
        "message": "Yeah that makes sense, did you heard about the $10 million bunker he has?",
        "agent": "agent_1",
        "sentiment": "Curious to dive deeper",
        "knowledge_source": [
          "FS1"
        ],
        "turn_rating": "Good"
      },
      {
        "message": "The one he bought to protect himself from aliens?",
        "agent": "agent_2",
        "sentiment": "Curious to dive deeper",
        "knowledge_source": [
          "FS1"
        ],
        "turn_rating": "Good"
      },
      {
        "message": "Yeah the same one, expensive but it must be alien proof ",
        "agent": "agent_1",
        "sentiment": "Curious to dive deeper",
        "knowledge_source": [
          "FS1"
        ],
        "turn_rating": "Good"
      },
      {
        "message": "He must have the money despite the fact that Seinfeld has a higher net worth",
        "agent": "agent_2",
        "sentiment": "Neutral",
        "knowledge_source": [
          "FS1"
        ],
        "turn_rating": "Good"
      },
      {
        "message": "He does? Well Tom Cruise will eventually come on top, he has a lot more movies planned in the future. I don't know about Seinfeld.",
        "agent": "agent_1",
        "sentiment": "Curious to dive deeper",
        "knowledge_source": [
          "FS1"
        ],
        "turn_rating": "Good"
      },
      {
        "message": "What's interesting is that Tom Cruise is actually the fourth generation in his family with that name",
        "agent": "agent_2",
        "sentiment": "Neutral",
        "knowledge_source": [
          "FS1"
        ],
        "turn_rating": "Good"
      },
      {
        "message": "He is? I wonder if there are any other actors as well, ",
        "agent": "agent_1",
        "sentiment": "Curious to dive deeper",
        "knowledge_source": [
          "FS1"
        ],
        "turn_rating": "Good"
      },
      {
        "message": "Probably a few. The guy who invented the hover board is named Tom Kruse, and Tom Cruise actually threatened him for using the name",
        "agent": "agent_2",
        "sentiment": "Neutral",
        "knowledge_source": [
          "FS1"
        ],
        "turn_rating": "Good"
      },
      {
        "message": "Well it is also his name lol, that is kind of funny and could get a lot of people confused",
        "agent": "agent_1",
        "sentiment": "Curious to dive deeper",
        "knowledge_source": [
          "FS1"
        ],
        "turn_rating": "Good"
      },
      {
        "message": "Did you ever hear about the guys who pulled off a heist similar to that in Mission Impossible?",
        "agent": "agent_2",
        "sentiment": "Curious to dive deeper",
        "knowledge_source": [
          "FS2"
        ],
        "turn_rating": "Good"
      },
      {
        "message": "No, did they have success? thats awesome, also really risky",
        "agent": "agent_1",
        "sentiment": "Curious to dive deeper",
        "knowledge_source": [
          "FS2"
        ],
        "turn_rating": "Good"
      },
      {
        "message": "They were successful. As successful as Mission Impossible II was for Tom Cruise since he made $75 million just for that movie",
        "agent": "agent_2",
        "sentiment": "Neutral",
        "knowledge_source": [
          "FS2"
        ],
        "turn_rating": "Good"
      },
      {
        "message": "Thats a lot of money, did you know he scaled the tallest building in the filming of Mission Impossible 4!",
        "agent": "agent_1",
        "sentiment": "Curious to dive deeper",
        "knowledge_source": [
          "FS2"
        ],
        "turn_rating": "Good"
      },
      {
        "message": "And when he did it, he wasn't wearing safety equipment!",
        "agent": "agent_2",
        "sentiment": "Surprised",
        "knowledge_source": [
          "FS2"
        ],
        "turn_rating": "Good"
      },
      {
        "message": "Wow and there's also the scene on the side of the airplane at 5,000 feet! That just gives me the creeps. I think I had enough of action for one day. It's been great chatting with you but I'm going to call it a night.",
        "agent": "agent_1",
        "sentiment": "Curious to dive deeper",
        "knowledge_source": [
          "FS2"
        ],
        "turn_rating": "Good"
      },
      {
        "message": "Have a good evening!",
        "agent": "agent_2",
        "sentiment": "Neutral",
        "knowledge_source": [
          "Personal Knowledge"
        ],
        "turn_rating": "Passable"
      }
    ],
    "conversation_rating": {
      "agent_1": "Good",
      "agent_2": "Good"
    }
  },
  "t_42d6968e-2bc3-494f-8168-7b7373c9e929": {
    "article_url": "https://www.washingtonpost.com/news/reliable-source/wp/2018/07/23/mission-impossible-fallout-premiere-brings-hollywoods-effervescent-energy-and-tom-cruise-to-d-c/",
    "config": "A",
    "content": [
      {
        "message": "Are you a fan of Tom Cruise? ",
        "agent": "agent_1",
        "sentiment": "Curious to dive deeper",
        "knowledge_source": [
          "FS1"
        ],
        "turn_rating": "Good"
      },
      {
        "message": "I do like some of his movies.",
        "agent": "agent_2",
        "sentiment": "Curious to dive deeper",
        "knowledge_source": [
          "FS1"
        ],
        "turn_rating": "Excellent"
      },
      {
        "message": "Did you know Seinfeld is worth more than Tom Cruise and Tom Hanks combined? ",
        "agent": "agent_1",
        "sentiment": "Curious to dive deeper",
        "knowledge_source": [
          "FS1"
        ],
        "turn_rating": "Good"
      },
      {
        "message": "I can believe that.  I first remember Cruise when I saw his movie Risky Business back in 1983.",
        "agent": "agent_2",
        "sentiment": "Happy",
        "knowledge_source": [
          "FS1"
        ],
        "turn_rating": "Excellent"
      },
      {
        "message": "Hahaha, I love that movie. I think it is one of his best. ",
        "agent": "agent_1",
        "sentiment": "Curious to dive deeper",
        "knowledge_source": [
          "FS1"
        ],
        "turn_rating": "Good"
      },
      {
        "message": "I loved it.  Then of course there came Top Gun and then Coctail in 1988.  That soundtrack was huge that summer, which was the summer before my senior high school year.",
        "agent": "agent_2",
        "sentiment": "Happy",
        "knowledge_source": [
          "FS1"
        ],
        "turn_rating": "Excellent"
      },
      {
        "message": "Cocktail was great too. It made me want to bartend. ",
        "agent": "agent_1",
        "sentiment": "Curious to dive deeper",
        "knowledge_source": [
          "FS1"
        ],
        "turn_rating": "Good"
      },
      {
        "message": "lol Yes me too!  Aladdin's face was based on Tom Cruise.  I never knew that. haha",
        "agent": "agent_2",
        "sentiment": "Happy",
        "knowledge_source": [
          "FS1"
        ],
        "turn_rating": "Excellent"
      },
      {
        "message": "I didn't know that. Well, apparently he has an underground bunker too. ",
        "agent": "agent_1",
        "sentiment": "Curious to dive deeper",
        "knowledge_source": [
          "FS1"
        ],
        "turn_rating": "Good"
      },
      {
        "message": "Oh wow.  Wonder what that's all about?  The municipal government of Paris passed a resolution to prohibit Tom Cruise from becoming an honorary citizen of the city.",
        "agent": "agent_2",
        "sentiment": "Happy",
        "knowledge_source": [
          "FS1"
        ],
        "turn_rating": "Excellent"
      },
      {
        "message": "Well apparently it is to hide from aliens. ",
        "agent": "agent_1",
        "sentiment": "Curious to dive deeper",
        "knowledge_source": [
          "FS1"
        ],
        "turn_rating": "Good"
      },
      {
        "message": "Oh boy lol  Tom hung off the side of an airplane that was soaring at 5,000 feet for the new Mission Impossible movie.",
        "agent": "agent_2",
        "sentiment": "Happy",
        "knowledge_source": [
          "FS2"
        ],
        "turn_rating": "Excellent"
      },
      {
        "message": "That is pretty cool. I heard about that. He likes to do his own stunts. ",
        "agent": "agent_1",
        "sentiment": "Curious to dive deeper",
        "knowledge_source": [
          "FS2"
        ],
        "turn_rating": "Good"
      },
      {
        "message": "Yes I've heard that too.  The Last Samurai is plural and refers to the last clan of Samurai and not just Tom Cruise's character in the movie.",
        "agent": "agent_2",
        "sentiment": "Happy",
        "knowledge_source": [
          "FS1"
        ],
        "turn_rating": "Excellent"
      },
      {
        "message": "Interesting. Did you see that movie? I saw it.",
        "agent": "agent_1",
        "sentiment": "Curious to dive deeper",
        "knowledge_source": [
          "FS1"
        ],
        "turn_rating": "Good"
      },
      {
        "message": "I actually haven't seen it.  Is it good?",
        "agent": "agent_2",
        "sentiment": "Curious to dive deeper",
        "knowledge_source": [
          "FS1"
        ],
        "turn_rating": "Excellent"
      },
      {
        "message": "It is only ok. I would recommend other movies over that any day. ",
        "agent": "agent_1",
        "sentiment": "Curious to dive deeper",
        "knowledge_source": [
          "FS1",
          "Personal Knowledge"
        ],
        "turn_rating": "Good"
      },
      {
        "message": "Ok lol  Did you know Mission Impossible was first a tv show?",
        "agent": "agent_2",
        "sentiment": "Curious to dive deeper",
        "knowledge_source": [
          "FS2"
        ],
        "turn_rating": "Excellent"
      },
      {
        "message": "Yeah, I did. The movie isn't bad either. Well, nice chatting with you!",
        "agent": "agent_1",
        "sentiment": "Curious to dive deeper",
        "knowledge_source": [
          "FS1"
        ],
        "turn_rating": "Good"
      },
      {
        "message": "Leonard Nimoy played a role in that tv show.  Nice chatting with you too!",
        "agent": "agent_2",
        "sentiment": "Happy",
        "knowledge_source": [
          "FS2"
        ],
        "turn_rating": "Excellent"
      },
      {
        "message": "Interesting! Take it easy!",
        "agent": "agent_1",
        "sentiment": "Curious to dive deeper",
        "knowledge_source": [
          "FS2",
          "Personal Knowledge"
        ],
        "turn_rating": "Good"
      }
    ],
    "conversation_rating": {
      "agent_1": "Good",
      "agent_2": "Excellent"
    }
  },
  "t_b51b035a-e692-444b-982b-cea9278633a5": {
    "article_url": "https://www.washingtonpost.com/goingoutguide/movies/the-disney-nutcracker-movie-is-like-alice-in-wonderland-meets-cirque-du-soleil/2018/10/31/b62d5dde-d7d2-11e8-83a2-d1c3da28d6b6_story.html",
    "config": "C",
    "content": [
      {
        "message": "Hi there, do you like Disney movies?",
        "agent": "agent_1",
        "sentiment": "Curious to dive deeper",
        "knowledge_source": [
          "FS1"
        ],
        "turn_rating": "Good"
      },
      {
        "message": "Hi, I love Disney movies!  I think Disney in general is great.  When you think about it being founded back in 1923 and it is still going strong, it's amazing.",
        "agent": "agent_2",
        "sentiment": "Neutral",
        "knowledge_source": [
          "FS1"
        ],
        "turn_rating": "Excellent"
      },
      {
        "message": "I know, they have become a dynasty. Do you know what the name of the character minnie mouse is. The real name?",
        "agent": "agent_1",
        "sentiment": "Curious to dive deeper",
        "knowledge_source": [
          "FS1"
        ],
        "turn_rating": "Good"
      },
      {
        "message": "I use to know it. I honestly can't think of it off the top of my head. What is it?",
        "agent": "agent_2",
        "sentiment": "Neutral",
        "knowledge_source": [
          "FS1"
        ],
        "turn_rating": "Excellent"
      },
      {
        "message": "It is Minerva Mouse, I like Minnie better",
        "agent": "agent_1",
        "sentiment": "Curious to dive deeper",
        "knowledge_source": [
          "FS1"
        ],
        "turn_rating": "Good"
      },
      {
        "message": "I do too. It goes better with Mickey.  Speaking of, did you know there's a whole thing about finding the hidden mickey mouse images in disney stuff?",
        "agent": "agent_2",
        "sentiment": "Neutral",
        "knowledge_source": [
          "FS1"
        ],
        "turn_rating": "Excellent"
      },
      {
        "message": "I did not but now I will be looking for that. Do you know how the name of wall-e came about?",
        "agent": "agent_1",
        "sentiment": "Curious to dive deeper",
        "knowledge_source": [
          "FS1"
        ],
        "turn_rating": "Good"
      },
      {
        "message": "Can't say that i do. Honestly, I've never thought about it. I just assumed it was because it's cute.",
        "agent": "agent_2",
        "sentiment": "Neutral",
        "knowledge_source": [
          "FS1"
        ],
        "turn_rating": "Excellent"
      },
      {
        "message": "It was in honor of Walter Elias DIsney apparently",
        "agent": "agent_1",
        "sentiment": "Curious to dive deeper",
        "knowledge_source": [
          "FS1"
        ],
        "turn_rating": "Good"
      },
      {
        "message": "That is really cool! Disney does such interesting stuff right there in plain sight of everyone but at the same time it's hidden if that makes sense.  Have you ever seen the movie Flubber?  I heard they actually consulted with Bill Nye about it.",
        "agent": "agent_2",
        "sentiment": "Neutral",
        "knowledge_source": [
          "FS1"
        ],
        "turn_rating": "Excellent"
      },
      {
        "message": "That is cool, Bill seems to be everywhere. And they rendered the Big Hero 6 with a 55000 core computer",
        "agent": "agent_1",
        "sentiment": "Curious to dive deeper",
        "knowledge_source": [
          "FS1"
        ],
        "turn_rating": "Good"
      },
      {
        "message": "Impressive!  Have you seen Beauty and the Beast?  I've seen the animated film but not the live action one with Emma Watson.",
        "agent": "agent_2",
        "sentiment": "Neutral",
        "knowledge_source": [
          "FS2"
        ],
        "turn_rating": "Excellent"
      },
      {
        "message": "I actually saw it and it was pretty well realized. In the Chinese version of the movie, Jackie CHan was the voice of the Beast",
        "agent": "agent_1",
        "sentiment": "Curious to dive deeper",
        "knowledge_source": [
          "FS2"
        ],
        "turn_rating": "Good"
      },
      {
        "message": "I love the theme song to it.  I heard that Celine Dion didn't really want to do it at first. i bet she is glad she did!",
        "agent": "agent_2",
        "sentiment": "Neutral",
        "knowledge_source": [
          "FS2"
        ],
        "turn_rating": "Excellent"
      },
      {
        "message": "I am sure she is. And the music was composed by the same man that did it for other movies such as Pocahontas, little mermaid and many others",
        "agent": "agent_1",
        "sentiment": "Curious to dive deeper",
        "knowledge_source": [
          "FS2"
        ],
        "turn_rating": "Good"
      },
      {
        "message": "Whoever that man is he is very talented. All of those movies had great songs!  Have you ever seen the tv series beauty and the beast?",
        "agent": "agent_2",
        "sentiment": "Neutral",
        "knowledge_source": [
          "FS2"
        ],
        "turn_rating": "Excellent"
      },
      {
        "message": "Yes, the one with Linda Hamilton and Ron Pearlman right?",
        "agent": "agent_1",
        "sentiment": "Curious to dive deeper",
        "knowledge_source": [
          "FS2"
        ],
        "turn_rating": "Good"
      },
      {
        "message": "That's the one! That was a good show!  But the live action movie I was talking about earlier is one of the most expensive movies ever made.",
        "agent": "agent_2",
        "sentiment": "Neutral",
        "knowledge_source": [
          "FS2"
        ],
        "turn_rating": "Excellent"
      },
      {
        "message": "Wow, I can see why though. I have heard animations can be very expensive. ",
        "agent": "agent_1",
        "sentiment": "Curious to dive deeper",
        "knowledge_source": [
          "FS2"
        ],
        "turn_rating": "Good"
      },
      {
        "message": "I've heard that too.  Hey, what do you think of Morgan Freeman?  I never knew until recently that he had been on the electric company back in the 70s!",
        "agent": "agent_2",
        "sentiment": "Neutral",
        "knowledge_source": [
          "FS3"
        ],
        "turn_rating": "Excellent"
      },
      {
        "message": "I did not know that either but I do like him as an actor. It was really nice chatting with you.",
        "agent": "agent_1",
        "sentiment": "Happy",
        "knowledge_source": [
          "Personal Knowledge"
        ],
        "turn_rating": "Good"
      }
    ],
    "conversation_rating": {
      "agent_1": "Good",
      "agent_2": "Excellent"
    }
  },
  "t_d99629f7-b5f8-403c-a329-a3c7e1263988": {
    "article_url": "https://www.washingtonpost.com/goingoutguide/movies/the-disney-nutcracker-movie-is-like-alice-in-wonderland-meets-cirque-du-soleil/2018/10/31/b62d5dde-d7d2-11e8-83a2-d1c3da28d6b6_story.html",
    "config": "A",
    "content": [
      {
        "message": "Hello, do you like Walt Disney?",
        "agent": "agent_1",
        "sentiment": "Curious to dive deeper",
        "knowledge_source": [
          "FS1"
        ],
        "turn_rating": "Good"
      },
      {
        "message": "I like Disney!  How about you!",
        "agent": "agent_2",
        "sentiment": "Happy",
        "knowledge_source": [
          "FS1"
        ],
        "turn_rating": "Excellent"
      },
      {
        "message": "I do as well. Did you know Minnie Mouse's name is short for Minerva Mouse?",
        "agent": "agent_1",
        "sentiment": "Surprised",
        "knowledge_source": [
          "FS1"
        ],
        "turn_rating": "Good"
      },
      {
        "message": "I never knew that!  The Disney channel only runs commericals that are for it's own shows and Disney products!",
        "agent": "agent_2",
        "sentiment": "Happy",
        "knowledge_source": [
          "FS1"
        ],
        "turn_rating": "Excellent"
      },
      {
        "message": "That's very cool. There is a subculture dedicated to finding hidden Mickey Mouse images throughout Disney things.",
        "agent": "agent_1",
        "sentiment": "Surprised",
        "knowledge_source": [
          "FS1"
        ],
        "turn_rating": "Good"
      },
      {
        "message": "Interesting!  Disney makes about $1,110 per second!  Wish I could do that!",
        "agent": "agent_2",
        "sentiment": "Happy",
        "knowledge_source": [
          "FS1"
        ],
        "turn_rating": "Excellent"
      },
      {
        "message": "Wow that's a lot of money! Disney's big hero 6 was rendered using a 55,000 core supercomputer.",
        "agent": "agent_1",
        "sentiment": "Surprised",
        "knowledge_source": [
          "FS1"
        ],
        "turn_rating": "Good"
      },
      {
        "message": "Sounds impressive!  Walt Disney and Salvador Dali collarborated on a short film called Destino in 1945.",
        "agent": "agent_2",
        "sentiment": "Happy",
        "knowledge_source": [
          "FS1"
        ],
        "turn_rating": "Excellent"
      },
      {
        "message": "That's very cool. Did you know Bill Nye was a science consultant for Disney's Flubber movie?",
        "agent": "agent_1",
        "sentiment": "Surprised",
        "knowledge_source": [
          "FS1"
        ],
        "turn_rating": "Good"
      },
      {
        "message": "I had no idea!  Interesting!  Walt Disney got fired from his job at a local newspaper for not being creative enough. lol",
        "agent": "agent_2",
        "sentiment": "Happy",
        "knowledge_source": [
          "FS1"
        ],
        "turn_rating": "Excellent"
      },
      {
        "message": "Interesting. I saw Pixar named Wall-E as a tip of the hat to Walt Disney.",
        "agent": "agent_1",
        "sentiment": "Surprised",
        "knowledge_source": [
          "FS1"
        ],
        "turn_rating": "Good"
      },
      {
        "message": "I had no idea!  Did you like Beauty and the Beast?",
        "agent": "agent_2",
        "sentiment": "Curious to dive deeper",
        "knowledge_source": [
          "FS2"
        ],
        "turn_rating": "Excellent"
      },
      {
        "message": "I did like it. What about you?",
        "agent": "agent_1",
        "sentiment": "Curious to dive deeper",
        "knowledge_source": [
          "FS2"
        ],
        "turn_rating": "Good"
      },
      {
        "message": "I did!  It grossed over $1.2 billion dollars worldwide!",
        "agent": "agent_2",
        "sentiment": "Happy",
        "knowledge_source": [
          "FS2"
        ],
        "turn_rating": "Excellent"
      },
      {
        "message": "Wow! Jackie Chan provided the speaking and singing voice of the beast in the Chinese version of Beauty and the Beast.",
        "agent": "agent_1",
        "sentiment": "Surprised",
        "knowledge_source": [
          "FS2"
        ],
        "turn_rating": "Good"
      },
      {
        "message": "Wow.  I never knoew that.  It had a budget of around $255 million, which made it one of the most expensive movies ever made.  Glad they recouped their money.",
        "agent": "agent_2",
        "sentiment": "Happy",
        "knowledge_source": [
          "FS2"
        ],
        "turn_rating": "Excellent"
      },
      {
        "message": "I agree. The boy from Jumanji was the voice of Chip.",
        "agent": "agent_1",
        "sentiment": "Surprised",
        "knowledge_source": [
          "FS2"
        ],
        "turn_rating": "Good"
      },
      {
        "message": "Interesting.  Beauty and the Beast was the first animated movie to be nominated in the best picture category at the Oscars.",
        "agent": "agent_2",
        "sentiment": "Happy",
        "knowledge_source": [
          "FS2"
        ],
        "turn_rating": "Excellent"
      },
      {
        "message": "That's pretty cool. I think Celine Dion sings the theme song for the movie.",
        "agent": "agent_1",
        "sentiment": "Surprised",
        "knowledge_source": [
          "FS2"
        ],
        "turn_rating": "Good"
      },
      {
        "message": "Yes!  I believe you are correct.  The triplets in the movie are named the Bimbette sisters.  That's your useless fact of the day.  lol",
        "agent": "agent_2",
        "sentiment": "Happy",
        "knowledge_source": [
          "FS2"
        ],
        "turn_rating": "Excellent"
      },
      {
        "message": "It was good talking to you.",
        "agent": "agent_1",
        "sentiment": "Happy",
        "knowledge_source": [
          "Personal Knowledge"
        ],
        "turn_rating": "Good"
      }
    ],
    "conversation_rating": {
      "agent_1": "Good",
      "agent_2": "Excellent"
    }
  },
  "t_ac23c0a9-6d8c-45b3-b641-a11d3c94cae6": {
    "article_url": "https://www.washingtonpost.com/goingoutguide/movies/the-disney-nutcracker-movie-is-like-alice-in-wonderland-meets-cirque-du-soleil/2018/10/31/b62d5dde-d7d2-11e8-83a2-d1c3da28d6b6_story.html",
    "config": "A",
    "content": [
      {
        "message": "Are you a fan of disney movies",
        "agent": "agent_1",
        "sentiment": "Curious to dive deeper",
        "knowledge_source": [
          "FS1"
        ],
        "turn_rating": "Good"
      },
      {
        "message": "I am a Disney fan. What about you?",
        "agent": "agent_2",
        "sentiment": "Happy",
        "knowledge_source": [
          "Personal Knowledge"
        ],
        "turn_rating": "Excellent"
      },
      {
        "message": "I love Disney, which is your favorite?",
        "agent": "agent_1",
        "sentiment": "Curious to dive deeper",
        "knowledge_source": [
          "FS1"
        ],
        "turn_rating": "Good"
      },
      {
        "message": "Beauty and the Beast is one of my all time favorites. It's hard to imagine that it came out in 1991. I've seen the show at WDW a few times. It's fun.",
        "agent": "agent_2",
        "sentiment": "Happy",
        "knowledge_source": [
          "FS2"
        ],
        "turn_rating": "Excellent"
      },
      {
        "message": "For sure! My wife is in love with that movie. I liked it too. I can't believe it came out that long ago!",
        "agent": "agent_1",
        "sentiment": "Curious to dive deeper",
        "knowledge_source": [
          "FS2"
        ],
        "turn_rating": "Good"
      },
      {
        "message": "Same here. The same man composed the music to the Little Mermaid, Beauty and the Beast Aladdin and more!",
        "agent": "agent_2",
        "sentiment": "Surprised",
        "knowledge_source": [
          "FS2"
        ],
        "turn_rating": "Excellent"
      },
      {
        "message": "Wow, that guy is so talented!",
        "agent": "agent_1",
        "sentiment": "Curious to dive deeper",
        "knowledge_source": [
          "FS2"
        ],
        "turn_rating": "Good"
      },
      {
        "message": "Yes, he even wrote music for Pocahontas, Hunchback of Norte Dame and Hercules.",
        "agent": "agent_2",
        "sentiment": "Happy",
        "knowledge_source": [
          "FS2"
        ],
        "turn_rating": "Excellent"
      },
      {
        "message": "This guy is just writing his own paychecks lol. Did you know Jackie Chan did some voice work on china's version of beauty and beast, the live action one",
        "agent": "agent_1",
        "sentiment": "Curious to dive deeper",
        "knowledge_source": [
          "FS2"
        ],
        "turn_rating": "Good"
      },
      {
        "message": "No, I did not even know such a version even existed.",
        "agent": "agent_2",
        "sentiment": "Happy",
        "knowledge_source": [
          "Personal Knowledge"
        ],
        "turn_rating": "Excellent"
      },
      {
        "message": "me neither that would be interesting to see lol. Celine Dion launched her career by agreeing to sing the theme song to beauty and the beast",
        "agent": "agent_1",
        "sentiment": "Curious to dive deeper",
        "knowledge_source": [
          "FS2"
        ],
        "turn_rating": "Good"
      },
      {
        "message": "Oh I did not know that. I don't care for her at all. Did you know Beauty and the Beast was the first animated movie to be nominated in the best picture category at the Oscars?",
        "agent": "agent_2",
        "sentiment": "Happy",
        "knowledge_source": [
          "FS2"
        ],
        "turn_rating": "Excellent"
      },
      {
        "message": "wow, that is an amazing feat! I think that set the tone for more to come. Are you a morgan freeman fan, I think he has been in a disney movie or two",
        "agent": "agent_1",
        "sentiment": "Curious to dive deeper",
        "knowledge_source": [
          "FS3"
        ],
        "turn_rating": "Good"
      },
      {
        "message": "Yes, he is quite an actor. I really can not believe he was born in 1937!",
        "agent": "agent_2",
        "sentiment": "Surprised",
        "knowledge_source": [
          "FS3"
        ],
        "turn_rating": "Excellent"
      },
      {
        "message": "He seems so much younger than that wow, I can't believe it either! I loved the movie se7en, I just watched it last month, crazy ending!",
        "agent": "agent_1",
        "sentiment": "Curious to dive deeper",
        "knowledge_source": [
          "FS3"
        ],
        "turn_rating": "Good"
      },
      {
        "message": "I have not heard of that one. One of my favorites was Driving Miss Daisy.",
        "agent": "agent_2",
        "sentiment": "Happy",
        "knowledge_source": [
          "FS3"
        ],
        "turn_rating": "Excellent"
      },
      {
        "message": "I recommend it, thriller for sure! I have actually never seen that one, but have only heard great things about it",
        "agent": "agent_1",
        "sentiment": "Curious to dive deeper",
        "knowledge_source": [
          "FS3"
        ],
        "turn_rating": "Good"
      },
      {
        "message": "Did you know that Morgan Freeman is also a beekeeper?",
        "agent": "agent_2",
        "sentiment": "Curious to dive deeper",
        "knowledge_source": [
          "FS3"
        ],
        "turn_rating": "Excellent"
      },
      {
        "message": "no way, I wouldn't put it past him. I heard he got his start playing a singing vampire obsessed with vegetables on the electric company in the 70s",
        "agent": "agent_1",
        "sentiment": "Curious to dive deeper",
        "knowledge_source": [
          "FS3"
        ],
        "turn_rating": "Good"
      },
      {
        "message": "Oh, that's crazy. I've never heard that before. Well, it was nice chatting today. Have a good day!",
        "agent": "agent_2",
        "sentiment": "Happy",
        "knowledge_source": [
          "Personal Knowledge"
        ],
        "turn_rating": "Excellent"
      },
      {
        "message": "You too, have a great weekend!",
        "agent": "agent_1",
        "sentiment": "Curious to dive deeper",
        "knowledge_source": [
          "Personal Knowledge"
        ],
        "turn_rating": "Good"
      }
    ],
    "conversation_rating": {
      "agent_1": "Good",
      "agent_2": "Excellent"
    }
  },
  "t_ffb22056-54d3-4e8d-a01a-bd7e6a4698b4": {
    "article_url": "https://www.washingtonpost.com/goingoutguide/movies/the-disney-nutcracker-movie-is-like-alice-in-wonderland-meets-cirque-du-soleil/2018/10/31/b62d5dde-d7d2-11e8-83a2-d1c3da28d6b6_story.html",
    "config": "C",
    "content": [
      {
        "message": "I have always enjoyed watching Walt Disney movies - that studio makes great movies.",
        "agent": "agent_1",
        "sentiment": "Neutral",
        "knowledge_source": [
          "FS1"
        ],
        "turn_rating": "Excellent"
      },
      {
        "message": "I love me some disney movies! Which is your favorite?",
        "agent": "agent_2",
        "sentiment": "Surprised",
        "knowledge_source": [
          "FS1"
        ],
        "turn_rating": "Good"
      },
      {
        "message": "Beauty and the Beast was a great one!  ",
        "agent": "agent_1",
        "sentiment": "Neutral",
        "knowledge_source": [
          "FS2"
        ],
        "turn_rating": "Good"
      },
      {
        "message": "For sure! Did you know jackie chan was a voice in the chinese version?",
        "agent": "agent_2",
        "sentiment": "Curious to dive deeper",
        "knowledge_source": [
          "FS2"
        ],
        "turn_rating": "Excellent"
      },
      {
        "message": "I did not.  It grossed over 1.2 billion worldwide so it had to have been popular all over the globe",
        "agent": "agent_1",
        "sentiment": "Neutral",
        "knowledge_source": [
          "FS2"
        ],
        "turn_rating": "Excellent"
      },
      {
        "message": "I bet. Did you know the boy from jumani is the voice of chip? He does it all i guess!",
        "agent": "agent_2",
        "sentiment": "Curious to dive deeper",
        "knowledge_source": [
          "FS2"
        ],
        "turn_rating": "Excellent"
      },
      {
        "message": "That is cool.  I knew that Celine Dion sang the theme which helped launch her into stardom.",
        "agent": "agent_1",
        "sentiment": "Neutral",
        "knowledge_source": [
          "FS2"
        ],
        "turn_rating": "Excellent"
      },
      {
        "message": "That is awesome, I wish Morgan Freeman had a role in one of these movies, he is awesome!",
        "agent": "agent_2",
        "sentiment": "Curious to dive deeper",
        "knowledge_source": [
          "FS3"
        ],
        "turn_rating": "Excellent"
      },
      {
        "message": "Yes he was great in Driving Miss Daisy - that was a great movie.",
        "agent": "agent_1",
        "sentiment": "Neutral",
        "knowledge_source": [
          "FS3"
        ],
        "turn_rating": "Excellent"
      },
      {
        "message": "How about the movie se7en, now that was a great movie!",
        "agent": "agent_2",
        "sentiment": "Curious to dive deeper",
        "knowledge_source": [
          "FS3"
        ],
        "turn_rating": "Good"
      },
      {
        "message": "Yes - it might not have been as good if Brad Pitt and Freeman had not insisted on the ending.",
        "agent": "agent_1",
        "sentiment": "Neutral",
        "knowledge_source": [
          "FS3"
        ],
        "turn_rating": "Excellent"
      },
      {
        "message": "right, crazy ending to say the least. It would have been better with samuel l jackson in it. He was mentored by Freeman.",
        "agent": "agent_2",
        "sentiment": "Curious to dive deeper",
        "knowledge_source": [
          "FS3"
        ],
        "turn_rating": "Excellent"
      },
      {
        "message": "That is cool.  Morgan Freeman has been nominated and won more awards than the total number of movies he has starred in.  That is crazy.",
        "agent": "agent_1",
        "sentiment": "Surprised",
        "knowledge_source": [
          "FS3"
        ],
        "turn_rating": "Excellent"
      },
      {
        "message": "That is so crazy, he definitely is a great actor. I did hear maybe he dated his niece one time or something like that.",
        "agent": "agent_2",
        "sentiment": "Curious to dive deeper",
        "knowledge_source": [
          "FS3",
          "Personal Knowledge"
        ],
        "turn_rating": "Excellent"
      },
      {
        "message": "I had never heard that.  I knew he once played a singing vampire who was obsessed with vegetables - that is rather kooky!",
        "agent": "agent_1",
        "sentiment": "Surprised",
        "knowledge_source": [
          "FS3"
        ],
        "turn_rating": "Excellent"
      },
      {
        "message": "That is crazy to hear! He golfs one handed even!",
        "agent": "agent_2",
        "sentiment": "Curious to dive deeper",
        "knowledge_source": [
          "FS3"
        ],
        "turn_rating": "Excellent"
      },
      {
        "message": "Yes - he injured his left hand in a car accident - that was sad",
        "agent": "agent_1",
        "sentiment": "Sad",
        "knowledge_source": [
          "FS3"
        ],
        "turn_rating": "Excellent"
      },
      {
        "message": "For sure, at least his voice wasn't injured.",
        "agent": "agent_2",
        "sentiment": "Curious to dive deeper",
        "knowledge_source": [
          "FS3"
        ],
        "turn_rating": "Good"
      },
      {
        "message": "Yes.  Did you see him in the shawshank redemption?  That movie was very moving.",
        "agent": "agent_1",
        "sentiment": "Curious to dive deeper",
        "knowledge_source": [
          "FS3"
        ],
        "turn_rating": "Excellent"
      },
      {
        "message": "Loved the movie! Good chatting with you!",
        "agent": "agent_2",
        "sentiment": "Curious to dive deeper",
        "knowledge_source": [
          "FS3"
        ],
        "turn_rating": "Good"
      },
      {
        "message": "Watch Invictus too!  Great one!",
        "agent": "agent_1",
        "sentiment": "Neutral",
        "knowledge_source": [
          "FS3"
        ],
        "turn_rating": "Excellent"
      }
    ],
    "conversation_rating": {
      "agent_1": "Excellent",
      "agent_2": "Excellent"
    }
  },
  "t_39574a4b-1997-42b9-bc53-ebd81cb01dd3": {
    "article_url": "https://www.washingtonpost.com/goingoutguide/movies/the-disney-nutcracker-movie-is-like-alice-in-wonderland-meets-cirque-du-soleil/2018/10/31/b62d5dde-d7d2-11e8-83a2-d1c3da28d6b6_story.html",
    "config": "C",
    "content": [
      {
        "message": "Hello, do you like Disney?",
        "agent": "agent_1",
        "sentiment": "Curious to dive deeper",
        "knowledge_source": [
          "FS1"
        ],
        "turn_rating": "Excellent"
      },
      {
        "message": "Yes, I do like Disney. They have done many great films and have some great theme parks.",
        "agent": "agent_2",
        "sentiment": "Neutral",
        "knowledge_source": [
          "FS1"
        ],
        "turn_rating": "Excellent"
      },
      {
        "message": "Do you know the original Disney is in California and not Florida?",
        "agent": "agent_1",
        "sentiment": "Curious to dive deeper",
        "knowledge_source": [
          "FS1"
        ],
        "turn_rating": "Excellent"
      },
      {
        "message": "I've been to both. Disneyworld is more fun, but a lot bigger. A bit overwhelming in that way.",
        "agent": "agent_2",
        "sentiment": "Neutral",
        "knowledge_source": [
          "FS1"
        ],
        "turn_rating": "Good"
      },
      {
        "message": "That's cool!  I've only gone to the one in FLorida.  I heard that there is a whole subculture dedicated to finding hidden mickey mouse images around Disney parks.",
        "agent": "agent_1",
        "sentiment": "Curious to dive deeper",
        "knowledge_source": [
          "FS1"
        ],
        "turn_rating": "Excellent"
      },
      {
        "message": "Yeah, Disney is quite clever and creative. They do a lot to keep the fans intrigued. I would say that Disney invests for the long term. They believe in quality.",
        "agent": "agent_2",
        "sentiment": "Neutral",
        "knowledge_source": [
          "FS1"
        ],
        "turn_rating": "Excellent"
      },
      {
        "message": "Yes they do!  have you watched any movies created by Disney?  Bill Nye was a science consultant for the movie Flubber.",
        "agent": "agent_1",
        "sentiment": "Curious to dive deeper",
        "knowledge_source": [
          "FS1"
        ],
        "turn_rating": "Excellent"
      },
      {
        "message": "I never saw Flubber, though I think it was made a couple time. Why Bill Nye? I figure there must be others that know more than he does. ",
        "agent": "agent_2",
        "sentiment": "Neutral",
        "knowledge_source": [
          "FS1"
        ],
        "turn_rating": "Good"
      },
      {
        "message": "I would think so also, but one of my favorite Disney movies is Beauty and the Beast.",
        "agent": "agent_1",
        "sentiment": "Curious to dive deeper",
        "knowledge_source": [
          "FS2"
        ],
        "turn_rating": "Excellent"
      },
      {
        "message": "I saw that a long time ago. Great songs! It probably won many awards.",
        "agent": "agent_2",
        "sentiment": "Neutral",
        "knowledge_source": [
          "FS1",
          "Personal Knowledge"
        ],
        "turn_rating": "Good"
      },
      {
        "message": "Yes!  The film grossed over $1.2 billion worldwide, making it the highest-grossing live-action musical film.",
        "agent": "agent_1",
        "sentiment": "Curious to dive deeper",
        "knowledge_source": [
          "FS2"
        ],
        "turn_rating": "Excellent"
      },
      {
        "message": "Hm. I thought it was animation. I guess you mean the remake? I never saw that. It was probably great as well. ",
        "agent": "agent_2",
        "sentiment": "Neutral",
        "knowledge_source": [
          "FS1",
          "FS2"
        ],
        "turn_rating": "Good"
      },
      {
        "message": "Yep, in 2017 they remade Beauty and the Beast.  Celine Dion reluctantly agreed to sing the theme to Beauty and the Beast, but doing so really put her on the map!",
        "agent": "agent_1",
        "sentiment": "Curious to dive deeper",
        "knowledge_source": [
          "FS2"
        ],
        "turn_rating": "Excellent"
      },
      {
        "message": "I guess she was perfect for the song. She has a great voice. I wonder why she was reluctant.",
        "agent": "agent_2",
        "sentiment": "Neutral",
        "knowledge_source": [
          "FS2"
        ],
        "turn_rating": "Passable"
      },
      {
        "message": "I agree, she has a great voice.  One American actor I really like is Morgan Freeman.  ",
        "agent": "agent_1",
        "sentiment": "Curious to dive deeper",
        "knowledge_source": [
          "FS3"
        ],
        "turn_rating": "Excellent"
      },
      {
        "message": "He has a great voice. His narration is spot on. A lot of gravitas. I loved him in Batman.",
        "agent": "agent_2",
        "sentiment": "Neutral",
        "knowledge_source": [
          "FS3"
        ],
        "turn_rating": "Good"
      },
      {
        "message": "The Dark Knight was good!  Morgan is a great guy, he started mentoring Samuel L. Jackson in his early acting career. ",
        "agent": "agent_1",
        "sentiment": "Curious to dive deeper",
        "knowledge_source": [
          "FS3"
        ],
        "turn_rating": "Excellent"
      },
      {
        "message": "I did not know that! He really is a great guy off screen too then. I hope he's around for a long time.",
        "agent": "agent_2",
        "sentiment": "Neutral",
        "knowledge_source": [
          "FS3"
        ],
        "turn_rating": "Good"
      },
      {
        "message": "So do I!  I guess in 2008 Morgan Freeman got in a car accident.  Due to nerve damage in his left hand, he plays golf one-handed!",
        "agent": "agent_1",
        "sentiment": "Curious to dive deeper",
        "knowledge_source": [
          "FS3"
        ],
        "turn_rating": "Excellent"
      },
      {
        "message": "He plays one-handed golf? LOL. I guess the man loves his golf.",
        "agent": "agent_2",
        "sentiment": "Neutral",
        "knowledge_source": [
          "FS3"
        ],
        "turn_rating": "Excellent"
      },
      {
        "message": "Yes that is dedication!  Have a good day!",
        "agent": "agent_1",
        "sentiment": "Curious to dive deeper",
        "knowledge_source": [
          "FS3"
        ],
        "turn_rating": "Excellent"
      },
      {
        "message": "Thanks! You too!",
        "agent": "agent_2",
        "sentiment": "Neutral",
        "knowledge_source": [
          "Personal Knowledge"
        ],
        "turn_rating": "Excellent"
      },
      {
        "message": "Thank you!",
        "agent": "agent_1",
        "sentiment": "Curious to dive deeper",
        "knowledge_source": [
          "Personal Knowledge"
        ],
        "turn_rating": "Good"
      }
    ],
    "conversation_rating": {
      "agent_1": "Excellent",
      "agent_2": "Excellent"
    }
  },
  "t_887dfe92-3aa4-4c2e-adc1-2de7d7f03987": {
    "article_url": "https://www.washingtonpost.com/goingoutguide/movies/the-disney-nutcracker-movie-is-like-alice-in-wonderland-meets-cirque-du-soleil/2018/10/31/b62d5dde-d7d2-11e8-83a2-d1c3da28d6b6_story.html",
    "config": "A",
    "content": [
      {
        "message": "hi how are you doing? Do you like morgan freeman?",
        "agent": "agent_1",
        "sentiment": "Neutral",
        "knowledge_source": [
          "FS3"
        ],
        "turn_rating": "Excellent"
      },
      {
        "message": "Yeah, just saw him the latest Disney rendition of The Nutcracker.  Did you see that?",
        "agent": "agent_2",
        "sentiment": "Curious to dive deeper",
        "knowledge_source": [
          "AS1"
        ],
        "turn_rating": "Excellent"
      },
      {
        "message": "no, i did not. what role did he play?",
        "agent": "agent_1",
        "sentiment": "Neutral",
        "knowledge_source": [
          "AS1",
          "AS2",
          "AS3"
        ],
        "turn_rating": "Good"
      },
      {
        "message": "He played the godfather.  Movie was ok.  Kind of a Alice in Wonderland meets Cirque du Soleil feel.  And per Disney's usual... it had a strong female lead. Morgan Freeman's been in some better stuff.",
        "agent": "agent_2",
        "sentiment": "Neutral",
        "knowledge_source": [
          "AS1",
          "AS2",
          "AS3"
        ],
        "turn_rating": "Excellent"
      },
      {
        "message": "yeah, people love him so he gets cast a lot. i suppose my favorite film of his is shawshank. that was great. which film of his do you like?",
        "agent": "agent_1",
        "sentiment": "Neutral",
        "knowledge_source": [
          "FS3"
        ],
        "turn_rating": "Excellent"
      },
      {
        "message": "OMG!  Shawshank is my favorite.  Loved his character Red.",
        "agent": "agent_2",
        "sentiment": "Happy",
        "knowledge_source": [
          "FS3"
        ],
        "turn_rating": "Excellent"
      },
      {
        "message": "Yes, i think that originally Brad Pitt was supposed to be dufresne. i though the chemistry between morgan and tim was great.",
        "agent": "agent_1",
        "sentiment": "Neutral",
        "knowledge_source": [
          "FS3"
        ],
        "turn_rating": "Excellent"
      },
      {
        "message": "Yeah, can't see anyone by Tim Robbins in that role.  Also liked him in Million Dollar Baby.  (Spoiler alert). Movie made me cry though.",
        "agent": "agent_2",
        "sentiment": "Sad",
        "knowledge_source": [
          "FS3"
        ],
        "turn_rating": "Excellent"
      },
      {
        "message": "Yeah, he really brings a gravitas to any role. He was on TV originally. on the electric company.",
        "agent": "agent_1",
        "sentiment": "Neutral",
        "knowledge_source": [
          "FS3"
        ],
        "turn_rating": "Excellent"
      },
      {
        "message": "I think I remember that!  Vaguely remember him dancing in a kind of knitted sweater.  Amazing how he started on that kids show to become an Academy Award winning actor!",
        "agent": "agent_2",
        "sentiment": "Happy",
        "knowledge_source": [
          "FS3"
        ],
        "turn_rating": "Excellent"
      },
      {
        "message": "yeah, he loved acting. i think he was in the military, then went to college to study acting. interesting guy.",
        "agent": "agent_1",
        "sentiment": "Neutral",
        "knowledge_source": [
          "FS3"
        ],
        "turn_rating": "Excellent"
      },
      {
        "message": "Love his voice.  Surprised he hasn't done more voice acting for cartoons.  Think he voices a character in the Lego movie.  Is that a Disney flick?",
        "agent": "agent_2",
        "sentiment": "Curious to dive deeper",
        "knowledge_source": [
          "FS1"
        ],
        "turn_rating": "Excellent"
      },
      {
        "message": "yes, he was in the batman movies, maybe they wanted him to voice a character like that? He would do great voices for animation.",
        "agent": "agent_1",
        "sentiment": "Neutral",
        "knowledge_source": [
          "FS3"
        ],
        "turn_rating": "Good"
      },
      {
        "message": "Considering he just did a Disney movie I'd figure they'd want to utilize his skills.  Disney's got money to spend.  Heard the company makes about $1,110 per second!",
        "agent": "agent_2",
        "sentiment": "Surprised",
        "knowledge_source": [
          "FS1"
        ],
        "turn_rating": "Excellent"
      },
      {
        "message": "yes, i wish i could buy their stock. they will always be a money maker. .they make quality films and the theme parks are great.",
        "agent": "agent_1",
        "sentiment": "Neutral",
        "knowledge_source": [
          "FS1"
        ],
        "turn_rating": "Good"
      },
      {
        "message": "Yeah, my kids are always watching some Disney movie.  My daughter loves the live action Beauty and the Beast.  ",
        "agent": "agent_2",
        "sentiment": "Neutral",
        "knowledge_source": [
          "FS2"
        ],
        "turn_rating": "Excellent"
      },
      {
        "message": "Really? is it better than the animated version? the songs were great in that?",
        "agent": "agent_1",
        "sentiment": "Neutral",
        "knowledge_source": [
          "FS1",
          "FS2"
        ],
        "turn_rating": "Good"
      },
      {
        "message": "They used the same songs.  I personally liked the animated version better.  Think what appeals to my daughter is Emma Watson.  She also love Harry Potter movies.",
        "agent": "agent_2",
        "sentiment": "Neutral",
        "knowledge_source": [
          "FS2"
        ],
        "turn_rating": "Excellent"
      },
      {
        "message": "Yes, she is a talented actress. I bet she did a great job. Anyway, thanks for the chat.",
        "agent": "agent_1",
        "sentiment": "Neutral",
        "knowledge_source": [
          "FS2"
        ],
        "turn_rating": "Passable"
      },
      {
        "message": "It has a solid cast overall.  Hope you get to catch it some time.",
        "agent": "agent_2",
        "sentiment": "Neutral",
        "knowledge_source": [
          "FS2"
        ],
        "turn_rating": "Excellent"
      },
      {
        "message": "Have a good day! Talk to you soon, Im sure.",
        "agent": "agent_1",
        "sentiment": "Neutral",
        "knowledge_source": [
          "Personal Knowledge"
        ],
        "turn_rating": "Passable"
      },
      {
        "message": "Thanks!  See you around.",
        "agent": "agent_2",
        "sentiment": "Neutral",
        "knowledge_source": [
          "Personal Knowledge"
        ],
        "turn_rating": "Excellent"
      }
    ],
    "conversation_rating": {
      "agent_1": "Good",
      "agent_2": "Excellent"
    }
  },
  "t_039d5549-655f-4ce0-8a5d-2c31716c361e": {
    "article_url": "https://www.washingtonpost.com/goingoutguide/movies/the-disney-nutcracker-movie-is-like-alice-in-wonderland-meets-cirque-du-soleil/2018/10/31/b62d5dde-d7d2-11e8-83a2-d1c3da28d6b6_story.html",
    "config": "D",
    "content": [
      {
        "message": "hello do you like disney?",
        "agent": "agent_1",
        "sentiment": "Curious to dive deeper",
        "knowledge_source": [
          "FS1"
        ],
        "turn_rating": "Excellent"
      },
      {
        "message": "Hi! There are things about Disney that I like, and some that I don't like. What about you?",
        "agent": "agent_2",
        "sentiment": "Curious to dive deeper",
        "knowledge_source": [
          "AS1",
          "Personal Knowledge"
        ],
        "turn_rating": "Good"
      },
      {
        "message": "Yeah i love disney,  did you know minnie mouse is actually short for minerva?",
        "agent": "agent_1",
        "sentiment": "Curious to dive deeper",
        "knowledge_source": [
          "FS1"
        ],
        "turn_rating": "Excellent"
      },
      {
        "message": "Isn't Minerva some sort of Greek goddess? I didn't know that Minnie got her name from the Greek.",
        "agent": "agent_2",
        "sentiment": "Surprised",
        "knowledge_source": [
          "FS1",
          "Personal Knowledge"
        ],
        "turn_rating": "Good"
      },
      {
        "message": "Yes I think so.  Have any favorite disney movies?",
        "agent": "agent_1",
        "sentiment": "Curious to dive deeper",
        "knowledge_source": [
          "FS1"
        ],
        "turn_rating": "Excellent"
      },
      {
        "message": "I haven't seen any Disney movies in a while. I think I liked Escape to Witch Mountain when I was a kid. I also like Fantasia.",
        "agent": "agent_2",
        "sentiment": "Neutral",
        "knowledge_source": [
          "FS1",
          "Personal Knowledge"
        ],
        "turn_rating": "Good"
      },
      {
        "message": "I never seen escape from witch mountain,  I did like fantasia though,  it was also kinda creepy lol when I was a kid I didnt appreciate that the whole movie was music. ",
        "agent": "agent_1",
        "sentiment": "Curious to dive deeper",
        "knowledge_source": [
          "FS1"
        ],
        "turn_rating": "Excellent"
      },
      {
        "message": "The movie was a breakthrough for its time. I don't know how many work-hours it took, but it was an accomplishment. ",
        "agent": "agent_2",
        "sentiment": "Neutral",
        "knowledge_source": [
          "FS1",
          "Personal Knowledge"
        ],
        "turn_rating": "Good"
      },
      {
        "message": "Yeah crazy.  do you remember beauty and the beasts? ",
        "agent": "agent_1",
        "sentiment": "Curious to dive deeper",
        "knowledge_source": [
          "FS2"
        ],
        "turn_rating": "Excellent"
      },
      {
        "message": "Oh, yeah. I remember that film. Tons of tunes came out of that film. Tale as old as time, song as old as rhyme. Very catchy. Probably done on computer?",
        "agent": "agent_2",
        "sentiment": "Curious to dive deeper",
        "knowledge_source": [
          "FS1",
          "Personal Knowledge"
        ],
        "turn_rating": "Good"
      },
      {
        "message": "Yeah really good songs, I recently learned that jackie chan provided the beasts voic ein the chinese version lol",
        "agent": "agent_1",
        "sentiment": "Curious to dive deeper",
        "knowledge_source": [
          "FS2"
        ],
        "turn_rating": "Excellent"
      },
      {
        "message": "That guy is amazingly talented! He is quite an entertainer.",
        "agent": "agent_2",
        "sentiment": "Neutral",
        "knowledge_source": [
          "AS1",
          "FS2",
          "Personal Knowledge"
        ],
        "turn_rating": "Good"
      },
      {
        "message": "yeah he is amazing and super funny",
        "agent": "agent_1",
        "sentiment": "Curious to dive deeper",
        "knowledge_source": [
          "FS2"
        ],
        "turn_rating": "Excellent"
      },
      {
        "message": "Have you seen the movie Big Hero 6? It  was rendered using a 55,000-core supercomputer. I expect more amazing movies to come out made possible only by computers.",
        "agent": "agent_2",
        "sentiment": "Neutral",
        "knowledge_source": [
          "FS1",
          "Personal Knowledge"
        ],
        "turn_rating": "Good"
      },
      {
        "message": "That movie was awesome.  I had no idea it took so much power to make that movie",
        "agent": "agent_1",
        "sentiment": "Curious to dive deeper",
        "knowledge_source": [
          "FS2"
        ],
        "turn_rating": "Excellent"
      },
      {
        "message": "I should see it then. I didn't know Celine Dion did the theme for Beauty and the Beast.",
        "agent": "agent_2",
        "sentiment": "Neutral",
        "knowledge_source": [
          "FS2",
          "Personal Knowledge"
        ],
        "turn_rating": "Good"
      },
      {
        "message": "Oh really,  I thought it was Angela Lansbury?",
        "agent": "agent_1",
        "sentiment": "Curious to dive deeper",
        "knowledge_source": [
          "FS2"
        ],
        "turn_rating": "Excellent"
      },
      {
        "message": "I think she played a character who also sang it. Maybe there is a radio release version, and Celine did that.",
        "agent": "agent_2",
        "sentiment": "Neutral",
        "knowledge_source": [
          "FS2",
          "Personal Knowledge"
        ],
        "turn_rating": "Good"
      },
      {
        "message": "oh I see.  That makes sense. the same man composed music to little mermaid,  beauty and the beast,  aladdin,  pocahontas,  hunchback of notre dame,  and hercules.  Thats awesome. ",
        "agent": "agent_1",
        "sentiment": "Curious to dive deeper",
        "knowledge_source": [
          "FS2"
        ],
        "turn_rating": "Excellent"
      },
      {
        "message": "Alan Menken, I think. Quite talented, good sense of melody. And probably pretty rich at this point. ",
        "agent": "agent_2",
        "sentiment": "Neutral",
        "knowledge_source": [
          "FS2",
          "Personal Knowledge"
        ],
        "turn_rating": "Good"
      },
      {
        "message": "Yeah seriously.  lol its been great talking to you. ",
        "agent": "agent_1",
        "sentiment": "Neutral",
        "knowledge_source": [
          "FS2"
        ],
        "turn_rating": "Good"
      }
    ],
    "conversation_rating": {
      "agent_1": "Excellent",
      "agent_2": "Good"
    }
  },
  "t_d653fc23-8992-4307-8416-742e31d0014f": {
    "article_url": "https://www.washingtonpost.com/goingoutguide/movies/the-disney-nutcracker-movie-is-like-alice-in-wonderland-meets-cirque-du-soleil/2018/10/31/b62d5dde-d7d2-11e8-83a2-d1c3da28d6b6_story.html",
    "config": "B",
    "content": [
      {
        "message": "Hello, I did not know that Jackie Chan acted in Beauty and Beast!",
        "agent": "agent_1",
        "sentiment": "Curious to dive deeper",
        "knowledge_source": [
          "FS2"
        ],
        "turn_rating": "Good"
      },
      {
        "message": "Yes, He provided speaking and singing voice in chinese version.",
        "agent": "agent_2",
        "sentiment": "Happy",
        "knowledge_source": [
          "FS2"
        ],
        "turn_rating": "Excellent"
      },
      {
        "message": "I am listening to the song as we chat. ",
        "agent": "agent_1",
        "sentiment": "Surprised",
        "knowledge_source": [
          "Personal Knowledge"
        ],
        "turn_rating": "Excellent"
      },
      {
        "message": "Very nice! The Walt Disney company is also know as simply disney",
        "agent": "agent_2",
        "sentiment": "Happy",
        "knowledge_source": [
          "FS1"
        ],
        "turn_rating": "Excellent"
      },
      {
        "message": "That is true. Recently, I went to the Walt Disney Museum and it was a big blessing for Walt to have an imaginative mind.",
        "agent": "agent_1",
        "sentiment": "Curious to dive deeper",
        "knowledge_source": [
          "Personal Knowledge"
        ],
        "turn_rating": "Good"
      },
      {
        "message": "It is the world largest independent media in terms of revenue. The company was found by Walt and Roy O.",
        "agent": "agent_2",
        "sentiment": "Happy",
        "knowledge_source": [
          "FS1"
        ],
        "turn_rating": "Excellent"
      },
      {
        "message": "Even, Bill Nye the Science guy was a consultant for the movie Flubber! Isn't that crazy?",
        "agent": "agent_1",
        "sentiment": "Surprised",
        "knowledge_source": [
          "FS1"
        ],
        "turn_rating": "Passable"
      },
      {
        "message": "Yes, Very crazy it very full fo humor to watch flubber.",
        "agent": "agent_2",
        "sentiment": "Happy",
        "knowledge_source": [
          "Personal Knowledge"
        ],
        "turn_rating": "Excellent"
      },
      {
        "message": "Maybe, Bill Nye had to add more effect with more science experiments to create flubber.",
        "agent": "agent_1",
        "sentiment": "Curious to dive deeper",
        "knowledge_source": [
          "FS1",
          "Personal Knowledge"
        ],
        "turn_rating": "Excellent"
      },
      {
        "message": "Freeman has served narrator, commentator for numerous programs and television shows.",
        "agent": "agent_2",
        "sentiment": "Happy",
        "knowledge_source": [
          "FS3"
        ],
        "turn_rating": "Excellent"
      },
      {
        "message": "Well, he was nominated and won a lot of rewards.",
        "agent": "agent_1",
        "sentiment": "Surprised",
        "knowledge_source": [
          "Personal Knowledge"
        ],
        "turn_rating": "Good"
      },
      {
        "message": "Yes. He played all his role very well and multi talented person he is.",
        "agent": "agent_2",
        "sentiment": "Happy",
        "knowledge_source": [
          "Personal Knowledge"
        ],
        "turn_rating": "Excellent"
      },
      {
        "message": "One example would be his role as a singing vampire who loved vegetables.",
        "agent": "agent_1",
        "sentiment": "Curious to dive deeper",
        "knowledge_source": [
          "FS3"
        ],
        "turn_rating": "Good"
      },
      {
        "message": "You watched the movie \"The chronicles of Narnia\" ?",
        "agent": "agent_2",
        "sentiment": "Happy",
        "knowledge_source": [
          "AS1"
        ],
        "turn_rating": "Excellent"
      },
      {
        "message": "Yes I did! I did not watch the rest of the sequences. However, the first movie was extroardinary.",
        "agent": "agent_1",
        "sentiment": "Curious to dive deeper",
        "knowledge_source": [
          "Personal Knowledge"
        ],
        "turn_rating": "Good"
      },
      {
        "message": "Yes, Kids are loved to watch it. Many animated movie are taken by Walt Disney.",
        "agent": "agent_2",
        "sentiment": "Happy",
        "knowledge_source": [
          "FS1"
        ],
        "turn_rating": "Excellent"
      },
      {
        "message": "I forgot about that! This movie was not animated, but the effects were great, thanks to Walt Disney's talent.",
        "agent": "agent_1",
        "sentiment": "Happy",
        "knowledge_source": [
          "Personal Knowledge"
        ],
        "turn_rating": "Excellent"
      },
      {
        "message": "Some scenes are Graphical, Its very nice to see this kind of movies again.",
        "agent": "agent_2",
        "sentiment": "Happy",
        "knowledge_source": [
          "Personal Knowledge"
        ],
        "turn_rating": "Excellent"
      },
      {
        "message": "The Nutcracker had some mild peril. However, as this movie moves on from generation to generation, this became a musical and a family-friendly movie.",
        "agent": "agent_1",
        "sentiment": "Curious to dive deeper",
        "knowledge_source": [
          "AS4",
          "Personal Knowledge"
        ],
        "turn_rating": "Good"
      },
      {
        "message": "It is fantasy story and for every chistmas time entertainment.",
        "agent": "agent_2",
        "sentiment": "Happy",
        "knowledge_source": [
          "AS1"
        ],
        "turn_rating": "Excellent"
      },
      {
        "message": "This gives a great feeling to look forward to.",
        "agent": "agent_1",
        "sentiment": "Neutral",
        "knowledge_source": [
          "AS4"
        ],
        "turn_rating": "Excellent"
      },
      {
        "message": "Very happy to chat with you. Have a great day.",
        "agent": "agent_2",
        "sentiment": "Happy",
        "knowledge_source": [
          "Personal Knowledge"
        ],
        "turn_rating": "Excellent"
      },
      {
        "message": "Thank you, and you do the same.",
        "agent": "agent_1",
        "sentiment": "Neutral",
        "knowledge_source": [
          "Personal Knowledge"
        ],
        "turn_rating": "Excellent"
      },
      {
        "message": "All the best.",
        "agent": "agent_2",
        "sentiment": "Happy",
        "knowledge_source": [
          "Personal Knowledge"
        ],
        "turn_rating": "Excellent"
      },
      {
        "message": "Yes, indeed.",
        "agent": "agent_1",
        "sentiment": "Neutral",
        "knowledge_source": [
          "Personal Knowledge"
        ],
        "turn_rating": "Excellent"
      }
    ],
    "conversation_rating": {
      "agent_1": "Excellent",
      "agent_2": "Excellent"
    }
  },
  "t_c2d17aeb-d722-41fc-87ac-02aa291b15b5": {
    "article_url": "https://www.washingtonpost.com/goingoutguide/movies/the-disney-nutcracker-movie-is-like-alice-in-wonderland-meets-cirque-du-soleil/2018/10/31/b62d5dde-d7d2-11e8-83a2-d1c3da28d6b6_story.html",
    "config": "A",
    "content": [
      {
        "message": "Did you see the Disney Nutcracker?",
        "agent": "agent_1",
        "sentiment": "Curious to dive deeper",
        "knowledge_source": [
          "Personal Knowledge"
        ],
        "turn_rating": "Good"
      },
      {
        "message": "Yes,  I did.  Do you like Disney?",
        "agent": "agent_2",
        "sentiment": "Curious to dive deeper",
        "knowledge_source": [
          "FS1"
        ],
        "turn_rating": "Excellent"
      },
      {
        "message": "I love Disney!  It really brings out my inner child!",
        "agent": "agent_1",
        "sentiment": "Neutral",
        "knowledge_source": [
          "Personal Knowledge"
        ],
        "turn_rating": "Good"
      },
      {
        "message": "yeah same.  What are some of your favorite disney movies?",
        "agent": "agent_2",
        "sentiment": "Curious to dive deeper",
        "knowledge_source": [
          "FS1"
        ],
        "turn_rating": "Excellent"
      },
      {
        "message": "I loved the cartoon Beauty and the Beast, The Little Mermaid, Lion King, some of those iconic cartoons from when I was growing up",
        "agent": "agent_1",
        "sentiment": "Neutral",
        "knowledge_source": [
          "Personal Knowledge"
        ],
        "turn_rating": "Good"
      },
      {
        "message": "Yeah same!  I really like little mermaid,  lion king,  aladdin, frozen, moana.  ",
        "agent": "agent_2",
        "sentiment": "Curious to dive deeper",
        "knowledge_source": [
          "FS1",
          "FS2"
        ],
        "turn_rating": "Excellent"
      },
      {
        "message": "Yeah.  There is still stuff I didnt know, like Minnie's real name is Minerva.",
        "agent": "agent_1",
        "sentiment": "Neutral",
        "knowledge_source": [
          "FS1"
        ],
        "turn_rating": "Good"
      },
      {
        "message": "me either,  I never knew it was short for anything!  Did you know the disney channel doesnt accept outside ads?",
        "agent": "agent_2",
        "sentiment": "Curious to dive deeper",
        "knowledge_source": [
          "FS1"
        ],
        "turn_rating": "Excellent"
      },
      {
        "message": "I didnt.  I guess I never noticed all of their ads were internally related.",
        "agent": "agent_1",
        "sentiment": "Neutral",
        "knowledge_source": [
          "FS1"
        ],
        "turn_rating": "Good"
      },
      {
        "message": "Yeah me either.  Although,  I do not watch the Disney channel much.  Only really the movies.  Did you know walt disney was fired from his newspaper job for not being more creative?  lol ironic. ",
        "agent": "agent_2",
        "sentiment": "Curious to dive deeper",
        "knowledge_source": [
          "FS1"
        ],
        "turn_rating": "Excellent"
      },
      {
        "message": "Yeah, he really showed them.  His work will live on forever.  Just with the parks alone",
        "agent": "agent_1",
        "sentiment": "Neutral",
        "knowledge_source": [
          "FS1",
          "Personal Knowledge"
        ],
        "turn_rating": "Good"
      },
      {
        "message": "They are putting a new area in Disneyland in California.  Star wars land I believe its called!",
        "agent": "agent_2",
        "sentiment": "Curious to dive deeper",
        "knowledge_source": [
          "FS1"
        ],
        "turn_rating": "Excellent"
      },
      {
        "message": "Wow, that would be neat to see.  I have watched Disney World in Orlando develop over the years.",
        "agent": "agent_1",
        "sentiment": "Neutral",
        "knowledge_source": [
          "FS1",
          "Personal Knowledge"
        ],
        "turn_rating": "Good"
      },
      {
        "message": "Thats cool,  I haven't been to that one in years!  I mostly go to the CA one.  ",
        "agent": "agent_2",
        "sentiment": "Curious to dive deeper",
        "knowledge_source": [
          "FS1"
        ],
        "turn_rating": "Excellent"
      },
      {
        "message": "It has been a good 5 for me, but I live an hour away, so its not a huge trip.",
        "agent": "agent_1",
        "sentiment": "Neutral",
        "knowledge_source": [
          "FS1"
        ],
        "turn_rating": "Good"
      },
      {
        "message": "Ah cool!  You should go more often then lol Did you see the most recent Beauty and the Beast? ",
        "agent": "agent_2",
        "sentiment": "Curious to dive deeper",
        "knowledge_source": [
          "FS1",
          "FS2"
        ],
        "turn_rating": "Excellent"
      },
      {
        "message": "I havent.  I really want to though.  Ill have to see if it is on netflix.",
        "agent": "agent_1",
        "sentiment": "Neutral",
        "knowledge_source": [
          "FS1",
          "FS2",
          "Personal Knowledge"
        ],
        "turn_rating": "Good"
      },
      {
        "message": "It was ok.  I think it was weird that Belle had a british accent even though she was from france lol ",
        "agent": "agent_2",
        "sentiment": "Curious to dive deeper",
        "knowledge_source": [
          "FS1",
          "FS2"
        ],
        "turn_rating": "Excellent"
      },
      {
        "message": "I never though of that part.  I guess in the cartoon she doesnt have one at all.",
        "agent": "agent_1",
        "sentiment": "Neutral",
        "knowledge_source": [
          "Personal Knowledge"
        ],
        "turn_rating": "Good"
      },
      {
        "message": "Yeah,  the cartoons almost no one has an accent. ",
        "agent": "agent_2",
        "sentiment": "Curious to dive deeper",
        "knowledge_source": [
          "FS2"
        ],
        "turn_rating": "Excellent"
      },
      {
        "message": "Except Lumiere.  He is the only one.  And come to think of it the teapot had a british one in the cartoon too.",
        "agent": "agent_1",
        "sentiment": "Neutral",
        "knowledge_source": [
          "Personal Knowledge"
        ],
        "turn_rating": "Good"
      },
      {
        "message": "lol weird.  Been great chatting with you! ",
        "agent": "agent_2",
        "sentiment": "Curious to dive deeper",
        "knowledge_source": [
          "FS2"
        ],
        "turn_rating": "Excellent"
      }
    ],
    "conversation_rating": {
      "agent_1": "Good",
      "agent_2": "Excellent"
    }
  },
  "t_e1f80be1-cc96-4939-b692-fc990fea372b": {
    "article_url": "https://www.washingtonpost.com/express/wp/2018/01/19/when-it-comes-to-the-oscars-separate-makes-equal/",
    "config": "D",
    "content": [
      {
        "message": "Hey how's it going? Did you watch the Oscars this year? They gave out a set of 24 awards for many accomplishments in the film industry.",
        "agent": "agent_1",
        "sentiment": "Curious to dive deeper",
        "knowledge_source": [
          "FS1",
          "Personal Knowledge"
        ],
        "turn_rating": "Excellent"
      },
      {
        "message": "I did not watch this year but I do know some of my favorite actors have previously won. Daniel Day Lewis is the only actor to win 3 times.",
        "agent": "agent_2",
        "sentiment": "Happy",
        "knowledge_source": [
          "FS1"
        ],
        "turn_rating": "Excellent"
      },
      {
        "message": "Yeah he's a great actor. The movie blazing saddles was nominated for three Oscars!",
        "agent": "agent_1",
        "sentiment": "Surprised",
        "knowledge_source": [
          "FS1"
        ],
        "turn_rating": "Excellent"
      },
      {
        "message": "Wow! I did not know that. Also surprising, is Eminem has more Oscars than DeCaprio, Depp, Lucas, Murray and WIll Smith combined. ",
        "agent": "agent_2",
        "sentiment": "Surprised",
        "knowledge_source": [
          "FS1"
        ],
        "turn_rating": "Excellent"
      },
      {
        "message": "That is very hard to believe. And he's not even an actor, well I guess he is. Walt Disney to this day holds the record for most Oscars won by a man. Now that makes sense.",
        "agent": "agent_1",
        "sentiment": "Surprised",
        "knowledge_source": [
          "FS1"
        ],
        "turn_rating": "Excellent"
      },
      {
        "message": "I heard that he has 22 Oscars under his name. He deserves it. I cannot think of more iconic film than Disney.",
        "agent": "agent_2",
        "sentiment": "Happy",
        "knowledge_source": [
          "FS1"
        ],
        "turn_rating": "Excellent"
      },
      {
[truncated: 3,387,270 more chars]
