# Supplementary material for: Emotion inference in conversations based on commonsense enhancement and graph structures
Source: PLoS One. 2024 Dec 11;19(12):e0315039. doi: 10.1371/journal.pone.0315039 (PMC11633976; doi:10.1371/journal.pone.0315039)
Supplement: S2 File — Description: Public dataset that was used in this study, including all measured variables. This dataset can be directly downloaded from the internet. Format: json file. Availability: The complete dataset can be downloaded from the following link: https://github.com/alexa/Topical-Chat. (ZIP) [file pone.0315039.s002.zip › TopicalChat-conversations/train.json]

{
  "t_bde29ce2-4153-4056-9eb7-f4ad710505fe": {
    "article_url": "https://www.washingtonpost.com/blogs/compost/wp/2018/04/05/endangered-species-are-the-real-threats/",
    "config": "C",
    "content": [
      {
        "message": "Are you a fan of Google or Microsoft?",
        "agent": "agent_1",
        "sentiment": "Curious to dive deeper",
        "knowledge_source": [
          "FS1"
        ],
        "turn_rating": "Good"
      },
      {
        "message": "Both are excellent technology they are helpful in many ways. For the security purpose both are super.",
        "agent": "agent_2",
        "sentiment": "Curious to dive deeper",
        "knowledge_source": [
          "FS1"
        ],
        "turn_rating": "Excellent"
      },
      {
        "message": "I'm not  a huge fan of Google, but I use it a lot because I have to. I think they are a monopoly in some sense. ",
        "agent": "agent_1",
        "sentiment": "Curious to dive deeper",
        "knowledge_source": [
          "FS1"
        ],
        "turn_rating": "Good"
      },
      {
        "message": "Google provides online related services and products, which includes online ads, search engine and cloud computing.",
        "agent": "agent_2",
        "sentiment": "Curious to dive deeper",
        "knowledge_source": [
          "FS1"
        ],
        "turn_rating": "Excellent"
      },
      {
        "message": "Yeah, their services are good. I'm just not a fan of intrusive they can be on our personal lives. ",
        "agent": "agent_1",
        "sentiment": "Curious to dive deeper",
        "knowledge_source": [
          "FS1"
        ],
        "turn_rating": "Good"
      },
      {
        "message": "Google is leading the alphabet subsidiary and will continue to be the Umbrella company for Alphabet internet interest.",
        "agent": "agent_2",
        "sentiment": "Curious to dive deeper",
        "knowledge_source": [
          "FS1"
        ],
        "turn_rating": "Excellent"
      },
      {
        "message": "Did you know Google had hundreds of live goats to cut the grass in the past? \n",
        "agent": "agent_1",
        "sentiment": "Curious to dive deeper",
        "knowledge_source": [
          "FS1"
        ],
        "turn_rating": "Good"
      },
      {
        "message": "It is very interesting. Google provide \"Chrome OS\" which is a light weight OS. Google provided a lot of hardware mainly in 2010 to 2015. ",
        "agent": "agent_2",
        "sentiment": "Curious to dive deeper",
        "knowledge_source": [
          "FS1"
        ],
        "turn_rating": "Excellent"
      },
      {
        "message": "I like Google Chrome. Do you use it as well for your browser? ",
        "agent": "agent_1",
        "sentiment": "Curious to dive deeper",
        "knowledge_source": [
          "FS1"
        ],
        "turn_rating": "Good"
      },
      {
        "message": "Yes.Google is the biggest search engine and Google service figure out top 100 website, including Youtube and Blogger.",
        "agent": "agent_2",
        "sentiment": "Curious to dive deeper",
        "knowledge_source": [
          "FS1"
        ],
        "turn_rating": "Excellent"
      },
      {
        "message": "By the way, do you like Fish? ",
        "agent": "agent_1",
        "sentiment": "Curious to dive deeper",
        "knowledge_source": [
          "FS2"
        ],
        "turn_rating": "Good"
      },
      {
        "message": "Yes. They form a sister group of tourniquets- they make the sea water clean and remove the dust from it. Fish is the biggest part in the eco-system.",
        "agent": "agent_2",
        "sentiment": "Curious to dive deeper",
        "knowledge_source": [
          "FS2"
        ],
        "turn_rating": "Excellent"
      },
      {
        "message": "Did you know that a seahorse is the only fish to have a neck? ",
        "agent": "agent_1",
        "sentiment": "Curious to dive deeper",
        "knowledge_source": [
          "FS2"
        ],
        "turn_rating": "Good"
      },
      {
        "message": "Freshwater fish only drink water through the skin via Osmosis, Saltwater fish drink water through the mouth. Dolphins are friendly to human beings.",
        "agent": "agent_2",
        "sentiment": "Happy",
        "knowledge_source": [
          "FS2"
        ],
        "turn_rating": "Excellent"
      },
      {
        "message": "Interesting, they also have gills. Did you know that jellyfish are immortal? ",
        "agent": "agent_1",
        "sentiment": "Curious to dive deeper",
        "knowledge_source": [
          "FS2"
        ],
        "turn_rating": "Good"
      },
      {
        "message": "Yes. Fish is the important resources of human world wide for the commercial and subsistence fish hunts the fish in the wild fisheries.",
        "agent": "agent_2",
        "sentiment": "Curious to dive deeper",
        "knowledge_source": [
          "FS2"
        ],
        "turn_rating": "Excellent"
      },
      {
        "message": "What about cats, do you like cats? I'm a dog fan myself. ",
        "agent": "agent_1",
        "sentiment": "Curious to dive deeper",
        "knowledge_source": [
          "FS3"
        ],
        "turn_rating": "Good"
      },
      {
        "message": "The cat is referred as domestic cat and wild cat. They make our world very clean from rats! ",
        "agent": "agent_2",
        "sentiment": "Curious to dive deeper",
        "knowledge_source": [
          "FS3"
        ],
        "turn_rating": "Excellent"
      },
      {
        "message": "Yeah, cats can be cool, but they sure do spend a lot of their time sleeping. ",
        "agent": "agent_1",
        "sentiment": "Curious to dive deeper",
        "knowledge_source": [
          "FS3"
        ],
        "turn_rating": "Good"
      },
      {
        "message": "Cats hear the sounds too faint or too high frequency human ears can hear. ",
        "agent": "agent_2",
        "sentiment": "Curious to dive deeper",
        "knowledge_source": [
          "FS3"
        ],
        "turn_rating": "Excellent"
      },
      {
        "message": "I heard that too. Well, it was nice chatting with you. Have a good day. ",
        "agent": "agent_1",
        "sentiment": "Curious to dive deeper",
        "knowledge_source": [
          "FS3"
        ],
        "turn_rating": "Excellent"
      }
    ],
    "conversation_rating": {
      "agent_1": "Excellent",
      "agent_2": "Excellent"
    }
  },
  "t_1abc9c37-387d-4013-8691-88ef8c010e58": {
    "article_url": "https://www.washingtonpost.com/entertainment/theater_dance/womens-voices-notes-an-exotic-imogen-and-a-down-home-hound/2018/01/21/559a4ad0-feb2-11e7-bb03-722769454f82_story.html",
    "config": "B",
    "content": [
      {
        "message": "do you like dance?",
        "agent": "agent_1",
        "sentiment": "Curious to dive deeper",
        "knowledge_source": [
          "FS1"
        ],
        "turn_rating": "Excellent"
      },
      {
        "message": "Yes  I do. Did you know Bruce Lee was a cha cha dancer?",
        "agent": "agent_2",
        "sentiment": "Curious to dive deeper",
        "knowledge_source": [
          "FS1"
        ],
        "turn_rating": "Excellent"
      },
      {
        "message": "Yes he even won a hardcore cha cha championship in 1958",
        "agent": "agent_1",
        "sentiment": "Curious to dive deeper",
        "knowledge_source": [
          "FS1"
        ],
        "turn_rating": "Excellent"
      },
      {
        "message": "Yeah. Did you know Tupac was a ballet dancer?",
        "agent": "agent_2",
        "sentiment": "Curious to dive deeper",
        "knowledge_source": [
          "FS1"
        ],
        "turn_rating": "Excellent"
      },
      {
        "message": "Yes and he even was in the production of the nutcracker",
        "agent": "agent_1",
        "sentiment": "Curious to dive deeper",
        "knowledge_source": [
          "FS1"
        ],
        "turn_rating": "Excellent"
      },
      {
        "message": "Yeah. Ballet dancer go through 4 pairs of shoes a week",
        "agent": "agent_2",
        "sentiment": "Curious to dive deeper",
        "knowledge_source": [
          "FS1"
        ],
        "turn_rating": "Excellent"
      },
      {
        "message": "Yes that is a lot of shoes and also a lot of money",
        "agent": "agent_1",
        "sentiment": "Curious to dive deeper",
        "knowledge_source": [
          "FS1"
        ],
        "turn_rating": "Excellent"
      },
      {
        "message": "Yeah true. Did you know babies are really good at dancing?",
        "agent": "agent_2",
        "sentiment": "Curious to dive deeper",
        "knowledge_source": [
          "FS1"
        ],
        "turn_rating": "Excellent"
      },
      {
        "message": "Yes and they smile more when they hit the beat",
        "agent": "agent_1",
        "sentiment": "Curious to dive deeper",
        "knowledge_source": [
          "FS1"
        ],
        "turn_rating": "Excellent"
      },
      {
        "message": "Yeah they are much smarter than we give them credit for",
        "agent": "agent_2",
        "sentiment": "Curious to dive deeper",
        "knowledge_source": [
          "FS1"
        ],
        "turn_rating": "Excellent"
      },
      {
        "message": "True Did you know Jackson had a patent on a dancing device?",
        "agent": "agent_1",
        "sentiment": "Curious to dive deeper",
        "knowledge_source": [
          "FS1"
        ],
        "turn_rating": "Excellent"
      },
      {
        "message": "Yes it helped him smooth out his dance moves",
        "agent": "agent_2",
        "sentiment": "Curious to dive deeper",
        "knowledge_source": [
          "FS1"
        ],
        "turn_rating": "Excellent"
      },
      {
        "message": "Nice. Do you like Shakespeare?",
        "agent": "agent_1",
        "sentiment": "Curious to dive deeper",
        "knowledge_source": [
          "FS2"
        ],
        "turn_rating": "Excellent"
      },
      {
        "message": "Yes I do. Do you know that he popularized many phrases",
        "agent": "agent_2",
        "sentiment": "Curious to dive deeper",
        "knowledge_source": [
          "FS2"
        ],
        "turn_rating": "Excellent"
      },
      {
        "message": "Yes like good riddance, in my heart of hearts and such",
        "agent": "agent_1",
        "sentiment": "Curious to dive deeper",
        "knowledge_source": [
          "FS2"
        ],
        "turn_rating": "Excellent"
      },
      {
        "message": "Yes and then he also invented names like Jessica, Olivia and Miranda",
        "agent": "agent_2",
        "sentiment": "Curious to dive deeper",
        "knowledge_source": [
          "FS2"
        ],
        "turn_rating": "Excellent"
      },
      {
        "message": "Yes. And for his works you have to use old english for it to make sense",
        "agent": "agent_1",
        "sentiment": "Curious to dive deeper",
        "knowledge_source": [
          "FS2"
        ],
        "turn_rating": "Excellent"
      },
      {
        "message": "Yes otherwise the rhymes and puns do not seem to work out",
        "agent": "agent_2",
        "sentiment": "Curious to dive deeper",
        "knowledge_source": [
          "FS2"
        ],
        "turn_rating": "Excellent"
      },
      {
        "message": "Yes. He lived at the same time as Pocahontas too",
        "agent": "agent_1",
        "sentiment": "Curious to dive deeper",
        "knowledge_source": [
          "FS2"
        ],
        "turn_rating": "Excellent"
      },
      {
        "message": "I wonder if they met how that would go from there",
        "agent": "agent_2",
        "sentiment": "Curious to dive deeper",
        "knowledge_source": [
          "FS2"
        ],
        "turn_rating": "Excellent"
      },
      {
        "message": "Yeah interesting point. Nice chat",
        "agent": "agent_1",
        "sentiment": "Curious to dive deeper",
        "knowledge_source": [
          "Personal Knowledge"
        ],
        "turn_rating": "Excellent"
      }
    ],
    "conversation_rating": {
      "agent_1": "Excellent",
      "agent_2": "Excellent"
    }
  },
  "t_1a600621-5ad4-409c-a812-bc0b2bb03aa6": {
    "article_url": "https://www.washingtonpost.com/blogs/compost/wp/2018/04/05/endangered-species-are-the-real-threats/",
    "config": "C",
    "content": [
      {
        "message": "Hey what's up do use Google very often?I really love the company and was surprised to hear that it was founded back in 1998.",
        "agent": "agent_1",
        "sentiment": "Curious to dive deeper",
        "knowledge_source": [
          "FS1"
        ],
        "turn_rating": "Good"
      },
      {
        "message": "i think everyone must use it daily! its become ingrained in every day life",
        "agent": "agent_2",
        "sentiment": "Neutral",
        "knowledge_source": [
          "FS1"
        ],
        "turn_rating": "Excellent"
      },
      {
        "message": "Agreed. The Google headquarters in Mountain View California is nicknamed the Google Plex.",
        "agent": "agent_1",
        "sentiment": "Neutral",
        "knowledge_source": [
          "FS1"
        ],
        "turn_rating": "Good"
      },
      {
        "message": "thats funny. The current CEO is Sundar Pichai, i didnt know Larry Page was replaced",
        "agent": "agent_2",
        "sentiment": "Neutral",
        "knowledge_source": [
          "FS1"
        ],
        "turn_rating": "Excellent"
      },
      {
        "message": "Oh yeah I didn't know that either. I also want to go to google Plex to see the goats who mow their lawn by eating it.",
        "agent": "agent_1",
        "sentiment": "Surprised",
        "knowledge_source": [
          "FS1"
        ],
        "turn_rating": "Good"
      },
      {
        "message": "say what now?? they have that??",
        "agent": "agent_2",
        "sentiment": "Surprised",
        "knowledge_source": [
          "FS1"
        ],
        "turn_rating": "Good"
      },
      {
        "message": "Yeah apparently lol! They do that instead of hiring people to mow!",
        "agent": "agent_1",
        "sentiment": "Happy",
        "knowledge_source": [
          "FS1"
        ],
        "turn_rating": "Good"
      },
      {
        "message": "thats both funny and i guess imaginative. leave it to a huge tech company to employ actual goats!",
        "agent": "agent_2",
        "sentiment": "Surprised",
        "knowledge_source": [
          "FS1"
        ],
        "turn_rating": "Excellent"
      },
      {
        "message": "Yeah exactly I am sure they are cheaper. One thing I bet they couldn't exploit is fish. I think fish are so cool there is actually a breed of jellyfish that is immortal.",
        "agent": "agent_1",
        "sentiment": "Surprised",
        "knowledge_source": [
          "FS2"
        ],
        "turn_rating": "Good"
      },
      {
        "message": "i had rememered hearing about that before. Immortatlity is wasted on a jellyfish haha. did you know a seahorse is the only fish that has an actual neck?",
        "agent": "agent_2",
        "sentiment": "Neutral",
        "knowledge_source": [
          "FS2"
        ],
        "turn_rating": "Excellent"
      },
      {
        "message": "That is so funny I guess I never considered a seahorse a fish. The black swallower fish sounds a lot like a snake because it can eat pray that is so large.",
        "agent": "agent_1",
        "sentiment": "Surprised",
        "knowledge_source": [
          "FS2"
        ],
        "turn_rating": "Good"
      },
      {
        "message": "i guess they live up to their name then!",
        "agent": "agent_2",
        "sentiment": "Surprised",
        "knowledge_source": [
          "FS2"
        ],
        "turn_rating": "Excellent"
      },
      {
        "message": "It seems they do. I also didn't know that there was a difference with how freshwater and saltwater fish drink.",
        "agent": "agent_1",
        "sentiment": "Surprised",
        "knowledge_source": [
          "FS2"
        ],
        "turn_rating": "Good"
      },
      {
        "message": "thats crazy. i wonder why fresh water ones only use osmosis? ",
        "agent": "agent_2",
        "sentiment": "Neutral",
        "knowledge_source": [
          "FS2"
        ],
        "turn_rating": "Excellent"
      },
      {
        "message": "Yeah and saltwater fish are lucky because they can do that and drink through their mouth's.",
        "agent": "agent_1",
        "sentiment": "Curious to dive deeper",
        "knowledge_source": [
          "FS2"
        ],
        "turn_rating": "Good"
      },
      {
        "message": "seems like fresh water fish got the short end of the stick with that one. Have you ever been to a cat cafe?",
        "agent": "agent_2",
        "sentiment": "Curious to dive deeper",
        "knowledge_source": [
          "FS3"
        ],
        "turn_rating": "Excellent"
      },
      {
        "message": "I have never been to a cat cafe no, what about you? Seems like they are popular in Japan and Taiwan.",
        "agent": "agent_1",
        "sentiment": "Curious to dive deeper",
        "knowledge_source": [
          "FS3"
        ],
        "turn_rating": "Good"
      },
      {
        "message": "no but I would love to! paying hourly to hang out with adorable cats? im in!",
        "agent": "agent_2",
        "sentiment": "Happy",
        "knowledge_source": [
          "FS3"
        ],
        "turn_rating": "Excellent"
      },
      {
        "message": "Yeah that would be a lot of fun. I didn't realize that cats sleep so much. Must be nice.",
        "agent": "agent_1",
        "sentiment": "Surprised",
        "knowledge_source": [
          "FS3"
        ],
        "turn_rating": "Good"
      },
      {
        "message": "i guess thats where the phrase \"cat nap\" comes from",
        "agent": "agent_2",
        "sentiment": "Happy",
        "knowledge_source": [
          "FS3"
        ],
        "turn_rating": "Excellent"
      },
      {
        "message": "Oh yeah I guess so ha ha. There's even a town in Alaska that has a mayor cat.",
        "agent": "agent_1",
        "sentiment": "Surprised",
        "knowledge_source": [
          "FS3"
        ],
        "turn_rating": "Excellent"
      }
    ],
    "conversation_rating": {
      "agent_1": "Excellent",
      "agent_2": "Excellent"
    }
  },
  "t_01269680-99c3-4ab4-9df3-23901e0623c9": {
    "article_url": "https://www.washingtonpost.com/entertainment/theater_dance/womens-voices-notes-an-exotic-imogen-and-a-down-home-hound/2018/01/21/559a4ad0-feb2-11e7-bb03-722769454f82_story.html",
    "config": "C",
    "content": [
      {
        "message": "Hi!  do you like to dance?",
        "agent": "agent_1",
        "sentiment": "Neutral",
        "knowledge_source": [
          "FS1",
          "Personal Knowledge"
        ],
        "turn_rating": "Good"
      },
      {
        "message": "I love to dance a lot. How about you?",
        "agent": "agent_2",
        "sentiment": "Happy",
        "knowledge_source": [
          "Personal Knowledge"
        ],
        "turn_rating": "Excellent"
      },
      {
        "message": "I am really bad, but it is a good time.",
        "agent": "agent_1",
        "sentiment": "Neutral",
        "knowledge_source": [
          "FS1"
        ],
        "turn_rating": "Excellent"
      },
      {
        "message": "Dancing is a lot of fun. Did you know that Bruce Lee was a great dancer?",
        "agent": "agent_2",
        "sentiment": "Happy",
        "knowledge_source": [
          "FS1"
        ],
        "turn_rating": "Excellent"
      },
      {
        "message": "I heard that, winning Cha Cha championships and everything!",
        "agent": "agent_1",
        "sentiment": "Surprised",
        "knowledge_source": [
          "FS1"
        ],
        "turn_rating": "Good"
      },
      {
        "message": "Yes that is amazing. He won the Hong Kong cha-cha championship back in 1958 in fact.",
        "agent": "agent_2",
        "sentiment": "Surprised",
        "knowledge_source": [
          "FS1"
        ],
        "turn_rating": "Excellent"
      },
      {
        "message": "I always just thought of him as a martial arts legend.  Now he is a dance legend of sorts too!",
        "agent": "agent_1",
        "sentiment": "Neutral",
        "knowledge_source": [
          "FS1"
        ],
        "turn_rating": "Good"
      },
      {
        "message": "Yeah!! That is correct. He was a fantastic martial artist. Did you know that Tupac danced ballet in high school?",
        "agent": "agent_2",
        "sentiment": "Curious to dive deeper",
        "knowledge_source": [
          "FS1"
        ],
        "turn_rating": "Excellent"
      },
      {
        "message": "Yeah!  He was the mouse king in the Nutcracker.  Thats pretty cool, I would definitely never have guessed that about him.",
        "agent": "agent_1",
        "sentiment": "Neutral",
        "knowledge_source": [
          "FS1"
        ],
        "turn_rating": "Excellent"
      },
      {
        "message": "Neither did I. That is insane because Tupac was a famous rapper. ",
        "agent": "agent_2",
        "sentiment": "Surprised",
        "knowledge_source": [
          "FS1"
        ],
        "turn_rating": "Excellent"
      },
      {
        "message": "He was indeed, his music is even in the library of congress.",
        "agent": "agent_1",
        "sentiment": "Neutral",
        "knowledge_source": [
          "Personal Knowledge"
        ],
        "turn_rating": "Excellent"
      },
      {
        "message": "I didn't know this thanks for sharing.",
        "agent": "agent_2",
        "sentiment": "Surprised",
        "knowledge_source": [
          "Personal Knowledge"
        ],
        "turn_rating": "Excellent"
      },
      {
        "message": "Sure thing!  Did you hear about Michael Jackson's special patent shoes?",
        "agent": "agent_1",
        "sentiment": "Curious to dive deeper",
        "knowledge_source": [
          "FS1"
        ],
        "turn_rating": "Good"
      },
      {
        "message": "No. I know that Michael Jackson was a fantastic dancer but can you tell me more about his patent shoes if you don't mind.",
        "agent": "agent_2",
        "sentiment": "Curious to dive deeper",
        "knowledge_source": [
          "FS1"
        ],
        "turn_rating": "Excellent"
      },
      {
        "message": "There was a specific device in his shoes that helped with his extreme lean in some dance moves.",
        "agent": "agent_1",
        "sentiment": "Curious to dive deeper",
        "knowledge_source": [
          "FS1"
        ],
        "turn_rating": "Excellent"
      },
      {
        "message": "Wow!!! That is amazing coming from such a talented singer and dancer. I couldn't even dance like that even if I dreamed of it.",
        "agent": "agent_2",
        "sentiment": "Surprised",
        "knowledge_source": [
          "FS1"
        ],
        "turn_rating": "Excellent"
      },
      {
        "message": "Me neither. I could never be a professional dancer.",
        "agent": "agent_1",
        "sentiment": "Neutral",
        "knowledge_source": [
          "FS1"
        ],
        "turn_rating": "Good"
      },
      {
        "message": "I heard that some professional ballet dancer can go through four pairs of shoes in a week.",
        "agent": "agent_2",
        "sentiment": "Surprised",
        "knowledge_source": [
          "FS1"
        ],
        "turn_rating": "Excellent"
      },
      {
        "message": "That is crazy!  That can't be cheap for them.",
        "agent": "agent_1",
        "sentiment": "Surprised",
        "knowledge_source": [
          "FS1"
        ],
        "turn_rating": "Excellent"
      },
      {
        "message": "No. I think its very expensive for them to be professional ballet dancers based on this.",
        "agent": "agent_2",
        "sentiment": "Neutral",
        "knowledge_source": [
          "Personal Knowledge"
        ],
        "turn_rating": "Excellent"
      },
      {
        "message": "It has been great chatting but I must go!  Gotta go get my Bruce Lee on, the martial arts part...  definitely not the dance.",
        "agent": "agent_1",
        "sentiment": "Neutral",
        "knowledge_source": [
          "FS1"
        ],
        "turn_rating": "Excellent"
      },
      {
        "message": "Ha Ha!!! It was so nice chatting with you as well!! Have a nice day!!! Bye",
        "agent": "agent_2",
        "sentiment": "Happy",
        "knowledge_source": [
          "Personal Knowledge"
        ],
        "turn_rating": "Excellent"
      },
      {
        "message": "Bye",
        "agent": "agent_1",
        "sentiment": "Neutral",
        "knowledge_source": [
          "Personal Knowledge"
        ],
        "turn_rating": "Excellent"
      }
    ],
    "conversation_rating": {
      "agent_1": "Excellent",
      "agent_2": "Excellent"
    }
  },
  "t_c4f84350-a9e8-4928-bde8-5193b62388e0": {
    "article_url": "https://www.washingtonpost.com/entertainment/theater_dance/womens-voices-notes-an-exotic-imogen-and-a-down-home-hound/2018/01/21/559a4ad0-feb2-11e7-bb03-722769454f82_story.html",
    "config": "B",
    "content": [
      {
        "message": "do you like dance?",
        "agent": "agent_1",
        "sentiment": "Curious to dive deeper",
        "knowledge_source": [
          "FS1"
        ],
        "turn_rating": "Excellent"
      },
      {
        "message": "I love it. Did you know Bruce Lee was a dancer?",
        "agent": "agent_2",
        "sentiment": "Curious to dive deeper",
        "knowledge_source": [
          "FS1"
        ],
        "turn_rating": "Excellent"
      },
      {
        "message": "Yes he even won a cha cha championship in 1958",
        "agent": "agent_1",
        "sentiment": "Curious to dive deeper",
        "knowledge_source": [
          "FS1"
        ],
        "turn_rating": "Excellent"
      },
      {
        "message": "Yeah. Did you know ballet dancers use a lot of shoes?",
        "agent": "agent_2",
        "sentiment": "Curious to dive deeper",
        "knowledge_source": [
          "FS1"
        ],
        "turn_rating": "Excellent"
      },
      {
        "message": "Yes they go through 4 pairs in a single week",
        "agent": "agent_1",
        "sentiment": "Curious to dive deeper",
        "knowledge_source": [
          "FS1"
        ],
        "turn_rating": "Excellent"
      },
      {
        "message": "Yeah that is a lot of shoes and also a lot of money",
        "agent": "agent_2",
        "sentiment": "Curious to dive deeper",
        "knowledge_source": [
          "FS1"
        ],
        "turn_rating": "Excellent"
      },
      {
        "message": "Yeah. Babies are also really good at dancing when they hear music",
        "agent": "agent_1",
        "sentiment": "Curious to dive deeper",
        "knowledge_source": [
          "FS1"
        ],
        "turn_rating": "Excellent"
      },
      {
        "message": "Yes and they smile more when they hit the beat",
        "agent": "agent_2",
        "sentiment": "Curious to dive deeper",
        "knowledge_source": [
          "FS1"
        ],
        "turn_rating": "Excellent"
      },
      {
        "message": "Yeah pretty cute. Did you know Tupac was a ballet dancer?",
        "agent": "agent_1",
        "sentiment": "Curious to dive deeper",
        "knowledge_source": [
          "FS1"
        ],
        "turn_rating": "Excellent"
      },
      {
        "message": "Yes he was in the nutcracker as the mouse king",
        "agent": "agent_2",
        "sentiment": "Curious to dive deeper",
        "knowledge_source": [
          "FS1"
        ],
        "turn_rating": "Excellent"
      },
      {
        "message": "Yeah. DO you like SHakespeare?",
        "agent": "agent_1",
        "sentiment": "Curious to dive deeper",
        "knowledge_source": [
          "FS2"
        ],
        "turn_rating": "Excellent"
      },
      {
        "message": "I love his work. Did you know he popularized many terms that we use to this day?",
        "agent": "agent_2",
        "sentiment": "Curious to dive deeper",
        "knowledge_source": [
          "FS2"
        ],
        "turn_rating": "Excellent"
      },
      {
        "message": "Yes terms like, good riddance, in my heart of heart and such",
        "agent": "agent_1",
        "sentiment": "Curious to dive deeper",
        "knowledge_source": [
          "FS2"
        ],
        "turn_rating": "Excellent"
      },
      {
        "message": "Yes. He lives at the same time as Pocahontas did",
        "agent": "agent_2",
        "sentiment": "Curious to dive deeper",
        "knowledge_source": [
          "FS2"
        ],
        "turn_rating": "Excellent"
      },
      {
        "message": "I wonder if they had met what he would have written about her.",
        "agent": "agent_1",
        "sentiment": "Curious to dive deeper",
        "knowledge_source": [
          "FS2"
        ],
        "turn_rating": "Excellent"
      },
      {
        "message": "Yeah good point. He also invented some women's names",
        "agent": "agent_2",
        "sentiment": "Curious to dive deeper",
        "knowledge_source": [
          "FS2"
        ],
        "turn_rating": "Excellent"
      },
      {
        "message": "Yes among those are Olivia, Miranda and Jessica",
        "agent": "agent_1",
        "sentiment": "Curious to dive deeper",
        "knowledge_source": [
          "FS2"
        ],
        "turn_rating": "Excellent"
      },
      {
        "message": "Yeah. Did you know that his works have to stick to the old english language to make sense?",
        "agent": "agent_2",
        "sentiment": "Curious to dive deeper",
        "knowledge_source": [
          "FS2"
        ],
        "turn_rating": "Excellent"
      },
      {
        "message": "Yes especially with punk and rhymes, they do not work with modern language",
        "agent": "agent_1",
        "sentiment": "Curious to dive deeper",
        "knowledge_source": [
          "FS2"
        ],
        "turn_rating": "Excellent"
      },
      {
        "message": "Yeah. Did you know Tchaikozsky donated his skull in hopes it will be used in Shakespeare's plays?",
        "agent": "agent_2",
        "sentiment": "Curious to dive deeper",
        "knowledge_source": [
          "FS2"
        ],
        "turn_rating": "Excellent"
      },
      {
        "message": "Yes and did get used so that is good. Nice chat",
        "agent": "agent_1",
        "sentiment": "Happy",
        "knowledge_source": [
          "FS2"
        ],
        "turn_rating": "Excellent"
      }
    ],
    "conversation_rating": {
      "agent_1": "Excellent",
      "agent_2": "Excellent"
    }
  },
  "t_222ac48a-a52e-401a-a1c9-b2436edd8096": {
    "article_url": "https://www.washingtonpost.com/blogs/compost/wp/2018/04/05/endangered-species-are-the-real-threats/",
    "config": "A",
    "content": [
      {
        "message": "hi, do you use google much?",
        "agent": "agent_1",
        "sentiment": "Curious to dive deeper",
        "knowledge_source": [
          "FS1"
        ],
        "turn_rating": "Excellent"
      },
      {
        "message": "Yes, I think it is the most effective search engine. How about you? Do you use gmail?",
        "agent": "agent_2",
        "sentiment": "Curious to dive deeper",
        "knowledge_source": [
          "FS1"
        ],
        "turn_rating": "Excellent"
      },
      {
        "message": "Yes. a google search takes more computing power than sending astronauts tot he moon",
        "agent": "agent_1",
        "sentiment": "Surprised",
        "knowledge_source": [
          "FS1"
        ],
        "turn_rating": "Excellent"
      },
      {
        "message": "And before on Google moon they used to use cheese for close ups!",
        "agent": "agent_2",
        "sentiment": "Surprised",
        "knowledge_source": [
          "FS1"
        ],
        "turn_rating": "Excellent"
      },
      {
        "message": "do you know how google maps calculates traffic?",
        "agent": "agent_1",
        "sentiment": "Surprised",
        "knowledge_source": [
          "FS1"
        ],
        "turn_rating": "Excellent"
      },
      {
        "message": "I am not sure, how do they do this?",
        "agent": "agent_2",
        "sentiment": "Curious to dive deeper",
        "knowledge_source": [
          "Personal Knowledge"
        ],
        "turn_rating": "Excellent"
      },
      {
        "message": "they track how fast android devices are moving",
        "agent": "agent_1",
        "sentiment": "Curious to dive deeper",
        "knowledge_source": [
          "FS1"
        ],
        "turn_rating": "Excellent"
      },
      {
        "message": "Interesting! Google really is taking over the world. Their data center electricity use is 0.01 percent of all worldwide electricity.",
        "agent": "agent_2",
        "sentiment": "Surprised",
        "knowledge_source": [
          "FS1"
        ],
        "turn_rating": "Excellent"
      },
      {
        "message": "Yes for sure they are. they have grown so much over the years",
        "agent": "agent_1",
        "sentiment": "Curious to dive deeper",
        "knowledge_source": [
          "FS1"
        ],
        "turn_rating": "Excellent"
      },
      {
        "message": "But I like that they like to have fun too. Have you ever typed askew into Google?",
        "agent": "agent_2",
        "sentiment": "Curious to dive deeper",
        "knowledge_source": [
          "FS1"
        ],
        "turn_rating": "Excellent"
      },
      {
        "message": "No I have. What does the results turn?",
        "agent": "agent_1",
        "sentiment": "Curious to dive deeper",
        "knowledge_source": [
          "FS1"
        ],
        "turn_rating": "Excellent"
      },
      {
        "message": "You should try it! It tilts the page. Another fun thing Google does is call new employees nogglers. They have to wear propeller beanies. Or is this mean?",
        "agent": "agent_2",
        "sentiment": "Curious to dive deeper",
        "knowledge_source": [
          "FS1"
        ],
        "turn_rating": "Excellent"
      },
      {
        "message": "Oh, not sure about that really. People say it is a great place to work at though",
        "agent": "agent_1",
        "sentiment": "Curious to dive deeper",
        "knowledge_source": [
          "FS1"
        ],
        "turn_rating": "Excellent"
      },
      {
        "message": "Before Google launched gmail, that was the name of a free email service offered by garfield's website. That actually seems more fun.",
        "agent": "agent_2",
        "sentiment": "Surprised",
        "knowledge_source": [
          "FS1"
        ],
        "turn_rating": "Excellent"
      },
      {
        "message": "I know now everytime I open gmail I think of garfield",
        "agent": "agent_1",
        "sentiment": "Curious to dive deeper",
        "knowledge_source": [
          "FS1"
        ],
        "turn_rating": "Excellent"
      },
      {
        "message": "Speaking of cats, I would love to get a glow in the dark one. They have those in South Korea.",
        "agent": "agent_2",
        "sentiment": "Happy",
        "knowledge_source": [
          "FS3"
        ],
        "turn_rating": "Excellent"
      },
      {
        "message": "Wow. In Japana and Taiwan there are cat cafes where you can play with them",
        "agent": "agent_1",
        "sentiment": "Curious to dive deeper",
        "knowledge_source": [
          "FS3"
        ],
        "turn_rating": "Excellent"
      },
      {
        "message": "That seems fun! That reminds me of the Anderson house bed and breakfast in Minnesota. They used to offer a free cat for the night when you booked a room.",
        "agent": "agent_2",
        "sentiment": "Surprised",
        "knowledge_source": [
          "FS3"
        ],
        "turn_rating": "Excellent"
      },
      {
        "message": "wow. there is a town in alaska where the mayor of the town is a cat",
        "agent": "agent_1",
        "sentiment": "Surprised",
        "knowledge_source": [
          "FS3"
        ],
        "turn_rating": "Excellent"
      },
      {
        "message": "That is cool. Cats are a pretty smart species. There has not been a cat species extinction in 10,000 years.",
        "agent": "agent_2",
        "sentiment": "Surprised",
        "knowledge_source": [
          "FS3"
        ],
        "turn_rating": "Excellent"
      },
      {
        "message": "They are indeed very smart and that proves it. Nice chatting with you.",
        "agent": "agent_1",
        "sentiment": "Happy",
        "knowledge_source": [
          "Personal Knowledge"
        ],
        "turn_rating": "Excellent"
      }
    ],
    "conversation_rating": {
      "agent_1": "Excellent",
      "agent_2": "Excellent"
    }
  },
  "t_38454270-bfca-4263-8513-3fb4a05fd376": {
    "article_url": "https://www.washingtonpost.com/news/comic-riffs/wp/2018/03/29/harley-quinn-will-meet-the-new-gods-in-comic-books-this-summer/",
    "config": "B",
    "content": [
      {
        "message": "Do you like comic books?",
        "agent": "agent_1",
        "sentiment": "Curious to dive deeper",
        "knowledge_source": [
          "FS1",
          "Personal Knowledge"
        ],
        "turn_rating": "Good"
      },
      {
        "message": "I do like comic books!",
        "agent": "agent_2",
        "sentiment": "Happy",
        "knowledge_source": [
          "FS1"
        ],
        "turn_rating": "Excellent"
      },
      {
        "message": "Have you heard that Harley Quinn has a new comic book series coming out?",
        "agent": "agent_1",
        "sentiment": "Curious to dive deeper",
        "knowledge_source": [
          "AS1",
          "Personal Knowledge"
        ],
        "turn_rating": "Good"
      },
      {
        "message": "I have not heard that.  I know that comic book legend Stan Lee used to end every phone conversation with \"excelsior!\"",
        "agent": "agent_2",
        "sentiment": "Happy",
        "knowledge_source": [
          "FS1"
        ],
        "turn_rating": "Excellent"
      },
      {
        "message": "I've heard that too. Did you know that the DC in DC comics stands for Detective Comics?",
        "agent": "agent_1",
        "sentiment": "Curious to dive deeper",
        "knowledge_source": [
          "FS1"
        ],
        "turn_rating": "Good"
      },
      {
        "message": "I just read that today.  The largest comic book market is in Japan.  I believe it.  My son loves to read those mangas.",
        "agent": "agent_2",
        "sentiment": "Happy",
        "knowledge_source": [
          "FS1"
        ],
        "turn_rating": "Excellent"
      },
      {
        "message": "I would love to go there. I used to like reading Manga too. ",
        "agent": "agent_1",
        "sentiment": "Curious to dive deeper",
        "knowledge_source": [
          "FS1",
          "Personal Knowledge"
        ],
        "turn_rating": "Good"
      },
      {
        "message": "The manga market is Japan is valued at $6 to $7 billion dollars!",
        "agent": "agent_2",
        "sentiment": "Happy",
        "knowledge_source": [
          "FS1"
        ],
        "turn_rating": "Excellent"
      },
      {
        "message": "That is wild! Did you know that Michigan State University library has the largest publicly available comic book collection in the world?",
        "agent": "agent_1",
        "sentiment": "Curious to dive deeper",
        "knowledge_source": [
          "FS1",
          "Personal Knowledge"
        ],
        "turn_rating": "Good"
      },
      {
        "message": "I didn't know that.  I wonder how many people use it.  By comparison to Japan, the US comic book market in the US and Canada is $1.09 billion!",
        "agent": "agent_2",
        "sentiment": "Happy",
        "knowledge_source": [
          "FS1"
        ],
        "turn_rating": "Excellent"
      },
      {
        "message": "That's crazy, Japan is way more into comic books than America it seems. ",
        "agent": "agent_1",
        "sentiment": "Curious to dive deeper",
        "knowledge_source": [
          "Personal Knowledge"
        ],
        "turn_rating": "Good"
      },
      {
        "message": "I agree!  The Marvel cinematic universe takes place in earth -199999, a multiverse different from the original comic book multiverse, earth-616!",
        "agent": "agent_2",
        "sentiment": "Happy",
        "knowledge_source": [
          "FS1"
        ],
        "turn_rating": "Excellent"
      },
      {
        "message": "That's pretty wild. Marvel published a \"generic comic book,\" in order to trademark the names \"superhero\" and \"super-villain.\" That was pretty smart of them. ",
        "agent": "agent_1",
        "sentiment": "Curious to dive deeper",
        "knowledge_source": [
          "FS1",
          "Personal Knowledge"
        ],
        "turn_rating": "Good"
      },
      {
        "message": "No doubt!  Do you know much about the planets or the universe?",
        "agent": "agent_2",
        "sentiment": "Curious to dive deeper",
        "knowledge_source": [
          "FS3"
        ],
        "turn_rating": "Excellent"
      },
      {
        "message": "I know a little bit. I've heard that Venus does not tilt. ",
        "agent": "agent_1",
        "sentiment": "Curious to dive deeper",
        "knowledge_source": [
          "FS2",
          "Personal Knowledge"
        ],
        "turn_rating": "Good"
      },
      {
        "message": "That interesting.  Uranus is different to.  It actually rotates sideways and rolls around the sun rather than spins like the other planets.",
        "agent": "agent_2",
        "sentiment": "Happy",
        "knowledge_source": [
          "FS2"
        ],
        "turn_rating": "Excellent"
      },
      {
        "message": "That's really interesting. I've also heard that Jupiter's moon Ganymede would be considered a planet if it orbited the sun. ",
        "agent": "agent_1",
        "sentiment": "Curious to dive deeper",
        "knowledge_source": [
          "FS2",
          "Personal Knowledge"
        ],
        "turn_rating": "Good"
      },
      {
        "message": "It must be pretty big then!  I wouldn't want to ever visit the unnamed planet where shards of glass precipitate sideways at 4500 mph!",
        "agent": "agent_2",
        "sentiment": "Happy",
        "knowledge_source": [
          "FS2"
        ],
        "turn_rating": "Excellent"
      },
      {
        "message": "I don't see that being a pleasant place. It's even 2000 degree weather. That sounds like hell to me!",
        "agent": "agent_1",
        "sentiment": "Curious to dive deeper",
        "knowledge_source": [
          "FS2",
          "Personal Knowledge"
        ],
        "turn_rating": "Good"
      },
      {
        "message": "Hahah That's a good way of putting it! ",
        "agent": "agent_2",
        "sentiment": "Happy",
        "knowledge_source": [
          "FS2"
        ],
        "turn_rating": "Excellent"
      },
      {
        "message": "Well I have to get to work, I hope you have a good day. It was nice chatting with you!",
        "agent": "agent_1",
        "sentiment": "Curious to dive deeper",
        "knowledge_source": [
          "Personal Knowledge"
        ],
        "turn_rating": "Good"
      }
    ],
    "conversation_rating": {
      "agent_1": "Good",
      "agent_2": "Excellent"
    }
  },
  "t_23942b1a-e379-41bd-826d-3e500f4f0e1a": {
    "article_url": "https://www.washingtonpost.com/news/comic-riffs/wp/2018/03/29/harley-quinn-will-meet-the-new-gods-in-comic-books-this-summer/",
    "config": "C",
    "content": [
      {
        "message": "Can you believe there is stars that can be cold enough to be touched ? The universe is so diverse. ",
        "agent": "agent_1",
        "sentiment": "Surprised",
        "knowledge_source": [
          "FS3"
        ],
        "turn_rating": ""
      },
      {
        "message": "Its amazing and ever evolving. ",
        "agent": "agent_2",
        "sentiment": "Surprised",
        "knowledge_source": [
          "FS3"
        ],
        "turn_rating": ""
      },
      {
        "message": "Yeah and there is even places that exist but we never will be able to see because they are too far away. ",
        "agent": "agent_1",
        "sentiment": "Surprised",
        "knowledge_source": [
          "FS3"
        ],
        "turn_rating": ""
      },
      {
        "message": "They are saying space pulls galaxies outside of universe that we could see",
        "agent": "agent_2",
        "sentiment": "Neutral",
        "knowledge_source": [
          "FS3"
        ],
        "turn_rating": ""
      },
      {
        "message": "Yes that is what I was saying, albeit I doubt that there is only one electron in the universe like some people say. ",
        "agent": "agent_1",
        "sentiment": "Surprised",
        "knowledge_source": [
          "FS3"
        ],
        "turn_rating": ""
      },
      {
        "message": "I don't see anything supporting or denying that theory so we would never know for sure. ",
        "agent": "agent_2",
        "sentiment": "Curious to dive deeper",
        "knowledge_source": [
          "FS3"
        ],
        "turn_rating": ""
      },
      {
        "message": "Yeah, but only one ? For all the universe ? It does not seems logic ...",
        "agent": "agent_1",
        "sentiment": "Surprised",
        "knowledge_source": [
          "FS3"
        ],
        "turn_rating": ""
      },
      {
        "message": "There is only one sun that warms earth and all other planets so why not just one electron? ",
        "agent": "agent_2",
        "sentiment": "Curious to dive deeper",
        "knowledge_source": [
          "FS3"
        ],
        "turn_rating": ""
      },
      {
        "message": "Because an electron is part of matter, the water you drink, the chair you sit on. Saying there is only 1 electron in the universe is like saying there is 1 grain of wheat in your bread.  ",
        "agent": "agent_1",
        "sentiment": "Surprised",
        "knowledge_source": [
          "FS3"
        ],
        "turn_rating": ""
      },
      {
        "message": "It makes sense when you put it that way but in terms of that universe size the electron could be very big.",
        "agent": "agent_2",
        "sentiment": "Disgusted",
        "knowledge_source": [
          "FS3"
        ],
        "turn_rating": ""
      },
      {
        "message": "Maybe they did mean to say that our universe is contained in an electron in another universe ?",
        "agent": "agent_1",
        "sentiment": "Curious to dive deeper",
        "knowledge_source": [
          "FS3"
        ],
        "turn_rating": ""
      },
      {
        "message": "I don't know but I am at the end of knowledge on this subject. What do you think about the facts of comics? I would have thought US invented them, but it's Japan or UK.",
        "agent": "agent_2",
        "sentiment": "Neutral",
        "knowledge_source": [
          "FS3",
          "Personal Knowledge"
        ],
        "turn_rating": ""
      },
      {
        "message": "Japan has a great printing history, I am not surprised about this. Do you read comics books ? I have read a few but not about super-heroes. ",
        "agent": "agent_1",
        "sentiment": "Curious to dive deeper",
        "knowledge_source": [
          "FS1"
        ],
        "turn_rating": ""
      },
      {
        "message": "I used to in my childhood but not any more, I used to love inspector Gadget. ",
        "agent": "agent_2",
        "sentiment": "Happy",
        "knowledge_source": [
          "FS1",
          "Personal Knowledge"
        ],
        "turn_rating": ""
      },
      {
        "message": "Was Inspect Gadget a comics on Paper or a cartoon on TV ? I was talking about what Marvel is publishing.",
        "agent": "agent_1",
        "sentiment": "Curious to dive deeper",
        "knowledge_source": [
          "FS1"
        ],
        "turn_rating": ""
      },
      {
        "message": "On Paper and yes I do recall seeing Super-hero and Hulk books.",
        "agent": "agent_2",
        "sentiment": "Curious to dive deeper",
        "knowledge_source": [
          "FS1",
          "Personal Knowledge"
        ],
        "turn_rating": ""
      },
      {
        "message": "I think that Hulk is in the Marvel universe. But like I said, I never read anything from Marvel nor DC comics. ",
        "agent": "agent_1",
        "sentiment": "Curious to dive deeper",
        "knowledge_source": [
          "FS1"
        ],
        "turn_rating": ""
      },
      {
        "message": "Right me neither, there were so many good choices of comics when I was growing up. ",
        "agent": "agent_2",
        "sentiment": "Curious to dive deeper",
        "knowledge_source": [
          "FS1",
          "Personal Knowledge"
        ],
        "turn_rating": ""
      },
      {
        "message": "Not where I lived, if I want to read a comic book, I had to go to the library. But as I think about it Tintin is a comic book, so I was wrong, I did read a lot of them when I was young but they were European.  ",
        "agent": "agent_1",
        "sentiment": "Surprised",
        "knowledge_source": [
          "Personal Knowledge"
        ],
        "turn_rating": ""
      },
      {
        "message": "Mine all time favorite was Bozo the clown, books and TV both. ",
        "agent": "agent_2",
        "sentiment": "Neutral",
        "knowledge_source": [
          "FS1",
          "Personal Knowledge"
        ],
        "turn_rating": ""
      },
      {
        "message": "I did saw a lot of cartoons on TV, but I don't think that considered as a comic book. have a nice day. ",
        "agent": "agent_1",
        "sentiment": "Happy",
        "knowledge_source": [
          "FS1",
          "Personal Knowledge"
        ],
        "turn_rating": ""
      }
    ],
    "conversation_rating": {
      "agent_1": "Passable",
      "agent_2": "Passable"
    }
  },
  "t_f289d280-afcd-46f5-97e1-64a9e3aedc70": {
    "article_url": "https://www.washingtonpost.com/lifestyle/kidspost/for-summer-movies-heroes-and-heroines-step-into-the-spotlight/2018/05/22/49d6f08c-5465-11e8-abd8-265bd07a9859_story.html",
    "config": "D",
    "content": [
      {
        "message": "Are you a Star Wars fan? I need to rewatch the OT and the prequels so I can watch the subsequent stuff for the first time and understand what's going on.",
        "agent": "agent_1",
        "sentiment": "Curious to dive deeper",
        "knowledge_source": [
          "FS1",
          "Personal Knowledge"
        ],
        "turn_rating": "Excellent"
      },
      {
        "message": "Hi! Yes, I am a huge fan of Star Wars! I also loved how it was the first major movie to be dubbed in Navajo! I think that is so cool!",
        "agent": "agent_2",
        "sentiment": "Happy",
        "knowledge_source": [
          "FS1"
        ],
        "turn_rating": "Passable"
      },
      {
        "message": "Yeah, that's wild. I guess it takes a pretty small audience to pay for the translation work.",
        "agent": "agent_1",
        "sentiment": "Curious to dive deeper",
        "knowledge_source": [
          "FS1"
        ],
        "turn_rating": "Good"
      },
      {
        "message": "Agreed. Isn't it also funny James Earl Jones only spent two and half hours recording his lines for Darth Vader? I also can't believe he was only paid $7500! Geez, that's pocket change.",
        "agent": "agent_2",
        "sentiment": "Surprised",
        "knowledge_source": [
          "FS1"
        ],
        "turn_rating": "Passable"
      },
      {
        "message": "$7500 is amazingly low. I guess since Darth Vader was masked Jones could just record everything at once in the studio.",
        "agent": "agent_1",
        "sentiment": "Neutral",
        "knowledge_source": [
          "FS1",
          "Personal Knowledge"
        ],
        "turn_rating": "Excellent"
      },
      {
        "message": "Agreed. Can you also believe that George Lucas' wife at the time, Marcia, won an academy award for her editing on Star Wars and yet George Lucas didn't win an academy award for directing. That is just downright unbelievable!",
        "agent": "agent_2",
        "sentiment": "Surprised",
        "knowledge_source": [
          "FS1"
        ],
        "turn_rating": "Passable"
      },
      {
        "message": "A lot of people think the OT was so much better than the prequels because of her influence.",
        "agent": "agent_1",
        "sentiment": "Neutral",
        "knowledge_source": [
          "FS1",
          "Personal Knowledge"
        ],
        "turn_rating": "Good"
      },
      {
        "message": "Yeah it was because of her that so many major changes were made like Leia's good luck kiss, Obi Wan's death, etc. She was truly a big influence!",
        "agent": "agent_2",
        "sentiment": "Neutral",
        "knowledge_source": [
          "FS1"
        ],
        "turn_rating": "Good"
      },
      {
        "message": "I remember thinking just about everything in the prequels' timeline was off, based on the mental version of the past the OT led us to construct. But I'd have to rewatch to nail it down.",
        "agent": "agent_1",
        "sentiment": "Curious to dive deeper",
        "knowledge_source": [
          "FS1",
          "Personal Knowledge"
        ],
        "turn_rating": "Excellent"
      },
      {
        "message": "Yeah I would have to watch it as well! So are you also a fan of Chewbacca? I love him. I think it's funny there's a bat species called the Chewbacca bat. That's hilarious!",
        "agent": "agent_2",
        "sentiment": "Surprised",
        "knowledge_source": [
          "FS3"
        ],
        "turn_rating": "Passable"
      },
      {
        "message": "I never felt strongly about Chewbacca one way or the other TBH. But I've got to google a picture of that bat to see what it looks like!",
        "agent": "agent_1",
        "sentiment": "Curious to dive deeper",
        "knowledge_source": [
          "FS1",
          "Personal Knowledge"
        ],
        "turn_rating": "Excellent"
      },
      {
        "message": "I would like to see it as well. Did you know Chewbacca actually had a wife and two boys? That's pretty interesting!",
        "agent": "agent_2",
        "sentiment": "Neutral",
        "knowledge_source": [
          "FS3"
        ],
        "turn_rating": "Passable"
      },
      {
        "message": "I vaguely recall reading something in the Star Wars fictional universe where a young Han Solo stayed with Chewbacca and his mom in their home.",
        "agent": "agent_1",
        "sentiment": "Curious to dive deeper",
        "knowledge_source": [
          "FS1",
          "Personal Knowledge"
        ],
        "turn_rating": "Excellent"
      },
      {
        "message": "That's so weird, isn't it? Ha! Are you one of the fans who believes both r2d2 and Chewbacca were secret rebel agents? I kind of think it's an interesting theory. ",
        "agent": "agent_2",
        "sentiment": "Curious to dive deeper",
        "knowledge_source": [
          "FS3"
        ],
        "turn_rating": "Good"
      },
      {
        "message": "I wish I knew enough about the background to have an opinion, but the last Star Wars I watched was Episode III, when it came out on video. I really need to rewatch to refresh my memory of it. ",
        "agent": "agent_1",
        "sentiment": "Curious to dive deeper",
        "knowledge_source": [
          "FS1",
          "Personal Knowledge"
        ],
        "turn_rating": "Excellent"
      },
      {
        "message": "Same here! Like, I also had forgotten that before his companionship with Chewbacca, Hans Solo was an imperial lieutenant!",
        "agent": "agent_2",
        "sentiment": "Neutral",
        "knowledge_source": [
          "FS3"
        ],
        "turn_rating": "Passable"
      },
      {
        "message": "Yeah, I don't remember that at all. He definitely doesn't seem like the type.",
        "agent": "agent_1",
        "sentiment": "Neutral",
        "knowledge_source": [
          "FS1",
          "Personal Knowledge"
        ],
        "turn_rating": "Good"
      },
      {
        "message": "Indeed he doesn't. But I've always liked Chewbacca because he reminded me of a giant dog. Ha! Speaking of dogs, I think it's cool that dogs, along with elephants, are the only animals that understand pointing!",
        "agent": "agent_2",
        "sentiment": "Neutral",
        "knowledge_source": [
          "FS2"
        ],
        "turn_rating": "Good"
      },
      {
        "message": "I wouldn't be surprised if cats understood it but just didn't care, LOL.",
        "agent": "agent_1",
        "sentiment": "Happy",
        "knowledge_source": [
          "FS2"
        ],
        "turn_rating": "Good"
      },
      {
        "message": "Ha! No kidding. Speaking of dogs and cats, I like how Google prefers dogs over cats and even states in their code of conduct that they're a dog company! That is awesome!",
        "agent": "agent_2",
        "sentiment": "Happy",
        "knowledge_source": [
          "FS2"
        ],
        "turn_rating": "Passable"
      },
      {
        "message": "Yeah, that's a weird official policy for what's supposed to be a neutral search engine! Nice chatting with you.",
        "agent": "agent_1",
        "sentiment": "Happy",
        "knowledge_source": [
          "FS2"
        ],
        "turn_rating": "Good"
      }
    ],
    "conversation_rating": {
      "agent_1": "Excellent",
      "agent_2": "Good"
    }
  },
  "t_d61bd2b1-d554-406f-afb9-5a745a7a9ad1": {
    "article_url": "https://www.washingtonpost.com/lifestyle/style/ask-amy-cat-ownership-causes-couples-concerns/2018/02/13/db01bc92-076a-11e8-b48c-b07fea957bd5_story.html",
    "config": "B",
    "content": [
      {
        "message": "Naming a cloned cat \"copy cat\", that's cute.",
        "agent": "agent_1",
        "sentiment": "Neutral",
        "knowledge_source": [
          "FS3"
        ],
        "turn_rating": "Excellent"
      },
      {
        "message": "You must have ESP. I was going to tell you teh same thing! I have a sad story to tell there are less tigers living in the wild in Asia than as pets in the US.",
        "agent": "agent_2",
        "sentiment": "Sad",
        "knowledge_source": [
          "FS3"
        ],
        "turn_rating": "Good"
      },
      {
        "message": "Really? That's awful to hear!",
        "agent": "agent_1",
        "sentiment": "Surprised",
        "knowledge_source": [
          "FS2"
        ],
        "turn_rating": "Poor"
      },
      {
        "message": "Of Roosevelt's 20 pets two were a bear and hyena!",
        "agent": "agent_2",
        "sentiment": "Surprised",
        "knowledge_source": [
          "FS3"
        ],
        "turn_rating": "Passable"
      },
      {
        "message": "Whoa, cool! I know he seemed to be quite the animal lover.",
        "agent": "agent_1",
        "sentiment": "Surprised",
        "knowledge_source": [
          "Personal Knowledge"
        ],
        "turn_rating": "Poor"
      },
      {
        "message": "And there are more pets in Japan than there are children under 15. You can't be a pets \"OWNER\" in Boulder but you can be their guardian.  ",
        "agent": "agent_2",
        "sentiment": "Surprised",
        "knowledge_source": [
          "FS3"
        ],
        "turn_rating": "Good"
      },
      {
        "message": "I have a pet. I am an ailurophile meaning I love cats.",
        "agent": "agent_1",
        "sentiment": "Curious to dive deeper",
        "knowledge_source": [
          "FS3"
        ],
        "turn_rating": "Excellent"
      },
      {
        "message": "Cool word! Did you know there are 20 quintillion animal varieties on Earth?",
        "agent": "agent_2",
        "sentiment": "Surprised",
        "knowledge_source": [
          "FS3"
        ],
        "turn_rating": "Good"
      },
      {
        "message": "That is a lot! And in 2002 Germany gave them legal rights.",
        "agent": "agent_1",
        "sentiment": "Curious to dive deeper",
        "knowledge_source": [
          "FS2"
        ],
        "turn_rating": "Excellent"
      },
      {
        "message": "Yeah, and the Loch Ness monster is protected under the 1912 Scottish Animal Protection Act.",
        "agent": "agent_2",
        "sentiment": "Surprised",
        "knowledge_source": [
          "FS2"
        ],
        "turn_rating": "Good"
      },
      {
        "message": "I wonder if the immortal jellyfish needs protecting... being immortal and all.",
        "agent": "agent_1",
        "sentiment": "Curious to dive deeper",
        "knowledge_source": [
          "FS1"
        ],
        "turn_rating": "Excellent"
      },
      {
        "message": "Lol...speaking of water animals, did you know that hiccoughs are a left over from evolution when we had gills?",
        "agent": "agent_2",
        "sentiment": "Surprised",
        "knowledge_source": [
          "FS2"
        ],
        "turn_rating": "Good"
      },
      {
        "message": "Maybe that connection is part of why 84% of human disease genes have counterparts in zebrafish, too... hmm.",
        "agent": "agent_1",
        "sentiment": "Curious to dive deeper",
        "knowledge_source": [
          "FS1"
        ],
        "turn_rating": "Excellent"
      },
      {
        "message": "Hmm? Good theory. Seeing that the most popular pets are cats and dogs it is no surprise that they are commonly used for therapy in hospitals.",
        "agent": "agent_2",
        "sentiment": "Curious to dive deeper",
        "knowledge_source": [
          "FS3"
        ],
        "turn_rating": "Good"
      },
      {
        "message": "Well, they are good at helping people adjust to new situations, too.",
        "agent": "agent_1",
        "sentiment": "Happy",
        "knowledge_source": [
          "AS1"
        ],
        "turn_rating": "Excellent"
      },
      {
        "message": "Yes, like for elderly who are without companions.",
        "agent": "agent_2",
        "sentiment": "Curious to dive deeper",
        "knowledge_source": [
          "FS3"
        ],
        "turn_rating": "Excellent"
      },
      {
        "message": "Or people with anxiety and depression, or kids with autism.",
        "agent": "agent_1",
        "sentiment": "Curious to dive deeper",
        "knowledge_source": [
          "Personal Knowledge"
        ],
        "turn_rating": "Excellent"
      },
      {
        "message": "Yes, a seahorse wouldn't be very good for that purpose. Did you know seahorses are the only fish with a neck?",
        "agent": "agent_2",
        "sentiment": "Surprised",
        "knowledge_source": [
          "FS1"
        ],
        "turn_rating": "Good"
      },
      {
        "message": "I don't think a black swallower fish would be good as a companion pet either because it can eat prey twice its length!",
        "agent": "agent_1",
        "sentiment": "Surprised",
        "knowledge_source": [
          "FS1"
        ],
        "turn_rating": "Excellent"
      },
      {
        "message": "That would freak me out! But I bet it catches that prey using its acoustic communication!",
        "agent": "agent_2",
        "sentiment": "Curious to dive deeper",
        "knowledge_source": [
          "FS1"
        ],
        "turn_rating": "Passable"
      },
      {
        "message": "Could be. Fish are cool like that. I think it's neat that amphibians and reptiles and birds and mammals all had the same ancestry with fish.",
        "agent": "agent_1",
        "sentiment": "Curious to dive deeper",
        "knowledge_source": [
          "FS1"
        ],
        "turn_rating": "Excellent"
      },
      {
        "message": "I wonder if reptiles are considered ectothermic like most fish?",
        "agent": "agent_2",
        "sentiment": "Curious to dive deeper",
        "knowledge_source": [
          "FS1"
        ],
        "turn_rating": "Good"
      },
      {
        "message": "That would be a good thing to know, especially because some of them make good pets.",
        "agent": "agent_1",
        "sentiment": "Curious to dive deeper",
        "knowledge_source": [
          "FS3"
        ],
        "turn_rating": "Good"
      },
      {
        "message": "Yep, but I don't know if walking a gecko would give the same health benefits as walking a dog",
        "agent": "agent_2",
        "sentiment": "Curious to dive deeper",
        "knowledge_source": [
          "FS3"
        ],
        "turn_rating": "Good"
      },
      {
        "message": "Probably not. Dog walking is good because it gives companionship and exercise at the same time.",
        "agent": "agent_1",
        "sentiment": "Neutral",
        "knowledge_source": [
          "Personal Knowledge"
        ],
        "turn_rating": "Excellent"
      },
      {
        "message": "Hey, did you know the first marine predator was the shark? They developed in the Silurian period.",
        "agent": "agent_2",
        "sentiment": "Curious to dive deeper",
        "knowledge_source": [
          "FS1"
        ],
        "turn_rating": "Passable"
      },
      {
        "message": "Very interesting. I wonder how many aquatic species have gone extinct since then...",
        "agent": "agent_1",
        "sentiment": "Curious to dive deeper",
        "knowledge_source": [
          "FS1",
          "Personal Knowledge"
        ],
        "turn_rating": "Good"
      },
      {
        "message": "Or have evolved into other species. The shark has a higher core temperature than other fish because it is an active swimmer.",
        "agent": "agent_2",
        "sentiment": "Curious to dive deeper",
        "knowledge_source": [
          "FS1"
        ],
        "turn_rating": "Passable"
      },
      {
        "message": "That makes sense. I always thought sharks were pretty interesting because they have cartilage instead of bone.",
        "agent": "agent_1",
        "sentiment": "Curious to dive deeper",
        "knowledge_source": [
          "Personal Knowledge"
        ],
        "turn_rating": "Excellent"
      },
      {
        "message": "Yes, fascinating fact! Tuna also hold a higher core temperature. They are in the same class as shark because they are also active swimmers.",
        "agent": "agent_2",
        "sentiment": "Curious to dive deeper",
        "knowledge_source": [
          "FS1"
        ],
        "turn_rating": "Good"
      },
      {
        "message": "Tuna can get quite large, too. It's cool how big some fish get.",
        "agent": "agent_1",
        "sentiment": "Curious to dive deeper",
        "knowledge_source": [
          "Personal Knowledge"
        ],
        "turn_rating": "Excellent"
      },
      {
        "message": "One more before we go...did you know domesticated animals develop a white patch on their forehead?",
        "agent": "agent_2",
        "sentiment": "Neutral",
        "knowledge_source": [
          "FS3"
        ],
        "turn_rating": "Good"
      },
      {
        "message": "Yeah. that is a pretty cool way to know they are domesticated rather than wild.",
        "agent": "agent_1",
        "sentiment": "Curious to dive deeper",
        "knowledge_source": [
          "FS2"
        ],
        "turn_rating": "Excellent"
      },
      {
        "message": "Very cool chatting with you. Did you know there are 6331 groups of genes? They are common to all living animals!",
        "agent": "agent_2",
        "sentiment": "Surprised",
        "knowledge_source": [
          "FS2"
        ],
        "turn_rating": "Good"
      },
      {
        "message": "It was a cool exercise in zoology chatting with you.",
        "agent": "agent_1",
        "sentiment": "Curious to dive deeper",
        "knowledge_source": [
          "FS2"
        ],
        "turn_rating": "Excellent"
      }
    ],
    "conversation_rating": {
      "agent_1": "Excellent",
      "agent_2": "Good"
    }
  },
  "t_16c24f06-0def-4fc5-9e47-7789d93a84d4": {
    "article_url": "https://www.washingtonpost.com/lifestyle/style/ask-amy-cat-ownership-causes-couples-concerns/2018/02/13/db01bc92-076a-11e8-b48c-b07fea957bd5_story.html",
    "config": "D",
    "content": [
      {
        "message": "I think its sad to have to part with a pet due to allergies and couple conflict like in the Dear Amy section.",
        "agent": "agent_1",
        "sentiment": "Sad",
        "knowledge_source": [
          "AS1"
        ],
        "turn_rating": "Good"
      },
      {
        "message": "That is sad. Do you have pets? The first cloned pet was a cat and its name was copy cat.",
        "agent": "agent_2",
        "sentiment": "Surprised",
        "knowledge_source": [
          "FS3"
        ],
        "turn_rating": "Excellent"
      },
      {
        "message": "Yes, I have a dog.  Sounds like in the Dear Amy that they do everything tit for tat. The cat owner states that her fiance has to get rid of his saltwater fish if she gets rid of her cat.  That's not necessarily fair though I don't think.  They seem like they may struggle as a couple in the future.",
        "agent": "agent_1",
        "sentiment": "Surprised",
        "knowledge_source": [
          "AS2"
        ],
        "turn_rating": "Good"
      },
      {
        "message": "Yeah that's a bit dramatic! A cat lover is known as an ailurophile and a dog lover is known as a cynophile.",
        "agent": "agent_2",
        "sentiment": "Surprised",
        "knowledge_source": [
          "FS3"
        ],
        "turn_rating": "Excellent"
      },
      {
        "message": "Allergies can be serious to people.  I understand his reserve of having a cat.",
        "agent": "agent_1",
        "sentiment": "Surprised",
        "knowledge_source": [
          "AS2"
        ],
        "turn_rating": "Good"
      },
      {
        "message": "Me too. A pet or companion animal is an animal kept primarily for a person's company, protection, or entertainment. No one should have to be made uncomfortable by a pet in the house.",
        "agent": "agent_2",
        "sentiment": "Neutral",
        "knowledge_source": [
          "FS3"
        ],
        "turn_rating": "Excellent"
      },
      {
        "message": "I'm sure she loves the pet, but she has to make a choice if the pet is harming her fiance.",
        "agent": "agent_1",
        "sentiment": "Curious to dive deeper",
        "knowledge_source": [
          "AS2"
        ],
        "turn_rating": "Good"
      },
      {
        "message": "Over 1.5 million living animal species have been described. I'm sure they can find one to agree on. ",
        "agent": "agent_2",
        "sentiment": "Surprised",
        "knowledge_source": [
          "FS2"
        ],
        "turn_rating": "Good"
      },
      {
        "message": "Did you ever hear that animals develop white patches on their foreheads when they are domesticated?  That's a new one to me.  ",
        "agent": "agent_1",
        "sentiment": "Surprised",
        "knowledge_source": [
          "FS2"
        ],
        "turn_rating": "Good"
      },
      {
        "message": "That's interesting! Of the 1.5 million species, 1 million are insects! Yuck!",
        "agent": "agent_2",
        "sentiment": "Disgusted",
        "knowledge_source": [
          "FS2"
        ],
        "turn_rating": "Excellent"
      },
      {
        "message": "Apparently, there is a breed of jellyfish that is immortal.  If you want to live forever, you can look into being a jellyfish.",
        "agent": "agent_1",
        "sentiment": "Surprised",
        "knowledge_source": [
          "FS1"
        ],
        "turn_rating": "Good"
      },
      {
        "message": "Fascinating! In japan, there are more pets than there are children under 15.",
        "agent": "agent_2",
        "sentiment": "Surprised",
        "knowledge_source": [
          "FS3"
        ],
        "turn_rating": "Excellent"
      },
      {
        "message": "Teddy Roosevelt had over 20 pets and his own real \"teddy\" bear along with a hyena",
        "agent": "agent_1",
        "sentiment": "Curious to dive deeper",
        "knowledge_source": [
          "FS3"
        ],
        "turn_rating": "Good"
      },
      {
        "message": "Wow! There are more tigers living as pets in the us than living wild in asia.",
        "agent": "agent_2",
        "sentiment": "Surprised",
        "knowledge_source": [
          "FS3"
        ],
        "turn_rating": "Good"
      },
      {
        "message": "I never met anyone with a tiger pet.  That is strange.  It's not legal to own pets in Boulder, Colorado but you can be their guardian.",
        "agent": "agent_1",
        "sentiment": "Surprised",
        "knowledge_source": [
          "FS3"
        ],
        "turn_rating": "Good"
      },
      {
        "message": "Lots of places have special animal rights. In 2002, germany became the first country in the world to universally give animals constitutionally-guaranteed legal rights.",
        "agent": "agent_2",
        "sentiment": "Surprised",
        "knowledge_source": [
          "FS2"
        ],
        "turn_rating": "Excellent"
      },
      {
        "message": "The loch ness monster is protected by 1912 Scottish provisions",
        "agent": "agent_1",
        "sentiment": "Surprised",
        "knowledge_source": [
          "FS2"
        ],
        "turn_rating": "Good"
      },
      {
        "message": "That's funny. It's not even a proven species. There are about 20 quintillion individual animals on planet earth.",
        "agent": "agent_2",
        "sentiment": "Surprised",
        "knowledge_source": [
          "FS2"
        ],
        "turn_rating": "Excellent"
      },
      {
        "message": "Did you ever hear of people being contacted due to DNA matches?  You can opt in or out but might be connected with matches of family members",
        "agent": "agent_1",
        "sentiment": "Curious to dive deeper",
        "knowledge_source": [
          "AS4"
        ],
        "turn_rating": "Good"
      },
      {
        "message": "That is pretty cool. There are several companies offering DNA testing, and each seems to offer a different way of handling client privacy",
        "agent": "agent_2",
        "sentiment": "Neutral",
        "knowledge_source": [
          "AS4"
        ],
        "turn_rating": "Excellent"
      },
      {
        "message": "DNA matches could be connected via social media.",
        "agent": "agent_1",
        "sentiment": "Surprised",
        "knowledge_source": [
          "AS4"
        ],
        "turn_rating": "Good"
      }
    ],
    "conversation_rating": {
      "agent_1": "Good",
      "agent_2": "Excellent"
    }
  },
  "t_627b1554-1831-4fd3-999e-31852c1e9e3b": {
    "article_url": "https://www.washingtonpost.com/lifestyle/style/ask-amy-cat-ownership-causes-couples-concerns/2018/02/13/db01bc92-076a-11e8-b48c-b07fea957bd5_story.html",
    "config": "D",
    "content": [
      {
        "message": "hi, do you like fish?",
        "agent": "agent_1",
        "sentiment": "Curious to dive deeper",
        "knowledge_source": [
          "Personal Knowledge"
        ],
        "turn_rating": "Good"
      },
      {
        "message": "Yes, I love fish do you?",
        "agent": "agent_2",
        "sentiment": "Neutral",
        "knowledge_source": [
          "AS2"
        ],
        "turn_rating": "Excellent"
      },
      {
        "message": "yes me too. some of them can eat prey twice their sizew",
        "agent": "agent_1",
        "sentiment": "Curious to dive deeper",
        "knowledge_source": [
          "FS1"
        ],
        "turn_rating": "Excellent"
      },
      {
        "message": "Yes, did you know seahorses only fish to have a neck?",
        "agent": "agent_2",
        "sentiment": "Neutral",
        "knowledge_source": [
          "AS2"
        ],
        "turn_rating": "Excellent"
      },
      {
        "message": "that is so cool, and the males carry the young in that species",
        "agent": "agent_1",
        "sentiment": "Curious to dive deeper",
        "knowledge_source": [
          "FS1"
        ],
        "turn_rating": "Excellent"
      },
      {
        "message": "Yes, and zebrafish are very interesting.",
        "agent": "agent_2",
        "sentiment": "Neutral",
        "knowledge_source": [
          "Personal Knowledge"
        ],
        "turn_rating": "Excellent"
      },
      {
        "message": "yeah did you know we use them to figure out stufffor ourselves",
        "agent": "agent_1",
        "sentiment": "Curious to dive deeper",
        "knowledge_source": [
          "FS1"
        ],
        "turn_rating": "Good"
      },
      {
        "message": "Yes interesting,  How about the first cloned cat named copy cat?",
        "agent": "agent_2",
        "sentiment": "Neutral",
        "knowledge_source": [
          "AS2"
        ],
        "turn_rating": "Excellent"
      },
      {
        "message": "that is cool. there is a jellyfish that is immortal",
        "agent": "agent_1",
        "sentiment": "Curious to dive deeper",
        "knowledge_source": [
          "FS1"
        ],
        "turn_rating": "Excellent"
      },
      {
        "message": "I know, really? How about our hiccups are from gills and lungs?",
        "agent": "agent_2",
        "sentiment": "Neutral",
        "knowledge_source": [
          "AS2"
        ],
        "turn_rating": "Excellent"
      },
      {
        "message": "that is a such a cool fact, we are still evolving so maybe it will eventually go away",
        "agent": "agent_1",
        "sentiment": "Curious to dive deeper",
        "knowledge_source": [
          "FS1"
        ],
        "turn_rating": "Excellent"
      },
      {
        "message": "lol, interesting to know the loch ness monster is a protected species.",
        "agent": "agent_2",
        "sentiment": "Neutral",
        "knowledge_source": [
          "AS3"
        ],
        "turn_rating": "Excellent"
      },
      {
        "message": "yet no one has really seen it to confirm its existence",
        "agent": "agent_1",
        "sentiment": "Curious to dive deeper",
        "knowledge_source": [
          "FS1"
        ],
        "turn_rating": "Excellent"
      },
      {
        "message": "I know, Also, I do believe in Japan there is less people under 15 years of age than pets.",
        "agent": "agent_2",
        "sentiment": "Neutral",
        "knowledge_source": [
          "AS3"
        ],
        "turn_rating": "Excellent"
      },
      {
        "message": "do you know how many idnividual animals are believed to be on earth?",
        "agent": "agent_1",
        "sentiment": "Curious to dive deeper",
        "knowledge_source": [
          "FS2"
        ],
        "turn_rating": "Excellent"
      },
      {
        "message": "Yes, 20 quintillion, can you believe that?Wow",
        "agent": "agent_2",
        "sentiment": "Surprised",
        "knowledge_source": [
          "AS3"
        ],
        "turn_rating": "Excellent"
      },
      {
        "message": "I do not even know how many zeros are in that number",
        "agent": "agent_1",
        "sentiment": "Curious to dive deeper",
        "knowledge_source": [
          "FS2"
        ],
        "turn_rating": "Excellent"
      },
      {
        "message": "lol, I know, I guess  the US have more tigers as pets than living wild in Asia.",
        "agent": "agent_2",
        "sentiment": "Surprised",
        "knowledge_source": [
          "AS3"
        ],
        "turn_rating": "Excellent"
      },
      {
        "message": "and Roosevelet did not have any of them",
        "agent": "agent_1",
        "sentiment": "Curious to dive deeper",
        "knowledge_source": [
          "FS3"
        ],
        "turn_rating": "Excellent"
      },
      {
        "message": "He did have a bear and hyena. Good to know you are a guardian not an owner in Colorado to pets.",
        "agent": "agent_2",
        "sentiment": "Neutral",
        "knowledge_source": [
          "AS4"
        ],
        "turn_rating": "Excellent"
      },
      {
        "message": "I like that too. nice chat",
        "agent": "agent_1",
        "sentiment": "Happy",
        "knowledge_source": [
          "Personal Knowledge"
        ],
        "turn_rating": "Good"
      }
    ],
    "conversation_rating": {
      "agent_1": "Excellent",
      "agent_2": "Excellent"
    }
  },
  "t_5b13346f-0d4b-4e90-a722-a9928b88f277": {
    "article_url": "https://www.washingtonpost.com/lifestyle/style/ask-amy-cat-ownership-causes-couples-concerns/2018/02/13/db01bc92-076a-11e8-b48c-b07fea957bd5_story.html",
    "config": "A",
    "content": [
      {
        "message": "Hello",
        "agent": "agent_1",
        "sentiment": "Happy",
        "knowledge_source": [
          "AS4"
        ],
        "turn_rating": "Passable"
      },
      {
        "message": "Hello.  do you have a cat?  I see that some people can be allergic to them.",
        "agent": "agent_2",
        "sentiment": "Neutral",
        "knowledge_source": [
          "AS1"
        ],
        "turn_rating": "Good"
      },
      {
        "message": "No, I do not.  I am actually allergic to cats.  The first cloned pet was a cat and its name was copy cat",
        "agent": "agent_1",
        "sentiment": "Surprised",
        "knowledge_source": [
          "AS4"
        ],
        "turn_rating": "Good"
      },
      {
        "message": "That's interesting and a little funny.  I had no idea of this, but the cat is the most popular pet in the world.  DId you know that?",
        "agent": "agent_2",
        "sentiment": "Neutral",
        "knowledge_source": [
          "FS3",
          "Personal Knowledge"
        ],
        "turn_rating": "Good"
      },
      {
        "message": "Wow, no I didn't know that.  There are more tigers living as pets in the us than living wild in asia.",
        "agent": "agent_1",
        "sentiment": "Sad",
        "knowledge_source": [
          "AS3"
        ],
        "turn_rating": "Good"
      },
      {
        "message": "Now that I had no idea of.  Did you know that some tarantulas keep frogs as pets?",
        "agent": "agent_2",
        "sentiment": "Surprised",
        "knowledge_source": [
          "FS3",
          "Personal Knowledge"
        ],
        "turn_rating": "Good"
      },
      {
        "message": "Wow, that's odd. Two of the most popular pets are dogs and cats",
        "agent": "agent_1",
        "sentiment": "Curious to dive deeper",
        "knowledge_source": [
          "FS1"
        ],
        "turn_rating": "Good"
      },
      {
        "message": "I have dogs and used to have cats too but dogs are my favorite.  ",
        "agent": "agent_2",
        "sentiment": "Neutral",
        "knowledge_source": [
          "Personal Knowledge"
        ],
        "turn_rating": "Good"
      },
      {
        "message": "Dogs are my favorite also.  I hope to get another one in the future.",
        "agent": "agent_1",
        "sentiment": "Curious to dive deeper",
        "knowledge_source": [
          "Personal Knowledge"
        ],
        "turn_rating": "Good"
      },
      {
        "message": "Do you have any now?  I have two.",
        "agent": "agent_2",
        "sentiment": "Curious to dive deeper",
        "knowledge_source": [
          "Personal Knowledge"
        ],
        "turn_rating": "Passable"
      },
      {
        "message": "No, I do not.  What kind do you have?  84 per cent of genes known to be associated with human diseases have counterparts in the zebrafish",
        "agent": "agent_1",
        "sentiment": "Surprised",
        "knowledge_source": [
          "AS3"
        ],
        "turn_rating": "Good"
      },
      {
        "message": "I have a beagle and a border collie.  I had no idea about that with the zebrafish. I wonder if cures can be found by using their genes.",
        "agent": "agent_2",
        "sentiment": "Curious to dive deeper",
        "knowledge_source": [
          "FS1",
          "Personal Knowledge"
        ],
        "turn_rating": "Good"
      },
      {
        "message": "I used to have a collie named Bimbo.  That's a great question.",
        "agent": "agent_1",
        "sentiment": "Curious to dive deeper",
        "knowledge_source": [
          "AS3"
        ],
        "turn_rating": "Good"
      },
      {
        "message": "Mine is named Cute Stuff.  Did you know about the fish that lives on land? I wonder what it is.",
        "agent": "agent_2",
        "sentiment": "Curious to dive deeper",
        "knowledge_source": [
          "FS1",
          "Personal Knowledge"
        ],
        "turn_rating": "Good"
      },
      {
        "message": "No, I didn't.  There is a breed of jellyfish that is immortal",
        "agent": "agent_1",
        "sentiment": "Curious to dive deeper",
        "knowledge_source": [
          "AS4"
        ],
        "turn_rating": "Good"
      },
      {
        "message": "Seriously?  I thought they just evaporated in the sun?",
        "agent": "agent_2",
        "sentiment": "Surprised",
        "knowledge_source": [
          "FS1"
        ],
        "turn_rating": "Good"
      },
      {
        "message": "Absolutely, There are about 20 quintillion individual animals on planet earth.",
        "agent": "agent_1",
        "sentiment": "Curious to dive deeper",
        "knowledge_source": [
          "AS2"
        ],
        "turn_rating": "Good"
      },
      {
        "message": "And who knows how many that are undiscovered.  Animals are truly fascinating!",
        "agent": "agent_2",
        "sentiment": "Happy",
        "knowledge_source": [
          "Personal Knowledge"
        ],
        "turn_rating": "Good"
      },
      {
        "message": "Yes, they are.  In 2002, germany became the first country in the world to universally give animals constitutionally-guaranteed legal rights.",
        "agent": "agent_1",
        "sentiment": "Curious to dive deeper",
        "knowledge_source": [
          "AS3"
        ],
        "turn_rating": "Good"
      },
      {
        "message": "I think that is a good thing!  I like how the netherlands is constructing wildlife bridges.",
        "agent": "agent_2",
        "sentiment": "Happy",
        "knowledge_source": [
          "FS2",
          "Personal Knowledge"
        ],
        "turn_rating": "Good"
      },
      {
        "message": "Me too. Thanks for the informative chat.",
        "agent": "agent_1",
        "sentiment": "Curious to dive deeper",
        "knowledge_source": [
          "AS3"
        ],
        "turn_rating": "Good"
      }
    ],
    "conversation_rating": {
      "agent_1": "Good",
      "agent_2": "Excellent"
    }
  },
  "t_8af7f149-75d1-46f3-88ae-89d9a99620f2": {
    "article_url": "https://www.washingtonpost.com/national/health-science/federal-agents-peered-into-a-duffel-bag-on-the-mexico-border-they-found-a-tiger-cub/2018/05/01/69348fd9-d44f-4132-b6ff-c76f07588c4d_story.html",
    "config": "C",
    "content": [
      {
        "message": "Hello, Did you know that there are over 1.5 million living animal species?",
        "agent": "agent_1",
        "sentiment": "Curious to dive deeper",
        "knowledge_source": [
          "FS1",
          "Personal Knowledge"
        ],
        "turn_rating": "Good"
      },
      {
        "message": "No, that was chock  full of interesting facts. Hiccups are residual from when we had gills and lungs? Interesting stuff.",
        "agent": "agent_2",
        "sentiment": "Surprised",
        "knowledge_source": [
          "FS1"
        ],
        "turn_rating": "Excellent"
      },
      {
        "message": "Never heard that one before, lol! There is a fish called the black swallower that is capable of eating prey twice its length and 10 times its own weight.",
        "agent": "agent_1",
        "sentiment": "Curious to dive deeper",
        "knowledge_source": [
          "FS2",
          "Personal Knowledge"
        ],
        "turn_rating": "Good"
      },
      {
        "message": "I knew one of those in my fraternity in college I think. I was shocked to learn there is a breed of jellyfish that is immortal. Only creature on earth that can claim that here on the planet.",
        "agent": "agent_2",
        "sentiment": "Surprised",
        "knowledge_source": [
          "FS2"
        ],
        "turn_rating": "Excellent"
      },
      {
        "message": "Yeah we all know that guy! how about the loch ness monster being protected under the Scottish 1912 protection of animals act. Creatures of the great deep are extraordinary. \"The immortal Jelly fish. ",
        "agent": "agent_1",
        "sentiment": "Curious to dive deeper",
        "knowledge_source": [
          "FS2",
          "Personal Knowledge"
        ],
        "turn_rating": "Good"
      },
      {
        "message": "I already looked up that jellyfish on my phone. Fascinating, yes loch ness is protected and pets in Boulder, Colorado are not owned, but guarded. Interesting how different cultures handle that.",
        "agent": "agent_2",
        "sentiment": "Surprised",
        "knowledge_source": [
          "FS2",
          "FS3"
        ],
        "turn_rating": "Excellent"
      },
      {
        "message": "Tell me about it apparently there are more U.S. Tigers living as pets than there are living in the wild in Asia.",
        "agent": "agent_1",
        "sentiment": "Curious to dive deeper",
        "knowledge_source": [
          "FS3",
          "Personal Knowledge"
        ],
        "turn_rating": "Good"
      },
      {
        "message": "Yes, that is sad in some ways too. Happy we're keeping them alive, probably in zoo but going extinct in the wild is a sad statement on the planet today.",
        "agent": "agent_2",
        "sentiment": "Surprised",
        "knowledge_source": [
          "FS1"
        ],
        "turn_rating": "Excellent"
      },
      {
        "message": "I agree. Germany became the first country to universally give animals constitutionally-guaranteed rights.  ",
        "agent": "agent_1",
        "sentiment": "Curious to dive deeper",
        "knowledge_source": [
          "FS1",
          "Personal Knowledge"
        ],
        "turn_rating": "Passable"
      },
      {
        "message": "While I'm a pet owner, that going a bit far. Do you give dogs and cats rights, how about those dairy cows or cattle to be eaten. Do they get lesser rights?",
        "agent": "agent_2",
        "sentiment": "Surprised",
        "knowledge_source": [
          "FS1"
        ],
        "turn_rating": "Excellent"
      },
      {
        "message": "Very good point. My wife and I are watching Blue Planet. It's shocking some of the things that are down in the deep. they are still making discoveries every single day. Apparently the sea horse is the only fish with a neck. ",
        "agent": "agent_1",
        "sentiment": "Curious to dive deeper",
        "knowledge_source": [
          "FS2",
          "Personal Knowledge"
        ],
        "turn_rating": "Good"
      },
      {
        "message": "Yes, and really they say we know more about the face of the moon than the bottom of the ocean. Who knows what's down there we don't know?  Maybe the Loch Ness monster's cousin.",
        "agent": "agent_2",
        "sentiment": "Curious to dive deeper",
        "knowledge_source": [
          "FS1",
          "FS2"
        ],
        "turn_rating": "Excellent"
      },
      {
        "message": "If you ever get a chance you should check this show, there's some amazing creatures down there. 84% of genes that are associated with diseases have counterparts in the Zebrafish. ",
        "agent": "agent_1",
        "sentiment": "Curious to dive deeper",
        "knowledge_source": [
          "FS2",
          "Personal Knowledge"
        ],
        "turn_rating": "Good"
      },
      {
        "message": "I read that and thought the same. I wonder how similar the Zebra Fish is to humans? Can we use that in medical research?",
        "agent": "agent_2",
        "sentiment": "Surprised",
        "knowledge_source": [
          "FS2",
          "Personal Knowledge"
        ],
        "turn_rating": "Excellent"
      },
      {
        "message": "If we can i'm sure it will be preventative or medication. There's no money in cures. I didn't realize that we had already cloned a cat and named it Copy Cat, that's too funny.",
        "agent": "agent_1",
        "sentiment": "Curious to dive deeper",
        "knowledge_source": [
          "FS2",
          "Personal Knowledge"
        ],
        "turn_rating": "Passable"
      },
      {
        "message": "Yes, the scientist in that experiment had a sense of humor. Related to domestication, I had no idea that domesticated animals develop a white patch on their foreheads. I wonder what causes that, it doesn't seem to have any evolutionary reason to me.",
        "agent": "agent_2",
        "sentiment": "Neutral",
        "knowledge_source": [
          "FS1",
          "FS3",
          "Personal Knowledge"
        ],
        "turn_rating": "Excellent"
      },
      {
        "message": "Sounds strange. I can't fathom why anyone would want a rat for a pet. I'm a little leery of guinea pigs and ferrets. anything with red eyes you can keep.  ",
        "agent": "agent_1",
        "sentiment": "Curious to dive deeper",
        "knowledge_source": [
          "FS3",
          "Personal Knowledge"
        ],
        "turn_rating": "Passable"
      },
      {
        "message": "Haha, yep. A snake doesn't seem very warm or comforting either. I don't understand why people enjoy having them as pets. And how do they find partners who accept it?",
        "agent": "agent_2",
        "sentiment": "Neutral",
        "knowledge_source": [
          "FS3"
        ],
        "turn_rating": "Excellent"
      },
      {
        "message": "Other people who like that stuff i guess, haha. Apparently Theodore Roosevelt had 20 pets including a bear and Hyena. I wonder if he played with them much? ",
        "agent": "agent_1",
        "sentiment": "Curious to dive deeper",
        "knowledge_source": [
          "FS3",
          "Personal Knowledge"
        ],
        "turn_rating": "Passable"
      },
      {
        "message": "Well, President of the United States, I wonder if he had them in the White House? Did he have a stable for the bear out back?",
        "agent": "agent_2",
        "sentiment": "Neutral",
        "knowledge_source": [
          "FS3"
        ],
        "turn_rating": "Excellent"
      },
      {
        "message": "Some animals just should be domesticated. That white patch if true is something to ponder. ",
        "agent": "agent_1",
        "sentiment": "Curious to dive deeper",
        "knowledge_source": [
          "FS3",
          "Personal Knowledge"
        ],
        "turn_rating": "Good"
      },
      {
        "message": "Yes indeed, interesting facts that will give me pause this weekend. That was an enjoyable conversation. Thanks and have a lovely weekend.",
        "agent": "agent_2",
        "sentiment": "Curious to dive deeper",
        "knowledge_source": [
          "FS1"
        ],
        "turn_rating": "Excellent"
      },
      {
        "message": "You as well!!",
        "agent": "agent_1",
        "sentiment": "Curious to dive deeper",
        "knowledge_source": [
          "Personal Knowledge"
        ],
        "turn_rating": "Good"
      },
      {
        "message": "Thanks.",
        "agent": "agent_2",
        "sentiment": "Happy",
        "knowledge_source": [
          "Personal Knowledge"
        ],
        "turn_rating": "Excellent"
      }
    ],
    "conversation_rating": {
      "agent_1": "Good",
      "agent_2": "Excellent"
    }
  },
  "t_d529bdce-9d9a-429b-9e7f-7c51fdd9d1b4": {
    "article_url": "https://www.washingtonpost.com/national/health-science/federal-agents-peered-into-a-duffel-bag-on-the-mexico-border-they-found-a-tiger-cub/2018/05/01/69348fd9-d44f-4132-b6ff-c76f07588c4d_story.html",
    "config": "D",
    "content": [
      {
        "message": "hey hows it going, do you know what the first cloned animal was?",
        "agent": "agent_1",
        "sentiment": "Curious to dive deeper",
        "knowledge_source": [
          "FS3"
        ],
        "turn_rating": "Excellent"
      },
      {
        "message": "Was it a sheep? I heard the first cloned pet was a cat, though. Its name was copy cat. That is funny!",
        "agent": "agent_2",
        "sentiment": "Curious to dive deeper",
        "knowledge_source": [
          "FS3"
        ],
        "turn_rating": "Good"
      },
      {
        "message": "haha ya I like that, what is also wild to me is that there are more domesticated tigers living as pets than there are wild tigers living around asia",
        "agent": "agent_1",
        "sentiment": "Surprised",
        "knowledge_source": [
          "FS3"
        ],
        "turn_rating": "Excellent"
      },
      {
        "message": "Wow, that is weird and sad. Speaking of which, did you hear about the tiger found in the duffel bag?",
        "agent": "agent_2",
        "sentiment": "Curious to dive deeper",
        "knowledge_source": [
          "AS1"
        ],
        "turn_rating": "Good"
      },
      {
        "message": "no that is really sad, poor tiger what happened to it? Why was it in a bag?",
        "agent": "agent_1",
        "sentiment": "Curious to dive deeper",
        "knowledge_source": [
          "Personal Knowledge"
        ],
        "turn_rating": "Excellent"
      },
      {
        "message": "I guess it was being smuggled to the USA from Mexico.",
        "agent": "agent_2",
        "sentiment": "Sad",
        "knowledge_source": [
          "AS1"
        ],
        "turn_rating": "Good"
      },
      {
        "message": "ya I don't like that that makes me mad, do you have any pets? I guess In Japan there are more pets than there are kids under the age of fifteen",
        "agent": "agent_1",
        "sentiment": "Curious to dive deeper",
        "knowledge_source": [
          "FS3",
          "Personal Knowledge"
        ],
        "turn_rating": "Excellent"
      },
      {
        "message": "They really love their pets huh? No, I don't have any pets. Do you?",
        "agent": "agent_2",
        "sentiment": "Happy",
        "knowledge_source": [
          "FS3"
        ],
        "turn_rating": "Good"
      },
      {
        "message": "no we used to have a dog but we were only watching her for a bit and the owner took her away, we had lots of pets as kids though like iguanas and rabbits and such",
        "agent": "agent_1",
        "sentiment": "Curious to dive deeper",
        "knowledge_source": [
          "FS3",
          "Personal Knowledge"
        ],
        "turn_rating": "Excellent"
      },
      {
        "message": "In Boulder, Colorado you cannot own a pet. You can be their guardian though.",
        "agent": "agent_2",
        "sentiment": "Surprised",
        "knowledge_source": [
          "FS3"
        ],
        "turn_rating": "Good"
      },
      {
        "message": "hmm that seems dumb like its just playing with words, do you like Teddy Roosevelt? apparently he had over 20 pets, or as they say in Colorado, \"Guardians\" haha",
        "agent": "agent_1",
        "sentiment": "Surprised",
        "knowledge_source": [
          "FS3"
        ],
        "turn_rating": "Excellent"
      },
      {
        "message": "Maybe it helps people to feel more of an obligation to their pets. Shrug. Yeah, Teddy Roosevelt is an interesting guy. It's unfortunate though that people try to domesticate tigers as you mentioned. Many of the animals perish along the way from suffocation or hunger. ",
        "agent": "agent_2",
        "sentiment": "Sad",
        "knowledge_source": [
          "FS2"
        ],
        "turn_rating": "Excellent"
      },
      {
        "message": "ya that makes me really sad, what do you think about fish? I had salmon for dinner so I do think theyre tasty haha",
        "agent": "agent_1",
        "sentiment": "Curious to dive deeper",
        "knowledge_source": [
          "FS2"
        ],
        "turn_rating": "Excellent"
      },
      {
        "message": "Haha. Funny. I don't eat seafood. My mom forced me to eat salmon way too often when I was little and I grew sick of it. Haha #firstworldproblems.",
        "agent": "agent_2",
        "sentiment": "Sad",
        "knowledge_source": [
          "FS2"
        ],
        "turn_rating": "Good"
      },
      {
        "message": "haha ya, well I am like the black swallower fish, I could eat a salmon twice my height and ten times my weight because I love it",
        "agent": "agent_1",
        "sentiment": "Happy",
        "knowledge_source": [
          "FS2"
        ],
        "turn_rating": "Excellent"
      },
      {
        "message": "Funny. I would love to learn more about a jellyfish that is immortal.",
        "agent": "agent_2",
        "sentiment": "Curious to dive deeper",
        "knowledge_source": [
          "FS2"
        ],
        "turn_rating": "Good"
      },
      {
        "message": "I know they need to apply those genes to me! also weird is there is no fish except for the seahorse that has an actual neck",
        "agent": "agent_1",
        "sentiment": "Curious to dive deeper",
        "knowledge_source": [
          "FS2",
          "Personal Knowledge"
        ],
        "turn_rating": "Excellent"
      },
      {
        "message": "So seahorses are salt water right? I guess they drink water though their mouths while freshwater fish only drink through their skin.",
        "agent": "agent_2",
        "sentiment": "Surprised",
        "knowledge_source": [
          "FS2"
        ],
        "turn_rating": "Good"
      },
      {
        "message": "yes that would be true, also true is that 84% of human disease genes are also associated with the zebrafish, we need to study that fish too!",
        "agent": "agent_1",
        "sentiment": "Surprised",
        "knowledge_source": [
          "FS2"
        ],
        "turn_rating": "Excellent"
      },
      {
        "message": "How odd! Do you think the loch ness monster is real? It is a protected species!",
        "agent": "agent_2",
        "sentiment": "Surprised",
        "knowledge_source": [
          "FS1"
        ],
        "turn_rating": "Good"
      },
      {
        "message": "haha I wish it were real! that's funny they did that in 1912, maybe they knew something that we dont?",
        "agent": "agent_1",
        "sentiment": "Surprised",
        "knowledge_source": [
          "FS1"
        ],
        "turn_rating": "Excellent"
      }
    ],
    "conversation_rating": {
      "agent_1": "Excellent",
      "agent_2": "Good"
    }
  },
  "t_a767af2e-018a-4c06-beb3-1ddff22f2048": {
    "article_url": "https://www.washingtonpost.com/national/health-science/federal-agents-peered-into-a-duffel-bag-on-the-mexico-border-they-found-a-tiger-cub/2018/05/01/69348fd9-d44f-4132-b6ff-c76f07588c4d_story.html",
    "config": "D",
    "content": [
      {
        "message": "What would you do if you found a baby tiger inside of a duffel bag?",
        "agent": "agent_1",
        "sentiment": "Curious to dive deeper",
        "knowledge_source": [
          "AS1"
        ],
        "turn_rating": "Good"
      },
      {
        "message": "I would look around to make sure Mama tiger is not in the area and looking at me with, \"Gimme back my child\" look!",
        "agent": "agent_2",
        "sentiment": "Happy",
        "knowledge_source": [
          "AS1"
        ],
        "turn_rating": "Good"
      },
      {
        "message": "LOL yep you don't want to be around an angry tiger mom haha. I guess they found one on the southern Border in Texas, a bag with a baby tiger that is",
        "agent": "agent_1",
        "sentiment": "Surprised",
        "knowledge_source": [
          "AS1"
        ],
        "turn_rating": "Good"
      },
      {
        "message": "Was it a smuggling thing?",
        "agent": "agent_2",
        "sentiment": "Curious to dive deeper",
        "knowledge_source": [
          "AS1"
        ],
        "turn_rating": "Good"
      },
      {
        "message": "Yes I think so unfortunately. the smuggling industry is a billion dollar trade unfortunately",
        "agent": "agent_1",
        "sentiment": "Sad",
        "knowledge_source": [
          "AS1"
        ],
        "turn_rating": "Good"
      },
      {
        "message": "With 20 quintillion animals in this world, why would anyone feel the need to smuggle one?",
        "agent": "agent_2",
        "sentiment": "Happy",
        "knowledge_source": [
          "FS1"
        ],
        "turn_rating": "Good"
      },
      {
        "message": "Haha well different animals are definitely worth different amounts, I don't think a mosquito is worth anything LOL. Why do you think animals can get white patches on their foreheads?",
        "agent": "agent_1",
        "sentiment": "Curious to dive deeper",
        "knowledge_source": [
          "FS1"
        ],
        "turn_rating": "Good"
      },
      {
        "message": "Once domesticated, animals develop white patches on their foreheads, likely because once indoors, they run into painted walls and doors with their heads. I know i do.",
        "agent": "agent_2",
        "sentiment": "Happy",
        "knowledge_source": [
          "FS1"
        ],
        "turn_rating": "Good"
      },
      {
        "message": "Haha I wonder if humans developed these white patches as well. What do you think about Germany giving constitutional rights to animals? They did that back in 2002",
        "agent": "agent_1",
        "sentiment": "Surprised",
        "knowledge_source": [
          "FS1"
        ],
        "turn_rating": "Good"
      },
      {
        "message": "I think German constitutional right for animals are pretty cool. Pretty, pretty . I learned about that while watching the German remake of the classic film, \"12 angry hamsters\"",
        "agent": "agent_2",
        "sentiment": "Happy",
        "knowledge_source": [
          "FS1"
        ],
        "turn_rating": "Good"
      },
      {
        "message": "Well I'll have to watch that movie. I just think it's cool that hiccups are relics of When Animals had both lungs and gills, so next time you have the hiccups think about that LOL",
        "agent": "agent_1",
        "sentiment": "Surprised",
        "knowledge_source": [
          "FS1"
        ],
        "turn_rating": "Good"
      },
      {
        "message": "Does that mean putting a bag over your head while hiccupping may cause you to de-evolve? Maybe that is what happened to the Loch Ness Monster! I'm glad  she is a protected species. Hate to think someone might bag Aunt Matilda. ",
        "agent": "agent_2",
        "sentiment": "Happy",
        "knowledge_source": [
          "FS1"
        ],
        "turn_rating": "Good"
      },
      {
        "message": "It's funny that it's protected by 1912 Scottish law, the \"protection of animals act\". hopefully that means that it's a real animal LOL but I doubt it",
        "agent": "agent_1",
        "sentiment": "Surprised",
        "knowledge_source": [
          "FS1"
        ],
        "turn_rating": "Good"
      },
      {
        "message": "Yeah. Aunt Matilda would make a better hag fish anyway, or maybe a seahorse, since they are the only fish with a neck. ",
        "agent": "agent_2",
        "sentiment": "Happy",
        "knowledge_source": [
          "FS2"
        ],
        "turn_rating": "Good"
      },
      {
        "message": "That is crazy! I also think it's crazy that there is a jellyfish breed that can never die AKA its immortal",
        "agent": "agent_1",
        "sentiment": "Surprised",
        "knowledge_source": [
          "FS2"
        ],
        "turn_rating": "Good"
      },
      {
        "message": "Does that mean they never get cancer, or they get cancer forever? You know, 84% of genes associated with human disease are also found in the zebrafish, but I have never seen a zebrafish with MS or Parkinson's disease...",
        "agent": "agent_2",
        "sentiment": "Happy",
        "knowledge_source": [
          "FS2"
        ],
        "turn_rating": "Good"
      },
      {
        "message": "Haha I haven't seen it either! Maybe some people have the black swallower fish disease, because black swallow fish Can Eat Prey twice their length and 10 times their weight haha",
        "agent": "agent_1",
        "sentiment": "Surprised",
        "knowledge_source": [
          "FS2"
        ],
        "turn_rating": "Good"
      },
      {
        "message": "Haha. If  freshwater fish can drink through it's skin, why don't you ever see a freshwater fish floating in a margarita?",
        "agent": "agent_2",
        "sentiment": "Happy",
        "knowledge_source": [
          "FS2"
        ],
        "turn_rating": "Good"
      },
      {
        "message": "Haha I wish I could drink through my skin and float in a margarita LOL. Do you have any pets by the way?",
        "agent": "agent_1",
        "sentiment": "Curious to dive deeper",
        "knowledge_source": [
          "FS3"
        ],
        "turn_rating": "Good"
      },
      {
        "message": "Too many to count. We've had Hamsters, snakes, scorpions, lizards, fish, cats, dogs, chickens, birds...Our apartment is getting cramped...",
        "agent": "agent_2",
        "sentiment": "Happy",
        "knowledge_source": [
          "FS3"
        ],
        "turn_rating": "Good"
      },
      {
        "message": "Haha that's a lot of animals! We have a dog actually, but I can't believe that there are more pet tigers in the USA than Wild Ones in Asia, a lot of people must have illegal pets here",
        "agent": "agent_1",
        "sentiment": "Surprised",
        "knowledge_source": [
          "FS3"
        ],
        "turn_rating": "Good"
      }
    ],
    "conversation_rating": {
      "agent_1": "Good",
      "agent_2": "Excellent"
    }
  },
  "t_ffa72db2-8ba9-4469-940c-739abf2b54bb": {
    "article_url": "https://www.washingtonpost.com/lifestyle/kidspost/for-summer-movies-heroes-and-heroines-step-into-the-spotlight/2018/05/22/49d6f08c-5465-11e8-abd8-265bd07a9859_story.html",
    "config": "D",
    "content": [
      {
        "message": "Can you recommend any movies to watch?",
        "agent": "agent_1",
        "sentiment": "Curious to dive deeper",
        "knowledge_source": [
          "AS1"
        ],
        "turn_rating": "Good"
      },
      {
        "message": "Do you like Star Wars ? The movie about Hans Solo just came out on Netflix. ",
        "agent": "agent_2",
        "sentiment": "Curious to dive deeper",
        "knowledge_source": [
          "AS1",
          "Personal Knowledge"
        ],
        "turn_rating": "Good"
      },
      {
        "message": "Is that the one where its about a young Han Solo?",
        "agent": "agent_1",
        "sentiment": "Neutral",
        "knowledge_source": [
          "AS1"
        ],
        "turn_rating": "Excellent"
      },
      {
        "message": "Yeah it is the one, so Han Solo is not played by Harrison Ford, does it affect your opinion of the movie ?",
        "agent": "agent_2",
        "sentiment": "Curious to dive deeper",
        "knowledge_source": [
          "AS1"
        ],
        "turn_rating": "Good"
      },
      {
        "message": "Someone else can fill Harrison Fords shoes? Maybe ill check into how well this Alden guy does in the role",
        "agent": "agent_1",
        "sentiment": "Neutral",
        "knowledge_source": [
          "AS1"
        ],
        "turn_rating": "Good"
      },
      {
        "message": "He did a good job, but Han Solo was already young in the 1977 movie, I think it impacted negatively the movie. ",
        "agent": "agent_2",
        "sentiment": "Neutral",
        "knowledge_source": [
          "AS1",
          "FS1",
          "Personal Knowledge"
        ],
        "turn_rating": "Good"
      },
      {
        "message": "Does Chewbacca appear in this movie?",
        "agent": "agent_1",
        "sentiment": "Neutral",
        "knowledge_source": [
          "AS1",
          "FS3"
        ],
        "turn_rating": "Good"
      },
      {
        "message": "Yes it does, but it is not the same actor who did the other movies. I don't think that matters too much. ",
        "agent": "agent_2",
        "sentiment": "Neutral",
        "knowledge_source": [
          "AS1",
          "FS3"
        ],
        "turn_rating": "Excellent"
      },
      {
        "message": "I like their relationshop in the movies. Chewy is a very loyal friend",
        "agent": "agent_1",
        "sentiment": "Happy",
        "knowledge_source": [
          "FS3"
        ],
        "turn_rating": "Good"
      },
      {
        "message": "In the canon Chewy has a family a wife and 2 sons. ",
        "agent": "agent_2",
        "sentiment": "Neutral",
        "knowledge_source": [
          "FS3"
        ],
        "turn_rating": "Excellent"
      },
      {
        "message": "Thats interesting. I heard George RR Martin had an illustration that Chewie is based off of",
        "agent": "agent_1",
        "sentiment": "Surprised",
        "knowledge_source": [
          "FS3"
        ],
        "turn_rating": "Passable"
      },
      {
        "message": "I heard that too, it was on the cover of one of his small stories. It is a peculiar creature when you think about it. ",
        "agent": "agent_2",
        "sentiment": "Neutral",
        "knowledge_source": [
          "FS3"
        ],
        "turn_rating": "Excellent"
      },
      {
        "message": "I wonder what other crazy creatures we could have had in space with Martins help. There's a giant fictional Universe that could be filled.",
        "agent": "agent_1",
        "sentiment": "Curious to dive deeper",
        "knowledge_source": [
          "FS1"
        ],
        "turn_rating": "Good"
      },
      {
        "message": "Would you like to  see a film with Chewbacca as the principal character ? ",
        "agent": "agent_2",
        "sentiment": "Neutral",
        "knowledge_source": [
          "FS3"
        ],
        "turn_rating": "Good"
      },
      {
        "message": "I think it would be interesting. There are also so many comic stories that could be told. I just wonder how communication would work in such a movie",
        "agent": "agent_1",
        "sentiment": "Curious to dive deeper",
        "knowledge_source": [
          "FS1"
        ],
        "turn_rating": "Excellent"
      },
      {
        "message": "They would use subtitles. And good storytelling, like how Hans Solo seems to understand Chewie's intentions, but not his words. ",
        "agent": "agent_2",
        "sentiment": "Neutral",
        "knowledge_source": [
          "FS3",
          "Personal Knowledge"
        ],
        "turn_rating": "Passable"
      },
      {
        "message": "Yeah its like having a dog as a best friend. But able to shoot things",
        "agent": "agent_1",
        "sentiment": "Neutral",
        "knowledge_source": [
          "FS2",
          "Personal Knowledge"
        ],
        "turn_rating": "Good"
      },
      {
        "message": "There was also a dog movie that opened this summer A.X.L. about a robot dog. ",
        "agent": "agent_2",
        "sentiment": "Neutral",
        "knowledge_source": [
          "AS4"
        ],
        "turn_rating": "Excellent"
      },
      {
        "message": "I will have to check that one out as well. Thanks for your time. have a good day",
        "agent": "agent_1",
        "sentiment": "Neutral",
        "knowledge_source": [
          "Personal Knowledge"
        ],
        "turn_rating": "Good"
      },
      {
        "message": "Do you like dogs ? I love them, they were one of the first domesticated animals.",
        "agent": "agent_2",
        "sentiment": "Neutral",
        "knowledge_source": [
          "FS2"
        ],
        "turn_rating": "Passable"
      },
      {
        "message": "Yes! dogs and elephants can understand pointing",
        "agent": "agent_1",
        "sentiment": "Happy",
        "knowledge_source": [
          "FS2"
        ],
        "turn_rating": "Good"
      }
    ],
    "conversation_rating": {
      "agent_1": "Good",
      "agent_2": "Excellent"
    }
  },
  "t_3e6d55ea-4004-4beb-b8c7-0d03f13c8acb": {
    "article_url": "https://www.washingtonpost.com/news/arts-and-entertainment/wp/2018/09/30/kanye-west-praised-trump-in-a-meandering-speech-on-snl-heres-what-didnt-air/",
    "config": "B",
    "content": [
      {
        "message": "Good Morning! How are you today?",
        "agent": "agent_1",
        "sentiment": "Curious to dive deeper",
        "knowledge_source": [
          "Personal Knowledge"
        ],
        "turn_rating": "Good"
      },
      {
        "message": "Well, you may be on the other side of the fence but I like neither Kanye nor Trump.",
        "agent": "agent_2",
        "sentiment": "Curious to dive deeper",
        "knowledge_source": [
          "AS1"
        ],
        "turn_rating": "Excellent"
      },
      {
        "message": "I couldn't have said it any better lol. That was such an odd meeting between them two a couple months ago!",
        "agent": "agent_1",
        "sentiment": "Curious to dive deeper",
        "knowledge_source": [
          "FS3"
        ],
        "turn_rating": "Good"
      },
      {
        "message": "I recall the time that Kanye stood up to a President when he perceived racism, now he seems to have flipped.  I guess they money makes a big difference,",
        "agent": "agent_2",
        "sentiment": "Surprised",
        "knowledge_source": [
          "FS3",
          "Personal Knowledge"
        ],
        "turn_rating": "Excellent"
      },
      {
        "message": "A very big difference. He even thinks AIDS is a man-made disease!",
        "agent": "agent_1",
        "sentiment": "Curious to dive deeper",
        "knowledge_source": [
          "FS3"
        ],
        "turn_rating": "Good"
      },
      {
        "message": "People love a good conspiracy story.  I think that is how Trump does so well, people believe in the Deep State, and such.",
        "agent": "agent_2",
        "sentiment": "Sad",
        "knowledge_source": [
          "Personal Knowledge"
        ],
        "turn_rating": "Excellent"
      },
      {
        "message": "I agree! What kind of music do you like to listen to?",
        "agent": "agent_1",
        "sentiment": "Curious to dive deeper",
        "knowledge_source": [
          "FS2"
        ],
        "turn_rating": "Good"
      },
      {
        "message": "I'm a kid of the eighties and nineties,  I never really moved on from that alternative rock scene.",
        "agent": "agent_2",
        "sentiment": "Curious to dive deeper",
        "knowledge_source": [
          "Personal Knowledge"
        ],
        "turn_rating": "Excellent"
      },
      {
        "message": "Same here! I think rap has been a major significance in the last twenty years though huh?",
        "agent": "agent_1",
        "sentiment": "Curious to dive deeper",
        "knowledge_source": [
          "FS2"
        ],
        "turn_rating": "Good"
      },
      {
        "message": "There has been the odd rap song that I like, but for me it's cultural.  I'm just not from the environment most rappers are and can't appreciate their point of view.",
        "agent": "agent_2",
        "sentiment": "Curious to dive deeper",
        "knowledge_source": [
          "FS2",
          "Personal Knowledge"
        ],
        "turn_rating": "Excellent"
      },
      {
        "message": "I agree too! I can't believe a michigan judge once delivered her ruling to eminem in the form of a rap haha.",
        "agent": "agent_1",
        "sentiment": "Curious to dive deeper",
        "knowledge_source": [
          "FS2"
        ],
        "turn_rating": "Good"
      },
      {
        "message": "That's kind of cool, I like it when people don't take themselves too seriously.  Like when Kanye made fun of himself on SNL.  If only he'd do it more.",
        "agent": "agent_2",
        "sentiment": "Happy",
        "knowledge_source": [
          "FS3",
          "Personal Knowledge"
        ],
        "turn_rating": "Excellent"
      },
      {
        "message": "All he has to do is talk and it happens haha. I give him props though, he once gave his mic to a fan in a wheelchair at a concert. However, I'm sure he told a person to stand up in a wheelchair before too.....",
        "agent": "agent_1",
        "sentiment": "Curious to dive deeper",
        "knowledge_source": [
          "FS3"
        ],
        "turn_rating": "Good"
      },
      {
        "message": "Funny.  Are you one for hats?  Probably not a MAGA hat, but hat's in general? ",
        "agent": "agent_2",
        "sentiment": "Curious to dive deeper",
        "knowledge_source": [
          "AS4"
        ],
        "turn_rating": "Excellent"
      },
      {
        "message": "I wear hats when I'm out hiking, but that is about it, how about you?",
        "agent": "agent_1",
        "sentiment": "Curious to dive deeper",
        "knowledge_source": [
          "FS1"
        ],
        "turn_rating": "Good"
      },
      {
        "message": "Generally not.  I'm originally from the UK so I guess most people would associate me with a bowler hat, but never really worn any type of hat.",
        "agent": "agent_2",
        "sentiment": "Neutral",
        "knowledge_source": [
          "FS1",
          "Personal Knowledge"
        ],
        "turn_rating": "Excellent"
      },
      {
        "message": "It took me awhile to figure out what it looks like but now I know. Wasn't that the most popular hat in the old west too?",
        "agent": "agent_1",
        "sentiment": "Curious to dive deeper",
        "knowledge_source": [
          "FS1"
        ],
        "turn_rating": "Good"
      },
      {
        "message": "I'm guessing that is because of TV and movies, we get this idea of the way it is shown when reality is somewhat different. Being self deprecating, I'd say a dunces cap suits me well.",
        "agent": "agent_2",
        "sentiment": "Happy",
        "knowledge_source": [
          "FS1",
          "Personal Knowledge"
        ],
        "turn_rating": "Excellent"
      },
      {
        "message": "Well said! I think it suits me well too haha. That is where the conical party hat was derived from!",
        "agent": "agent_1",
        "sentiment": "Curious to dive deeper",
        "knowledge_source": [
          "FS1"
        ],
        "turn_rating": "Good"
      },
      {
        "message": "Or maybe we could give it to Mr West next time he wants to speak his mind to us.  ",
        "agent": "agent_2",
        "sentiment": "Happy",
        "knowledge_source": [
          "FS3",
          "Personal Knowledge"
        ],
        "turn_rating": "Excellent"
      },
      {
        "message": "Or just when he is walking around being the odd self he is. Anyways, I had a great chat with you, have an awesome day!",
        "agent": "agent_1",
        "sentiment": "Curious to dive deeper",
        "knowledge_source": [
          "FS3"
        ],
        "turn_rating": "Good"
      }
    ],
    "conversation_rating": {
      "agent_1": "Good",
      "agent_2": "Excellent"
    }
  },
  "t_74482268-77d3-4163-a15e-eeff030f9a26": {
    "article_url": "https://www.washingtonpost.com/news/arts-and-entertainment/wp/2018/09/30/kanye-west-praised-trump-in-a-meandering-speech-on-snl-heres-what-didnt-air/",
    "config": "B",
    "content": [
      {
        "message": "Do you like wearing hats? It has so many functions!",
        "agent": "agent_1",
        "sentiment": "Curious to dive deeper",
        "knowledge_source": [
          "FS1",
          "Personal Knowledge"
        ],
        "turn_rating": "Good"
      },
      {
        "message": "I don't like them on myself but I know a lot of people that can pull them off. ",
        "agent": "agent_2",
        "sentiment": "Neutral",
        "knowledge_source": [
          "FS1"
        ],
        "turn_rating": "Excellent"
      },
      {
        "message": "Yes me as well. In the military hats denote a nationality, branch of service, rank or regiment.",
        "agent": "agent_1",
        "sentiment": "Curious to dive deeper",
        "knowledge_source": [
          "FS1"
        ],
        "turn_rating": "Good"
      },
      {
        "message": "I noticed the different hats in the military but did not know it had to do with rank. ",
        "agent": "agent_2",
        "sentiment": "Surprised",
        "knowledge_source": [
          "FS1"
        ],
        "turn_rating": "Excellent"
      },
      {
        "message": "Yes they have a function to play. In the old west, the most popular hat was the bowler!",
        "agent": "agent_1",
        "sentiment": "Surprised",
        "knowledge_source": [
          "FS1"
        ],
        "turn_rating": "Good"
      },
      {
        "message": "Wow! They always show a stetson or something close so I'm shocked by that. ",
        "agent": "agent_2",
        "sentiment": "Surprised",
        "knowledge_source": [
          "FS1"
        ],
        "turn_rating": "Excellent"
      },
      {
        "message": "Yes me as well! Tipping of ones hat arises from the knights raising their face visors. Very chivalry of them!",
        "agent": "agent_1",
        "sentiment": "Happy",
        "knowledge_source": [
          "FS1"
        ],
        "turn_rating": "Good"
      },
      {
        "message": "That's a very interesting fact. Did you know that until 1998 British politicians were required to wear a top hat if they were making a point of order?",
        "agent": "agent_2",
        "sentiment": "Curious to dive deeper",
        "knowledge_source": [
          "FS1"
        ],
        "turn_rating": "Excellent"
      },
      {
        "message": "Oh wow that seems kind of an old tradition. Kind of like that conical party hat which was derived from dunce caps!",
        "agent": "agent_1",
        "sentiment": "Curious to dive deeper",
        "knowledge_source": [
          "FS1"
        ],
        "turn_rating": "Good"
      },
      {
        "message": "That's also a strange hat. As far as old traditions in British politics I don't understand why they still wear powdered wigs in court either. So strange. ",
        "agent": "agent_2",
        "sentiment": "Surprised",
        "knowledge_source": [
          "FS1"
        ],
        "turn_rating": "Excellent"
      },
      {
        "message": "Agreed. They look so silly in my opinion. A lot of rapping attire looks silly too. But the rapper Tupac was very talented as his music is in the library of congress of cultural significance.",
        "agent": "agent_1",
        "sentiment": "Curious to dive deeper",
        "knowledge_source": [
          "FS2"
        ],
        "turn_rating": "Good"
      },
      {
        "message": "I'm surprised they would include any rap at this point to be honest. Speaking of rap, do you know what Eminem wanted to be before he was a rapper?",
        "agent": "agent_2",
        "sentiment": "Curious to dive deeper",
        "knowledge_source": [
          "FS2"
        ],
        "turn_rating": "Excellent"
      },
      {
        "message": "I didn't know that. Very interesting. Rappers also have some odd beliefs. Like Kanye West who thinks AIDS is a man-made disease.",
        "agent": "agent_1",
        "sentiment": "Surprised",
        "knowledge_source": [
          "FS3"
        ],
        "turn_rating": "Good"
      },
      {
        "message": "Eminem actually wanted to be a comic book artist. Kanye West is very strange and has a lot of strange ideas. ",
        "agent": "agent_2",
        "sentiment": "Curious to dive deeper",
        "knowledge_source": [
          "FS2",
          "FS3"
        ],
        "turn_rating": "Good"
      },
      {
        "message": "Yes he is. But he has done some good things like giving a mic to a fan in a wheelchair at his concert.",
        "agent": "agent_1",
        "sentiment": "Happy",
        "knowledge_source": [
          "FS3"
        ],
        "turn_rating": "Good"
      },
      {
        "message": "That was nice of him. Did you know that Busta Rhymes did voice work in an animated movie?",
        "agent": "agent_2",
        "sentiment": "Curious to dive deeper",
        "knowledge_source": [
          "FS2"
        ],
        "turn_rating": "Excellent"
      },
      {
        "message": "Oh yeah you're right. He was the Reptar Wagon in the 1998 Rugrats Movie!",
        "agent": "agent_1",
        "sentiment": "Surprised",
        "knowledge_source": [
          "FS2"
        ],
        "turn_rating": "Good"
      },
      {
        "message": "Yes he was. He has a distinct voice so I don't know how I missed it initially. ",
        "agent": "agent_2",
        "sentiment": "Surprised",
        "knowledge_source": [
          "FS2"
        ],
        "turn_rating": "Excellent"
      },
      {
        "message": "Good point. I didn't know rap was popular in Korea. They created a form of rap dueling called compliment battle! Well thanks for talking with me today!",
        "agent": "agent_1",
        "sentiment": "Curious to dive deeper",
        "knowledge_source": [
          "FS2"
        ],
        "turn_rating": "Good"
      },
      {
        "message": "I didn't know that either. That has to sound a lot different than the rap battles here. It was nice talking with you as well. ",
        "agent": "agent_2",
        "sentiment": "Surprised",
        "knowledge_source": [
          "FS2"
        ],
        "turn_rating": "Excellent"
      },
      {
        "message": "Yes here they are much more agressive! Have a good one!",
        "agent": "agent_1",
        "sentiment": "Happy",
        "knowledge_source": [
          "Personal Knowledge"
        ],
        "turn_rating": "Good"
      }
    ],
    "conversation_rating": {
      "agent_1": "Good",
      "agent_2": "Excellent"
    }
  },
  "t_e64823ee-4285-4296-b7c6-fa9065e0e3bb": {
    "article_url": "https://www.washingtonpost.com/news/arts-and-entertainment/wp/2018/09/30/kanye-west-praised-trump-in-a-meandering-speech-on-snl-heres-what-didnt-air/",
    "config": "C",
    "content": [
      {
        "message": "did you see that Kanye is having another kid?",
        "agent": "agent_1",
        "sentiment": "Neutral",
        "knowledge_source": [
          "FS3",
          "Personal Knowledge"
        ],
        "turn_rating": "Excellent"
      },
      {
        "message": "I heard something but I'm not really following his offspring :)",
        "agent": "agent_2",
        "sentiment": "Neutral",
        "knowledge_source": [
          "Personal Knowledge"
        ],
        "turn_rating": "Excellent"
      },
      {
        "message": "I saw that they are using a surrogate and only paying 70k.  I'd want a whole lot more than that!",
        "agent": "agent_1",
        "sentiment": "Curious to dive deeper",
        "knowledge_source": [
          "Personal Knowledge"
        ],
        "turn_rating": "Excellent"
      },
      {
        "message": "ok, yes that's what I read... and somebody needs to explain to me, how using a surrogate really works...",
        "agent": "agent_2",
        "sentiment": "Curious to dive deeper",
        "knowledge_source": [
          "Personal Knowledge"
        ],
        "turn_rating": "Excellent"
      },
      {
        "message": "Simple explanation:  They take egg from mom, Sperm from dad - put it together and then into another person.",
        "agent": "agent_1",
        "sentiment": "Curious to dive deeper",
        "knowledge_source": [
          "FS3",
          "Personal Knowledge"
        ],
        "turn_rating": "Excellent"
      },
      {
        "message": "ok... why are they doing that ? Kardashian can't have babies ?",
        "agent": "agent_2",
        "sentiment": "Curious to dive deeper",
        "knowledge_source": [
          "Personal Knowledge"
        ],
        "turn_rating": "Excellent"
      },
      {
        "message": "Not sure to be honest, I'd love to know too though.",
        "agent": "agent_1",
        "sentiment": "Surprised",
        "knowledge_source": [
          "FS3",
          "Personal Knowledge"
        ],
        "turn_rating": "Excellent"
      },
      {
        "message": "I think it's just another thing to do to be on the cover of the magazine and have plenty of interviews...  this is a crazy world... ",
        "agent": "agent_2",
        "sentiment": "Curious to dive deeper",
        "knowledge_source": [
          "Personal Knowledge"
        ],
        "turn_rating": "Good"
      },
      {
        "message": "I wouldn't doubt it.  Speaking of him, do you like rap music? (trying to cover the topics! haha)",
        "agent": "agent_1",
        "sentiment": "Neutral",
        "knowledge_source": [
          "FS2"
        ],
        "turn_rating": "Excellent"
      },
      {
        "message": "lol ;) no, not really... I don't consider it to be music ;)",
        "agent": "agent_2",
        "sentiment": "Curious to dive deeper",
        "knowledge_source": [
          "Personal Knowledge"
        ],
        "turn_rating": "Good"
      },
      {
        "message": "I mean - I think it is definitely music...but I agree not my type.",
        "agent": "agent_1",
        "sentiment": "Surprised",
        "knowledge_source": [
          "Personal Knowledge"
        ],
        "turn_rating": "Excellent"
      },
      {
        "message": "Doesn't music needs melody ? ;)",
        "agent": "agent_2",
        "sentiment": "Surprised",
        "knowledge_source": [
          "Personal Knowledge"
        ],
        "turn_rating": "Good"
      },
      {
        "message": "Lots of rap does have that!",
        "agent": "agent_1",
        "sentiment": "Disgusted",
        "knowledge_source": [
          "Personal Knowledge"
        ],
        "turn_rating": "Excellent"
      },
      {
        "message": "a sample on keyboard doesn't count ;)",
        "agent": "agent_2",
        "sentiment": "Surprised",
        "knowledge_source": [
          "Personal Knowledge"
        ],
        "turn_rating": "Good"
      },
      {
        "message": "I'm thinking you haven't heard much more than whats on the radio then",
        "agent": "agent_1",
        "sentiment": "Surprised",
        "knowledge_source": [
          "Personal Knowledge"
        ],
        "turn_rating": "Excellent"
      },
      {
        "message": "Maybe You're right, I don't want to argue ;) not my cup of tea though :) I'm more of a blues fan. Classic rock, maybe metal. ;)",
        "agent": "agent_2",
        "sentiment": "Curious to dive deeper",
        "knowledge_source": [
          "Personal Knowledge"
        ],
        "turn_rating": "Good"
      },
      {
        "message": "I'll pretty much listen to anything except country.  It is god awful",
        "agent": "agent_1",
        "sentiment": "Curious to dive deeper",
        "knowledge_source": [
          "Personal Knowledge"
        ],
        "turn_rating": "Excellent"
      },
      {
        "message": "I don't listen to country but I don't mind it. It has it's own charm and it takes skills to play and sing country...",
        "agent": "agent_2",
        "sentiment": "Curious to dive deeper",
        "knowledge_source": [
          "Personal Knowledge"
        ],
        "turn_rating": "Good"
      },
      {
        "message": "I suppose.  Just like most music what is played on the radio is just garbage ",
        "agent": "agent_1",
        "sentiment": "Disgusted",
        "knowledge_source": [
          "Personal Knowledge"
        ],
        "turn_rating": "Excellent"
      },
      {
        "message": "I agree... I mean I haven't heard anything new that's good. Maybe except Black Country Communion... great band",
        "agent": "agent_2",
        "sentiment": "Curious to dive deeper",
        "knowledge_source": [
          "Personal Knowledge"
        ],
        "turn_rating": "Good"
      },
      {
        "message": "Can't say I know them!",
        "agent": "agent_1",
        "sentiment": "Surprised",
        "knowledge_source": [
          "Personal Knowledge"
        ],
        "turn_rating": "Good"
      }
    ],
    "conversation_rating": {
      "agent_1": "Good",
      "agent_2": "Good"
    }
  },
  "t_a8ed3d81-bb90-4dcc-a2ff-bd28331cc6fe": {
    "article_url": "https://www.washingtonpost.com/news/arts-and-entertainment/wp/2018/09/30/kanye-west-praised-trump-in-a-meandering-speech-on-snl-heres-what-didnt-air/",
    "config": "D",
    "content": [
      {
        "message": "Do you like rap music?",
        "agent": "agent_1",
        "sentiment": "Curious to dive deeper",
        "knowledge_source": [
          "Personal Knowledge"
        ],
        "turn_rating": "Passable"
      },
      {
        "message": "I do, but I cannot tolerate Kanye West. I adore Tupac, and think it's interesting that the Library of Congress chose his music to be included because it's culturally significant.",
        "agent": "agent_2",
        "sentiment": "Curious to dive deeper",
        "knowledge_source": [
          "FS2"
        ],
        "turn_rating": "Excellent"
      },
      {
        "message": "I agree, Kanye's old music was really good. He's just out there. Just like how he thinks AIDS is a man-made disease. ",
        "agent": "agent_1",
        "sentiment": "Curious to dive deeper",
        "knowledge_source": [
          "Personal Knowledge"
        ],
        "turn_rating": "Passable"
      },
      {
        "message": "I just don't care for him. I would have loved to have been in the courtroom, the day a judge decided to give her ruling to Eminem, in rap style.",
        "agent": "agent_2",
        "sentiment": "Curious to dive deeper",
        "knowledge_source": [
          "FS2"
        ],
        "turn_rating": "Excellent"
      },
      {
        "message": "That would have been funny. Speaking of Eminem, did you know that his true dream was to become a comic book artist?",
        "agent": "agent_1",
        "sentiment": "Curious to dive deeper",
        "knowledge_source": [
          "FS2"
        ],
        "turn_rating": "Passable"
      },
      {
        "message": "Yes, Spidey is his favorite. My brother used to love Rugrats when he was little, I only found out recently, that Busta Rhymes voiced the reptar wagon in the movie.",
        "agent": "agent_2",
        "sentiment": "Curious to dive deeper",
        "knowledge_source": [
          "FS2"
        ],
        "turn_rating": "Excellent"
      },
      {
        "message": "I didn't know that either. That's pretty interesting. Did you know that Korean rappers invented a new type of freestyle?",
        "agent": "agent_1",
        "sentiment": "Curious to dive deeper",
        "knowledge_source": [
          "FS2"
        ],
        "turn_rating": "Passable"
      },
      {
        "message": "The compliment battle, lol. i would love to hear that. I love how people think the cowboy hat was the most popular in the old west, yet it was really the bowler.",
        "agent": "agent_2",
        "sentiment": "Curious to dive deeper",
        "knowledge_source": [
          "FS1"
        ],
        "turn_rating": "Excellent"
      },
      {
        "message": "Yeah, cowboy hats were more as working hats weren't they? Did you know that up until 1998 politicians had to wear a top hat if making a point of order in the House of Commons?",
        "agent": "agent_1",
        "sentiment": "Curious to dive deeper",
        "knowledge_source": [
          "FS1"
        ],
        "turn_rating": "Passable"
      },
      {
        "message": "I did not. That sounds interesting. Much like the \"tip of the hat\" originates from Knights raising their visors.",
        "agent": "agent_2",
        "sentiment": "Neutral",
        "knowledge_source": [
          "FS1"
        ],
        "turn_rating": "Excellent"
      },
      {
        "message": "That is interesting too. I heard that in 1908 a law was passed limiting the length of hatpins.",
        "agent": "agent_1",
        "sentiment": "Curious to dive deeper",
        "knowledge_source": [
          "FS1"
        ],
        "turn_rating": "Passable"
      },
      {
        "message": "They did that, so they wouldn't be used as weapons. Smart move.",
        "agent": "agent_2",
        "sentiment": "Neutral",
        "knowledge_source": [
          "FS1"
        ],
        "turn_rating": "Excellent"
      },
      {
        "message": "Yeah it is. I'd hate to be stabbed to death with a hat pin. ",
        "agent": "agent_1",
        "sentiment": "Curious to dive deeper",
        "knowledge_source": [
          "FS2"
        ],
        "turn_rating": "Passable"
      },
      {
        "message": "That does sound like a painful way to die. I do like  the fact that Kanye gave his mic to a fan in a wheelchair once. He does have a few redeeming qualities.",
        "agent": "agent_2",
        "sentiment": "Neutral",
        "knowledge_source": [
          "FS3"
        ],
        "turn_rating": "Excellent"
      },
      {
        "message": "Yeah he does have a few. He once did an SNL skit mocking for interrupting awards shows....2 years before the infamous Taylor Swift incident.",
        "agent": "agent_1",
        "sentiment": "Curious to dive deeper",
        "knowledge_source": [
          "FS3"
        ],
        "turn_rating": "Passable"
      },
      {
        "message": "I have no idea what that is, as I don't pay attention to her either. I still find it mindblowing that Big Sean turned down a scholarship to Michigan, to go rap.",
        "agent": "agent_2",
        "sentiment": "Disgusted",
        "knowledge_source": [
          "FS3"
        ],
        "turn_rating": "Excellent"
      },
      {
        "message": "Yeah that is pretty good. He made a good choice I guess, he's one of the biggest rappers in the world right now. He can always go back. ",
        "agent": "agent_1",
        "sentiment": "Curious to dive deeper",
        "knowledge_source": [
          "FS2"
        ],
        "turn_rating": "Passable"
      },
      {
        "message": "Big Sean is? Weird, most have never heard of him. I do like Kanye's middle name, Omari,. ",
        "agent": "agent_2",
        "sentiment": "Neutral",
        "knowledge_source": [
          "FS3"
        ],
        "turn_rating": "Excellent"
      },
      {
        "message": "So his initials are K.O.W. That's funny! ",
        "agent": "agent_1",
        "sentiment": "Curious to dive deeper",
        "knowledge_source": [
          "FS3",
          "Personal Knowledge"
        ],
        "turn_rating": "Passable"
      },
      {
        "message": "I love the skits Saturday Night Live does of trump. The one of Brett Kavanaugh was hilarious, have you seen it?",
        "agent": "agent_2",
        "sentiment": "Curious to dive deeper",
        "knowledge_source": [
          "AS3"
        ],
        "turn_rating": "Excellent"
      },
      {
        "message": "Yes it was hilarious! ",
        "agent": "agent_1",
        "sentiment": "Curious to dive deeper",
        "knowledge_source": [
          "Personal Knowledge"
        ],
        "turn_rating": "Passable"
      },
      {
        "message": "Thank you for chatting with me, have a nice day.",
        "agent": "agent_2",
        "sentiment": "Neutral",
        "knowledge_source": [
          "Personal Knowledge"
        ],
        "turn_rating": "Excellent"
      },
      {
        "message": "I enjoyed it, I hope you have a nice day as well. ",
        "agent": "agent_1",
        "sentiment": "Curious to dive deeper",
        "knowledge_source": [
          "Personal Knowledge"
        ],
        "turn_rating": "Passable"
      }
    ],
    "conversation_rating": {
      "agent_1": "Passable",
      "agent_2": "Excellent"
    }
  },
  "t_a3697ee8-1a49-46e6-99c1-4b518edc3851": {
    "article_url": "http://www.washingtonpost.com/politics/2018/11/14/georgia-lawmaker-protesting-over-voter-counts-said-she-was-arrested-because-shes-black/",
    "config": "D",
    "content": [
      {
        "message": "Hello.  Did you know that there is a candy desk in the us senate?",
        "agent": "agent_1",
        "sentiment": "Neutral",
        "knowledge_source": [
          "FS3"
        ],
        "turn_rating": "Excellent"
      },
      {
        "message": "haha yeah, I heard about that. It's been there since 1968.",
        "agent": "agent_2",
        "sentiment": "Happy",
        "knowledge_source": [
          "FS3"
        ],
        "turn_rating": "Good"
      },
      {
        "message": "I guess they all like candy a lot!  At least it's american made. The candy is made in pennsylvania.",
        "agent": "agent_1",
        "sentiment": "Neutral",
        "knowledge_source": [
          "FS3"
        ],
        "turn_rating": "Excellent"
      },
      {
        "message": "What candy is made in Pennsylvania besides Hershey?",
        "agent": "agent_2",
        "sentiment": "Curious to dive deeper",
        "knowledge_source": [
          "FS3"
        ],
        "turn_rating": "Good"
      },
      {
        "message": "They've got milky way bars, mars bars, and even jelly beans!",
        "agent": "agent_1",
        "sentiment": "Neutral",
        "knowledge_source": [
          "FS3"
        ],
        "turn_rating": "Excellent"
      },
      {
        "message": "Wow, that's way cooler than the fact that they didn't let women wear pants until 1993.",
        "agent": "agent_2",
        "sentiment": "Surprised",
        "knowledge_source": [
          "FS3"
        ],
        "turn_rating": "Good"
      },
      {
        "message": "I know. It is so surprising to me that it took that long for two women senators to protest by wearing pants on the senate floor.",
        "agent": "agent_1",
        "sentiment": "Neutral",
        "knowledge_source": [
          "FS3"
        ],
        "turn_rating": "Excellent"
      },
      {
        "message": "They wore pantsuits, they kept it classy. haha.",
        "agent": "agent_2",
        "sentiment": "Happy",
        "knowledge_source": [
          "FS3"
        ],
        "turn_rating": "Good"
      },
      {
        "message": "Yes they did.  Senate is very big on tradition.  They used the same gavel for 165 years until it got cracked.",
        "agent": "agent_1",
        "sentiment": "Neutral",
        "knowledge_source": [
          "FS3"
        ],
        "turn_rating": "Excellent"
      },
      {
        "message": "Senate can be so cool, haha. Did you hear that in 1988 they arrested senators to force them to vote? I thought that sort of things only happened on House of Cards",
        "agent": "agent_2",
        "sentiment": "Happy",
        "knowledge_source": [
          "FS3"
        ],
        "turn_rating": "Good"
      },
      {
        "message": "I have heard about that.  One of the senators tried to escape and was carried feet first into the senate chamber by three officers!",
        "agent": "agent_1",
        "sentiment": "Neutral",
        "knowledge_source": [
          "FS3"
        ],
        "turn_rating": "Excellent"
      },
      {
        "message": "Yeah, I think that rule might be from before senators were elected. They weren't elected until 1913.",
        "agent": "agent_2",
        "sentiment": "Curious to dive deeper",
        "knowledge_source": [
          "FS3"
        ],
        "turn_rating": "Good"
      },
      {
        "message": "Elections are a good and a bad thing.  I've heard somewhere that the people of Ancient Athens came to the conclusion that elections would lead to an oligarchy.",
        "agent": "agent_1",
        "sentiment": "Neutral",
        "knowledge_source": [
          "FS1"
        ],
        "turn_rating": "Excellent"
      },
      {
        "message": "I think that might be because nobody votes. Voter turn out hasn't gone higher than 62% in 100 years.",
        "agent": "agent_2",
        "sentiment": "Neutral",
        "knowledge_source": [
          "FS1"
        ],
        "turn_rating": "Good"
      },
      {
        "message": "Maybe some people figure there's no need to vote.  Research shows that the taller candidate wins most of the time anyway.",
        "agent": "agent_1",
        "sentiment": "Neutral",
        "knowledge_source": [
          "FS1"
        ],
        "turn_rating": "Excellent"
      },
      {
        "message": "We should just have people voted in by lottery. That's what Athens used to do.",
        "agent": "agent_2",
        "sentiment": "Disgusted",
        "knowledge_source": [
          "FS1"
        ],
        "turn_rating": "Good"
      },
      {
        "message": "It almost seems as if that is what we have now.  I think more states than just Nevada show have a none of these candidates on their ballots.",
        "agent": "agent_1",
        "sentiment": "Neutral",
        "knowledge_source": [
          "FS1"
        ],
        "turn_rating": "Excellent"
      },
      {
        "message": "Yeah, hopefully we'll see some electoral reform soon, hopefully we can see this will improve fairness.",
        "agent": "agent_2",
        "sentiment": "Neutral",
        "knowledge_source": [
          "FS1"
        ],
        "turn_rating": "Good"
      },
      {
        "message": "Speaking of fairness did you know that not all men in the UK could vote until 1918?",
        "agent": "agent_1",
        "sentiment": "Neutral",
        "knowledge_source": [
          "FS2"
        ],
        "turn_rating": "Excellent"
      },
      {
        "message": "nope. But, I did hear that astronauts can vote from space.",
        "agent": "agent_2",
        "sentiment": "Happy",
        "knowledge_source": [
          "FS2"
        ],
        "turn_rating": "Good"
      },
      {
        "message": "That is amazing and very determined.  It's like India setting up a booth just so one person can vote in a forest that is full of lions!",
        "agent": "agent_1",
        "sentiment": "Neutral",
        "knowledge_source": [
          "FS2"
        ],
        "turn_rating": "Excellent"
      }
    ],
    "conversation_rating": {
      "agent_1": "Excellent",
      "agent_2": "Good"
    }
  },
  "t_81182dc9-142d-4047-91e1-477d59c2a25c": {
    "article_url": "https://www.washingtonpost.com/news/act-four/wp/2018/01/24/we-dont-need-dune-to-be-star-wars-for-adults-its-important-to-make-smart-art-for-kids/",
    "config": "C",
    "content": [
      {
        "message": "Hi are you a fan of Star Wars?",
        "agent": "agent_1",
        "sentiment": "Curious to dive deeper",
        "knowledge_source": [
          "FS1"
        ],
        "turn_rating": "Good"
      },
      {
        "message": "My son is, so I know a little bit about it.",
        "agent": "agent_2",
        "sentiment": "Neutral",
        "knowledge_source": [
          "FS1"
        ],
        "turn_rating": "Good"
      },
      {
        "message": "Nice!  Did you see the first movie when it came out in 1977?  I remember going to the theater to see it.",
        "agent": "agent_1",
        "sentiment": "Curious to dive deeper",
        "knowledge_source": [
          "FS1"
        ],
        "turn_rating": "Good"
      },
      {
        "message": "No, I did not.  My son went with his friends. Apparently, Star Wars was dubbed in Navajo in 2013.",
        "agent": "agent_2",
        "sentiment": "Curious to dive deeper",
        "knowledge_source": [
          "FS1"
        ],
        "turn_rating": "Good"
      },
      {
        "message": "There must have been a big enough market for them to do that.  They have the money to do it that's for sure.  Just the box office alone the Star Wars franchise has brought in over $8.5 billion dollars!",
        "agent": "agent_1",
        "sentiment": "Happy",
        "knowledge_source": [
          "FS1"
        ],
        "turn_rating": "Good"
      },
      {
        "message": "20th Century Fox did not think that Star Wars was going to succeed.  Do you know what happened to Star Wars' licensing and merchandising rights?",
        "agent": "agent_2",
        "sentiment": "Curious to dive deeper",
        "knowledge_source": [
          "FS1"
        ],
        "turn_rating": "Good"
      },
      {
        "message": "Didn't George Lucas get them somehow?",
        "agent": "agent_1",
        "sentiment": "Curious to dive deeper",
        "knowledge_source": [
          "FS1"
        ],
        "turn_rating": "Good"
      },
      {
        "message": "Yes, because they did not want to pay additional directing fee to Lucas. ",
        "agent": "agent_2",
        "sentiment": "Curious to dive deeper",
        "knowledge_source": [
          "FS1"
        ],
        "turn_rating": "Good"
      },
      {
        "message": "Nice.  He scored then big time because the entire Star Wars franchise is estimated to $65 billion dollars!",
        "agent": "agent_1",
        "sentiment": "Happy",
        "knowledge_source": [
          "FS1"
        ],
        "turn_rating": "Good"
      },
      {
        "message": "20th Century Fox avoided to pay additional fee of only $500k to Lucas.  They were willing to give the licensing and merchandising to him.  Someone got fired at the company, I'll bet.",
        "agent": "agent_2",
        "sentiment": "Curious to dive deeper",
        "knowledge_source": [
          "FS1"
        ],
        "turn_rating": "Good"
      },
      {
        "message": "You know it!  George Lucas' wife Marcia won an academy award for editing the film!",
        "agent": "agent_1",
        "sentiment": "Happy",
        "knowledge_source": [
          "FS1"
        ],
        "turn_rating": "Good"
      },
      {
        "message": "I heard about it.  She was talented.  By the way,  Marcia is no longer married to Lucas.",
        "agent": "agent_2",
        "sentiment": "Neutral",
        "knowledge_source": [
          "FS1"
        ],
        "turn_rating": "Good"
      },
      {
        "message": "Whoa!  I didn't know that.  Maybe George doesn't have as much as that $65 billion as I thought.  Yikes.",
        "agent": "agent_1",
        "sentiment": "Happy",
        "knowledge_source": [
          "FS1"
        ],
        "turn_rating": "Good"
      },
      {
        "message": "It's okay.  Marcia is entitled to the money too.  She want the award, remember?",
        "agent": "agent_2",
        "sentiment": "Neutral",
        "knowledge_source": [
          "FS1"
        ],
        "turn_rating": "Good"
      },
      {
        "message": "Yes!  lol  James Earl Jones took only 2.5 hours to record all of the parts for Darth Vader for the original movie.",
        "agent": "agent_1",
        "sentiment": "Happy",
        "knowledge_source": [
          "FS1"
        ],
        "turn_rating": "Good"
      },
      {
        "message": "Sorry, what I meant was \"she won the award\". About James Earl Jones - I think he was only paid $7500 for his work.  That was not fair.",
        "agent": "agent_2",
        "sentiment": "Curious to dive deeper",
        "knowledge_source": [
          "FS1"
        ],
        "turn_rating": "Good"
      },
      {
        "message": "Wow.  That sure doesn't.  I wonder if he gets any licensing fees at all for Darth Vader?  On a different subject....did you know that Earth's surface is 71 percent water and 29 percent land?",
        "agent": "agent_1",
        "sentiment": "Curious to dive deeper",
        "knowledge_source": [
          "FS3"
        ],
        "turn_rating": "Good"
      },
      {
        "message": "I did not know the exact percentages.  Thanks for the info!",
        "agent": "agent_2",
        "sentiment": "Neutral",
        "knowledge_source": [
          "FS3"
        ],
        "turn_rating": "Good"
      },
      {
        "message": "On a sad note relating to those percentages....more than 80 percent of the earths natural forests have already been destroyed?",
        "agent": "agent_1",
        "sentiment": "Happy",
        "knowledge_source": [
          "FS3"
        ],
        "turn_rating": "Good"
      },
      {
        "message": "I heard about it and we need to do something about it.  ",
        "agent": "agent_2",
        "sentiment": "Curious to dive deeper",
        "knowledge_source": [
          "FS3"
        ],
        "turn_rating": "Good"
      },
      {
        "message": "I agree.  It's sad.  I had a good time chatting with you tonight!",
        "agent": "agent_1",
        "sentiment": "Happy",
        "knowledge_source": [
          "FS3"
        ],
        "turn_rating": "Good"
      },
      {
        "message": "I thank you for your information - I learned a lot from you.  Have a good night.",
        "agent": "agent_2",
        "sentiment": "Happy",
        "knowledge_source": [
          "FS3",
          "Personal Knowledge"
        ],
        "turn_rating": "Good"
      }
    ],
    "conversation_rating": {
      "agent_1": "Good",
      "agent_2": "Good"
    }
  },
  "t_7d121559-d936-4046-8858-7b5656135896": {
    "article_url": "https://www.washingtonpost.com/news/act-four/wp/2018/01/24/we-dont-need-dune-to-be-star-wars-for-adults-its-important-to-make-smart-art-for-kids/",
    "config": "A",
    "content": [
      {
        "message": "Hey! Are you a Star Wars fan? I love George Lucas for creating such a cool storyline.",
        "agent": "agent_1",
        "sentiment": "Happy",
        "knowledge_source": [
          "FS1"
        ],
        "turn_rating": "Excellent"
      },
      {
        "message": "Hello! I do like Star Wars! I can't believe companies thought it would be a flop!",
        "agent": "agent_2",
        "sentiment": "Surprised",
        "knowledge_source": [
          "FS1"
        ],
        "turn_rating": "Excellent"
      },
      {
        "message": "Yeah can you believe that? Now the franchise of Star Wars is estimated to be worth $65 billion.",
        "agent": "agent_1",
        "sentiment": "Surprised",
        "knowledge_source": [
          "FS1"
        ],
        "turn_rating": "Excellent"
      },
      {
        "message": "I'm glad 20th century fox finally decided to jump on board with them! My mind is blown, George Lucas says the entire story is told by r2d2!",
        "agent": "agent_2",
        "sentiment": "Curious to dive deeper",
        "knowledge_source": [
          "FS1"
        ],
        "turn_rating": "Excellent"
      },
      {
        "message": "Wow I never knew that. Star Wars is the second highest grossing film series of all time. I wonder what the first one is?",
        "agent": "agent_1",
        "sentiment": "Curious to dive deeper",
        "knowledge_source": [
          "FS1"
        ],
        "turn_rating": "Excellent"
      },
      {
        "message": "Maybe the Harry Potter movies? I don't think the movie Blade Runner comes close to it haha. Have you seen it?",
        "agent": "agent_2",
        "sentiment": "Surprised",
        "knowledge_source": [
          "FS2"
        ],
        "turn_rating": "Good"
      },
      {
        "message": "Yeah I have seen all the blade runner movies. They are very cool and gritty. Ridley Scott is a good director.",
        "agent": "agent_1",
        "sentiment": "Happy",
        "knowledge_source": [
          "FS2"
        ],
        "turn_rating": "Excellent"
      },
      {
        "message": "I still have yet to see one but I want to! I like how the director and Harrison Ford debated if his character was real or not!",
        "agent": "agent_2",
        "sentiment": "Curious to dive deeper",
        "knowledge_source": [
          "FS2"
        ],
        "turn_rating": "Excellent"
      },
      {
        "message": "Now that is something that I have thought a lot about as well. That classic line at the end of the first movie delivered by the replicant was actually improvise by the actor.",
        "agent": "agent_1",
        "sentiment": "Surprised",
        "knowledge_source": [
          "FS2"
        ],
        "turn_rating": "Excellent"
      },
      {
        "message": "I think the whole concept of that movie was done right just by hearing about it! I didn't even know the composer to the soundtrack couldn't read music!",
        "agent": "agent_2",
        "sentiment": "Curious to dive deeper",
        "knowledge_source": [
          "FS2"
        ],
        "turn_rating": "Excellent"
      },
      {
        "message": "That is fascinating! Blade runner was the last sci-fi movie to be made completely analog, that is there were no computerized graphics.",
        "agent": "agent_1",
        "sentiment": "Surprised",
        "knowledge_source": [
          "FS2"
        ],
        "turn_rating": "Excellent"
      },
      {
        "message": "Wow, and now it seems like it's all computerized graphics! Speaking of crazy, isn't earth awesome?",
        "agent": "agent_2",
        "sentiment": "Curious to dive deeper",
        "knowledge_source": [
          "FS3"
        ],
        "turn_rating": "Excellent"
      },
      {
        "message": "Yes earth is epic indeed! When earth was first formed a day was only 5.5 hours long! But that was a very long time ago!",
        "agent": "agent_1",
        "sentiment": "Surprised",
        "knowledge_source": [
          "FS3"
        ],
        "turn_rating": "Excellent"
      },
      {
        "message": "I feel like I would never be able to catch up on sleep during that time lol. I wonder at what point will earth's days be like 40 hours haha.",
        "agent": "agent_2",
        "sentiment": "Curious to dive deeper",
        "knowledge_source": [
          "FS3"
        ],
        "turn_rating": "Excellent"
      },
      {
        "message": "Yeah I've wondered that as well. I don't look forward to working that long! Earth will also be helium free by the end of the 21st-century. No more balloons for us!",
        "agent": "agent_1",
        "sentiment": "Curious to dive deeper",
        "knowledge_source": [
          "FS3"
        ],
        "turn_rating": "Excellent"
      },
      {
        "message": "I wonder if clowns will be out of jobs at that time as well haha. We do have to thank Jupiter though, they save us from many asteroids coming our way!",
        "agent": "agent_2",
        "sentiment": "Curious to dive deeper",
        "knowledge_source": [
          "FS3"
        ],
        "turn_rating": "Good"
      },
      {
        "message": "Do they really? I'm not really familiar with that concept. One sad statistic is that more than 80% of the earths natural forest have already been destroyed.",
        "agent": "agent_1",
        "sentiment": "Sad",
        "knowledge_source": [
          "FS3"
        ],
        "turn_rating": "Excellent"
      },
      {
        "message": "That is so sad! We are destroying the planet we live on! That is even more sad because the world is 71 percent water anyways!",
        "agent": "agent_2",
        "sentiment": "Curious to dive deeper",
        "knowledge_source": [
          "FS3"
        ],
        "turn_rating": "Good"
      },
      {
        "message": "Yes it is. Mostly by oceans but also lakes, rivers, and other sources! Well it was lovely getting to talk with you!",
        "agent": "agent_1",
        "sentiment": "Neutral",
        "knowledge_source": [
          "FS3"
        ],
        "turn_rating": "Excellent"
      },
      {
        "message": "I agree, It was nice chatting with you as well. Have a great day!",
        "agent": "agent_2",
        "sentiment": "Curious to dive deeper",
        "knowledge_source": [
          "Personal Knowledge"
        ],
        "turn_rating": "Excellent"
      },
      {
        "message": "You as well. Goodbye now!",
        "agent": "agent_1",
        "sentiment": "Neutral",
        "knowledge_source": [
          "Personal Knowledge"
        ],
        "turn_rating": "Excellent"
      }
    ],
    "conversation_rating": {
      "agent_1": "Excellent",
      "agent_2": "Excellent"
    }
  },
  "t_17bd17a8-78fa-4f01-993d-e026253849e9": {
    "article_url": "http://www.washingtonpost.com/politics/2018/11/14/georgia-lawmaker-protesting-over-voter-counts-said-she-was-arrested-because-shes-black/",
    "config": "A",
    "content": [
      {
        "message": "Hello, How are you? Do you like politics?",
        "agent": "agent_1",
        "sentiment": "Curious to dive deeper",
        "knowledge_source": [
          "FS1"
        ],
        "turn_rating": "Excellent"
      },
      {
        "message": "Im well.  I do like politics, I just find our current climate a bit hostile.",
        "agent": "agent_2",
        "sentiment": "Neutral",
        "knowledge_source": [
          "Personal Knowledge"
        ],
        "turn_rating": "Good"
      },
      {
        "message": "lol, I agree with you!! I didn't know Nevada is the only state to have a none of the above voting option?",
        "agent": "agent_1",
        "sentiment": "Surprised",
        "knowledge_source": [
          "AS4",
          "FS1"
        ],
        "turn_rating": "Excellent"
      },
      {
        "message": "I think that is a perfect option.  Sometimes there just arent good candidates.",
        "agent": "agent_2",
        "sentiment": "Neutral",
        "knowledge_source": [
          "Personal Knowledge"
        ],
        "turn_rating": "Good"
      },
      {
        "message": "I agree!! Did you know since 1900 the taller candidate has won by 75%?",
        "agent": "agent_1",
        "sentiment": "Surprised",
        "knowledge_source": [
          "FS1"
        ],
        "turn_rating": "Excellent"
      },
      {
        "message": "yeah, I guess people think dominance with height?  Not sure how that one works.  And All bearded presdients were republican",
        "agent": "agent_2",
        "sentiment": "Neutral",
        "knowledge_source": [
          "Personal Knowledge"
        ],
        "turn_rating": "Good"
      },
      {
        "message": "Yes, I heard that too! Good to know the astronauts in space can vote too!",
        "agent": "agent_1",
        "sentiment": "Happy",
        "knowledge_source": [
          "FS2"
        ],
        "turn_rating": "Excellent"
      },
      {
        "message": "They can.  And in certain places they might have voted for some animals.  Like a cat named Hank, third place in Virginia senate election",
        "agent": "agent_2",
        "sentiment": "Neutral",
        "knowledge_source": [
          "FS1"
        ],
        "turn_rating": "Good"
      },
      {
        "message": "Oh my goodness! Really. At least we don't have to go into the forest with lions like they do in Indian government!",
        "agent": "agent_1",
        "sentiment": "Happy",
        "knowledge_source": [
          "FS2"
        ],
        "turn_rating": "Excellent"
      },
      {
        "message": "I know, id be skipping out on that election.",
        "agent": "agent_2",
        "sentiment": "Neutral",
        "knowledge_source": [
          "Personal Knowledge"
        ],
        "turn_rating": "Good"
      },
      {
        "message": "I think I would too! Too bad Richard Nixon cracked that 165 year old gavel the senate used. It must be somewhere on display.",
        "agent": "agent_1",
        "sentiment": "Curious to dive deeper",
        "knowledge_source": [
          "FS3"
        ],
        "turn_rating": "Excellent"
      },
      {
        "message": "Yeah, that has to be a piece of US history.",
        "agent": "agent_2",
        "sentiment": "Neutral",
        "knowledge_source": [
          "Personal Knowledge"
        ],
        "turn_rating": "Good"
      },
      {
        "message": "Love the candy desk idea at the senate! Now I'm going to think about them going thru that drawer full of milky ways . mars bars and jelly beans!",
        "agent": "agent_1",
        "sentiment": "Curious to dive deeper",
        "knowledge_source": [
          "FS3"
        ],
        "turn_rating": "Excellent"
      },
      {
        "message": "It does sound like the best idea ever.  All that candy is made in Pennsylvania too.",
        "agent": "agent_2",
        "sentiment": "Neutral",
        "knowledge_source": [
          "FS3"
        ],
        "turn_rating": "Good"
      },
      {
        "message": "Yes, keep their sugar levels up!! lol",
        "agent": "agent_1",
        "sentiment": "Happy",
        "knowledge_source": [
          "FS3"
        ],
        "turn_rating": "Excellent"
      },
      {
        "message": "Keep them working.  LOL",
        "agent": "agent_2",
        "sentiment": "Neutral",
        "knowledge_source": [
          "Personal Knowledge"
        ],
        "turn_rating": "Good"
      },
      {
        "message": "Yeah, can't make good choices when your sugar has dropped!  It can't believe it took until 1993 for women to wear pants on the senate floor. ",
        "agent": "agent_1",
        "sentiment": "Surprised",
        "knowledge_source": [
          "FS3"
        ],
        "turn_rating": "Excellent"
      },
      {
        "message": "I know.  If I were elected, I would be doing that first day.  Actually, Id probably bring up senate pajama day.  I m all about the comfort.",
        "agent": "agent_2",
        "sentiment": "Neutral",
        "knowledge_source": [
          "FS3",
          "Personal Knowledge"
        ],
        "turn_rating": "Good"
      },
      {
        "message": "I am too. Nothing worse than trying to work and feeling uncomfortable!! Good chat!!",
        "agent": "agent_1",
        "sentiment": "Neutral",
        "knowledge_source": [
          "FS3"
        ],
        "turn_rating": "Excellent"
      },
      {
        "message": "For real!  Have a good one!",
        "agent": "agent_2",
        "sentiment": "Neutral",
        "knowledge_source": [
          "Personal Knowledge"
        ],
        "turn_rating": "Good"
      },
      {
        "message": "You too! Have a good night!!",
        "agent": "agent_1",
        "sentiment": "Happy",
        "knowledge_source": [
          "Personal Knowledge"
        ],
        "turn_rating": "Excellent"
      }
    ],
    "conversation_rating": {
      "agent_1": "Excellent",
      "agent_2": "Good"
    }
  },
  "t_c624c687-9e33-4ac3-98be-40e423571e21": {
    "article_url": "http://www.washingtonpost.com/politics/2018/11/14/georgia-lawmaker-protesting-over-voter-counts-said-she-was-arrested-because-shes-black/",
    "config": "C",
    "content": [
      {
        "message": "Do you know much about politics?",
        "agent": "agent_1",
        "sentiment": "Curious to dive deeper",
        "knowledge_source": [
          "FS1",
          "FS2"
        ],
        "turn_rating": "Excellent"
      },
      {
        "message": "Just the basics mostly.  Do you know what the 'candy desk' tradition is about?",
        "agent": "agent_2",
        "sentiment": "Curious to dive deeper",
        "knowledge_source": [
          "FS3"
        ],
        "turn_rating": "Good"
      },
      {
        "message": "I've heard one of the Senators keeps candy in their desk. Pretty cool! Did you know that Since 1900, the taller candidate has won the us presidential election 75% of the time?",
        "agent": "agent_1",
        "sentiment": "Surprised",
        "knowledge_source": [
          "FS1"
        ],
        "turn_rating": "Excellent"
      },
      {
        "message": "What! No, I did not know that, that is very interesting. ",
        "agent": "agent_2",
        "sentiment": "Surprised",
        "knowledge_source": [
          "FS1"
        ],
        "turn_rating": "Good"
      },
      {
        "message": "Also, Astronauts vote from space, so the rest of us have no excuse not to make it to an election. ",
        "agent": "agent_1",
        "sentiment": "Surprised",
        "knowledge_source": [
          "FS2"
        ],
        "turn_rating": "Excellent"
      },
      {
        "message": "That is crazy, but understandable.  And you are right, gives us no excuse.  Did you know about Jordan's political dealings?",
        "agent": "agent_2",
        "sentiment": "Curious to dive deeper",
        "knowledge_source": [
          "FS3"
        ],
        "turn_rating": "Good"
      },
      {
        "message": "I don't. Tell me more.",
        "agent": "agent_1",
        "sentiment": "Curious to dive deeper",
        "knowledge_source": [
          "Personal Knowledge"
        ],
        "turn_rating": "Excellent"
      },
      {
        "message": "He was asked why he would endorse a Democrat, and he said because republicans buy shoes too.  I thought it was funny. ",
        "agent": "agent_2",
        "sentiment": "Happy",
        "knowledge_source": [
          "FS3"
        ],
        "turn_rating": "Good"
      },
      {
        "message": "Haha, that is funny! Nevada is the only state to have a \"none of these candidates\" voting option for presidential elections.",
        "agent": "agent_1",
        "sentiment": "Surprised",
        "knowledge_source": [
          "FS1"
        ],
        "turn_rating": "Excellent"
      },
      {
        "message": "Yeah I think the Nevada voting laws are quite odd.  ",
        "agent": "agent_2",
        "sentiment": "Neutral",
        "knowledge_source": [
          "FS2"
        ],
        "turn_rating": "Good"
      },
      {
        "message": "The voter turnout for us presidential elections hasn't breached 62.8% in the last 100 years! That's actually more than I would guess. ",
        "agent": "agent_1",
        "sentiment": "Surprised",
        "knowledge_source": [
          "FS1"
        ],
        "turn_rating": "Excellent"
      },
      {
        "message": "Well, we'll see how voting will be done twenty years from now, if they make it easier, the numbers will probably rise. ",
        "agent": "agent_2",
        "sentiment": "Curious to dive deeper",
        "knowledge_source": [
          "FS2"
        ],
        "turn_rating": "Good"
      },
      {
        "message": "That's true. Not all men in the uk had the right to vote until 1918.",
        "agent": "agent_1",
        "sentiment": "Surprised",
        "knowledge_source": [
          "FS2"
        ],
        "turn_rating": "Excellent"
      },
      {
        "message": "I wonder how much fraud there was in voting back in 1918. ",
        "agent": "agent_2",
        "sentiment": "Curious to dive deeper",
        "knowledge_source": [
          "FS2"
        ],
        "turn_rating": "Good"
      },
      {
        "message": "I'm sure a lot. Elections are fairly new. rom 1789 until 1913, Senators were appointed by legislatures of the states they represented; following the ratification of the Seventeenth Amendment in 1913, they are now popularly elected. ",
        "agent": "agent_1",
        "sentiment": "Surprised",
        "knowledge_source": [
          "FS3"
        ],
        "turn_rating": "Excellent"
      },
      {
        "message": "That is a very interesting fact.  Do you remember the first time you voted? ",
        "agent": "agent_2",
        "sentiment": "Curious to dive deeper",
        "knowledge_source": [
          "FS2"
        ],
        "turn_rating": "Good"
      },
      {
        "message": "I don't. it was a long time ago! Women were not allowed to wear pants on the u.s. senate floor until 1993. ",
        "agent": "agent_1",
        "sentiment": "Surprised",
        "knowledge_source": [
          "FS3"
        ],
        "turn_rating": "Excellent"
      },
      {
        "message": "I think that is the strangest fact of the day.  I think it's wild when observers have to be blocked from polls during elections. ",
        "agent": "agent_2",
        "sentiment": "Curious to dive deeper",
        "knowledge_source": [
          "FS1"
        ],
        "turn_rating": "Good"
      },
      {
        "message": "Strange and freaky! dian government sets up a polling booth in a forest full of lions for a single voter.",
        "agent": "agent_1",
        "sentiment": "Surprised",
        "knowledge_source": [
          "FS2"
        ],
        "turn_rating": "Excellent"
      },
      {
        "message": "I think I've read that before! Wild to think about. ",
        "agent": "agent_2",
        "sentiment": "Curious to dive deeper",
        "knowledge_source": [
          "FS2"
        ],
        "turn_rating": "Good"
      },
      {
        "message": "Nice chatting with you. Thanks!",
        "agent": "agent_1",
        "sentiment": "Curious to dive deeper",
        "knowledge_source": [
          "FS3",
          "FS1",
          "FS2"
        ],
        "turn_rating": "Excellent"
      }
    ],
    "conversation_rating": {
      "agent_1": "Excellent",
      "agent_2": "Good"
    }
  },
  "t_be2b48f3-c076-4abf-a56d-f183ea8119e9": {
    "article_url": "http://www.washingtonpost.com/politics/2018/11/14/georgia-lawmaker-protesting-over-voter-counts-said-she-was-arrested-because-shes-black/",
    "config": "B",
    "content": [
      {
        "message": "Hey how are you, can't believe that Georgia senator got arrested!",
        "agent": "agent_1",
        "sentiment": "Curious to dive deeper",
        "knowledge_source": [
          "AS1"
        ],
        "turn_rating": "Excellent"
      },
      {
        "message": "She said she was peacefully chanting.",
        "agent": "agent_2",
        "sentiment": "Sad",
        "knowledge_source": [
          "AS1"
        ],
        "turn_rating": "Excellent"
      },
      {
        "message": "That's interesting, I wish voting was different now, no reason to still have ballots with no federal holiday for Election Day.",
        "agent": "agent_1",
        "sentiment": "Curious to dive deeper",
        "knowledge_source": [
          "FS2"
        ],
        "turn_rating": "Excellent"
      },
      {
        "message": "It's interesting that astronauts vote from space! ",
        "agent": "agent_2",
        "sentiment": "Surprised",
        "knowledge_source": [
          "FS2"
        ],
        "turn_rating": "Excellent"
      },
      {
        "message": "For sure, I wonder if it's confidential up there? How does it get back to earth?",
        "agent": "agent_1",
        "sentiment": "Curious to dive deeper",
        "knowledge_source": [
          "FS2"
        ],
        "turn_rating": "Excellent"
      },
      {
        "message": "Right, I'll have to look that up. Indian government sets up a polling booth in a  forest that is full of lions for just one voter.",
        "agent": "agent_2",
        "sentiment": "Surprised",
        "knowledge_source": [
          "FS2"
        ],
        "turn_rating": "Excellent"
      },
      {
        "message": "I wonder if that person even shows up to vote, or why he's in the jungle like that haha. Did you vote last election?",
        "agent": "agent_1",
        "sentiment": "Curious to dive deeper",
        "knowledge_source": [
          "FS2"
        ],
        "turn_rating": "Excellent"
      },
      {
        "message": "Yes I did. And even though we don't have to go to a forest full of lions, voter turnout for US presidential elections has not reached 62.8 percent in the last 100 years.",
        "agent": "agent_2",
        "sentiment": "Surprised",
        "knowledge_source": [
          "FS1"
        ],
        "turn_rating": "Excellent"
      },
      {
        "message": "That's crazy, I wonder if they'll ever fix that, plenty of things they can do about that but never attempt it. ",
        "agent": "agent_1",
        "sentiment": "Curious to dive deeper",
        "knowledge_source": [
          "FS2"
        ],
        "turn_rating": "Excellent"
      },
      {
        "message": "Since 1900 the taller candidate has won the US presidential election. Hope that's just a coincidence!",
        "agent": "agent_2",
        "sentiment": "Surprised",
        "knowledge_source": [
          "FS1"
        ],
        "turn_rating": "Excellent"
      },
      {
        "message": "Oh wow, that's pretty crazy. I'm 6'4\", I should run for president lol. ",
        "agent": "agent_1",
        "sentiment": "Curious to dive deeper",
        "knowledge_source": [
          "Personal Knowledge"
        ],
        "turn_rating": "Excellent"
      },
      {
        "message": "Ha, maybe you should. Officials in Athens didn't have much faith in elections. They thought it would lead to oligarchy.",
        "agent": "agent_2",
        "sentiment": "Surprised",
        "knowledge_source": [
          "FS1"
        ],
        "turn_rating": "Excellent"
      },
      {
        "message": "Oh wow, that's some forward thinking. What is an oligarchy again?",
        "agent": "agent_1",
        "sentiment": "Curious to dive deeper",
        "knowledge_source": [
          "Personal Knowledge"
        ],
        "turn_rating": "Excellent"
      },
      {
        "message": "It is where power is concentrated in a small group of people.",
        "agent": "agent_2",
        "sentiment": "Surprised",
        "knowledge_source": [
          "FS1"
        ],
        "turn_rating": "Excellent"
      },
      {
        "message": "Ah I gotcha, they're kind of right I'm sure. I wonder what the perfect government system is? Any ideas?",
        "agent": "agent_1",
        "sentiment": "Curious to dive deeper",
        "knowledge_source": [
          "FS2"
        ],
        "turn_rating": "Excellent"
      },
      {
        "message": "Not sure I have faith in any, as all great civilizations come to an end. It seems like we are still barely progressing though. Women could not wear pants in the US senate floor until 1993 after a couple of women senators protested by wearing pantsuits.",
        "agent": "agent_2",
        "sentiment": "Surprised",
        "knowledge_source": [
          "FS2",
          "FS3"
        ],
        "turn_rating": "Excellent"
      },
      {
        "message": "Oh wow, that's crazy how sexist they still were. I agree about the great civilizations coming to an end, they all thought they'd be around forever too.",
        "agent": "agent_1",
        "sentiment": "Curious to dive deeper",
        "knowledge_source": [
          "FS3"
        ],
        "turn_rating": "Excellent"
      },
      {
        "message": "I think it's interesting that astronauts vote from space. Yet, we have low turnouts for presidential elections for those of us on earth, haha.",
        "agent": "agent_2",
        "sentiment": "Surprised",
        "knowledge_source": [
          "FS1",
          "FS2"
        ],
        "turn_rating": "Excellent"
      },
      {
        "message": "For sure, I wonder why people don't show up so much, I wish they would more!",
        "agent": "agent_1",
        "sentiment": "Curious to dive deeper",
        "knowledge_source": [
          "FS2"
        ],
        "turn_rating": "Excellent"
      },
      {
        "message": "Yeah, the Indian government set up a polling booth in a forest full of lions for one voter, that is pretty neat.",
        "agent": "agent_2",
        "sentiment": "Surprised",
        "knowledge_source": [
          "FS2"
        ],
        "turn_rating": "Excellent"
      },
      {
        "message": "Very cool. Great chatting with you, I'm going to take off though, take care!",
        "agent": "agent_1",
        "sentiment": "Curious to dive deeper",
        "knowledge_source": [
          "Personal Knowledge"
        ],
        "turn_rating": "Excellent"
      }
    ],
    "conversation_rating": {
      "agent_1": "Excellent",
      "agent_2": "Excellent"
    }
  },
  "t_9acd7284-b8ad-4556-83be-1aaea0c49a2a": {
    "article_url": "https://www.washingtonpost.com/news/worldviews/wp/2018/06/21/the-story-behind-the-girl-in-the-recording-who-begs-for-her-aunt-after-being-separated-from-her-migrant-mom/",
    "config": "D",
    "content": [
      {
        "message": "did you watch the movie Frozen?",
        "agent": "agent_1",
        "sentiment": "Curious to dive deeper",
        "knowledge_source": [
          "FS1"
        ],
        "turn_rating": "Excellent"
      },
      {
        "message": "I did and loved it so much, and you?",
        "agent": "agent_2",
        "sentiment": "Curious to dive deeper",
        "knowledge_source": [
          "FS1"
        ],
        "turn_rating": "Excellent"
      },
      {
        "message": "me too. Did you know it is the first movie by disney directed by a woman?",
        "agent": "agent_1",
        "sentiment": "Curious to dive deeper",
        "knowledge_source": [
          "FS1"
        ],
        "turn_rating": "Excellent"
      },
      {
        "message": "Yes and also that it made $1 billion worklwide, that is amazing",
        "agent": "agent_2",
        "sentiment": "Curious to dive deeper",
        "knowledge_source": [
          "FS1"
        ],
        "turn_rating": "Excellent"
      },
      {
        "message": "I know. Elsa was the main villain in the original script of the movie",
        "agent": "agent_1",
        "sentiment": "Curious to dive deeper",
        "knowledge_source": [
          "FS1"
        ],
        "turn_rating": "Excellent"
      },
      {
        "message": "Yes but the let it go song was too uplifting to keep her as the villain",
        "agent": "agent_2",
        "sentiment": "Curious to dive deeper",
        "knowledge_source": [
          "FS1"
        ],
        "turn_rating": "Excellent"
      },
      {
        "message": "Yes. And the original title of the movie was the Snow Queen",
        "agent": "agent_1",
        "sentiment": "Curious to dive deeper",
        "knowledge_source": [
          "FS1"
        ],
        "turn_rating": "Excellent"
      },
      {
        "message": "Yes but they changed it because feminine titles do not seem to do well, so sad",
        "agent": "agent_2",
        "sentiment": "Curious to dive deeper",
        "knowledge_source": [
          "FS1"
        ],
        "turn_rating": "Excellent"
      },
      {
        "message": "That is sad and it is just the mentality that we have to work hard to change",
        "agent": "agent_1",
        "sentiment": "Curious to dive deeper",
        "knowledge_source": [
          "FS1"
        ],
        "turn_rating": "Excellent"
      },
      {
        "message": "Yup agreed. They also changed Rapunzel to Tangled for that same reason",
        "agent": "agent_2",
        "sentiment": "Curious to dive deeper",
        "knowledge_source": [
          "FS2"
        ],
        "turn_rating": "Excellent"
      },
      {
        "message": "Yeah. DO you have a pet?",
        "agent": "agent_1",
        "sentiment": "Curious to dive deeper",
        "knowledge_source": [
          "FS1"
        ],
        "turn_rating": "Excellent"
      },
      {
        "message": "I have two cats and a dog. DO you like dogs?",
        "agent": "agent_2",
        "sentiment": "Curious to dive deeper",
        "knowledge_source": [
          "FS2"
        ],
        "turn_rating": "Excellent"
      },
      {
        "message": "I love dogs. did you there they can have one of the 12 blood types?",
        "agent": "agent_1",
        "sentiment": "Curious to dive deeper",
        "knowledge_source": [
          "FS1"
        ],
        "turn_rating": "Excellent"
      },
      {
        "message": "Yes and there are blood drives for dogs",
        "agent": "agent_2",
        "sentiment": "Curious to dive deeper",
        "knowledge_source": [
          "FS2"
        ],
        "turn_rating": "Excellent"
      },
      {
        "message": "So cool. In istanbul they have installed water and food dispensers for dogs",
        "agent": "agent_1",
        "sentiment": "Curious to dive deeper",
        "knowledge_source": [
          "FS1"
        ],
        "turn_rating": "Excellent"
      },
      {
        "message": "Yes and all you have to do is feed it plastic bottles",
        "agent": "agent_2",
        "sentiment": "Curious to dive deeper",
        "knowledge_source": [
          "FS1"
        ],
        "turn_rating": "Excellent"
      },
      {
        "message": "Yes such a genius idea and it helps everyone involved",
        "agent": "agent_1",
        "sentiment": "Curious to dive deeper",
        "knowledge_source": [
          "FS1"
        ],
        "turn_rating": "Excellent"
      },
      {
        "message": "I know. Dogs are really good at understanding pointing",
        "agent": "agent_2",
        "sentiment": "Curious to dive deeper",
        "knowledge_source": [
          "FS1"
        ],
        "turn_rating": "Excellent"
      },
      {
        "message": "Yes and same goes for the elephants as well",
        "agent": "agent_1",
        "sentiment": "Curious to dive deeper",
        "knowledge_source": [
          "FS1"
        ],
        "turn_rating": "Excellent"
      },
      {
        "message": "Yeah. Google is a dog company it seems",
        "agent": "agent_2",
        "sentiment": "Curious to dive deeper",
        "knowledge_source": [
          "FS1"
        ],
        "turn_rating": "Excellent"
      },
      {
        "message": "Yes they have that in their code of conduct, talk about dedication",
        "agent": "agent_1",
        "sentiment": "Curious to dive deeper",
        "knowledge_source": [
          "FS2"
        ],
        "turn_rating": "Excellent"
      },
      {
        "message": "I know right, dogs deserve that though",
        "agent": "agent_2",
        "sentiment": "Curious to dive deeper",
        "knowledge_source": [
          "FS2"
        ],
        "turn_rating": "Excellent"
      }
    ],
    "conversation_rating": {
      "agent_1": "Excellent",
      "agent_2": "Excellent"
    }
  },
  "t_c646dc30-cf62-426d-b6c9-753f912becc4": {
    "article_url": "https://www.washingtonpost.com/news/dc-sports-bog/wp/2018/06/18/all-star-fanfest-will-feature-seven-hall-of-famers-23-former-nationals/",
    "config": "A",
    "content": [
      {
        "message": "Do you like baseball ?",
        "agent": "agent_1",
        "sentiment": "Curious to dive deeper",
        "knowledge_source": [
          "FS1"
        ],
        "turn_rating": "Excellent"
      },
      {
        "message": "I have heard of it. Do you?",
        "agent": "agent_2",
        "sentiment": "Neutral",
        "knowledge_source": [
          "Personal Knowledge"
        ],
        "turn_rating": "Good"
      },
      {
        "message": "I like, the sport but there is not MLB team in my city, so I don't watch it. But I find it really interesting, full of small details, like managers wear a uniform so they could replace a player if they need to. ",
        "agent": "agent_1",
        "sentiment": "Surprised",
        "knowledge_source": [
          "FS1"
        ],
        "turn_rating": "Excellent"
      },
      {
        "message": "That is probably a holdover from the old days when a player was chosen to be manager. Nowadays, it wouldn't work.",
        "agent": "agent_2",
        "sentiment": "Neutral",
        "knowledge_source": [
          "Personal Knowledge"
        ],
        "turn_rating": "Excellent"
      },
      {
        "message": "Yes, I wonder if it could be even dangerous for some of them, like some could have an heart attack.  ",
        "agent": "agent_1",
        "sentiment": "Neutral",
        "knowledge_source": [
          "FS1"
        ],
        "turn_rating": "Excellent"
      },
      {
        "message": "Yeah, no insurance company would touch the managers on the field, that's for sure.",
        "agent": "agent_2",
        "sentiment": "Neutral",
        "knowledge_source": [
          "FS1",
          "Personal Knowledge"
        ],
        "turn_rating": "Excellent"
      },
      {
        "message": "I think they would be better at softball, did you ever watch a softball game ? ",
        "agent": "agent_1",
        "sentiment": "Curious to dive deeper",
        "knowledge_source": [
          "FS1",
          "FS2"
        ],
        "turn_rating": "Excellent"
      },
      {
        "message": "I have never watched a softball game, though I understand many women play it. ",
        "agent": "agent_2",
        "sentiment": "Neutral",
        "knowledge_source": [
          "FS2",
          "Personal Knowledge"
        ],
        "turn_rating": "Excellent"
      },
      {
        "message": "I think it is more a hobby than a professional sport, the average salary is around 5500 $ per year, some hobos make more. ",
        "agent": "agent_1",
        "sentiment": "Neutral",
        "knowledge_source": [
          "FS2",
          "Personal Knowledge"
        ],
        "turn_rating": "Excellent"
      },
      {
        "message": "Hobos? I never thought of income in terms of hobos, though I guess they do make money through their illicit means. ",
        "agent": "agent_2",
        "sentiment": "Neutral",
        "knowledge_source": [
          "Personal Knowledge"
        ],
        "turn_rating": "Good"
      },
      {
        "message": "Panhandling can be quite profitable, for someone with no income. Like in a busy place as Manhattan. But even if I don't consider softball as a legitimate pro sport, if was the first event televised on ESPN.   ",
        "agent": "agent_1",
        "sentiment": "Neutral",
        "knowledge_source": [
          "FS2"
        ],
        "turn_rating": "Excellent"
      },
      {
        "message": "Can you win money through betting though? That always legitimizes a sport.",
        "agent": "agent_2",
        "sentiment": "Neutral",
        "knowledge_source": [
          "FS2",
          "Personal Knowledge"
        ],
        "turn_rating": "Good"
      },
      {
        "message": "Yes, if it is your criteria, then video game is a legitimate sport. They have leagues and a lot of betting is done on matches. ",
        "agent": "agent_1",
        "sentiment": "Neutral",
        "knowledge_source": [
          "FS3",
          "Personal Knowledge"
        ],
        "turn_rating": "Excellent"
      },
      {
        "message": "Their is a physicality to what they do, but it's just in the hands.",
        "agent": "agent_2",
        "sentiment": "Neutral",
        "knowledge_source": [
          "FS3",
          "Personal Knowledge"
        ],
        "turn_rating": "Good"
      },
      {
        "message": "As shooting, and it is even an Olympic sport, but it is strange to see a smoking fat man winning a medal. Do you play video games ?",
        "agent": "agent_1",
        "sentiment": "Curious to dive deeper",
        "knowledge_source": [
          "FS3",
          "Personal Knowledge"
        ],
        "turn_rating": "Excellent"
      },
      {
        "message": "I used to play video games. Not much now. Lost interest. Do you? ",
        "agent": "agent_2",
        "sentiment": "Curious to dive deeper",
        "knowledge_source": [
          "FS3",
          "Personal Knowledge"
        ],
        "turn_rating": "Good"
      },
      {
        "message": "Me too, I have lost interest playing before I have lost interest in buy them so I have a backlog of a few games that reminds me  not to buy the next console. It is the more and more popular, 3 billon hours are played on video games each week on Earth. ",
        "agent": "agent_1",
        "sentiment": "Sad",
        "knowledge_source": [
          "FS3",
          "Personal Knowledge"
        ],
        "turn_rating": "Excellent"
      },
      {
        "message": "Wow. So much time on games. I guess it's about the same as time spent watching TV.",
        "agent": "agent_2",
        "sentiment": "Neutral",
        "knowledge_source": [
          "Personal Knowledge"
        ],
        "turn_rating": "Excellent"
      },
      {
        "message": "Yes, but video are viewed more negatively than TV, that is why you have legislation in some countries limiting the time played by children.",
        "agent": "agent_1",
        "sentiment": "Neutral",
        "knowledge_source": [
          "FS3"
        ],
        "turn_rating": "Excellent"
      },
      {
        "message": "It is important to keep the kids from losing themselves in the games. Which countries restrict video games?",
        "agent": "agent_2",
        "sentiment": "Curious to dive deeper",
        "knowledge_source": [
          "FS3",
          "Personal Knowledge"
        ],
        "turn_rating": "Good"
      },
      {
        "message": "There is Korea limiting kids under 16, and China I think. Mostly Asian countries. ",
        "agent": "agent_1",
        "sentiment": "Neutral",
        "knowledge_source": [
          "FS3",
          "Personal Knowledge"
        ],
        "turn_rating": "Good"
      },
      {
        "message": "The kids there go nuts over games. I know that there are pro gamers in Korea. Anyway, fun chat!",
        "agent": "agent_2",
        "sentiment": "Happy",
        "knowledge_source": [
          "FS3",
          "Personal Knowledge"
        ],
        "turn_rating": "Excellent"
      },
      {
        "message": "You too, have a good evening.",
        "agent": "agent_1",
        "sentiment": "Neutral",
        "knowledge_source": [
          "Personal Knowledge"
        ],
        "turn_rating": "Good"
      }
    ],
    "conversation_rating": {
      "agent_1": "Excellent",
      "agent_2": "Excellent"
    }
  },
  "t_e9f95fc2-29cd-464f-8f91-ae7c1ce6f8e4": {
    "article_url": "https://www.washingtonpost.com/news/dc-sports-bog/wp/2018/06/18/all-star-fanfest-will-feature-seven-hall-of-famers-23-former-nationals/",
    "config": "D",
    "content": [
      {
        "message": "Hi there are you a baseball fan?",
        "agent": "agent_1",
        "sentiment": "Curious to dive deeper",
        "knowledge_source": [
          "FS1"
        ],
        "turn_rating": "Excellent"
      },
      {
        "message": "i like baseball. i usually watch the world series. You?",
        "agent": "agent_2",
        "sentiment": "Neutral",
        "knowledge_source": [
          "FS1"
        ],
        "turn_rating": "Good"
      },
      {
        "message": "I'm a fan.  Did you know that baseball managers wear uniforms because they are technically able to play for their teams if needed.",
        "agent": "agent_1",
        "sentiment": "Happy",
        "knowledge_source": [
          "FS1"
        ],
        "turn_rating": "Excellent"
      },
      {
        "message": "I think that is a holdover from the old days. i bet back then a player was chosen to also be manager.",
        "agent": "agent_2",
        "sentiment": "Neutral",
        "knowledge_source": [
          "FS1"
        ],
        "turn_rating": "Good"
      },
      {
        "message": "I'm not sure how that worked.  The last one to do that I remember was Pete Rose back in the late 80's.  He played every day and managed at the same time.",
        "agent": "agent_1",
        "sentiment": "Happy",
        "knowledge_source": [
          "FS1"
        ],
        "turn_rating": "Excellent"
      },
      {
        "message": "yeah, he was a competitive guy. probably perfect for the dual role of manager/player.",
        "agent": "agent_2",
        "sentiment": "Neutral",
        "knowledge_source": [
          "FS1"
        ],
        "turn_rating": "Good"
      },
      {
        "message": "Up until 2005 a married couple scheduled all 2430 major league baseball games played each year for 24 years!  I bet that could get confusing.",
        "agent": "agent_1",
        "sentiment": "Happy",
        "knowledge_source": [
          "FS1"
        ],
        "turn_rating": "Excellent"
      },
      {
        "message": "Yeah, i figured that was all done by computer.  I guess they had a pretty sweet gig.",
        "agent": "agent_2",
        "sentiment": "Neutral",
        "knowledge_source": [
          "FS1"
        ],
        "turn_rating": "Good"
      },
      {
        "message": "Must have paid pretty good otherwise I don't think they would have done it for that long.  A man found 3 million dollars worth of baseball cards in grandfathers attic that were hidden since the 1940's.  He hit the jackpot.",
        "agent": "agent_1",
        "sentiment": "Happy",
        "knowledge_source": [
          "FS1"
        ],
        "turn_rating": "Excellent"
      },
      {
        "message": "Wow. I would probably sell some, and keep the rest as an investment. What would you do?",
        "agent": "agent_2",
        "sentiment": "Neutral",
        "knowledge_source": [
          "FS1"
        ],
        "turn_rating": "Good"
      },
      {
        "message": "I would do exactly the same as you.  How could you not pass that up the chance to set yourself up for life? lol",
        "agent": "agent_1",
        "sentiment": "Happy",
        "knowledge_source": [
          "FS1"
        ],
        "turn_rating": "Excellent"
      },
      {
        "message": "Yeah, that is quite lucky. Do you follow softball at all?",
        "agent": "agent_2",
        "sentiment": "Neutral",
        "knowledge_source": [
          "FS1",
          "FS2"
        ],
        "turn_rating": "Good"
      },
      {
        "message": "I actually enjoy watching college softball on ESPNU!",
        "agent": "agent_1",
        "sentiment": "Happy",
        "knowledge_source": [
          "FS2"
        ],
        "turn_rating": "Excellent"
      },
      {
        "message": "Really? the womens game? do men play as well?",
        "agent": "agent_2",
        "sentiment": "Neutral",
        "knowledge_source": [
          "FS2"
        ],
        "turn_rating": "Good"
      },
      {
        "message": "lol I watch the women though because the pitchers really sling that ball to the plate.  On May 11, 1991 Creighton hosted Utah in the longest softball game in NCAA history lasting 31 innings!",
        "agent": "agent_1",
        "sentiment": "Happy",
        "knowledge_source": [
          "FS2"
        ],
        "turn_rating": "Excellent"
      },
      {
        "message": "Yeah, that underhand pitch can really move. That is one long game! Not much of a career after college though. As of 2014, the average salary for a professional softball player is between $5,000 and $6,000.",
        "agent": "agent_2",
        "sentiment": "Neutral",
        "knowledge_source": [
          "FS2"
        ],
        "turn_rating": "Good"
      },
      {
        "message": "No.  Not enough fans to support it. lol  Jose Canseco claims to hold the record for longest softball homerun at 622 feet.  He might have it.  I've watched him hitting softballs on youtube.  He crushes them even still to this day.",
        "agent": "agent_1",
        "sentiment": "Happy",
        "knowledge_source": [
          "FS2"
        ],
        "turn_rating": "Excellent"
      },
      {
        "message": "He had the juice to hit the balls a country mile. I didnt know he played softball. ",
        "agent": "agent_2",
        "sentiment": "Neutral",
        "knowledge_source": [
          "FS1",
          "FS2"
        ],
        "turn_rating": "Good"
      },
      {
        "message": "Check it out on youtube.  I was shocked at how far the balls go. lol  Kickball is also called soccer-baseball in Canada! lol It's been fun chatting!",
        "agent": "agent_1",
        "sentiment": "Happy",
        "knowledge_source": [
          "FS1"
        ],
        "turn_rating": "Excellent"
      },
      {
        "message": "Yes, it has been fun chatting! Have a good weekend!",
        "agent": "agent_2",
        "sentiment": "Neutral",
        "knowledge_source": [
          "FS2",
          "FS3"
        ],
        "turn_rating": "Good"
      },
      {
        "message": "You have a great weekend too!",
        "agent": "agent_1",
        "sentiment": "Happy",
        "knowledge_source": [
          "FS1"
        ],
        "turn_rating": "Excellent"
      }
    ],
    "conversation_rating": {
      "agent_1": "Excellent",
      "agent_2": "Good"
    }
  },
  "t_674bb547-d741-4a75-aa14-fccedb2ff4bf": {
    "article_url": "https://www.washingtonpost.com/news/worldviews/wp/2018/06/21/the-story-behind-the-girl-in-the-recording-who-begs-for-her-aunt-after-being-separated-from-her-migrant-mom/",
    "config": "C",
    "content": [
      {
        "message": "Hi, how are you doing this fine evening?",
        "agent": "agent_1",
        "sentiment": "Neutral",
        "knowledge_source": [
          "Personal Knowledge"
        ],
        "turn_rating": "Poor"
      },
      {
        "message": "Hey there I'm doing great. What did you think about the Disney movie Frozen?",
        "agent": "agent_2",
        "sentiment": "Curious to dive deeper",
        "knowledge_source": [
          "FS1"
        ],
        "turn_rating": "Excellent"
      },
      {
        "message": "I haven't seen it. Is it a good film? It's animated, right? With lots of songs?",
        "agent": "agent_1",
        "sentiment": "Curious to dive deeper",
        "knowledge_source": [
          "FS1",
          "Personal Knowledge"
        ],
        "turn_rating": "Good"
      },
      {
        "message": "Yes it uses computer animation and it has love songs. It was super popular. There's a song that all the little kids were saying called\"Let It Go and I guess it's based on the Hans Christian Andersen fairy tale called the snow queen",
        "agent": "agent_2",
        "sentiment": "Curious to dive deeper",
        "knowledge_source": [
          "FS1"
        ],
        "turn_rating": "Excellent"
      },
      {
        "message": "HC wrote so many great stories. I read the Snow Queen a long time ago. I don't remember it.Has the movie won any awards?",
        "agent": "agent_1",
        "sentiment": "Curious to dive deeper",
        "knowledge_source": [
          "FS1",
          "Personal Knowledge"
        ],
        "turn_rating": "Good"
      },
      {
        "message": "I'm pretty sure that it has, I know that it made a ton of money. Apparently the villain used to sing that song I mentioned, Let It Go, but the song was so happy that they changed the character",
        "agent": "agent_2",
        "sentiment": "Surprised",
        "knowledge_source": [
          "FS1"
        ],
        "turn_rating": "Excellent"
      },
      {
        "message": "that's good thinkg. I bet the song is up for an award somewhere. Who were the people involved in the film?",
        "agent": "agent_1",
        "sentiment": "Neutral",
        "knowledge_source": [
          "FS1",
          "Personal Knowledge"
        ],
        "turn_rating": "Passable"
      },
      {
        "message": "There's like a princess, a reindeer and a snowman, they're like them three most important characters. Also this is the first movie that was produced by Walt Disney and directed by a woman.",
        "agent": "agent_2",
        "sentiment": "Surprised",
        "knowledge_source": [
          "FS1"
        ],
        "turn_rating": "Excellent"
      },
      {
        "message": "Not many films get directed by woman. That's good that she got the job. Good for Disney! They know how to spot talent.",
        "agent": "agent_1",
        "sentiment": "Neutral",
        "knowledge_source": [
          "FS1",
          "Personal Knowledge"
        ],
        "turn_rating": "Good"
      },
      {
        "message": "I think so. Apparently she was the first female director of a film that earned over 1 billion dollars too. So that is another record that she set",
        "agent": "agent_2",
        "sentiment": "Surprised",
        "knowledge_source": [
          "FS1"
        ],
        "turn_rating": "Excellent"
      },
      {
        "message": "Disney has won a ton of awards, and I'm sure she'll win awards as well.",
        "agent": "agent_1",
        "sentiment": "Neutral",
        "knowledge_source": [
          "FS1",
          "FS3",
          "Personal Knowledge"
        ],
        "turn_rating": "Good"
      },
      {
        "message": "Oh I'm Sure. Do you like dogs by the way? We used to have a husky ourselves",
        "agent": "agent_2",
        "sentiment": "Curious to dive deeper",
        "knowledge_source": [
          "FS2"
        ],
        "turn_rating": "Excellent"
      },
      {
        "message": "A dog is a great friend, but no, I have never had a dog. I enjoy playing with them though.",
        "agent": "agent_1",
        "sentiment": "Neutral",
        "knowledge_source": [
          "FS2",
          "Personal Knowledge"
        ],
        "turn_rating": "Good"
      },
      {
        "message": "Dogs are awesome, I think anyway, they have like 12 different blood types and apparently there are dog blood drives that exist",
        "agent": "agent_2",
        "sentiment": "Curious to dive deeper",
        "knowledge_source": [
          "FS2"
        ],
        "turn_rating": "Excellent"
      },
      {
        "message": "I wonder how the dogs are rewarded at the drive. People get cookies and orange juice.",
        "agent": "agent_1",
        "sentiment": "Neutral",
        "knowledge_source": [
          "FS2",
          "Personal Knowledge"
        ],
        "turn_rating": "Good"
      },
      {
        "message": "I know right? I hope that the dogs get a treat at least haha. Did you know that Istanbul has vending machines that reward stray dogs for bringing back trash?",
        "agent": "agent_2",
        "sentiment": "Surprised",
        "knowledge_source": [
          "FS2"
        ],
        "turn_rating": "Excellent"
      },
      {
        "message": "The Turks know the value of recycling and that dogs are keen to help for reward.",
        "agent": "agent_1",
        "sentiment": "Neutral",
        "knowledge_source": [
          "FS2",
          "Personal Knowledge"
        ],
        "turn_rating": "Good"
      },
      {
        "message": "Oh for sure! One other thing I didn't know is that dogs and elephants are the only animals that respond to pointing. I want a pet elephant haha!",
        "agent": "agent_2",
        "sentiment": "Happy",
        "knowledge_source": [
          "FS2",
          "Personal Knowledge"
        ],
        "turn_rating": "Excellent"
      },
      {
        "message": "Good luck with that elephant! Anyway I enjoyed chatting with you!",
        "agent": "agent_1",
        "sentiment": "Neutral",
        "knowledge_source": [
          "Personal Knowledge"
        ],
        "turn_rating": "Good"
      },
      {
        "message": "I enjoyed chatting with you as well! And yes I'll go to local pet store and see if they have elephants in stock haha",
        "agent": "agent_2",
        "sentiment": "Happy",
        "knowledge_source": [
          "FS2",
          "Personal Knowledge"
        ],
        "turn_rating": "Excellent"
      },
      {
        "message": "Have a good night",
        "agent": "agent_1",
        "sentiment": "Neutral",
        "knowledge_source": [
          "Personal Knowledge"
        ],
        "turn_rating": "Poor"
      },
      {
        "message": "Thanks you too! And watch out for dogs, they're not actually colorblind but they just don't see as many colors as a normal human can",
        "agent": "agent_2",
        "sentiment": "Surprised",
        "knowledge_source": [
          "FS2"
        ],
        "turn_rating": "Excellent"
      }
    ],
    "conversation_rating": {
      "agent_1": "Good",
      "agent_2": "Excellent"
    }
  },
  "t_cc745ab5-526e-4e43-a82a-23981472b39f": {
    "article_url": "https://www.washingtonpost.com/news/worldviews/wp/2018/06/21/the-story-behind-the-girl-in-the-recording-who-begs-for-her-aunt-after-being-separated-from-her-migrant-mom/",
    "config": "D",
    "content": [
      {
        "message": "Ana Gloria Henrequez was from Salvador, trying to get to USA, trying to escape from misery and gangs in El Salvador. She was caught.",
        "agent": "agent_1",
        "sentiment": "Sad",
        "knowledge_source": [
          "AS1"
        ],
        "turn_rating": "Good"
      },
      {
        "message": "Yeah, I heard about that. I feel horrible for her young daughter",
        "agent": "agent_2",
        "sentiment": "Sad",
        "knowledge_source": [
          "AS1",
          "AS2"
        ],
        "turn_rating": "Excellent"
      },
      {
        "message": "Sorry, Ana Gloria Henrequez is the grandmother, my bad. Ximena is the girl and the mother is Cindy. They said that they never had been caught until Trump's laws.",
        "agent": "agent_1",
        "sentiment": "Sad",
        "knowledge_source": [
          "AS1"
        ],
        "turn_rating": "Good"
      },
      {
        "message": "Yeah, I'm not sure if that actually made any difference. It just really sucks that even after his executive order ending the separation reuniting families is still so difficult",
        "agent": "agent_2",
        "sentiment": "Sad",
        "knowledge_source": [
          "AS2",
          "Personal Knowledge"
        ],
        "turn_rating": "Excellent"
      },
      {
        "message": "Yes, I know. I don't know how they are not keeping track of what child belongs to what mother. It's terrible to know that the kids were heard wailing and asking for their family members.",
        "agent": "agent_1",
        "sentiment": "Sad",
        "knowledge_source": [
          "AS1"
        ],
        "turn_rating": "Good"
      },
      {
        "message": "It's even crazier that the grandmother could recognize Ximena's voice. I guess since I've never been a parent, I can't comprehend that",
        "agent": "agent_2",
        "sentiment": "Sad",
        "knowledge_source": [
          "AS1"
        ],
        "turn_rating": "Excellent"
      },
      {
        "message": "You are right. Nobody knows how a parent feels until you are one. Is terrible. I myself I was thinking that I would prefer stay in my country and don't enter the USA at least while they are taking these measures. It would be terrible to lose my son or grandkid.",
        "agent": "agent_1",
        "sentiment": "Sad",
        "knowledge_source": [
          "AS2"
        ],
        "turn_rating": "Excellent"
      },
      {
        "message": "I understand that. I can also understand wanting to leave when there are gang members on every corner and your little one is just starting school",
        "agent": "agent_2",
        "sentiment": "Happy",
        "knowledge_source": [
          "AS2",
          "AS3",
          "AS4"
        ],
        "turn_rating": "Excellent"
      },
      {
        "message": "Yes, I understand that. It has to be very, very difficult, a terrible decision to make. But, me, personally, I would prefer to face it together than not know what happened to them. I don't know, this is a very difficult situation.",
        "agent": "agent_1",
        "sentiment": "Sad",
        "knowledge_source": [
          "AS2"
        ],
        "turn_rating": "Excellent"
      },
      {
        "message": "Plus, she had to leave her dog behind :( Poor little Cookie",
        "agent": "agent_2",
        "sentiment": "Sad",
        "knowledge_source": [
          "AS2",
          "AS3",
          "Personal Knowledge"
        ],
        "turn_rating": "Excellent"
      },
      {
        "message": "Yes, this is such a terrible story. Well, Cindy was robbed twice on the bus. That makes it very difficult to live in a place where you don't have any safety.",
        "agent": "agent_1",
        "sentiment": "Sad",
        "knowledge_source": [
          "AS3"
        ],
        "turn_rating": "Good"
      },
      {
        "message": "I watched an episode of a TV show Shameless recently and it showed an immigrant child separated from his parents in Texas who ended up in foster care in Chicago!",
        "agent": "agent_2",
        "sentiment": "Surprised",
        "knowledge_source": [
          "Personal Knowledge"
        ],
        "turn_rating": "Excellent"
      },
      {
        "message": "I wonder why people are adopting them. Praying for them. Have you seen Frozen?",
        "agent": "agent_1",
        "sentiment": "Sad",
        "knowledge_source": [
          "FS1"
        ],
        "turn_rating": "Passable"
      },
      {
        "message": "Many are adopting the kids because they want to give them safe homes!",
        "agent": "agent_2",
        "sentiment": "Surprised",
        "knowledge_source": [
          "Personal Knowledge"
        ],
        "turn_rating": "Excellent"
      },
      {
        "message": "Oh, then, thank you very much. Glad to know about this. God bless them. Well, I liked a lot Frozen. Is a fiery Princess.",
        "agent": "agent_1",
        "sentiment": "Happy",
        "knowledge_source": [
          "FS1"
        ],
        "turn_rating": "Good"
      },
      {
        "message": "yes, it was great movie. And there's a sequel coming out. I can't wait!",
        "agent": "agent_2",
        "sentiment": "Happy",
        "knowledge_source": [
          "Personal Knowledge"
        ],
        "turn_rating": "Excellent"
      },
      {
        "message": "Hahaha, liked the graphics, tooo!  Do you like dogs? I didn't know that among dogs they have 12 different blood types!!!!!!!",
        "agent": "agent_1",
        "sentiment": "Surprised",
        "knowledge_source": [
          "FS2"
        ],
        "turn_rating": "Passable"
      },
      {
        "message": "Yes, and they even have doggy blood drives ^_^ Did the male love interest have a dog or a horse in Frozen? I can't remember...",
        "agent": "agent_2",
        "sentiment": "Curious to dive deeper",
        "knowledge_source": [
          "FS2",
          "Personal Knowledge"
        ],
        "turn_rating": "Excellent"
      },
      {
        "message": "Really, me either. I have a bad memory for some things. lol, but I think I will never forget that Minnie Mouse's name is really Minerva.",
        "agent": "agent_1",
        "sentiment": "Surprised",
        "knowledge_source": [
          "FS3"
        ],
        "turn_rating": "Good"
      },
      {
        "message": "Really?! Like the Greek goddess? That's fascinating to me. Usually Disney tries to \"de-feminize\" things rather than feminize them more. Frozen was supposed to be named Snow Queen but boys often don't see movies that have feminine nouns in the title :/",
        "agent": "agent_2",
        "sentiment": "Neutral",
        "knowledge_source": [
          "FS1",
          "Personal Knowledge"
        ],
        "turn_rating": "Excellent"
      },
      {
        "message": "hahahaah that is so much male, lol. Nice to meet you, giving to you an excellent, have a nice day!",
        "agent": "agent_1",
        "sentiment": "Happy",
        "knowledge_source": [
          "FS2"
        ],
        "turn_rating": "Good"
      },
      {
        "message": "Have a lovely day as well :)",
        "agent": "agent_2",
        "sentiment": "Neutral",
        "knowledge_source": [
          "Personal Knowledge"
        ],
        "turn_rating": "Excellent"
      }
    ],
    "conversation_rating": {
      "agent_1": "Good",
      "agent_2": "Excellent"
    }
  },
  "t_89a2c61b-25e5-4e65-a61a-1045f3381544": {
    "article_url": "https://www.washingtonpost.com/news/worldviews/wp/2018/06/21/the-story-behind-the-girl-in-the-recording-who-begs-for-her-aunt-after-being-separated-from-her-migrant-mom/",
    "config": "A",
    "content": [
      {
        "message": "Hello my Friend?! Are you a fan of \"Frozen\" the movie? I personally Looooved it!",
        "agent": "agent_1",
        "sentiment": "Curious to dive deeper",
        "knowledge_source": [
          "FS1"
        ],
        "turn_rating": "Excellent"
      },
      {
        "message": "I have not seen the movie. Is it animated? Is it for kids?",
        "agent": "agent_2",
        "sentiment": "Neutral",
        "knowledge_source": [
          "FS1"
        ],
        "turn_rating": "Excellent"
      },
      {
        "message": "both! lol, although Im not a kid so I guess for all haha, I did take my kids to see the movie though. It came out in 2013 and earned over 1 billion dollars",
        "agent": "agent_1",
        "sentiment": "Curious to dive deeper",
        "knowledge_source": [
          "FS1"
        ],
        "turn_rating": "Excellent"
      },
      {
        "message": "That's great! I must be a wonderful film. It's a disney film, yes? Lots of songs?",
        "agent": "agent_2",
        "sentiment": "Neutral",
        "knowledge_source": [
          "FS1"
        ],
        "turn_rating": "Excellent"
      },
      {
        "message": "That is correct! produced by Walt Disney Animated Studios and released by Walt Disney Pictures. It was so cute! They also remade Rapunzel as Tangled, have you seen that?",
        "agent": "agent_1",
        "sentiment": "Curious to dive deeper",
        "knowledge_source": [
          "FS1"
        ],
        "turn_rating": "Excellent"
      },
      {
        "message": "I have not. I guess the story is basically the same as the fairy tale? Girl with long hair in a tower?",
        "agent": "agent_2",
        "sentiment": "Neutral",
        "knowledge_source": [
          "FS1",
          "FS3"
        ],
        "turn_rating": "Excellent"
      },
      {
        "message": "Yes, another of my favorites! How about you? What do you like to watch?",
        "agent": "agent_1",
        "sentiment": "Curious to dive deeper",
        "knowledge_source": [
          "FS1"
        ],
        "turn_rating": "Excellent"
      },
      {
        "message": "I enjoy watching comedies and dramas. I sometimes watch animated stuff, but not usually.",
        "agent": "agent_2",
        "sentiment": "Neutral",
        "knowledge_source": [
          "Personal Knowledge"
        ],
        "turn_rating": "Excellent"
      },
      {
        "message": "Me too, Mysteries or psychological thrillers are great, but animated is one of my favs to watch with kiddos although everyone knows Minnie mouse did you know minnie is short for minerva?! mind blown",
        "agent": "agent_1",
        "sentiment": "Curious to dive deeper",
        "knowledge_source": [
          "FS3"
        ],
        "turn_rating": "Excellent"
      },
      {
        "message": "I did not know that. I'm not surprised that Disney makes about $1,110 per second. That's a lot, but reflects the success of the brand.",
        "agent": "agent_2",
        "sentiment": "Neutral",
        "knowledge_source": [
          "FS3"
        ],
        "turn_rating": "Excellent"
      },
      {
        "message": "Oh my! thats awesome! I guess im not too surprised since the company was founded in 1923!",
        "agent": "agent_1",
        "sentiment": "Curious to dive deeper",
        "knowledge_source": [
          "FS3"
        ],
        "turn_rating": "Excellent"
      },
      {
        "message": "Almost 100 years old. The Mouse House will soon have a century behind it.",
        "agent": "agent_2",
        "sentiment": "Neutral",
        "knowledge_source": [
          "FS3"
        ],
        "turn_rating": "Excellent"
      },
      {
        "message": "Wow, well its maintained its popularity very well! I mean there is a whole subculture dedicated to finding hidden mickey mouse images in all things disney",
        "agent": "agent_1",
        "sentiment": "Curious to dive deeper",
        "knowledge_source": [
          "FS3"
        ],
        "turn_rating": "Excellent"
      },
      {
        "message": "I've never looked for the hidden images, but I imagine they are there! It's part of the playful nature of the company. It wants to create many layers of fun for the viewers.",
        "agent": "agent_2",
        "sentiment": "Neutral",
        "knowledge_source": [
          "FS3"
        ],
        "turn_rating": "Excellent"
      },
      {
        "message": "Yes, and thus I'm not surprised they're so succesful. That's very creative and engaging, and keeps viewers interested and coming back... genius!",
        "agent": "agent_1",
        "sentiment": "Curious to dive deeper",
        "knowledge_source": [
          "FS3"
        ],
        "turn_rating": "Excellent"
      },
      {
        "message": "It's ironic that Walt Disney was fired from his job at a local newspaper in Missouri for ''not being creative enough.'' I guess his genius was not recognized because he was ahead of his time.",
        "agent": "agent_2",
        "sentiment": "Neutral",
        "knowledge_source": [
          "FS3"
        ],
        "turn_rating": "Excellent"
      },
      {
        "message": "Wow! well see, that's why I believe in perfect timing sometimes there are better opportunities ahead of us. amazing! ",
        "agent": "agent_1",
        "sentiment": "Curious to dive deeper",
        "knowledge_source": [
          "FS1"
        ],
        "turn_rating": "Excellent"
      },
      {
        "message": "Are you interested in dogs? They are quite clever. Dogs can learn over a thousand words and  reason better than chimps.",
        "agent": "agent_2",
        "sentiment": "Neutral",
        "knowledge_source": [
          "FS2"
        ],
        "turn_rating": "Excellent"
      },
      {
        "message": "Yes! I sometimes Love them better than people... they are just full of Love. Did you know there are 12 different blood types that a dog may have and dog can donate blood at dog blood drives! I love them even more!",
        "agent": "agent_1",
        "sentiment": "Curious to dive deeper",
        "knowledge_source": [
          "FS3"
        ],
        "turn_rating": "Excellent"
      },
      {
        "message": "That's great! They also have 'eureka moments' and enjoy the experience of solving a problem  to obtain a reward. Much like people!",
        "agent": "agent_2",
        "sentiment": "Neutral",
        "knowledge_source": [
          "FS2"
        ],
        "turn_rating": "Excellent"
      },
      {
        "message": "Yes and they understand by pointing! How cool is that? Thats how I get my dog to get my slippers! Anyway, fun chatting with you! Namaste :)",
        "agent": "agent_1",
        "sentiment": "Curious to dive deeper",
        "knowledge_source": [
          "FS2"
        ],
        "turn_rating": "Excellent"
      },
      {
        "message": "Have a good evening!",
        "agent": "agent_2",
        "sentiment": "Neutral",
        "knowledge_source": [
          "FS2"
        ],
        "turn_rating": "Excellent"
      },
      {
        "message": "you too",
        "agent": "agent_1",
        "sentiment": "Curious to dive deeper",
        "knowledge_source": [
          "FS2"
        ],
        "turn_rating": "Good"
      }
    ],
    "conversation_rating": {
      "agent_1": "Excellent",
      "agent_2": "Excellent"
    }
  },
  "t_2d13a62a-2d65-4fec-8c97-2d09fd648575": {
    "article_url": "https://www.washingtonpost.com/news/dc-sports-bog/wp/2018/06/18/all-star-fanfest-will-feature-seven-hall-of-famers-23-former-nationals/",
    "config": "A",
    "content": [
      {
        "message": "I have never heard of Fanfest,",
        "agent": "agent_1",
        "sentiment": "Happy",
        "knowledge_source": [
          "AS1"
        ],
        "turn_rating": "Excellent"
      },
      {
        "message": "Hey! What is FanFest? lol",
        "agent": "agent_2",
        "sentiment": "Curious to dive deeper",
        "knowledge_source": [
          "AS1"
        ],
        "turn_rating": "Good"
      },
      {
        "message": "I guess its where the hall of famers meet, At first I thought it said hall of farmers, lol",
        "agent": "agent_1",
        "sentiment": "Happy",
        "knowledge_source": [
          "FS3"
        ],
        "turn_rating": "Excellent"
      },
      {
        "message": "Ok. I honestly never heard of. Do you play video games?",
        "agent": "agent_2",
        "sentiment": "Neutral",
        "knowledge_source": [
          "FS3"
        ],
        "turn_rating": "Good"
      },
      {
        "message": "No, But I did not know they were first designed for the military",
        "agent": "agent_1",
        "sentiment": "Surprised",
        "knowledge_source": [
          "FS3"
        ],
        "turn_rating": "Excellent"
      },
      {
        "message": "It could be for training purpose. I'm wondering why Australia has more banned games than China... It means some US games also banned... It's quite strange. ",
        "agent": "agent_2",
        "sentiment": "Surprised",
        "knowledge_source": [
          "FS3"
        ],
        "turn_rating": "Good"
      },
      {
        "message": "it is like kids in korea being banned playing games after 12",
        "agent": "agent_1",
        "sentiment": "Surprised",
        "knowledge_source": [
          "FS3"
        ],
        "turn_rating": "Excellent"
      },
      {
        "message": "after or before 12? If after 12, why is it so? I used to play a lot when I was child. I'm not surprised that video games make more money abbually than all films from Hollywood.",
        "agent": "agent_2",
        "sentiment": "Curious to dive deeper",
        "knowledge_source": [
          "FS3"
        ],
        "turn_rating": "Excellent"
      },
      {
        "message": "But would you categorize them as an art form?",
        "agent": "agent_1",
        "sentiment": "Happy",
        "knowledge_source": [
          "FS3"
        ],
        "turn_rating": "Excellent"
      },
      {
        "message": "Interesting question. I don't think this is any sort of art. It could be kind of sport. I more support this point of view. How about you? What's your opinion?",
        "agent": "agent_2",
        "sentiment": "Curious to dive deeper",
        "knowledge_source": [
          "FS3"
        ],
        "turn_rating": "Excellent"
      },
      {
        "message": "I really not did get into them, But I would consider them an art form",
        "agent": "agent_1",
        "sentiment": "Curious to dive deeper",
        "knowledge_source": [
          "Personal Knowledge"
        ],
        "turn_rating": "Excellent"
      },
      {
        "message": "It could be. At the same time it would be easy to define popularity of such art. For example, it could be a reason why the rating system was involved in video games.",
        "agent": "agent_2",
        "sentiment": "Neutral",
        "knowledge_source": [
          "FS3"
        ],
        "turn_rating": "Good"
      },
      {
        "message": "Maybe I will just go to the fanfest and try the Pitching tunnels, can you throw well",
        "agent": "agent_1",
        "sentiment": "Curious to dive deeper",
        "knowledge_source": [
          "AS1"
        ],
        "turn_rating": "Excellent"
      },
      {
        "message": "Ok. Do you watch or play any sport? Like softball or baseball?",
        "agent": "agent_2",
        "sentiment": "Neutral",
        "knowledge_source": [
          "FS2"
        ],
        "turn_rating": "Good"
      },
      {
        "message": "I only play have you heard of any of these players like, Davey Johnson?",
        "agent": "agent_1",
        "sentiment": "Curious to dive deeper",
        "knowledge_source": [
          "AS1"
        ],
        "turn_rating": "Excellent"
      },
      {
        "message": "Yes. He played in 1970s, right? Or maybe 1960s... I don't remember.",
        "agent": "agent_2",
        "sentiment": "Curious to dive deeper",
        "knowledge_source": [
          "Personal Knowledge"
        ],
        "turn_rating": "Good"
      },
      {
        "message": "I have no clue, But I love the name Rollie Fingers.",
        "agent": "agent_1",
        "sentiment": "Happy",
        "knowledge_source": [
          "AS2"
        ],
        "turn_rating": "Excellent"
      },
      {
        "message": "Baseball is fun to watch. I like it. However, I always have difficulties to hit a ball hahaha ",
        "agent": "agent_2",
        "sentiment": "Neutral",
        "knowledge_source": [
          "FS1"
        ],
        "turn_rating": "Good"
      },
      {
        "message": "maybe you should go to the show you can get a medal Maybe",
        "agent": "agent_1",
        "sentiment": "Surprised",
        "knowledge_source": [
          "AS3"
        ],
        "turn_rating": "Excellent"
      },
      {
        "message": "Medal would be too much significant achievement. The Chicago Cubs were the first to win back-to-back world series and haven't won since. My luck is about the same lol",
        "agent": "agent_2",
        "sentiment": "Neutral",
        "knowledge_source": [
          "FS1"
        ],
        "turn_rating": "Excellent"
      },
      {
        "message": "Thank you for your time but I must go now",
        "agent": "agent_1",
        "sentiment": "Surprised",
        "knowledge_source": [
          "AS3"
        ],
        "turn_rating": "Excellent"
      },
      {
        "message": "Have a good day! Thanks.",
        "agent": "agent_2",
        "sentiment": "Neutral",
        "knowledge_source": [
          "Personal Knowledge"
        ],
        "turn_rating": "Good"
      },
      {
        "message": "bye",
        "agent": "agent_1",
        "sentiment": "Surprised",
        "knowledge_source": [
          "AS3"
        ],
        "turn_rating": "Excellent"
      },
      {
        "message": "bye!",
        "agent": "agent_2",
        "sentiment": "Neutral",
        "knowledge_source": [
          "Personal Knowledge"
        ],
        "turn_rating": "Passable"
      }
    ],
    "conversation_rating": {
      "agent_1": "Excellent",
      "agent_2": "Passable"
    }
  },
  "t_78655437-96b6-4fe8-89dc-814322c5246e": {
    "article_url": "https://www.washingtonpost.com/news/dc-sports-bog/wp/2018/06/18/all-star-fanfest-will-feature-seven-hall-of-famers-23-former-nationals/",
    "config": "D",
    "content": [
      {
        "message": "Hey how are you? Did you see the FanFest in Miami last year by chance?",
        "agent": "agent_1",
        "sentiment": "Curious to dive deeper",
        "knowledge_source": [
          "AS1"
        ],
        "turn_rating": "Good"
      },
      {
        "message": "No I didn't see that. It's interesting that 23 former Nationals attended it though, did you see it?",
        "agent": "agent_2",
        "sentiment": "Curious to dive deeper",
        "knowledge_source": [
          "AS1"
        ],
        "turn_rating": "Excellent"
      },
      {
        "message": "Yah, it was pretty cool. I didn't catch who the olympic gold medalists were, did you? They said there were two of them there.",
        "agent": "agent_1",
        "sentiment": "Surprised",
        "knowledge_source": [
          "AS1"
        ],
        "turn_rating": "Good"
      },
      {
        "message": "No I didn't catch their names. But I know that a lot of gold medalist attended as well as some people from the US Olympic softball team, I don't watch sports or the Olympics so I can't say that I know any of the names LOL",
        "agent": "agent_2",
        "sentiment": "Neutral",
        "knowledge_source": [
          "AS1",
          "Personal Knowledge"
        ],
        "turn_rating": "Excellent"
      },
      {
        "message": "Me neither, I wish I knew more about the olympians, they're so elite. Hard for them to get a lot of recognition though. You play video games by chance?",
        "agent": "agent_1",
        "sentiment": "Curious to dive deeper",
        "knowledge_source": [
          "FS3"
        ],
        "turn_rating": "Good"
      },
      {
        "message": "Yes I play video games somewhat, used to play Maurice a kid but I don't play that many these days. What about you? I'm just glad that I didn't grow up in South Korea because apparently playing a video game after midnight if your under 16 is illegal",
        "agent": "agent_2",
        "sentiment": "Surprised",
        "knowledge_source": [
          "FS3"
        ],
        "turn_rating": "Excellent"
      },
      {
        "message": "Oh wow, I would have never of guessed that. I played a lot of video games growing up, I think there is a lot of benefit to them. I play Fortnite now, and I'm in my 30s lol. Do you still play?",
        "agent": "agent_1",
        "sentiment": "Curious to dive deeper",
        "knowledge_source": [
          "FS3"
        ],
        "turn_rating": "Good"
      },
      {
        "message": "LOL I have heard of the game but I have never played it. I do know that they did a study and apparently as a planet we play about 3 billion hours of video games a week so I definitely should be playing more perhaps haha",
        "agent": "agent_2",
        "sentiment": "Surprised",
        "knowledge_source": [
          "FS3"
        ],
        "turn_rating": "Excellent"
      },
      {
        "message": "I could definitely see that. What were your favorite video games? Jane McGongiai was the game designer behind that study, pretty cool.",
        "agent": "agent_1",
        "sentiment": "Curious to dive deeper",
        "knowledge_source": [
          "FS3"
        ],
        "turn_rating": "Good"
      },
      {
        "message": "Well I really liked the Nintendo 64 and I also like the original Xbox, it's interesting that I played a Toy Story game back in the day and it wasn't actually Tom Hanks who did the voice but his brother Jim Hanks",
        "agent": "agent_2",
        "sentiment": "Surprised",
        "knowledge_source": [
          "FS3"
        ],
        "turn_rating": "Excellent"
      },
      {
        "message": "Wow, I'm surprised they have such similar voices. I went the Sega to Playstation route, still rocking the PS4, no Toy Story game though.",
        "agent": "agent_1",
        "sentiment": "Curious to dive deeper",
        "knowledge_source": [
          "FS3"
        ],
        "turn_rating": "Good"
      },
      {
        "message": "Yeah the PlayStation 4 is cool. I'm just glad that we called him video games and not their original name which was the cathode ray tube Amusement device LOL",
        "agent": "agent_2",
        "sentiment": "Happy",
        "knowledge_source": [
          "FS3"
        ],
        "turn_rating": "Excellent"
      },
      {
        "message": "I like video game a lot more than Cathode Ray Tube Amusement Devices lol, dang military always overcomplicating things.",
        "agent": "agent_1",
        "sentiment": "Curious to dive deeper",
        "knowledge_source": [
          "FS3"
        ],
        "turn_rating": "Good"
      },
      {
        "message": "I agree with you. Did you ever play the video game LittleBigPlanet or Harry Potter? Apparently the same person did the narration in both of those video games, his name is Stephen Fry",
        "agent": "agent_2",
        "sentiment": "Surprised",
        "knowledge_source": [
          "FS3"
        ],
        "turn_rating": "Excellent"
      },
      {
        "message": "Stephen Fry from Top Gear?",
        "agent": "agent_1",
        "sentiment": "Curious to dive deeper",
        "knowledge_source": [
          "FS3"
        ],
        "turn_rating": "Good"
      },
      {
        "message": "I'm not sure if it's the same guy, I don't know Top Gear personally, but it could be, do you ever play softball by the way or watch it on TV?",
        "agent": "agent_2",
        "sentiment": "Curious to dive deeper",
        "knowledge_source": [
          "FS2"
        ],
        "turn_rating": "Excellent"
      },
      {
        "message": "I hear Stephen Fry's name all the time, he must be super famous in the UK. I don't, you going to spit some softball knowledge my way?",
        "agent": "agent_1",
        "sentiment": "Curious to dive deeper",
        "knowledge_source": [
          "Personal Knowledge"
        ],
        "turn_rating": "Good"
      },
      {
        "message": "Haha yes I can do that. It's interesting that the softball is bigger than a baseball because it is about 12 in in circumference, I've never played softball but that seems like a really big ball lol",
        "agent": "agent_2",
        "sentiment": "Surprised",
        "knowledge_source": [
          "FS2"
        ],
        "turn_rating": "Excellent"
      },
      {
        "message": "Yah, it's quite a bit larger than a baseball for sure, I've never seen a softball video game though, have you?",
        "agent": "agent_1",
        "sentiment": "Curious to dive deeper",
        "knowledge_source": [
          "FS2",
          "FS3"
        ],
        "turn_rating": "Good"
      },
      {
        "message": "No I've never seen one actually. It's interesting though that the average salary for a professional softball player is at most $6,000 LOL definitely you're not retiring on that money",
        "agent": "agent_2",
        "sentiment": "Surprised",
        "knowledge_source": [
          "FS2"
        ],
        "turn_rating": "Excellent"
      },
      {
        "message": "Oh wow, definitely not! Anyways, I am going to get going, great chatting with you, take care and have a great night!",
        "agent": "agent_1",
        "sentiment": "Curious to dive deeper",
        "knowledge_source": [
          "Personal Knowledge"
        ],
        "turn_rating": "Good"
      },
      {
        "message": "Yes it's been an excellent chat! And make sure to try out a baseball video game once in awhile, they are actually pretty fun",
        "agent": "agent_2",
        "sentiment": "Happy",
        "knowledge_source": [
          "FS1",
          "Personal Knowledge"
        ],
        "turn_rating": "Excellent"
      }
    ],
    "conversation_rating": {
      "agent_1": "Good",
      "agent_2": "Excellent"
    }
  },
  "t_79137fd0-92f9-4896-9798-db7a48234a4d": {
    "article_url": "https://www.washingtonpost.com/outlook/a-tale-of-two-female-authors-bound-by-doomed-love-affairs/2018/08/30/cd67928e-8918-11e8-a345-a1bf7847b375_story.html",
    "config": "B",
    "content": [
      {
        "message": "Hi, how are you?",
        "agent": "agent_1",
        "sentiment": "Curious to dive deeper",
        "knowledge_source": [
          "Personal Knowledge"
        ],
        "turn_rating": "Excellent"
      },
      {
        "message": "Good! You?  Are you into Fiction at all?",
        "agent": "agent_2",
        "sentiment": "Neutral",
        "knowledge_source": [
          "FS3",
          "Personal Knowledge"
        ],
        "turn_rating": "Good"
      },
      {
        "message": "A little and I prefer non-fiction. Do you like it?",
        "agent": "agent_1",
        "sentiment": "Curious to dive deeper",
        "knowledge_source": [
          "Personal Knowledge"
        ],
        "turn_rating": "Excellent"
      },
      {
        "message": "I read mainly non fiction too,  but I can get in to some of it. I think it is cool that there is a wiki that ranks fictional characters according to their powers.",
        "agent": "agent_2",
        "sentiment": "Curious to dive deeper",
        "knowledge_source": [
          "FS3"
        ],
        "turn_rating": "Excellent"
      },
      {
        "message": "I find that useful too! Edgar allen poe wrote about a cyborg, the oldest example of it.",
        "agent": "agent_1",
        "sentiment": "Surprised",
        "knowledge_source": [
          "FS3"
        ],
        "turn_rating": "Excellent"
      },
      {
        "message": "Wow, that is kind of neat.  I thought that was a more modern invention.",
        "agent": "agent_2",
        "sentiment": "Neutral",
        "knowledge_source": [
          "FS3"
        ],
        "turn_rating": "Excellent"
      },
      {
        "message": "Me too. Julius Ceasar wrote fan fiction too!",
        "agent": "agent_1",
        "sentiment": "Surprised",
        "knowledge_source": [
          "FS3"
        ],
        "turn_rating": "Excellent"
      },
      {
        "message": "Wow.  Id like to see what came out of his mind!",
        "agent": "agent_2",
        "sentiment": "Neutral",
        "knowledge_source": [
          "FS3"
        ],
        "turn_rating": "Excellent"
      },
      {
        "message": "I guess it was about Hercules and Oedipus. George RR MArtin would not have liked that!",
        "agent": "agent_1",
        "sentiment": "Fearful",
        "knowledge_source": [
          "FS3"
        ],
        "turn_rating": "Excellent"
      },
      {
        "message": "Yeah, he things it is copyright infringement.  I dont exactly agree with that.",
        "agent": "agent_2",
        "sentiment": "Neutral",
        "knowledge_source": [
          "FS3"
        ],
        "turn_rating": "Excellent"
      },
      {
        "message": "I don't either. Imagine being the racist judge who tried to ban a comic book because of a black guy in it.",
        "agent": "agent_1",
        "sentiment": "Surprised",
        "knowledge_source": [
          "FS3"
        ],
        "turn_rating": "Excellent"
      },
      {
        "message": "That is really kind of ridiculous.  I cant even believe that happens.",
        "agent": "agent_2",
        "sentiment": "Neutral",
        "knowledge_source": [
          "Personal Knowledge"
        ],
        "turn_rating": "Excellent"
      },
      {
        "message": "I know. I cannot believe people want to upload their minds to computers!",
        "agent": "agent_1",
        "sentiment": "Surprised",
        "knowledge_source": [
          "FS2"
        ],
        "turn_rating": "Excellent"
      },
      {
        "message": "That is odd.  I dont want my innermost thoughts to be displayed anywhere.  ",
        "agent": "agent_2",
        "sentiment": "Neutral",
        "knowledge_source": [
          "FS3"
        ],
        "turn_rating": "Excellent"
      },
      {
        "message": "There's a reason I buried my skeletons deep! I wonder if it runs on water like the Russians did in 1936?",
        "agent": "agent_1",
        "sentiment": "Curious to dive deeper",
        "knowledge_source": [
          "FS2"
        ],
        "turn_rating": "Excellent"
      },
      {
        "message": "Yeah, that is pretty fascinating.  I wonder why we arent exploring that technology more.",
        "agent": "agent_2",
        "sentiment": "Curious to dive deeper",
        "knowledge_source": [
          "FS2"
        ],
        "turn_rating": "Excellent"
      },
      {
        "message": "They were too busy building a 16-bit computer using minecraft blocks!",
        "agent": "agent_1",
        "sentiment": "Curious to dive deeper",
        "knowledge_source": [
          "Personal Knowledge"
        ],
        "turn_rating": "Excellent"
      },
      {
        "message": "I cant believe that was even possible.  I thought minecraft was just a game.  That is crazy",
        "agent": "agent_2",
        "sentiment": "Neutral",
        "knowledge_source": [
          "FS2"
        ],
        "turn_rating": "Excellent"
      },
      {
        "message": "Right? I wonder who built it too? I wish my son could do that stuff. But not smoking. Smoking near an apple computer voids the warranty.",
        "agent": "agent_1",
        "sentiment": "Surprised",
        "knowledge_source": [
          "FS2"
        ],
        "turn_rating": "Excellent"
      },
      {
        "message": "Good thing I never smoked near mine.  They think it makes it a \"biohazard\"",
        "agent": "agent_2",
        "sentiment": "Neutral",
        "knowledge_source": [
          "FS2",
          "Personal Knowledge"
        ],
        "turn_rating": "Excellent"
      },
      {
        "message": "Agreed! Nice chatting with you!",
        "agent": "agent_1",
        "sentiment": "Happy",
        "knowledge_source": [
          "Personal Knowledge"
        ],
        "turn_rating": "Excellent"
      }
    ],
    "conversation_rating": {
      "agent_1": "Excellent",
      "agent_2": "Excellent"
    }
  },
  "t_3ff79e4a-45a0-46d4-a5b5-4785a1b9a555": {
    "article_url": "https://www.washingtonpost.com/opinions/so-this-is-how-paul-ryan-says-goodbye/2018/09/07/6ad7dccc-b2b3-11e8-9a6a-565d92a3585d_story.html",
    "config": "D",
    "content": [
      {
        "message": "hey there, do you go out and vote during elections?",
        "agent": "agent_1",
        "sentiment": "Curious to dive deeper",
        "knowledge_source": [
          "Personal Knowledge"
        ],
        "turn_rating": "Excellent"
      },
      {
        "message": "Hello there, I do like to get out and vote, how about you?",
        "agent": "agent_2",
        "sentiment": "Curious to dive deeper",
        "knowledge_source": [
          "FS3"
        ],
        "turn_rating": "Excellent"
      },
      {
        "message": "me too. do you know way back then though how people were appointed in ancient athens?",
        "agent": "agent_1",
        "sentiment": "Surprised",
        "knowledge_source": [
          "FS3"
        ],
        "turn_rating": "Excellent"
      },
      {
        "message": "I guess they were appointed by a lottery of some type.  I think they believed that elections would lead to an oligarchy. ",
        "agent": "agent_2",
        "sentiment": "Curious to dive deeper",
        "knowledge_source": [
          "FS3"
        ],
        "turn_rating": "Excellent"
      },
      {
        "message": "I wonder how that would work today though.",
        "agent": "agent_1",
        "sentiment": "Curious to dive deeper",
        "knowledge_source": [
          "FS3"
        ],
        "turn_rating": "Excellent"
      },
      {
        "message": "Yeah I don't think that would work very well, but then again, maybe it would work better, who knows. ",
        "agent": "agent_2",
        "sentiment": "Curious to dive deeper",
        "knowledge_source": [
          "FS3"
        ],
        "turn_rating": "Excellent"
      },
      {
        "message": "yeah there is no knowing there. In Nevada they have a none of these candidate options in the ballot.",
        "agent": "agent_1",
        "sentiment": "Surprised",
        "knowledge_source": [
          "FS3"
        ],
        "turn_rating": "Excellent"
      },
      {
        "message": "Yeah I heard that there were some wild results in the Nevada elections this year. ",
        "agent": "agent_2",
        "sentiment": "Curious to dive deeper",
        "knowledge_source": [
          "FS3"
        ],
        "turn_rating": "Excellent"
      },
      {
        "message": "I did not know about that one. not a lot of people seems to vote though since less than 63 people go out and vote",
        "agent": "agent_1",
        "sentiment": "Surprised",
        "knowledge_source": [
          "FS3"
        ],
        "turn_rating": "Excellent"
      },
      {
        "message": "Isn't that pretty sad, I guess it hasn't breached that 63% barrier in the last 100 years!",
        "agent": "agent_2",
        "sentiment": "Curious to dive deeper",
        "knowledge_source": [
          "FS3"
        ],
        "turn_rating": "Excellent"
      },
      {
        "message": "yes it is because it is a right and we are not using it to its best.",
        "agent": "agent_1",
        "sentiment": "Surprised",
        "knowledge_source": [
          "FS3"
        ],
        "turn_rating": "Excellent"
      },
      {
        "message": "That is true.  Did you know that the taller candidate has won the presidential election 75% of the time?",
        "agent": "agent_2",
        "sentiment": "Curious to dive deeper",
        "knowledge_source": [
          "FS3"
        ],
        "turn_rating": "Excellent"
      },
      {
        "message": "hahaa I really wonder if that has any correlation with how people perceive the candidates",
        "agent": "agent_1",
        "sentiment": "Surprised",
        "knowledge_source": [
          "FS3"
        ],
        "turn_rating": "Excellent"
      },
      {
        "message": "Yeah I guess it must, because that is just way too high to just be chance. ",
        "agent": "agent_2",
        "sentiment": "Curious to dive deeper",
        "knowledge_source": [
          "FS3"
        ],
        "turn_rating": "Excellent"
      },
      {
        "message": "did you hear that international electoral observers were blocked from polls in nine states in 2012",
        "agent": "agent_1",
        "sentiment": "Surprised",
        "knowledge_source": [
          "FS3"
        ],
        "turn_rating": "Excellent"
      },
      {
        "message": "No I didn't hear that, I wonder why they stopped doing that? ",
        "agent": "agent_2",
        "sentiment": "Curious to dive deeper",
        "knowledge_source": [
          "FS3"
        ],
        "turn_rating": "Excellent"
      },
      {
        "message": "maybe they did not trust them, i have no idea. do you know when republicans and democrats started using red and blue?",
        "agent": "agent_1",
        "sentiment": "Surprised",
        "knowledge_source": [
          "FS2"
        ],
        "turn_rating": "Excellent"
      },
      {
        "message": "No I don't, but probably more than 100 years ago or so, do you know?",
        "agent": "agent_2",
        "sentiment": "Curious to dive deeper",
        "knowledge_source": [
          "FS1",
          "FS2"
        ],
        "turn_rating": "Excellent"
      },
      {
        "message": "It was actually as recently as 2000 so not very long ago.",
        "agent": "agent_1",
        "sentiment": "Curious to dive deeper",
        "knowledge_source": [
          "FS2"
        ],
        "turn_rating": "Excellent"
      },
      {
        "message": "Really, wow I am really bad at politics I guess.  ",
        "agent": "agent_2",
        "sentiment": "Surprised",
        "knowledge_source": [
          "FS1",
          "FS2"
        ],
        "turn_rating": "Excellent"
      },
      {
        "message": "I did not know it either until now. It was nice chatting with you.",
        "agent": "agent_1",
        "sentiment": "Happy",
        "knowledge_source": [
          "Personal Knowledge"
        ],
        "turn_rating": "Excellent"
      }
    ],
    "conversation_rating": {
      "agent_1": "Excellent",
      "agent_2": "Excellent"
    }
  },
  "t_10179aa3-498c-4ddb-8ac1-928202cf0546": {
    "article_url": "https://www.washingtonpost.com/outlook/a-tale-of-two-female-authors-bound-by-doomed-love-affairs/2018/08/30/cd67928e-8918-11e8-a345-a1bf7847b375_story.html",
    "config": "B",
    "content": [
      {
        "message": "Poetry is an art that is getting forgotten",
        "agent": "agent_1",
        "sentiment": "Curious to dive deeper",
        "knowledge_source": [
          "FS1"
        ],
        "turn_rating": "Good"
      },
      {
        "message": "It is one of those that I feel like I don't always understand, but love to hear the analysis of and see how deep it can get.  For instance, there is a poem where if you read it one way it's sad, but read it in reverse and it's actually inspirational!",
        "agent": "agent_2",
        "sentiment": "Surprised",
        "knowledge_source": [
          "FS1"
        ],
        "turn_rating": "Good"
      },
      {
        "message": "Wow, I bet that poem required a lot creativity, wrtting a poem with completely different meanings, oposing genres, genius",
        "agent": "agent_1",
        "sentiment": "Curious to dive deeper",
        "knowledge_source": [
          "FS1"
        ],
        "turn_rating": "Excellent"
      },
      {
        "message": "There is one guy that wrote a poem of over 220 words in palindrome (where it is the same backwards and forwards -- like \"nurses run\")!",
        "agent": "agent_2",
        "sentiment": "Surprised",
        "knowledge_source": [
          "FS1",
          "Personal Knowledge"
        ],
        "turn_rating": "Good"
      },
      {
        "message": "Sounds really hard, did you ever read one of Edgar Allan Poe's poems?",
        "agent": "agent_1",
        "sentiment": "Curious to dive deeper",
        "knowledge_source": [
          "FS1"
        ],
        "turn_rating": "Excellent"
      },
      {
        "message": "I think I read a couple.  I feel like I know them so well because of horror and Halloween stories.  I know \"The Raven\" was pretty popular.  Do you think he made a lot of money with that poem?",
        "agent": "agent_2",
        "sentiment": "Curious to dive deeper",
        "knowledge_source": [
          "FS1",
          "Personal Knowledge"
        ],
        "turn_rating": "Good"
      },
      {
        "message": "Not really in fact he only made $9 for the publication of that poem, seems really underpaid",
        "agent": "agent_1",
        "sentiment": "Curious to dive deeper",
        "knowledge_source": [
          "FS1"
        ],
        "turn_rating": "Excellent"
      },
      {
        "message": "Wow!  That is crazy!  I hope he had a good day job.  Maybe just regular fiction works would have been better financially.",
        "agent": "agent_2",
        "sentiment": "Surprised",
        "knowledge_source": [
          "FS1",
          "FS3"
        ],
        "turn_rating": "Good"
      },
      {
        "message": "I hope he did as well, the raven is like his most popular poem and selling it for $9, business was slow, he also wrote cyborg fiction,",
        "agent": "agent_1",
        "sentiment": "Curious to dive deeper",
        "knowledge_source": [
          "FS3"
        ],
        "turn_rating": "Excellent"
      },
      {
        "message": "That's pretty cool.  If he'd had a black character in it in the 1950s that was worthy of banning a science fiction comic!",
        "agent": "agent_2",
        "sentiment": "Disgusted",
        "knowledge_source": [
          "FS3"
        ],
        "turn_rating": "Good"
      },
      {
        "message": "That sounds really racist, theres a wiki rank of fictional characters according to power and abilities,  I wonder who is the strongest hero",
        "agent": "agent_1",
        "sentiment": "Curious to dive deeper",
        "knowledge_source": [
          "FS3"
        ],
        "turn_rating": "Excellent"
      },
      {
        "message": "Maybe like a Superman type or Hercules?  Funny thing, future emperor Julius Caesar actually wrote Hercules based fan fiction when he was younger.  I wonder what that was like.",
        "agent": "agent_2",
        "sentiment": "Surprised",
        "knowledge_source": [
          "FS3",
          "Personal Knowledge"
        ],
        "turn_rating": "Good"
      },
      {
        "message": "I bet it was pretty good, it was about Hercules and Oedipus, I wonder if he was good.",
        "agent": "agent_1",
        "sentiment": "Curious to dive deeper",
        "knowledge_source": [
          "FS3"
        ],
        "turn_rating": "Excellent"
      },
      {
        "message": "Game of Thrones author, George RR Martin, might not have cared for it.  Maybe Caesar would get a pass, but Martin doesn't care for fan fiction at all!",
        "agent": "agent_2",
        "sentiment": "Neutral",
        "knowledge_source": [
          "FS3"
        ],
        "turn_rating": "Good"
      },
      {
        "message": "Yeah I heard he hated fan fiction, he doesnt care about it at all so changing the subject a bit do you use computers a lot?",
        "agent": "agent_1",
        "sentiment": "Curious to dive deeper",
        "knowledge_source": [
          "FS2"
        ],
        "turn_rating": "Excellent"
      },
      {
        "message": "It seems like that is what I do the vast majority of my day.  I'm not ready to upload my mind to a computer or memory stick like transhumanists, but it is like an extension of me some days.",
        "agent": "agent_2",
        "sentiment": "Fearful",
        "knowledge_source": [
          "FS2",
          "Personal Knowledge"
        ],
        "turn_rating": "Good"
      },
      {
        "message": "I agree theres so much we dont understand about the human mind, Transhumanist must be missing key elements of the human essence.",
        "agent": "agent_1",
        "sentiment": "Curious to dive deeper",
        "knowledge_source": [
          "FS2"
        ],
        "turn_rating": "Excellent"
      },
      {
        "message": "Are you a PC or a Mac?  Be warned that being a smoker an an apple computer user could actually void the warranty as they see it as a biohazard if someone smokes by it.  I am neither, but that's beside the point.",
        "agent": "agent_2",
        "sentiment": "Neutral",
        "knowledge_source": [
          "FS2",
          "Personal Knowledge"
        ],
        "turn_rating": "Good"
      },
      {
        "message": "I have a mac and I dont smoke but its good  to know, seems kind of random to void a warranty because of that, ",
        "agent": "agent_1",
        "sentiment": "Curious to dive deeper",
        "knowledge_source": [
          "FS2"
        ],
        "turn_rating": "Excellent"
      },
      {
        "message": "Maybe they should have tried to make a water-based computer, which apparently the Russians were able to make in 1936.  I do wonder what sort of \"computer\" that was though.",
        "agent": "agent_2",
        "sentiment": "Neutral",
        "knowledge_source": [
          "FS2"
        ],
        "turn_rating": "Good"
      },
      {
        "message": "I wonder if they still make computers that ran on water, not sure is the best idea to mix water with tech",
        "agent": "agent_1",
        "sentiment": "Curious to dive deeper",
        "knowledge_source": [
          "FS2"
        ],
        "turn_rating": "Excellent"
      }
    ],
    "conversation_rating": {
      "agent_1": "Excellent",
      "agent_2": "Good"
    }
  },
  "t_5760b3e4-70f7-4857-a173-ab219a15ae0f": {
    "article_url": "https://www.washingtonpost.com/outlook/a-tale-of-two-female-authors-bound-by-doomed-love-affairs/2018/08/30/cd67928e-8918-11e8-a345-a1bf7847b375_story.html",
    "config": "D",
    "content": [
      {
        "message": "Do you like to use computers? ",
        "agent": "agent_1",
        "sentiment": "Curious to dive deeper",
        "knowledge_source": [
          "FS2"
        ],
        "turn_rating": "Excellent"
      },
      {
        "message": "Yes I love computers. I can't imagine my life without one. In 1936 the Russians made one that ran on water.",
        "agent": "agent_2",
        "sentiment": "Curious to dive deeper",
        "knowledge_source": [
          "FS2"
        ],
        "turn_rating": "Excellent"
      },
      {
        "message": "Interesting. If you think about it, a lot of power comes from water. ",
        "agent": "agent_1",
        "sentiment": "Curious to dive deeper",
        "knowledge_source": [
          "FS2"
        ],
        "turn_rating": "Excellent"
      },
      {
        "message": "Yes such as hydropower. Apple computer's seem to be quite sensitive because if you smoke near an Apple Computer it voids the warranty.",
        "agent": "agent_2",
        "sentiment": "Curious to dive deeper",
        "knowledge_source": [
          "FS2"
        ],
        "turn_rating": "Excellent"
      },
      {
        "message": "Interesting. That doesn't sound true, but I wonder if it is the same for the iphone?",
        "agent": "agent_1",
        "sentiment": "Curious to dive deeper",
        "knowledge_source": [
          "FS2"
        ],
        "turn_rating": "Not Good"
      },
      {
        "message": "I don't know what you mean? There is a group called transhumanist's that want to upload their minds to computers and memory sticks!",
        "agent": "agent_2",
        "sentiment": "Curious to dive deeper",
        "knowledge_source": [
          "FS2"
        ],
        "turn_rating": "Excellent"
      },
      {
        "message": "That sounds pretty cool. I would do it, would you? ",
        "agent": "agent_1",
        "sentiment": "Curious to dive deeper",
        "knowledge_source": [
          "FS2"
        ],
        "turn_rating": "Excellent"
      },
      {
        "message": "I don't know sounds kind of creepy to me! Almost like the work of fiction! Like something from someones imagination!",
        "agent": "agent_2",
        "sentiment": "Curious to dive deeper",
        "knowledge_source": [
          "FS3"
        ],
        "turn_rating": "Excellent"
      },
      {
        "message": "I think it would be pretty cool. Do you play minecraft? ",
        "agent": "agent_1",
        "sentiment": "Curious to dive deeper",
        "knowledge_source": [
          "FS2"
        ],
        "turn_rating": "Excellent"
      },
      {
        "message": "I have in the past. Kind of amazing someone built a working computer using only the mine craft building blocks.",
        "agent": "agent_2",
        "sentiment": "Surprised",
        "knowledge_source": [
          "FS2"
        ],
        "turn_rating": "Excellent"
      },
      {
        "message": "Yeah, that is pretty crazy. I'm not even sure how that is possible? ",
        "agent": "agent_1",
        "sentiment": "Curious to dive deeper",
        "knowledge_source": [
          "FS2"
        ],
        "turn_rating": "Excellent"
      },
      {
        "message": "Me neither. I also don't know how the space shuttles general-purpose computer runs on 1 Mb of RAM.",
        "agent": "agent_2",
        "sentiment": "Curious to dive deeper",
        "knowledge_source": [
          "FS2"
        ],
        "turn_rating": "Excellent"
      },
      {
        "message": "I'm not sure either. It seems like a small amount of ram. ",
        "agent": "agent_1",
        "sentiment": "Curious to dive deeper",
        "knowledge_source": [
          "FS2"
        ],
        "turn_rating": "Excellent"
      },
      {
        "message": "Yes it does. Do you like reading fiction? I kind of like reading things that are not based on history or facts.",
        "agent": "agent_2",
        "sentiment": "Curious to dive deeper",
        "knowledge_source": [
          "FS3"
        ],
        "turn_rating": "Excellent"
      },
      {
        "message": "I'm not a huge fan of fiction. Did you know there is a wiki that ranks fictional characters based on powers? ",
        "agent": "agent_1",
        "sentiment": "Curious to dive deeper",
        "knowledge_source": [
          "FS3"
        ],
        "turn_rating": "Excellent"
      },
      {
        "message": "I would like to see that. Edgar Allan Poe wrote the oldest known example of cyborgs in fiction.",
        "agent": "agent_2",
        "sentiment": "Curious to dive deeper",
        "knowledge_source": [
          "FS3"
        ],
        "turn_rating": "Excellent"
      },
      {
        "message": "That would be pretty cool. I wonder what the best fictional character is on the wiki? ",
        "agent": "agent_1",
        "sentiment": "Curious to dive deeper",
        "knowledge_source": [
          "FS3"
        ],
        "turn_rating": "Excellent"
      },
      {
        "message": "Yes I bet superman is up there. Probably Thor too. Julius Caesar wrote fan fiction of Hercules in his youth. He definitely got started early.",
        "agent": "agent_2",
        "sentiment": "Curious to dive deeper",
        "knowledge_source": [
          "FS3"
        ],
        "turn_rating": "Excellent"
      },
      {
        "message": "Superman definitely has to be up there if not number one. Well nice chatting with you!",
        "agent": "agent_1",
        "sentiment": "Curious to dive deeper",
        "knowledge_source": [
          "FS3"
        ],
        "turn_rating": "Excellent"
      },
      {
        "message": "A judge in the 1950s tried to ban a work of science fiction because it featured a black character. Glad times have changed. Nice talking to you too!",
        "agent": "agent_2",
        "sentiment": "Curious to dive deeper",
        "knowledge_source": [
          "FS3"
        ],
        "turn_rating": "Excellent"
      },
      {
        "message": "Nice chatting with you too!",
        "agent": "agent_1",
        "sentiment": "Happy",
        "knowledge_source": [
          "Personal Knowledge"
        ],
        "turn_rating": "Excellent"
      }
    ],
    "conversation_rating": {
      "agent_1": "Excellent",
      "agent_2": "Excellent"
    }
  },
  "t_5c1b96ac-fa25-46dc-9387-d79fdb515834": {
    "article_url": "https://www.washingtonpost.com/outlook/a-tale-of-two-female-authors-bound-by-doomed-love-affairs/2018/08/30/cd67928e-8918-11e8-a345-a1bf7847b375_story.html",
    "config": "A",
    "content": [
      {
        "message": "Hi and good afternoon. Are you a poetry fan? It has a long history dating back to prehistoric times.",
        "agent": "agent_1",
        "sentiment": "Curious to dive deeper",
        "knowledge_source": [
          "FS1"
        ],
        "turn_rating": "Excellent"
      },
      {
        "message": "Hi, how are you? i am not a big fan of poetry. Are you?",
        "agent": "agent_2",
        "sentiment": "Neutral",
        "knowledge_source": [
          "FS1"
        ],
        "turn_rating": "Excellent"
      },
      {
        "message": "I think it's fun to read sometimes. The origins are more interesting for me. Early poems in the Eurasian content evolved from folksongs. ",
        "agent": "agent_1",
        "sentiment": "Curious to dive deeper",
        "knowledge_source": [
          "FS1"
        ],
        "turn_rating": "Excellent"
      },
      {
        "message": "I dont much about poetry. that is interesting. i guess poetry and songs would be closely related.",
        "agent": "agent_2",
        "sentiment": "Neutral",
        "knowledge_source": [
          "FS1"
        ],
        "turn_rating": "Excellent"
      },
      {
        "message": "Yes I suppose they would. They tried to define poetry in ancient Greece such as Aristotle's poetics. It focused on the use of speech in rhetoric, drama, song, and comedy.",
        "agent": "agent_1",
        "sentiment": "Curious to dive deeper",
        "knowledge_source": [
          "FS1"
        ],
        "turn_rating": "Excellent"
      },
      {
        "message": "I guess poetry is spoken and written, so it is related to many arts. Do you have a favorite poet?",
        "agent": "agent_2",
        "sentiment": "Neutral",
        "knowledge_source": [
          "FS1"
        ],
        "turn_rating": "Excellent"
      },
      {
        "message": "I think it's funny when comedians do poetry. I don't really have a favorite poet. Demetri Martin wrote a 224 word palindrome!",
        "agent": "agent_1",
        "sentiment": "Neutral",
        "knowledge_source": [
          "FS1"
        ],
        "turn_rating": "Excellent"
      },
      {
        "message": "that must have taken him quite a while. 224 words, backwards and forwards? my head hurts.",
        "agent": "agent_2",
        "sentiment": "Neutral",
        "knowledge_source": [
          "FS1"
        ],
        "turn_rating": "Excellent"
      },
      {
        "message": "Yes mine hurts just thinking about it. Edgar Allan Poe is another classic poet and he only received $9 for the publication of his poem the Raven.",
        "agent": "agent_1",
        "sentiment": "Curious to dive deeper",
        "knowledge_source": [
          "FS1"
        ],
        "turn_rating": "Excellent"
      },
      {
        "message": "He probably spent it on drugs and booze too. the man was so decadent, but maybe it inspired him.",
        "agent": "agent_2",
        "sentiment": "Neutral",
        "knowledge_source": [
          "FS1"
        ],
        "turn_rating": "Excellent"
      },
      {
        "message": "Yeah you probably did. I love the hobbit too. Most of the character names were taken out of an old Icelandic poem called dvergatal.",
        "agent": "agent_1",
        "sentiment": "Curious to dive deeper",
        "knowledge_source": [
          "FS1"
        ],
        "turn_rating": "Excellent"
      },
      {
        "message": "Yes, Tolkien loved old languages. he studied them and learned to speak some of them. ",
        "agent": "agent_2",
        "sentiment": "Neutral",
        "knowledge_source": [
          "FS1"
        ],
        "turn_rating": "Excellent"
      },
      {
        "message": "That is so fascinating, I love his works of fiction. I like fiction because it is so imaginative. What is your favorite genre?",
        "agent": "agent_1",
        "sentiment": "Happy",
        "knowledge_source": [
          "FS3"
        ],
        "turn_rating": "Excellent"
      },
      {
        "message": "I like non fiction because i want to keep up with what is going on in the world. ",
        "agent": "agent_2",
        "sentiment": "Neutral",
        "knowledge_source": [
          "FS3"
        ],
        "turn_rating": "Excellent"
      },
      {
        "message": "That's good and definitely practical. The author of game of thrones despises fan fiction because he says it is copyright infringement and not a good exercise for aspiring writers. I kind of see where he's coming from.",
        "agent": "agent_1",
        "sentiment": "Curious to dive deeper",
        "knowledge_source": [
          "FS3",
          "Personal Knowledge"
        ],
        "turn_rating": "Excellent"
      },
      {
        "message": "the fans should try to write their own stories, not rehash someone else's. ",
        "agent": "agent_2",
        "sentiment": "Neutral",
        "knowledge_source": [
          "FS3"
        ],
        "turn_rating": "Excellent"
      },
      {
        "message": "Exactly. I think it's so funny authors used have to write on old typewriters. Now they have computers which can basically carry out any sequence of arithmetic or logical operations.",
        "agent": "agent_1",
        "sentiment": "Surprised",
        "knowledge_source": [
          "FS2"
        ],
        "turn_rating": "Excellent"
      },
      {
        "message": "Yes, the typewriter changes the relationship between the writer and the prose. i figure that the computer makes my writing different.",
        "agent": "agent_2",
        "sentiment": "Neutral",
        "knowledge_source": [
          "FS2",
          "FS3"
        ],
        "turn_rating": "Excellent"
      },
      {
        "message": "Yes probably mine as well now that you mention it. If you have an Apple computer make sure you don't smoke near it because it voids the warranty. Very nice talking with you this afternoon.",
        "agent": "agent_1",
        "sentiment": "Neutral",
        "knowledge_source": [
          "FS2"
        ],
        "turn_rating": "Excellent"
      },
      {
        "message": "What about vaping? is vaping ok? LOL Yes, i enjoyed chatting!",
        "agent": "agent_2",
        "sentiment": "Neutral",
        "knowledge_source": [
          "FS2"
        ],
        "turn_rating": "Excellent"
      },
      {
        "message": "Ha ha that is very important information I need to know too! Have a good afternoon.",
        "agent": "agent_1",
        "sentiment": "Curious to dive deeper",
        "knowledge_source": [
          "Personal Knowledge"
        ],
        "turn_rating": "Excellent"
      }
    ],
    "conversation_rating": {
      "agent_1": "Excellent",
      "agent_2": "Excellent"
    }
  },
  "t_c44616ab-633b-4203-b810-0d75f3f7591e": {
    "article_url": "https://www.washingtonpost.com/news/the-switch/wp/2018/01/18/this-is-amazons-official-shortlist-of-places-its-considering-for-a-second-hq/",
    "config": "B",
    "content": [
      {
        "message": "Hello there, do you use Amazon?",
        "agent": "agent_1",
        "sentiment": "Curious to dive deeper",
        "knowledge_source": [
          "FS1"
        ],
        "turn_rating": "Excellent"
      },
      {
        "message": "Yes, I like Amazon, I like their movie site and their purchase website.",
        "agent": "agent_2",
        "sentiment": "Curious to dive deeper",
        "knowledge_source": [
          "AS1"
        ],
        "turn_rating": "Excellent"
      },
      {
        "message": "Yeah I use their delivery service quite a bit, especially around Christmas. ",
        "agent": "agent_1",
        "sentiment": "Curious to dive deeper",
        "knowledge_source": [
          "FS1"
        ],
        "turn_rating": "Excellent"
      },
      {
        "message": "Amazon is a super large company, did you know chief executive own the Washington Post?",
        "agent": "agent_2",
        "sentiment": "Curious to dive deeper",
        "knowledge_source": [
          "AS1"
        ],
        "turn_rating": "Excellent"
      },
      {
        "message": "No I didn't know that.  Do you know how much the first ever Amazon purchase was for?",
        "agent": "agent_1",
        "sentiment": "Curious to dive deeper",
        "knowledge_source": [
          "FS1"
        ],
        "turn_rating": "Excellent"
      },
      {
        "message": "No I don't know, do you have any idea, if yes how much was the first purchase?",
        "agent": "agent_2",
        "sentiment": "Curious to dive deeper",
        "knowledge_source": [
          "AS1"
        ],
        "turn_rating": "Excellent"
      },
      {
        "message": "Yeah it was for $27.95 and it was for the rights to name a building after themselves. ",
        "agent": "agent_1",
        "sentiment": "Curious to dive deeper",
        "knowledge_source": [
          "FS2"
        ],
        "turn_rating": "Excellent"
      },
      {
        "message": "Wow, I will always respect Amazon, because they offer thousandth of people employment rather or not they except it.",
        "agent": "agent_2",
        "sentiment": "Curious to dive deeper",
        "knowledge_source": [
          "AS1"
        ],
        "turn_rating": "Excellent"
      },
      {
        "message": "Yeah they do, do you know that the US postal service has a contract with Amazon to deliver on Sundays?",
        "agent": "agent_1",
        "sentiment": "Curious to dive deeper",
        "knowledge_source": [
          "FS2"
        ],
        "turn_rating": "Excellent"
      },
      {
        "message": "No I didn't know that, but I notice they Improve their delivery services to only a few days before receiving their packages.",
        "agent": "agent_2",
        "sentiment": "Curious to dive deeper",
        "knowledge_source": [
          "AS2"
        ],
        "turn_rating": "Excellent"
      },
      {
        "message": "Yeah they do.  On a different note, do you know much about sharks?",
        "agent": "agent_1",
        "sentiment": "Curious to dive deeper",
        "knowledge_source": [
          "FS3"
        ],
        "turn_rating": "Excellent"
      },
      {
        "message": "No, I don't, but I know there are different kind of sharks and they behave in different ways. I like seen them on TV, but not in real life.",
        "agent": "agent_2",
        "sentiment": "Curious to dive deeper",
        "knowledge_source": [
          "FS3"
        ],
        "turn_rating": "Excellent"
      },
      {
        "message": "Yeah I only know a little bit, I do know that because they have no bones on land, a sharks weight would crush its own body. ",
        "agent": "agent_1",
        "sentiment": "Curious to dive deeper",
        "knowledge_source": [
          "FS3"
        ],
        "turn_rating": "Excellent"
      },
      {
        "message": "most people think that all sharks are killer sharks, but I read that all shark aren't killer sharks. Have you seen the movies about sharks?",
        "agent": "agent_2",
        "sentiment": "Curious to dive deeper",
        "knowledge_source": [
          "FS3"
        ],
        "turn_rating": "Excellent"
      },
      {
        "message": "No, just tv shows about them.  I think the Greenland shark and 5 gilled sharks are the most interesting.  The Greenland sharks live for a crazy amount of time!",
        "agent": "agent_1",
        "sentiment": "Curious to dive deeper",
        "knowledge_source": [
          "FS3"
        ],
        "turn_rating": "Excellent"
      },
      {
        "message": "Yes you are right, I didn't know sharks didn't have ribs. I wonder how they upstand attacks from other animals from the waters?",
        "agent": "agent_2",
        "sentiment": "Curious to dive deeper",
        "knowledge_source": [
          "FS3"
        ],
        "turn_rating": "Excellent"
      },
      {
        "message": "Yeah isn't that interesting.  I guess they also evolved earlier than dinosaurs as well. ",
        "agent": "agent_1",
        "sentiment": "Curious to dive deeper",
        "knowledge_source": [
          "FS3"
        ],
        "turn_rating": "Good"
      },
      {
        "message": "every show played on TV, always wonder how dolphins kill sharks? I notice dolphins always attack from the side.",
        "agent": "agent_2",
        "sentiment": "Curious to dive deeper",
        "knowledge_source": [
          "FS3"
        ],
        "turn_rating": "Excellent"
      },
      {
        "message": "Yeah I think you are right on that.  Dolphins are so interesting to me on how they communicate with each other. ",
        "agent": "agent_1",
        "sentiment": "Curious to dive deeper",
        "knowledge_source": [
          "FS3"
        ],
        "turn_rating": "Excellent"
      },
      {
        "message": "Did you know sharks can be trained to bark like a dog?",
        "agent": "agent_2",
        "sentiment": "Curious to dive deeper",
        "knowledge_source": [
          "FS3"
        ],
        "turn_rating": "Excellent"
      },
      {
        "message": "Really? That is crazy, I wonder who thought of even trying that.  Well it was good talking with you, I hope you have a good night. ",
        "agent": "agent_1",
        "sentiment": "Happy",
        "knowledge_source": [
          "Personal Knowledge"
        ],
        "turn_rating": "Excellent"
      }
    ],
    "conversation_rating": {
      "agent_1": "Excellent",
      "agent_2": "Excellent"
    }
  },
  "t_957055d7-3e41-4cdc-97ba-f64f33a63f0f": {
    "article_url": "https://www.washingtonpost.com/news/the-switch/wp/2018/01/18/this-is-amazons-official-shortlist-of-places-its-considering-for-a-second-hq/",
    "config": "B",
    "content": [
      {
        "message": "Hello friend, Do you like horses?",
        "agent": "agent_1",
        "sentiment": "Curious to dive deeper",
        "knowledge_source": [
          "FS2"
        ],
        "turn_rating": "Excellent"
      },
      {
        "message": "I do. Did you know horses are able to sleep standing up and lying down?",
        "agent": "agent_2",
        "sentiment": "Curious to dive deeper",
        "knowledge_source": [
          "FS2"
        ],
        "turn_rating": "Excellent"
      },
      {
        "message": "Yes, that is cool. Did you know that the horse has evolved over the past 45 to 55 million years from a small multi-toed creature, Eohippus, into the large single-toed animal of today? ",
        "agent": "agent_1",
        "sentiment": "Curious to dive deeper",
        "knowledge_source": [
          "FS2"
        ],
        "turn_rating": "Excellent"
      },
      {
        "message": "That makes it even more impressive that there are over 300 breeds of horses in the world today.",
        "agent": "agent_2",
        "sentiment": "Curious to dive deeper",
        "knowledge_source": [
          "Personal Knowledge"
        ],
        "turn_rating": "Excellent"
      },
      {
        "message": "Yes, humans began domesticating horses around 4000 BC, and their domestication is believed to have been widespread by 3000 BC. Some species were domesticated but then some are still living in the wild as feral horses.",
        "agent": "agent_1",
        "sentiment": "Curious to dive deeper",
        "knowledge_source": [
          "FS2"
        ],
        "turn_rating": "Excellent"
      },
      {
        "message": "I just heard that Icelandic horses have a fifth gear. Horses are simply fascinating.",
        "agent": "agent_2",
        "sentiment": "Curious to dive deeper",
        "knowledge_source": [
          "FS2"
        ],
        "turn_rating": "Excellent"
      },
      {
        "message": "Yes, I agree. There is an extensive specialized vocabulary used to described equine-related concepts, covering everything from anatomy to life stages, size, colors, markings, breeds, locomotion, and behavior.",
        "agent": "agent_1",
        "sentiment": "Curious to dive deeper",
        "knowledge_source": [
          "FS2"
        ],
        "turn_rating": "Passable"
      },
      {
        "message": "What do you think about sharks? Did you know they're sister species to rays?",
        "agent": "agent_2",
        "sentiment": "Neutral",
        "knowledge_source": [
          "Personal Knowledge"
        ],
        "turn_rating": "Excellent"
      },
      {
        "message": "Yes, fascinating fact!. And sharks can be trained like dogs to bark.",
        "agent": "agent_1",
        "sentiment": "Curious to dive deeper",
        "knowledge_source": [
          "FS3"
        ],
        "turn_rating": "Excellent"
      },
      {
        "message": "I kinda feel bad for them. They have no rib cages so if they ever end up on land, they get crushed by the weight of their body.",
        "agent": "agent_2",
        "sentiment": "Curious to dive deeper",
        "knowledge_source": [
          "FS3"
        ],
        "turn_rating": "Excellent"
      },
      {
        "message": "Yes, sad indeed. Sharks even evolved earlier than dinosaurs and trees.",
        "agent": "agent_1",
        "sentiment": "Curious to dive deeper",
        "knowledge_source": [
          "FS3"
        ],
        "turn_rating": "Excellent"
      },
      {
        "message": "Have you ever seen the white shark cafe? It's where white sharks meet in the middle of the Pacific Ocean.",
        "agent": "agent_2",
        "sentiment": "Curious to dive deeper",
        "knowledge_source": [
          "FS3"
        ],
        "turn_rating": "Excellent"
      },
      {
        "message": "No, I've never seen it but I have heard about it.  Did you know that not just dolphins rescue sailors, but sharks too?",
        "agent": "agent_1",
        "sentiment": "Curious to dive deeper",
        "knowledge_source": [
          "FS3"
        ],
        "turn_rating": "Excellent"
      },
      {
        "message": "I did know that. Animals cease to amaze me. We have to protect them at all costs.",
        "agent": "agent_2",
        "sentiment": "Neutral",
        "knowledge_source": [
          "FS3"
        ],
        "turn_rating": "Excellent"
      },
      {
        "message": "I agree. Do you do any online shopping on Amazon.com? Amazon sells almost everything from A to Z.",
        "agent": "agent_1",
        "sentiment": "Curious to dive deeper",
        "knowledge_source": [
          "FS1"
        ],
        "turn_rating": "Excellent"
      },
      {
        "message": "I do. Did you know Amazon started as an online bookstore?",
        "agent": "agent_2",
        "sentiment": "Happy",
        "knowledge_source": [
          "Personal Knowledge"
        ],
        "turn_rating": "Excellent"
      },
      {
        "message": "Yes, and then they later diversified to sell video downloads, MP3 downloads, audiobooks downloads, software, video games, electronics, apparel, furniture, food, toys, and jewelry. Wow.",
        "agent": "agent_1",
        "sentiment": "Curious to dive deeper",
        "knowledge_source": [
          "FS1"
        ],
        "turn_rating": "Excellent"
      },
      {
        "message": "Have you read anything about Amazon's proposed second HQ?",
        "agent": "agent_2",
        "sentiment": "Neutral",
        "knowledge_source": [
          "FS1"
        ],
        "turn_rating": "Excellent"
      },
      {
        "message": "No, I did know that Amazon CEO Jeff Bezos built a clock into a mountain that should run for 10,000 years, though.",
        "agent": "agent_1",
        "sentiment": "Curious to dive deeper",
        "knowledge_source": [
          "FS1"
        ],
        "turn_rating": "Excellent"
      },
      {
        "message": "I did know. I don't really understand a lot of what Jeff Bezos does. That money could've been used better elsewhere.",
        "agent": "agent_2",
        "sentiment": "Curious to dive deeper",
        "knowledge_source": [
          "FS1"
        ],
        "turn_rating": "Excellent"
      },
      {
        "message": "That could be. Maybe, he makes up for it by keeping his employees healthy.  Amazon warehouse workers walk between 7 and 15 minutes a day as part of their shift.  Nice chatting with you.",
        "agent": "agent_1",
        "sentiment": "Curious to dive deeper",
        "knowledge_source": [
          "FS1"
        ],
        "turn_rating": "Excellent"
      }
    ],
    "conversation_rating": {
      "agent_1": "Excellent",
      "agent_2": "Excellent"
    }
  },
  "t_284e1c25-9ad0-4082-98a9-0fc04de1c090": {
    "article_url": "https://www.washingtonpost.com/outlook/a-tale-of-two-female-authors-bound-by-doomed-love-affairs/2018/08/30/cd67928e-8918-11e8-a345-a1bf7847b375_story.html",
    "config": "B",
    "content": [
      {
        "message": "Hey! I've been reading a lot lately. Do you read any fiction or poetry?",
        "agent": "agent_1",
        "sentiment": "Curious to dive deeper",
        "knowledge_source": [
          "FS1",
          "FS3"
        ],
        "turn_rating": "Excellent"
      },
      {
        "message": "Hi! Hm. I don't read much fiction or poetry, but I've been exposed to a lot of it in my lifetime. Do you have any favorites? I've tried my hand at creating both, and failed miserably! It's tough! It's an art form, that I just can't do!",
        "agent": "agent_2",
        "sentiment": "Curious to dive deeper",
        "knowledge_source": [
          "Personal Knowledge"
        ],
        "turn_rating": "Good"
      },
      {
        "message": "I've been more into poetry lately. It's fascinating that it's been around since prehistorical times, with hunting poetry in Africa. ",
        "agent": "agent_1",
        "sentiment": "Neutral",
        "knowledge_source": [
          "FS1"
        ],
        "turn_rating": "Excellent"
      },
      {
        "message": "Oh it's fascinating, for sure! Even more so to me since it eludes my abilities. heh. I've read that there is a poem which when read forwards is depressing, and when read backwards is inspiring! I'd really like to read it, but I can't find anything more about it, as of yet.",
        "agent": "agent_2",
        "sentiment": "Curious to dive deeper",
        "knowledge_source": [
          "FS1"
        ],
        "turn_rating": "Good"
      },
      {
        "message": "That is fascinating. Similarly, Demetri Martin once wrote a 224 word palindrome poem. ",
        "agent": "agent_1",
        "sentiment": "Neutral",
        "knowledge_source": [
          "FS1"
        ],
        "turn_rating": "Excellent"
      },
      {
        "message": "Oh wow! Now there is a poem, I forgot that I loved! The Raven, by Edgar Allen Poe. It's been so long since I've heard it! I mean like 20+ years! Something about The Raven rap-tap-tapping on his door, or floor? Haha. I heard he only got $9 for the publication of that poem! Go figure.",
        "agent": "agent_2",
        "sentiment": "Surprised",
        "knowledge_source": [
          "FS1"
        ],
        "turn_rating": "Excellent"
      },
      {
        "message": "Wow! Just $9?! Somebody got a bargain! Did you know Edgar Allen Poe also wrote the oldest known example of a cyborg in fiction? Pretty diverse author, isn't he?",
        "agent": "agent_1",
        "sentiment": "Curious to dive deeper",
        "knowledge_source": [
          "FS3"
        ],
        "turn_rating": "Excellent"
      },
      {
        "message": "Oh yeah? What an interesting person he must have been, in general! I don't even know what Javanese is , but apparently their alphabet when recited in order, is a poem. The ABC's are pretty poetic to me, now that we recite them so sing-songy.",
        "agent": "agent_2",
        "sentiment": "Surprised",
        "knowledge_source": [
          "FS1"
        ],
        "turn_rating": "Excellent"
      },
      {
        "message": "I wonder what kind of poems a computer could come up with? Computers do everything else, they can control microwave ovens, remote controls, robots...why not write poetry, right?",
        "agent": "agent_1",
        "sentiment": "Curious to dive deeper",
        "knowledge_source": [
          "FS2"
        ],
        "turn_rating": "Excellent"
      },
      {
        "message": "Haha! I'm slightly certain that soon, they will write poetry. Computers have come such a long way! I found something really interesting, in 1936 the Russians made a computer that ran off of water! I wonder what went wrong with that. Maybe electricity and water wasn't the best idea?",
        "agent": "agent_2",
        "sentiment": "Curious to dive deeper",
        "knowledge_source": [
          "FS2"
        ],
        "turn_rating": "Good"
      },
      {
        "message": "Computers can be fairly delicate, I suppose. Smoking near apply computers voids the warranty by making it \"a biohazard\". What in the world could that mean?",
        "agent": "agent_1",
        "sentiment": "Neutral",
        "knowledge_source": [
          "FS2"
        ],
        "turn_rating": "Excellent"
      },
      {
        "message": "Hm.. Yeah I know that smoking near them, just really clogs everything up, kind of taking dust and mixing it with the tarry nicotine and it creates a huge mess and can break a computer and completely stop the fans and such, but bio-hazard? I'm interested to learn why that is. Kinda scary!",
        "agent": "agent_2",
        "sentiment": "Fearful",
        "knowledge_source": [
          "Personal Knowledge"
        ],
        "turn_rating": "Good"
      },
      {
        "message": "Someone built a working 16 bit computer using nothing but the basic Minecraft building blocks. I wonder what kind warranty that one has?!",
        "agent": "agent_1",
        "sentiment": "Surprised",
        "knowledge_source": [
          "FS2"
        ],
        "turn_rating": "Excellent"
      },
      {
        "message": "Haha! Woah! There's a thing called transhumanists I guess, and they want to upload their brains to computers and memory sticks! I don't want to do that! One lifetime is okay by me. I can only imagine the torment of a mind having to just live for possibly forever! Yikes!",
        "agent": "agent_2",
        "sentiment": "Fearful",
        "knowledge_source": [
          "FS2"
        ],
        "turn_rating": "Excellent"
      },
      {
        "message": "I agree! What if people tried to read my mind's unpublished poetry! No thank you! I have some interesting fan fiction in my head, just like Julius Caesar wrote fan fiction of Hercules and Oedipus. But that's private!",
        "agent": "agent_1",
        "sentiment": "Happy",
        "knowledge_source": [
          "FS3"
        ],
        "turn_rating": "Excellent"
      },
      {
        "message": "Haha! I am quite happy keeping my thoughts to myself! It sounds like a scary sci-fi movie to me! My computer brain gets arrested and imprisoned for eternity in 100 years for some crazy new law! No thank you!",
        "agent": "agent_2",
        "sentiment": "Fearful",
        "knowledge_source": [
          "Personal Knowledge"
        ],
        "turn_rating": "Excellent"
      },
      {
        "message": "How much memory would it take to store all of us, anyway? Maybe less than I think. A space shuttle can run on 1mb of RAM. ",
        "agent": "agent_1",
        "sentiment": "Neutral",
        "knowledge_source": [
          "FS2"
        ],
        "turn_rating": "Excellent"
      },
      {
        "message": "That's crazy! Precisely why I'm not an astronaut! I wouldn't want to do crazy things such as trust my life to 1mb of ram! ",
        "agent": "agent_2",
        "sentiment": "Surprised",
        "knowledge_source": [
          "Personal Knowledge"
        ],
        "turn_rating": "Good"
      },
      {
        "message": "Haha! There's a good science fiction  book, The Martian, which has some interestin parts about computers and space shuttles. That author had a pretty good imagination. ",
        "agent": "agent_1",
        "sentiment": "Neutral",
        "knowledge_source": [
          "FS3",
          "Personal Knowledge"
        ],
        "turn_rating": "Excellent"
      },
      {
        "message": "Woah! In the 50's a judge tried to ban a sci-fi comic because it featured a black character! Thank goodness, we've come a long way from that hatefulness. But still we have a ways to go, before things are truly equal, really for all races.",
        "agent": "agent_2",
        "sentiment": "Surprised",
        "knowledge_source": [
          "FS3"
        ],
        "turn_rating": "Good"
      },
      {
        "message": "Thank goodness, indeed. I agree with you, though, there is still progress to be made, and I think reading diverse fiction and poetry can help people see things from other perspectives. ",
        "agent": "agent_1",
        "sentiment": "Happy",
        "knowledge_source": [
          "FS1",
          "FS3"
        ],
        "turn_rating": "Excellent"
      },
      {
        "message": "Oh absolutely! Really all art forms and most certainly the internet is going to bring humanity together on a much more even playing field. It was really nice talking with you!",
        "agent": "agent_2",
        "sentiment": "Happy",
        "knowledge_source": [
          "Personal Knowledge"
        ],
        "turn_rating": "Good"
      }
    ],
    "conversation_rating": {
      "agent_1": "Excellent",
      "agent_2": "Excellent"
    }
  },
  "t_e95fee38-22a8-4100-9bcd-917f6980154e": {
    "article_url": "https://www.washingtonpost.com/news/the-switch/wp/2018/01/18/this-is-amazons-official-shortlist-of-places-its-considering-for-a-second-hq/",
    "config": "C",
    "content": [
      {
        "message": "Hello! Are you an Amazon Prime member?",
        "agent": "agent_1",
        "sentiment": "Curious to dive deeper",
        "knowledge_source": [
          "FS1"
        ],
        "turn_rating": "Good"
      },
      {
        "message": "Yes, I am and love it!  That two day delivery really comes in handy!!",
        "agent": "agent_2",
        "sentiment": "Happy",
        "knowledge_source": [
          "FS1"
        ],
        "turn_rating": "Excellent"
      },
      {
        "message": "It really does! Even Sunday delivery rocks especially since Amazon contracted with the USPS.",
        "agent": "agent_1",
        "sentiment": "Happy",
        "knowledge_source": [
          "FS1"
        ],
        "turn_rating": "Good"
      },
      {
        "message": "Yes, I think that was good for the USPS!  How would you like to have a building named after yourself for being a customer and only spend $27.95?",
        "agent": "agent_2",
        "sentiment": "Curious to dive deeper",
        "knowledge_source": [
          "FS1"
        ],
        "turn_rating": "Excellent"
      },
      {
        "message": "If only I knew about it years ago!!!!! I didn't realize they own IMDB as well!",
        "agent": "agent_1",
        "sentiment": "Surprised",
        "knowledge_source": [
          "FS1"
        ],
        "turn_rating": "Good"
      },
      {
        "message": "I know, I didn't either!  Thinking the amazon warehouse workers don't need a gym membership with walking 7-15 miles each day on a shift! Omg!",
        "agent": "agent_2",
        "sentiment": "Surprised",
        "knowledge_source": [
          "FS1"
        ],
        "turn_rating": "Excellent"
      },
      {
        "message": "I would be the fittest man alive working there haha. They ought to use horses there! Especially Icelandic horses that can speedwalk!",
        "agent": "agent_1",
        "sentiment": "Surprised",
        "knowledge_source": [
          "FS2"
        ],
        "turn_rating": "Good"
      },
      {
        "message": "Ha, ha, ha, Yes!! Good idea, I love horses, Guess you can't ride your horses to school on, no vehicle day or you can get suspended.",
        "agent": "agent_2",
        "sentiment": "Surprised",
        "knowledge_source": [
          "FS2"
        ],
        "turn_rating": "Excellent"
      },
      {
        "message": "Oh I know I saw that two high school students did that! I remember kids would drive their tractors to my high school!",
        "agent": "agent_1",
        "sentiment": "Curious to dive deeper",
        "knowledge_source": [
          "FS2"
        ],
        "turn_rating": "Good"
      },
      {
        "message": "Oh really, Wow! Did you know Clint Eastwood is allergic to horses, after riding all those horses in the movies?",
        "agent": "agent_2",
        "sentiment": "Surprised",
        "knowledge_source": [
          "FS2"
        ],
        "turn_rating": "Excellent"
      },
      {
        "message": "You would have never guessed since he rode like hundreds of them! He should have rode sharks instead!",
        "agent": "agent_1",
        "sentiment": "Surprised",
        "knowledge_source": [
          "FS3"
        ],
        "turn_rating": "Good"
      },
      {
        "message": "Well, I guess sharks have been around a long time. Makes sense they were here before the trees and dinosaurs!!",
        "agent": "agent_2",
        "sentiment": "Neutral",
        "knowledge_source": [
          "FS3"
        ],
        "turn_rating": "Excellent"
      },
      {
        "message": "Crazy to think that is one long time! I didn't know they could be trained like dogs to bark!",
        "agent": "agent_1",
        "sentiment": "Surprised",
        "knowledge_source": [
          "FS3"
        ],
        "turn_rating": "Good"
      },
      {
        "message": "  I didn't know that either. I would like to hear that. I will have to look that up!",
        "agent": "agent_2",
        "sentiment": "Surprised",
        "knowledge_source": [
          "FS3"
        ],
        "turn_rating": "Excellent"
      },
      {
        "message": "They already sound a lot smarter than me haha. I always wondered why dalmatians were used at firehouses.",
        "agent": "agent_1",
        "sentiment": "Surprised",
        "knowledge_source": [
          "FS2"
        ],
        "turn_rating": "Good"
      },
      {
        "message": "I know, isn't it good they helped calm and protect the  horses back then. Aren't Lipizzaner horses beautiful!!",
        "agent": "agent_2",
        "sentiment": "Curious to dive deeper",
        "knowledge_source": [
          "FS2"
        ],
        "turn_rating": "Excellent"
      },
      {
        "message": "Yes I think it was! It all makes sense to me now haha. They really are. I don't know many animals or things that can change colors of their skin!",
        "agent": "agent_1",
        "sentiment": "Surprised",
        "knowledge_source": [
          "FS2"
        ],
        "turn_rating": "Good"
      },
      {
        "message": "Yes it only takes about 6 years, and give great classical dressage performances!",
        "agent": "agent_2",
        "sentiment": "Happy",
        "knowledge_source": [
          "FS2"
        ],
        "turn_rating": "Excellent"
      },
      {
        "message": "I would love to see them in real life! I'm good with sharks though although I just snorkeled with some last month!",
        "agent": "agent_1",
        "sentiment": "Curious to dive deeper",
        "knowledge_source": [
          "FS3"
        ],
        "turn_rating": "Good"
      },
      {
        "message": "Really, very cool! I love to snorkel too! The coral reefs are so spectacular!!",
        "agent": "agent_2",
        "sentiment": "Happy",
        "knowledge_source": [
          "Personal Knowledge"
        ],
        "turn_rating": "Excellent"
      },
      {
        "message": "They really are! Well it was nice chatting with you have a good night!",
        "agent": "agent_1",
        "sentiment": "Surprised",
        "knowledge_source": [
          "Personal Knowledge"
        ],
        "turn_rating": "Good"
      }
    ],
    "conversation_rating": {
      "agent_1": "Good",
      "agent_2": "Excellent"
    }
  },
  "t_0f043c44-3d9b-43e5-915c-bc6b6d60e459": {
    "article_url": "https://www.washingtonpost.com/news/the-switch/wp/2018/01/18/this-is-amazons-official-shortlist-of-places-its-considering-for-a-second-hq/",
    "config": "B",
    "content": [
      {
        "message": "Hey there, heard anything interesting lately? I sure have, did you know Amazon contributed 38 billion to the city of Seattle's economy just by being there? ",
        "agent": "agent_1",
        "sentiment": "Curious to dive deeper",
        "knowledge_source": [
          "AS2"
        ],
        "turn_rating": "Excellent"
      },
      {
        "message": "Hi, no I did not know. It looks like amazon means exciting news. They are now looking for a site for a second headquarters!",
        "agent": "agent_2",
        "sentiment": "Curious to dive deeper",
        "knowledge_source": [
          "AS1",
          "AS2"
        ],
        "turn_rating": "Passable"
      },
      {
        "message": "That's great! Not everyone thinks so though, Amazon can come with difficulties in transportation and shoot up the housing costs of whatever city it's in. ",
        "agent": "agent_1",
        "sentiment": "Fearful",
        "knowledge_source": [
          "AS2"
        ],
        "turn_rating": "Excellent"
      },
      {
        "message": "They do make an impact wherever they go. I found interesting that there is a building named after the first amazon.com customer",
        "agent": "agent_2",
        "sentiment": "Happy",
        "knowledge_source": [
          "FS1"
        ],
        "turn_rating": "Passable"
      },
      {
        "message": "I heard they're considering Washington as a place for their 2nd HQ, wherever they put the building is going to get a huge boost! I heard they're even considering New York!",
        "agent": "agent_1",
        "sentiment": "Curious to dive deeper",
        "knowledge_source": [
          "AS4"
        ],
        "turn_rating": "Excellent"
      },
      {
        "message": "Also Los angeles, atlanta, and Dallas. they are looking for as much as 8 million sq ft",
        "agent": "agent_2",
        "sentiment": "Happy",
        "knowledge_source": [
          "AS1",
          "Personal Knowledge"
        ],
        "turn_rating": "Not Good"
      },
      {
        "message": "Don't forget about their original HQ, it was founded by Jeff Bexos on July 5 1994. And it's the largest internet retailer in the world! ",
        "agent": "agent_1",
        "sentiment": "Happy",
        "knowledge_source": [
          "AS4",
          "FS1"
        ],
        "turn_rating": "Excellent"
      },
      {
        "message": "An in the US they are the most valuable company after Apple and Microsoft, they have really grow so much!",
        "agent": "agent_2",
        "sentiment": "Curious to dive deeper",
        "knowledge_source": [
          "FS1"
        ],
        "turn_rating": "Passable"
      },
      {
        "message": "It's probably thanks to their hard-workers! I heard they walk 7-15 miles each day as apart of their shift.",
        "agent": "agent_1",
        "sentiment": "Happy",
        "knowledge_source": [
          "FS1"
        ],
        "turn_rating": "Excellent"
      },
      {
        "message": "that is a lot!",
        "agent": "agent_2",
        "sentiment": "Happy",
        "knowledge_source": [
          "Personal Knowledge"
        ],
        "turn_rating": "Poor"
      },
      {
        "message": "And the CEO Jeff Bezos built a clock into a mountain that should run for 10,000 years! I guess he has the money to do so!",
        "agent": "agent_1",
        "sentiment": "Surprised",
        "knowledge_source": [
          "FS1"
        ],
        "turn_rating": "Excellent"
      },
      {
        "message": "We can't deny he is full of great ideas. i did not know that IMBD is owned by amazon!!",
        "agent": "agent_2",
        "sentiment": "Happy",
        "knowledge_source": [
          "FS1",
          "Personal Knowledge"
        ],
        "turn_rating": "Good"
      },
      {
        "message": "Me neither! Amazon seems to have a lot of power, they have a contract with the post-office to make sure our packages get delivered even on Sunday!",
        "agent": "agent_1",
        "sentiment": "Surprised",
        "knowledge_source": [
          "FS1"
        ],
        "turn_rating": "Excellent"
      },
      {
        "message": "that is neat. Did you know they started with being an online bookstore?",
        "agent": "agent_2",
        "sentiment": "Surprised",
        "knowledge_source": [
          "FS1"
        ],
        "turn_rating": "Good"
      },
      {
        "message": "That's incredible, they also have a publishing arm known as Amazon publishing for people who want to publish their eBooks through them!",
        "agent": "agent_1",
        "sentiment": "Curious to dive deeper",
        "knowledge_source": [
          "AS4",
          "FS1",
          "Personal Knowledge"
        ],
        "turn_rating": "Excellent"
      },
      {
        "message": "that is good! Hey, do you like animals?",
        "agent": "agent_2",
        "sentiment": "Happy",
        "knowledge_source": [
          "FS3"
        ],
        "turn_rating": "Passable"
      },
      {
        "message": "I love animals, my favorite is the Shark. Did you know they can be trained just like dogs? Talk about man's best friend.",
        "agent": "agent_1",
        "sentiment": "Curious to dive deeper",
        "knowledge_source": [
          "FS3",
          "Personal Knowledge"
        ],
        "turn_rating": "Excellent"
      },
      {
        "message": "Di you know that they meet in the pacific ocean, in a place named \"white Shark cafe\". I love coffee but I would try not to end up there!",
        "agent": "agent_2",
        "sentiment": "Happy",
        "knowledge_source": [
          "FS3"
        ],
        "turn_rating": "Passable"
      },
      {
        "message": "Crazy, but what's even crazier is that Shark's have no rib cages! If they were on land they'd be crushed by the weight of their own body. ",
        "agent": "agent_1",
        "sentiment": "Sad",
        "knowledge_source": [
          "FS3"
        ],
        "turn_rating": "Excellent"
      },
      {
        "message": "We are all afraid and even terrified of sharks, but it looks like they can rescue sailors!",
        "agent": "agent_2",
        "sentiment": "Happy",
        "knowledge_source": [
          "FS3"
        ],
        "turn_rating": "Passable"
      },
      {
        "message": "That's probably because they evolved earlier than Dinosaurs, nature's perfect killer!",
        "agent": "agent_1",
        "sentiment": "Curious to dive deeper",
        "knowledge_source": [
          "FS3"
        ],
        "turn_rating": "Good"
      },
      {
        "message": "Crazy! there a very small ones. there is one called small dwarf lantershark. and it has a lenght of 17 cms. well it was so nice talking to you!!",
        "agent": "agent_2",
        "sentiment": "Happy",
        "knowledge_source": [
          "FS3"
        ],
        "turn_rating": "Good"
      }
    ],
    "conversation_rating": {
      "agent_1": "Excellent",
      "agent_2": "Passable"
    }
  },
  "t_ee80bb3f-bd4a-4099-8404-5722d44c8597": {
    "article_url": "https://www.washingtonpost.com/local/virginia-politics/special-prosecutor-investigating-possible-election-fraud-in-rep-scott-taylors-race/2018/08/07/e95e6fac-99c2-11e8-843b-36e177f3081c_story.html",
    "config": "C",
    "content": [
      {
        "message": "Good morning.",
        "agent": "agent_1",
        "sentiment": "Neutral",
        "knowledge_source": [
          "Personal Knowledge"
        ],
        "turn_rating": "Good"
      },
      {
        "message": "good morning",
        "agent": "agent_2",
        "sentiment": "Neutral",
        "knowledge_source": [
          "Personal Knowledge"
        ],
        "turn_rating": "Good"
      },
      {
        "message": "Do you keep up with the election?",
        "agent": "agent_1",
        "sentiment": "Curious to dive deeper",
        "knowledge_source": [
          "Personal Knowledge"
        ],
        "turn_rating": "Good"
      },
      {
        "message": "yeah, but moderately.  You?",
        "agent": "agent_2",
        "sentiment": "Neutral",
        "knowledge_source": [
          "FS1"
        ],
        "turn_rating": "Good"
      },
      {
        "message": "yes, about the same. I know there are the republican and democrat party.",
        "agent": "agent_1",
        "sentiment": "Neutral",
        "knowledge_source": [
          "FS1"
        ],
        "turn_rating": "Good"
      },
      {
        "message": "the only election that I follow is the Presidential Election",
        "agent": "agent_2",
        "sentiment": "Neutral",
        "knowledge_source": [
          "FS1",
          "FS2"
        ],
        "turn_rating": "Excellent"
      },
      {
        "message": "Same here. I don't follow local as I do not live in the same state more than 3 years at a time.",
        "agent": "agent_1",
        "sentiment": "Neutral",
        "knowledge_source": [
          "Personal Knowledge"
        ],
        "turn_rating": "Excellent"
      },
      {
        "message": "I see. Do you know who has a higher authority than a state's governor?",
        "agent": "agent_2",
        "sentiment": "Curious to dive deeper",
        "knowledge_source": [
          "FS3"
        ],
        "turn_rating": "Excellent"
      },
      {
        "message": "I think state senator. DId you know there hasn't been a president that wasn't a republican or democrat since 1853",
        "agent": "agent_1",
        "sentiment": "Curious to dive deeper",
        "knowledge_source": [
          "FS1"
        ],
        "turn_rating": "Excellent"
      },
      {
        "message": "Very interesting.  Was this President an independence in your opinion?",
        "agent": "agent_2",
        "sentiment": "Curious to dive deeper",
        "knowledge_source": [
          "FS1"
        ],
        "turn_rating": "Excellent"
      },
      {
        "message": "I think so. I dont know if any green party have ever been elected. Did you know all presidents with beards have been republican.?",
        "agent": "agent_1",
        "sentiment": "Curious to dive deeper",
        "knowledge_source": [
          "FS1"
        ],
        "turn_rating": "Excellent"
      },
      {
        "message": "Just know about this fact by now.  Which party do you think will win the next Presidential Electin?",
        "agent": "agent_2",
        "sentiment": "Curious to dive deeper",
        "knowledge_source": [
          "FS1"
        ],
        "turn_rating": "Good"
      },
      {
        "message": "I think the republicans will win. Do you think someone will run against Trump on the republican ballot next time?",
        "agent": "agent_1",
        "sentiment": "Curious to dive deeper",
        "knowledge_source": [
          "Personal Knowledge"
        ],
        "turn_rating": "Excellent"
      },
      {
        "message": "I believe the current Texas's governor, but I do not remember his name",
        "agent": "agent_2",
        "sentiment": "Neutral",
        "knowledge_source": [
          "FS1"
        ],
        "turn_rating": "Good"
      },
      {
        "message": "Ancient Athens did their appointment by lottery instead of election.",
        "agent": "agent_1",
        "sentiment": "Neutral",
        "knowledge_source": [
          "FS2"
        ],
        "turn_rating": "Good"
      },
      {
        "message": "It is weird, but true",
        "agent": "agent_2",
        "sentiment": "Surprised",
        "knowledge_source": [
          "FS2"
        ],
        "turn_rating": "Good"
      },
      {
        "message": "The Beatles song \"come together\" was written for a California governor.",
        "agent": "agent_1",
        "sentiment": "Neutral",
        "knowledge_source": [
          "FS3"
        ],
        "turn_rating": "Good"
      },
      {
        "message": "There somehow was a connection between Beatles band and California politics.",
        "agent": "agent_2",
        "sentiment": "Curious to dive deeper",
        "knowledge_source": [
          "FS3"
        ],
        "turn_rating": "Good"
      },
      {
        "message": "Did you know North Dakotas governor declared martial law in 1934 and seceded from the U.S",
        "agent": "agent_1",
        "sentiment": "Neutral",
        "knowledge_source": [
          "FS3"
        ],
        "turn_rating": "Good"
      },
      {
        "message": "I did not know about this fact.  I am wondering if it is still in effect.  By the way, nice chatting with you",
        "agent": "agent_2",
        "sentiment": "Surprised",
        "knowledge_source": [
          "FS3"
        ],
        "turn_rating": "Good"
      },
      {
        "message": "You too. I do not think its in effect though.",
        "agent": "agent_1",
        "sentiment": "Neutral",
        "knowledge_source": [
          "Personal Knowledge"
        ],
        "turn_rating": "Excellent"
      }
    ],
    "conversation_rating": {
      "agent_1": "Excellent",
      "agent_2": "Excellent"
    }
  },
  "t_f22fdcee-22b3-42f3-b906-97fc126c9f9f": {
    "article_url": "https://www.washingtonpost.com/local/virginia-politics/special-prosecutor-investigating-possible-election-fraud-in-rep-scott-taylors-race/2018/08/07/e95e6fac-99c2-11e8-843b-36e177f3081c_story.html",
    "config": "C",
    "content": [
      {
        "message": "hi are you a republican?",
        "agent": "agent_1",
        "sentiment": "Curious to dive deeper",
        "knowledge_source": [
          "FS1"
        ],
        "turn_rating": "Excellent"
      },
      {
        "message": "No I am not. How about you?",
        "agent": "agent_2",
        "sentiment": "Curious to dive deeper",
        "knowledge_source": [
          "FS1"
        ],
        "turn_rating": "Good"
      },
      {
        "message": "No I am not, I am a Libertarian. Maybe one of us will win soon, it hasn't happened since 1853.",
        "agent": "agent_1",
        "sentiment": "Curious to dive deeper",
        "knowledge_source": [
          "FS1"
        ],
        "turn_rating": "Excellent"
      },
      {
        "message": "Well I am just hoping Trump doesn't win a second term next year, but with how corrupt everything is now it is looking like a very likely outcome.",
        "agent": "agent_2",
        "sentiment": "Curious to dive deeper",
        "knowledge_source": [
          "FS1"
        ],
        "turn_rating": "Good"
      },
      {
        "message": "I do too, I don't particularly like him. Did you vote last election",
        "agent": "agent_1",
        "sentiment": "Curious to dive deeper",
        "knowledge_source": [
          "FS1"
        ],
        "turn_rating": "Good"
      },
      {
        "message": "I did, I voted Hillary even though I didn't really care for her either, but she was a much better choice than what we ended up with.",
        "agent": "agent_2",
        "sentiment": "Curious to dive deeper",
        "knowledge_source": [
          "FS1"
        ],
        "turn_rating": "Excellent"
      },
      {
        "message": "For sure, I voted third party. I was part of the problem, I wanted a 3rd party to win because it has been years!",
        "agent": "agent_1",
        "sentiment": "Curious to dive deeper",
        "knowledge_source": [
          "FS1"
        ],
        "turn_rating": "Excellent"
      },
      {
        "message": "Well Bernie Sanders just announced his 2020 run, so if he actually makes it onto the ballot this year I will vote for him.",
        "agent": "agent_2",
        "sentiment": "Curious to dive deeper",
        "knowledge_source": [
          "FS1"
        ],
        "turn_rating": "Excellent"
      },
      {
        "message": "Yea, he got taken out of the running in 2016 by hillary. I am voting BIDEN!",
        "agent": "agent_1",
        "sentiment": "Curious to dive deeper",
        "knowledge_source": [
          "Personal Knowledge"
        ],
        "turn_rating": "Excellent"
      },
      {
        "message": "If Biden decided to run in 2020 i would probably choose him over Bernie, I always liked him when he was VP.",
        "agent": "agent_2",
        "sentiment": "Curious to dive deeper",
        "knowledge_source": [
          "FS1",
          "FS2",
          "Personal Knowledge"
        ],
        "turn_rating": "Excellent"
      },
      {
        "message": "For sure, and he would take Trump down.",
        "agent": "agent_1",
        "sentiment": "Curious to dive deeper",
        "knowledge_source": [
          "Personal Knowledge"
        ],
        "turn_rating": "Excellent"
      },
      {
        "message": "I am not sure anyone can take Trump down at this point, with all the rumored election rigging and ties to Russia, I personally think he will just cheat to win again and no one will do anything about it, just like these last 4 years.",
        "agent": "agent_2",
        "sentiment": "Sad",
        "knowledge_source": [
          "FS1",
          "FS2",
          "Personal Knowledge"
        ],
        "turn_rating": "Excellent"
      },
      {
        "message": "Right, I figured the same thing! I don't think he's good and if he wins I think we know for sure it was rigged.",
        "agent": "agent_1",
        "sentiment": "Curious to dive deeper",
        "knowledge_source": [
          "Personal Knowledge"
        ],
        "turn_rating": "Excellent"
      },
      {
        "message": "Well one problem is the election is based on the electoral college more than actual peoples votes. If we could get rid of the electoral college and get back to the popular vote, like it should be, he wouldn't even have won the first time.",
        "agent": "agent_2",
        "sentiment": "Surprised",
        "knowledge_source": [
          "FS1",
          "FS2",
          "Personal Knowledge"
        ],
        "turn_rating": "Excellent"
      },
      {
        "message": "For sure. They should do it like athens did back in the day. Use a lottery system to prevent oligarchy! I think he is cheating the system",
        "agent": "agent_1",
        "sentiment": "Curious to dive deeper",
        "knowledge_source": [
          "FS2"
        ],
        "turn_rating": "Excellent"
      },
      {
        "message": "Yep and nothing is being done about it. Bill Clinton cheated on his wife and every one through a fit and started impeachment proceedings, but Trump supposedly gets away with treason and it really grinds my gears.",
        "agent": "agent_2",
        "sentiment": "Curious to dive deeper",
        "knowledge_source": [
          "FS1",
          "FS2",
          "Personal Knowledge"
        ],
        "turn_rating": "Excellent"
      },
      {
        "message": "For sure, and cheating on his wife a bunch of times!",
        "agent": "agent_1",
        "sentiment": "Curious to dive deeper",
        "knowledge_source": [
          "Personal Knowledge"
        ],
        "turn_rating": "Excellent"
      },
      {
        "message": "yeah Clinton was not a good husband but he was a pretty darn good president, I will never understand why his personal life mattered to so many people, and then when it looks like we have an actual traitor in the seat no one seems to care.",
        "agent": "agent_2",
        "sentiment": "Curious to dive deeper",
        "knowledge_source": [
          "FS1",
          "FS2",
          "Personal Knowledge"
        ],
        "turn_rating": "Excellent"
      },
      {
        "message": "for sure, people made good money and the economy was great! Good chatting with you!",
        "agent": "agent_1",
        "sentiment": "Surprised",
        "knowledge_source": [
          "Personal Knowledge"
        ],
        "turn_rating": "Excellent"
      },
      {
        "message": "Yeah same to you, good chat.",
        "agent": "agent_2",
        "sentiment": "Curious to dive deeper",
        "knowledge_source": [
          "Personal Knowledge"
        ],
        "turn_rating": "Excellent"
      },
      {
        "message": "bye!",
        "agent": "agent_1",
        "sentiment": "Curious to dive deeper",
        "knowledge_source": [
          "Personal Knowledge"
        ],
        "turn_rating": "Excellent"
      }
    ],
    "conversation_rating": {
      "agent_1": "Excellent",
      "agent_2": "Excellent"
    }
  },
  "t_19b35d25-2b8e-4ba6-8d17-64e3c4a13a03": {
    "article_url": "https://www.washingtonpost.com/local/virginia-politics/how-rep-barbara-comstock-lost-her-northern-va-district/2018/11/07/f2c34e4c-e219-11e8-ab2c-b31dcd53ca6b_story.html",
    "config": "B",
    "content": [
      {
        "message": "Hello, do you follow politics much?",
        "agent": "agent_1",
        "sentiment": "Curious to dive deeper",
        "knowledge_source": [
          "FS1"
        ],
        "turn_rating": "Excellent"
      },
      {
        "message": "Hi I do from time to time, it is hard to escape them all together. Did you know every republican president has had a beard? ",
        "agent": "agent_2",
        "sentiment": "Curious to dive deeper",
        "knowledge_source": [
          "FS1"
        ],
        "turn_rating": "Excellent"
      },
      {
        "message": "Oh pretty cool fact. And since 1853 the president has been either a republican or a democrat\n",
        "agent": "agent_1",
        "sentiment": "Curious to dive deeper",
        "knowledge_source": [
          "FS1"
        ],
        "turn_rating": "Excellent"
      },
      {
        "message": "Wow pretty dominant. THey did not start using the colors red and blue until 2000, I thought it was earlier than that",
        "agent": "agent_2",
        "sentiment": "Curious to dive deeper",
        "knowledge_source": [
          "FS1"
        ],
        "turn_rating": "Excellent"
      },
      {
        "message": "Yeah it does feel late, you are right. Did you hear about Truman and his refusal to take a photo on the dumbo ride?",
        "agent": "agent_1",
        "sentiment": "Curious to dive deeper",
        "knowledge_source": [
          "FS1",
          "FS2"
        ],
        "turn_rating": "Excellent"
      },
      {
        "message": "Yeah he just id not want to be associated with Republicans in any way, shape or form and the dumbo is their logo",
        "agent": "agent_2",
        "sentiment": "Curious to dive deeper",
        "knowledge_source": [
          "FS1"
        ],
        "turn_rating": "Excellent"
      },
      {
        "message": "Yup pretty much. DO you know how officials were elected in ancient athens?\n",
        "agent": "agent_1",
        "sentiment": "Curious to dive deeper",
        "knowledge_source": [
          "FS2"
        ],
        "turn_rating": "Excellent"
      },
      {
        "message": "Yes by lottery, and I wonder how that would work nowadays probably a mess",
        "agent": "agent_2",
        "sentiment": "Curious to dive deeper",
        "knowledge_source": [
          "FS2"
        ],
        "turn_rating": "Excellent"
      },
      {
        "message": "Hahah agreed. In Nevada you have the options to not vote for any of the candidates, I like that",
        "agent": "agent_1",
        "sentiment": "Curious to dive deeper",
        "knowledge_source": [
          "FS2"
        ],
        "turn_rating": "Excellent"
      },
      {
        "message": "Me too, I wish it were in all the states. Too bad not a lot of people show up at the polls though\n",
        "agent": "agent_2",
        "sentiment": "Curious to dive deeper",
        "knowledge_source": [
          "FS2"
        ],
        "turn_rating": "Excellent"
      },
      {
        "message": "Yeah I hope we can go past that almost 63%. We need to all vote",
        "agent": "agent_1",
        "sentiment": "Curious to dive deeper",
        "knowledge_source": [
          "FS2"
        ],
        "turn_rating": "Excellent"
      },
      {
        "message": "Yes I agree. Since 1990 it seems the taller candidate has been winning the election. Coincidence?",
        "agent": "agent_2",
        "sentiment": "Curious to dive deeper",
        "knowledge_source": [
          "FS2"
        ],
        "turn_rating": "Excellent"
      },
      {
        "message": "Hmm interesting one. DO you know what the Beatles song Come together was written for?",
        "agent": "agent_1",
        "sentiment": "Curious to dive deeper",
        "knowledge_source": [
          "FS3"
        ],
        "turn_rating": "Excellent"
      },
      {
        "message": "Yeah it was for the California governor Timothy Leary in 1969",
        "agent": "agent_2",
        "sentiment": "Curious to dive deeper",
        "knowledge_source": [
          "Personal Knowledge"
        ],
        "turn_rating": "Excellent"
      },
      {
        "message": "Yeah that one. When Schwarzenegger was governor of California he did not live in Sacramento and commuted ever day",
        "agent": "agent_1",
        "sentiment": "Curious to dive deeper",
        "knowledge_source": [
          "FS3"
        ],
        "turn_rating": "Excellent"
      },
      {
        "message": "But he did not have it rough, he travelled by private jet 3 hours each day",
        "agent": "agent_2",
        "sentiment": "Curious to dive deeper",
        "knowledge_source": [
          "Personal Knowledge"
        ],
        "turn_rating": "Excellent"
      },
      {
        "message": "Good for him I guess. North Dakota governor declared martial law in 1934",
        "agent": "agent_1",
        "sentiment": "Curious to dive deeper",
        "knowledge_source": [
          "FS3"
        ],
        "turn_rating": "Excellent"
      },
      {
        "message": "Yes and then seceded from the US. WOw",
        "agent": "agent_2",
        "sentiment": "Curious to dive deeper",
        "knowledge_source": [
          "Personal Knowledge"
        ],
        "turn_rating": "Excellent"
      },
      {
        "message": "In Texas, the first female governor was elected before other stated had ratified the amendment",
        "agent": "agent_1",
        "sentiment": "Curious to dive deeper",
        "knowledge_source": [
          "FS3"
        ],
        "turn_rating": "Excellent"
      },
      {
        "message": "Nice, seems they were a bit more ahead of time/. Ralph Lawrence  Carr was the only governor that did not agree with the internment of japane americans during WWII",
        "agent": "agent_2",
        "sentiment": "Curious to dive deeper",
        "knowledge_source": [
          "FS3"
        ],
        "turn_rating": "Excellent"
      },
      {
        "message": "Must have been tough being the only guy.",
        "agent": "agent_1",
        "sentiment": "Happy",
        "knowledge_source": [
          "Personal Knowledge"
        ],
        "turn_rating": "Excellent"
      }
    ],
    "conversation_rating": {
      "agent_1": "Excellent",
      "agent_2": "Excellent"
    }
  },
  "t_4351d348-bdfd-41cf-b125-1257990c4a2d": {
    "article_url": "https://www.washingtonpost.com/local/virginia-politics/how-rep-barbara-comstock-lost-her-northern-va-district/2018/11/07/f2c34e4c-e219-11e8-ab2c-b31dcd53ca6b_story.html",
    "config": "C",
    "content": [
      {
        "message": "The Republican Party is really popular in the states do you agree?",
        "agent": "agent_1",
        "sentiment": "Curious to dive deeper",
        "knowledge_source": [
          "FS1"
        ],
        "turn_rating": "Excellent"
      },
      {
        "message": "Unfortunately yes.  It is not like the republican party of old times.",
        "agent": "agent_2",
        "sentiment": "Neutral",
        "knowledge_source": [
          "Personal Knowledge"
        ],
        "turn_rating": "Good"
      },
      {
        "message": "Yeah a lot of things have changed, funny anecdote with Truman and Dumbo though",
        "agent": "agent_1",
        "sentiment": "Curious to dive deeper",
        "knowledge_source": [
          "FS1"
        ],
        "turn_rating": "Excellent"
      },
      {
        "message": "That is a good one.  Poor Dumbo.  He probably didnt realize what was happening.  They should have brought out Eeyore instead.",
        "agent": "agent_2",
        "sentiment": "Neutral",
        "knowledge_source": [
          "FS1",
          "Personal Knowledge"
        ],
        "turn_rating": "Good"
      },
      {
        "message": "I know right Dumbo didnt have the fault lol, I bet he isnt a Republican either,",
        "agent": "agent_1",
        "sentiment": "Happy",
        "knowledge_source": [
          "FS1"
        ],
        "turn_rating": "Excellent"
      },
      {
        "message": "Probably not.  He might wear blue for all we know.",
        "agent": "agent_2",
        "sentiment": "Neutral",
        "knowledge_source": [
          "FS1"
        ],
        "turn_rating": "Good"
      },
      {
        "message": "So the red and blue colors, seem like they have been around forever but its a recent thing from the year 2000",
        "agent": "agent_1",
        "sentiment": "Curious to dive deeper",
        "knowledge_source": [
          "FS1"
        ],
        "turn_rating": "Excellent"
      },
      {
        "message": "That is surprising!  I feel like they have always been there as far back as I can remember.",
        "agent": "agent_2",
        "sentiment": "Neutral",
        "knowledge_source": [
          "Personal Knowledge"
        ],
        "turn_rating": "Good"
      },
      {
        "message": "It sure seems like a lot longer, so elections are really important Im just glad we have that choice many countries dont",
        "agent": "agent_1",
        "sentiment": "Curious to dive deeper",
        "knowledge_source": [
          "FS2"
        ],
        "turn_rating": "Excellent"
      },
      {
        "message": "Very true, which is why it is surprising election turnout hasnt gotten above 63%",
        "agent": "agent_2",
        "sentiment": "Neutral",
        "knowledge_source": [
          "FS2"
        ],
        "turn_rating": "Good"
      },
      {
        "message": "And thats how we end up with leaders like Trump lol, also the taller candidate wins 75% of the time, interesting stat",
        "agent": "agent_1",
        "sentiment": "Curious to dive deeper",
        "knowledge_source": [
          "FS2"
        ],
        "turn_rating": "Excellent"
      },
      {
        "message": "So we need to find someone taller than him for 2020.  Lets start searching now. lol",
        "agent": "agent_2",
        "sentiment": "Neutral",
        "knowledge_source": [
          "FS2"
        ],
        "turn_rating": "Good"
      },
      {
        "message": "We sure do lol, did you know Nevada is the only state with the option ''None of these''",
        "agent": "agent_1",
        "sentiment": "Curious to dive deeper",
        "knowledge_source": [
          "FS2"
        ],
        "turn_rating": "Excellent"
      },
      {
        "message": "They have that?  Ok... im kinda jealous now.",
        "agent": "agent_2",
        "sentiment": "Neutral",
        "knowledge_source": [
          "FS2"
        ],
        "turn_rating": "Good"
      },
      {
        "message": "They do, seems like the best option at times lol",
        "agent": "agent_1",
        "sentiment": "Curious to dive deeper",
        "knowledge_source": [
          "FS2"
        ],
        "turn_rating": "Excellent"
      },
      {
        "message": "It really does.  ",
        "agent": "agent_2",
        "sentiment": "Neutral",
        "knowledge_source": [
          "Personal Knowledge"
        ],
        "turn_rating": "Good"
      },
      {
        "message": "I think one of the best governors is Schwarzenegger would be cool to have the terminator as president one day",
        "agent": "agent_1",
        "sentiment": "Curious to dive deeper",
        "knowledge_source": [
          "FS3"
        ],
        "turn_rating": "Excellent"
      },
      {
        "message": "It really would1",
        "agent": "agent_2",
        "sentiment": "Neutral",
        "knowledge_source": [
          "Personal Knowledge"
        ],
        "turn_rating": "Poor"
      },
      {
        "message": "He is a great actor but also a great politician, he has done a lot for California and is a really popular guy",
        "agent": "agent_1",
        "sentiment": "Curious to dive deeper",
        "knowledge_source": [
          "FS3"
        ],
        "turn_rating": "Excellent"
      },
      {
        "message": "He really has.  Did you know he commuted by private jet each day, 3 hours!",
        "agent": "agent_2",
        "sentiment": "Neutral",
        "knowledge_source": [
          "FS3"
        ],
        "turn_rating": "Good"
      },
      {
        "message": "Sounds like a really busy guy, anyways its time for lunch, its been great chatting with you but Im taking a break, thanks a lot",
        "agent": "agent_1",
        "sentiment": "Curious to dive deeper",
        "knowledge_source": [
          "FS3",
          "Personal Knowledge"
        ],
        "turn_rating": "Excellent"
      }
    ],
    "conversation_rating": {
      "agent_1": "Excellent",
      "agent_2": "Good"
    }
  },
  "t_8d780682-d468-416b-b68e-39c74fe819ad": {
    "article_url": "https://www.washingtonpost.com/local/virginia-politics/special-prosecutor-investigating-possible-election-fraud-in-rep-scott-taylors-race/2018/08/07/e95e6fac-99c2-11e8-843b-36e177f3081c_story.html",
    "config": "D",
    "content": [
      {
        "message": "What did you think of the last couple elections?",
        "agent": "agent_1",
        "sentiment": "Curious to dive deeper",
        "knowledge_source": [
          "FS2"
        ],
        "turn_rating": "Excellent"
      },
      {
        "message": "I think it has been great for the country. people have come to realize the power of the vote.",
        "agent": "agent_2",
        "sentiment": "Neutral",
        "knowledge_source": [
          "FS2"
        ],
        "turn_rating": "Excellent"
      },
      {
        "message": "That is a great point. I want to keep seeing more and more voter turnout. It hasn't been more than 62.8 percent in 100 years",
        "agent": "agent_1",
        "sentiment": "Curious to dive deeper",
        "knowledge_source": [
          "FS2"
        ],
        "turn_rating": "Excellent"
      },
      {
        "message": "the vote should be mandatory. then people would see the power of the ballot.",
        "agent": "agent_2",
        "sentiment": "Neutral",
        "knowledge_source": [
          "FS2",
          "Personal Knowledge"
        ],
        "turn_rating": "Excellent"
      },
      {
        "message": "I agree, I am sure other countries do that. I don't think we should go back to how ancient athens did it, do you know how?",
        "agent": "agent_1",
        "sentiment": "Curious to dive deeper",
        "knowledge_source": [
          "FS2"
        ],
        "turn_rating": "Excellent"
      },
      {
        "message": "i think they used a lottery. that would help avoid power falling into certain hands consistenly.",
        "agent": "agent_2",
        "sentiment": "Neutral",
        "knowledge_source": [
          "FS2",
          "Personal Knowledge"
        ],
        "turn_rating": "Excellent"
      },
      {
        "message": "yea and hoping the lottery would not allow an oligarchy. I wonder if that worked or not",
        "agent": "agent_1",
        "sentiment": "Curious to dive deeper",
        "knowledge_source": [
          "FS2"
        ],
        "turn_rating": "Excellent"
      },
      {
        "message": "it probably slowed it down. officials can still bribed, even randomly elected ones.",
        "agent": "agent_2",
        "sentiment": "Neutral",
        "knowledge_source": [
          "FS2",
          "Personal Knowledge"
        ],
        "turn_rating": "Excellent"
      },
      {
        "message": "Yea you're right. I am sure it was rigged. How do you like Republicans?",
        "agent": "agent_1",
        "sentiment": "Curious to dive deeper",
        "knowledge_source": [
          "FS1"
        ],
        "turn_rating": "Excellent"
      },
      {
        "message": "well, they can be bribed after the fact once elected. The country has shifted farther right, so they are pretty far right now.",
        "agent": "agent_2",
        "sentiment": "Neutral",
        "knowledge_source": [
          "FS1",
          "Personal Knowledge"
        ],
        "turn_rating": "Excellent"
      },
      {
        "message": "Yea that is a good point. is your governer part of that far right?",
        "agent": "agent_1",
        "sentiment": "Curious to dive deeper",
        "knowledge_source": [
          "FS3"
        ],
        "turn_rating": "Excellent"
      },
      {
        "message": "no, i dont think so. i think that the far right is usually in the south. ",
        "agent": "agent_2",
        "sentiment": "Neutral",
        "knowledge_source": [
          "FS1",
          "Personal Knowledge"
        ],
        "turn_rating": "Excellent"
      },
      {
        "message": "Yea I think so too, our governor is republican but not a far right one. There was only one governor who opposed internment of japanese people in ww2",
        "agent": "agent_1",
        "sentiment": "Curious to dive deeper",
        "knowledge_source": [
          "FS3"
        ],
        "turn_rating": "Excellent"
      },
      {
        "message": "yeah, during wartime it is hard to stop people from acting on hate. i expect that could happen again soon if there is war with chna.",
        "agent": "agent_2",
        "sentiment": "Neutral",
        "knowledge_source": [
          "FS3",
          "Personal Knowledge"
        ],
        "turn_rating": "Excellent"
      },
      {
        "message": "for sure, I am sure something big will happen in our lifetime. It is bound to happen. I still can't believe schwarzenegger was governor",
        "agent": "agent_1",
        "sentiment": "Curious to dive deeper",
        "knowledge_source": [
          "FS3"
        ],
        "turn_rating": "Excellent"
      },
      {
        "message": "he had notoriety to launch a campaign. if you are rich, famous, tall, etc you can run for govt. i figure the future is all about marketing, not content.",
        "agent": "agent_2",
        "sentiment": "Neutral",
        "knowledge_source": [
          "FS2",
          "FS3"
        ],
        "turn_rating": "Excellent"
      },
      {
        "message": "He was the terminator! That is all he needed! lol",
        "agent": "agent_1",
        "sentiment": "Curious to dive deeper",
        "knowledge_source": [
          "FS3",
          "Personal Knowledge"
        ],
        "turn_rating": "Excellent"
      },
      {
        "message": "yeah, the governator. he was not a good speaker but people knew him. he didnt get much done because he didnt understand politics.",
        "agent": "agent_2",
        "sentiment": "Neutral",
        "knowledge_source": [
          "FS2",
          "FS3"
        ],
        "turn_rating": "Excellent"
      },
      {
        "message": "For sure, I would have voted for him if I was in california, even though he ruined the state. ",
        "agent": "agent_1",
        "sentiment": "Curious to dive deeper",
        "knowledge_source": [
          "FS3"
        ],
        "turn_rating": "Excellent"
      },
      {
        "message": "people that should run government do not run for office. if they run for office, we probably dont want them in there.",
        "agent": "agent_2",
        "sentiment": "Neutral",
        "knowledge_source": [
          "FS2",
          "Personal Knowledge"
        ],
        "turn_rating": "Excellent"
      },
      {
        "message": "I agree with you. It was so nice chatting with you!",
        "agent": "agent_1",
        "sentiment": "Curious to dive deeper",
        "knowledge_source": [
          "FS3"
        ],
        "turn_rating": "Good"
      }
    ],
    "conversation_rating": {
      "agent_1": "Excellent",
      "agent_2": "Excellent"
    }
  },
  "t_0e91fb8b-c460-4eaf-99e8-1ee3ffac1b89": {
    "article_url": "https://www.washingtonpost.com/local/virginia-politics/how-rep-barbara-comstock-lost-her-northern-va-district/2018/11/07/f2c34e4c-e219-11e8-ab2c-b31dcd53ca6b_story.html",
    "config": "A",
    "content": [
      {
        "message": "No. I think it's so interesting that the Republican Party is referred to as the Grand old party.",
        "agent": "agent_1",
        "sentiment": "Curious to dive deeper",
        "knowledge_source": [
          "FS1"
        ],
        "turn_rating": "Excellent"
      },
      {
        "message": "I agree.  I wonder why they gave themselves that moniker.  ",
        "agent": "agent_2",
        "sentiment": "Curious to dive deeper",
        "knowledge_source": [
          "FS1"
        ],
        "turn_rating": "Excellent"
      },
      {
        "message": "Yeah I'm not sure. But every US president with a beard has been Republican.",
        "agent": "agent_1",
        "sentiment": "Surprised",
        "knowledge_source": [
          "FS1"
        ],
        "turn_rating": "Excellent"
      },
      {
        "message": "True.  I also heard that Hillary Clinton was president of the young republicans when she was in college.",
        "agent": "agent_2",
        "sentiment": "Surprised",
        "knowledge_source": [
          "FS1"
        ],
        "turn_rating": "Excellent"
      },
      {
        "message": "Oh that's interesting especially given the fact that she just ran Democrat. The red and blue colors for Republicans and Democrats only started in 2000.",
        "agent": "agent_1",
        "sentiment": "Surprised",
        "knowledge_source": [
          "FS1"
        ],
        "turn_rating": "Excellent"
      },
      {
        "message": "That really got me.  I thought they were always around representing the parties.  ",
        "agent": "agent_2",
        "sentiment": "Neutral",
        "knowledge_source": [
          "Personal Knowledge"
        ],
        "turn_rating": "Excellent"
      },
      {
        "message": "Yeah me too but it sounds like they used to use animals more. Truman seem to take that very seriously especially at Disneyland.",
        "agent": "agent_1",
        "sentiment": "Surprised",
        "knowledge_source": [
          "FS1"
        ],
        "turn_rating": "Excellent"
      },
      {
        "message": "I heard... poor Dumbo.  He probably didnt even understand.",
        "agent": "agent_2",
        "sentiment": "Neutral",
        "knowledge_source": [
          "Personal Knowledge"
        ],
        "turn_rating": "Excellent"
      },
      {
        "message": "Ha ha yeah I bet he was so confused. It's funny to think that ride has been around since 1957.",
        "agent": "agent_1",
        "sentiment": "Neutral",
        "knowledge_source": [
          "FS1"
        ],
        "turn_rating": "Excellent"
      },
      {
        "message": "It really is, it was my favorite as a kid, much to the detriment of my parents.  LOL",
        "agent": "agent_2",
        "sentiment": "Neutral",
        "knowledge_source": [
          "Personal Knowledge"
        ],
        "turn_rating": "Excellent"
      },
      {
        "message": "Haha thats funny. Apparently officials in ancient athens were appointed by lottery because they believe elections would lead to oligarchy.",
        "agent": "agent_1",
        "sentiment": "Surprised",
        "knowledge_source": [
          "FS2"
        ],
        "turn_rating": "Excellent"
      },
      {
        "message": "Well elections also lead to a dog being elected mayor... so I dont know what is worse.",
        "agent": "agent_2",
        "sentiment": "Neutral",
        "knowledge_source": [
          "FS2"
        ],
        "turn_rating": "Excellent"
      },
      {
        "message": "Haha yes good point. I hope that one day the voter turnout for presidential elections will breach 63%.",
        "agent": "agent_1",
        "sentiment": "Curious to dive deeper",
        "knowledge_source": [
          "FS2"
        ],
        "turn_rating": "Excellent"
      },
      {
        "message": "Me too.  Did you know the faster blinker has lost every election since 1980.  Who even calculates that data.",
        "agent": "agent_2",
        "sentiment": "Neutral",
        "knowledge_source": [
          "FS2"
        ],
        "turn_rating": "Excellent"
      },
      {
        "message": "Yeah that is definitely an odd stat.",
        "agent": "agent_1",
        "sentiment": "Surprised",
        "knowledge_source": [
          "FS2",
          "Personal Knowledge"
        ],
        "turn_rating": "Excellent"
      },
      {
        "message": "There is even a cat that placed 3rd in the Virginia Senate election.  How can animals even run?  That is just crazy",
        "agent": "agent_2",
        "sentiment": "Neutral",
        "knowledge_source": [
          "Personal Knowledge"
        ],
        "turn_rating": "Excellent"
      },
      {
        "message": "Haha i guess you can vote for anything. Like blinking, another odd stat is the tallest candidate has won in 75% of elections.",
        "agent": "agent_1",
        "sentiment": "Surprised",
        "knowledge_source": [
          "FS2"
        ],
        "turn_rating": "Excellent"
      },
      {
        "message": "So we need to look for a slow blinker and a tall person for 2020.",
        "agent": "agent_2",
        "sentiment": "Curious to dive deeper",
        "knowledge_source": [
          "Personal Knowledge"
        ],
        "turn_rating": "Good"
      },
      {
        "message": "Yeah they will no doubt win! Nevada is actually the only state to have a \"none of these\" candidates voting option.",
        "agent": "agent_1",
        "sentiment": "Surprised",
        "knowledge_source": [
          "FS2"
        ],
        "turn_rating": "Excellent"
      },
      {
        "message": "That is brilliant, especially if it forces new candidates.",
        "agent": "agent_2",
        "sentiment": "Neutral",
        "knowledge_source": [
          "Personal Knowledge"
        ],
        "turn_rating": "Excellent"
      },
      {
        "message": "Yea more states should do it maybe. More states should elect women too. Texas elected their first female governor before some states even ratified the 19th amendment!",
        "agent": "agent_1",
        "sentiment": "Surprised",
        "knowledge_source": [
          "FS3"
        ],
        "turn_rating": "Excellent"
      }
    ],
    "conversation_rating": {
      "agent_1": "Excellent",
      "agent_2": "Excellent"
    }
  },
  "t_ffb9144d-f9da-4b9b-9824-c23d1399f90d": {
    "article_url": "https://www.washingtonpost.com/local/virginia-politics/how-rep-barbara-comstock-lost-her-northern-va-district/2018/11/07/f2c34e4c-e219-11e8-ab2c-b31dcd53ca6b_story.html",
    "config": "B",
    "content": [
      {
        "message": "Do you follow politics?",
        "agent": "agent_1",
        "sentiment": "Curious to dive deeper",
        "knowledge_source": [
          "FS1"
        ],
        "turn_rating": "Good"
      },
      {
        "message": "I do. I just learned that the Republican Party was founded by anti-slavery activists. Surprising.",
        "agent": "agent_2",
        "sentiment": "Surprised",
        "knowledge_source": [
          "FS1"
        ],
        "turn_rating": "Good"
      },
      {
        "message": "I never knew that.  There hasn't been a US president who wasn't a Republican or Democrat since 1853.",
        "agent": "agent_1",
        "sentiment": "Happy",
        "knowledge_source": [
          "FS1"
        ],
        "turn_rating": "Good"
      },
      {
        "message": "That's a good thing! Did you know in 1957 President Harry Truman visited Disneyland and refused to be photographed on the Dumbo ride so he wouldn't be associated with the Republican Party?",
        "agent": "agent_2",
        "sentiment": "Surprised",
        "knowledge_source": [
          "FS1"
        ],
        "turn_rating": "Good"
      },
      {
        "message": "That's funny!  Consistent use of the red and blue colors for Republicans and Democrats started in 2000.  Could have swore they used those colors before then.",
        "agent": "agent_1",
        "sentiment": "Happy",
        "knowledge_source": [
          "FS1"
        ],
        "turn_rating": "Good"
      },
      {
        "message": "Really? I thought so too! Did you know Nevada is the only state to have a \"none of these candidates\" voting option for Presidential elections?",
        "agent": "agent_2",
        "sentiment": "Curious to dive deeper",
        "knowledge_source": [
          "FS2"
        ],
        "turn_rating": "Good"
      },
      {
        "message": "I didn't know that.  Every US president with a beard has been a Republican.  Interesting.",
        "agent": "agent_1",
        "sentiment": "Happy",
        "knowledge_source": [
          "FS1"
        ],
        "turn_rating": "Good"
      },
      {
        "message": "Huh. I never noticed! Hard to believe voter turnout for US Presidential elections hasn't breached 62.8% in the last 100 years.",
        "agent": "agent_2",
        "sentiment": "Surprised",
        "knowledge_source": [
          "FS2"
        ],
        "turn_rating": "Good"
      },
      {
        "message": "That's an amazing statistic.  Wow.  Since 1900 the taller candidate has won the US presidential election 75 percent of the time.",
        "agent": "agent_1",
        "sentiment": "Happy",
        "knowledge_source": [
          "FS2"
        ],
        "turn_rating": "Good"
      },
      {
        "message": "Oh that is funny! During the 2012 US elections international electoral observers were blocked from the polls in 9 states.",
        "agent": "agent_2",
        "sentiment": "Surprised",
        "knowledge_source": [
          "FS2"
        ],
        "turn_rating": "Good"
      },
      {
        "message": "Interesting.  Do you ever vote for the governor in your state?  I do.",
        "agent": "agent_1",
        "sentiment": "Happy",
        "knowledge_source": [
          "FS3"
        ],
        "turn_rating": "Good"
      },
      {
        "message": "I do. Can you believe when Arnold Schwarzenegger was governor of CA he never lived in Sacramento, instead he commuted 3 hours every day by private jet.",
        "agent": "agent_2",
        "sentiment": "Surprised",
        "knowledge_source": [
          "FS3"
        ],
        "turn_rating": "Good"
      },
      {
        "message": "Didn't know that.  I bet that would get old though flying like that every day.",
        "agent": "agent_1",
        "sentiment": "Curious to dive deeper",
        "knowledge_source": [
          "FS3"
        ],
        "turn_rating": "Good"
      },
      {
        "message": "It is certainly a lot. Did you know the Beatles song Come Together was actually written for Tim Leary's 1969 CA Governor campaign.",
        "agent": "agent_2",
        "sentiment": "Happy",
        "knowledge_source": [
          "FS3"
        ],
        "turn_rating": "Good"
      },
      {
        "message": "I had no idea.  Wonder why a British band at the time would write a song for an American election?  Interesting.",
        "agent": "agent_1",
        "sentiment": "Happy",
        "knowledge_source": [
          "FS3"
        ],
        "turn_rating": "Passable"
      },
      {
        "message": "Very! Did you know Ralph Lawrence Carr was the only Governor to oppose the internment of Japanese Americans during WW2?",
        "agent": "agent_2",
        "sentiment": "Surprised",
        "knowledge_source": [
          "FS3"
        ],
        "turn_rating": "Good"
      },
      {
        "message": "I didn't know that.  I've heard about when they did that though to those people.",
        "agent": "agent_1",
        "sentiment": "Happy",
        "knowledge_source": [
          "FS3"
        ],
        "turn_rating": "Passable"
      },
      {
        "message": "It's something else, that's for sure.",
        "agent": "agent_2",
        "sentiment": "Neutral",
        "knowledge_source": [
          "Personal Knowledge"
        ],
        "turn_rating": "Good"
      },
      {
        "message": "In 1934 I see that North Dakota's governor declared martial law and seceded from the US.  I'm learning all kinds of new things today.",
        "agent": "agent_1",
        "sentiment": "Happy",
        "knowledge_source": [
          "FS3"
        ],
        "turn_rating": "Passable"
      },
      {
        "message": "Wow! Well, Texas elected their first female Governor, the second in the nation, before some states even ratified the 19th amendment. ",
        "agent": "agent_2",
        "sentiment": "Surprised",
        "knowledge_source": [
          "FS3"
        ],
        "turn_rating": "Good"
      },
      {
        "message": "Looks like Texas was ahead of the times!  Thanks for chatting!",
        "agent": "agent_1",
        "sentiment": "Happy",
        "knowledge_source": [
          "FS3"
        ],
        "turn_rating": "Good"
      }
    ],
    "conversation_rating": {
      "agent_1": "Good",
      "agent_2": "Good"
    }
  },
  "t_c2ba1f69-a7c5-4bf9-9b0c-8a66fe87c321": {
    "article_url": "https://www.washingtonpost.com/local/virginia-politics/special-prosecutor-investigating-possible-election-fraud-in-rep-scott-taylors-race/2018/08/07/e95e6fac-99c2-11e8-843b-36e177f3081c_story.html",
    "config": "A",
    "content": [
      {
        "message": "Are you aware that the taller candidate for president has won 75% of the elections of them time. ",
        "agent": "agent_1",
        "sentiment": "Curious to dive deeper",
        "knowledge_source": [
          "FS2"
        ],
        "turn_rating": "Excellent"
      },
      {
        "message": "Hello - it doesn't surprise me. I've even heard that taller people in interviews for jobs tend to get the job more often.",
        "agent": "agent_2",
        "sentiment": "Surprised",
        "knowledge_source": [
          "Personal Knowledge"
        ],
        "turn_rating": "Excellent"
      },
      {
        "message": "Crazy, is that true? ",
        "agent": "agent_1",
        "sentiment": "Curious to dive deeper",
        "knowledge_source": [
          "FS2"
        ],
        "turn_rating": "Excellent"
      },
      {
        "message": "Not sure how true it is, but that's what I've been told. Did you know Hillary Clinton was president of young republicans in college?",
        "agent": "agent_2",
        "sentiment": "Surprised",
        "knowledge_source": [
          "FS1"
        ],
        "turn_rating": "Excellent"
      },
      {
        "message": "I'm not surprised. Did you know Arnold traveled 3 hours a day to Sacramento when he was the governor? ",
        "agent": "agent_1",
        "sentiment": "Curious to dive deeper",
        "knowledge_source": [
          "FS3"
        ],
        "turn_rating": "Excellent"
      },
      {
        "message": "Wow that's crazy. I can't imagine traveling that far for work. ",
        "agent": "agent_2",
        "sentiment": "Surprised",
        "knowledge_source": [
          "Personal Knowledge"
        ],
        "turn_rating": "Excellent"
      },
      {
        "message": "Me either. Did you know Tim Leary ran for governor of CA? ",
        "agent": "agent_1",
        "sentiment": "Curious to dive deeper",
        "knowledge_source": [
          "FS3"
        ],
        "turn_rating": "Excellent"
      },
      {
        "message": "I did not know that, but that's interesting. I didn't know congress has played a democrat vs. republican baseball game every year since 1909. ",
        "agent": "agent_2",
        "sentiment": "Curious to dive deeper",
        "knowledge_source": [
          "FS1"
        ],
        "turn_rating": "Excellent"
      },
      {
        "message": "I did, it must be one boring game! ",
        "agent": "agent_1",
        "sentiment": "Curious to dive deeper",
        "knowledge_source": [
          "Personal Knowledge"
        ],
        "turn_rating": "Excellent"
      },
      {
        "message": "Yea I bet it is a very boring game. A cat named Hank placed third in a Virginia senate election once before. ",
        "agent": "agent_2",
        "sentiment": "Surprised",
        "knowledge_source": [
          "FS2"
        ],
        "turn_rating": "Excellent"
      },
      {
        "message": "I can believe it. Did you know Nevada is the only stat that has a none of these candidates as a voting option? ",
        "agent": "agent_1",
        "sentiment": "Curious to dive deeper",
        "knowledge_source": [
          "FS2"
        ],
        "turn_rating": "Excellent"
      },
      {
        "message": "Wow I didn't know that about Nevada. ",
        "agent": "agent_2",
        "sentiment": "Curious to dive deeper",
        "knowledge_source": [
          "Personal Knowledge"
        ],
        "turn_rating": "Excellent"
      },
      {
        "message": "Yeah, must be an interesting state to live in. Have you ever visited there? ",
        "agent": "agent_1",
        "sentiment": "Curious to dive deeper",
        "knowledge_source": [
          "FS2"
        ],
        "turn_rating": "Excellent"
      },
      {
        "message": "I have been to Las Vegas twice. What about you?",
        "agent": "agent_2",
        "sentiment": "Neutral",
        "knowledge_source": [
          "Personal Knowledge"
        ],
        "turn_rating": "Excellent"
      },
      {
        "message": "Yeah, I've been. But I don't think a majority of the people that visit there vote. ",
        "agent": "agent_1",
        "sentiment": "Curious to dive deeper",
        "knowledge_source": [
          "FS2"
        ],
        "turn_rating": "Excellent"
      },
      {
        "message": "Yea, I'm not too sure on that. I saw that all elections conducted in Oregon are conducted by mail.",
        "agent": "agent_2",
        "sentiment": "Curious to dive deeper",
        "knowledge_source": [
          "FS2"
        ],
        "turn_rating": "Excellent"
      },
      {
        "message": "Interesting. It rains a lot in Oregon, have you ever visited? ",
        "agent": "agent_1",
        "sentiment": "Curious to dive deeper",
        "knowledge_source": [
          "Personal Knowledge"
        ],
        "turn_rating": "Excellent"
      },
      {
        "message": "Never been to Oregon, but not a state I think I would want to live in with all of the rain they get. ",
        "agent": "agent_2",
        "sentiment": "Neutral",
        "knowledge_source": [
          "Personal Knowledge"
        ],
        "turn_rating": "Excellent"
      },
      {
        "message": "Yeah, I'm not a huge fan of rainy states to be honest. ",
        "agent": "agent_1",
        "sentiment": "Curious to dive deeper",
        "knowledge_source": [
          "Personal Knowledge"
        ],
        "turn_rating": "Excellent"
      },
      {
        "message": "Me either. Did you know the government of Oklahoma has an Oklahoma shaped pool?",
        "agent": "agent_2",
        "sentiment": "Curious to dive deeper",
        "knowledge_source": [
          "FS3"
        ],
        "turn_rating": "Excellent"
      },
      {
        "message": "No, weird. Is a hew a professional swimmer? ",
        "agent": "agent_1",
        "sentiment": "Curious to dive deeper",
        "knowledge_source": [
          "FS3"
        ],
        "turn_rating": "Excellent"
      }
    ],
    "conversation_rating": {
      "agent_1": "Excellent",
      "agent_2": "Excellent"
    }
  },
  "t_e99d2dcb-cff5-44b6-ac9e-a4eb62604c7f": {
    "article_url": "https://www.washingtonpost.com/news/business/wp/2018/03/12/can-steven-spielberg-make-a-return-to-e-t-glory/",
    "config": "C",
    "content": [
      {
        "message": "Do you watch many movies in the theaters?",
        "agent": "agent_1",
        "sentiment": "Curious to dive deeper",
        "knowledge_source": [
          "FS2"
        ],
        "turn_rating": "Excellent"
      },
      {
        "message": "Yes I love watching movies! Summer was considered a bad time to release a movie in the theater because of low sales until steven spielberg's jaws.",
        "agent": "agent_2",
        "sentiment": "Surprised",
        "knowledge_source": [
          "FS1"
        ],
        "turn_rating": "Good"
      },
      {
        "message": "Steven spielberg still makes millions from star wars off a bet with george lucas they made in 1977!",
        "agent": "agent_1",
        "sentiment": "Surprised",
        "knowledge_source": [
          "FS1"
        ],
        "turn_rating": "Excellent"
      },
      {
        "message": "haha thats awesome,  I wonder what the bet was.Steven spielberg played the clarinet in the jaws soundtrack. ",
        "agent": "agent_2",
        "sentiment": "Surprised",
        "knowledge_source": [
          "FS1"
        ],
        "turn_rating": "Good"
      },
      {
        "message": "I was wondering the same! After filming the goonies steven spielberg flew the entire cast to hawaii and surprised director richard donner with a cookout.",
        "agent": "agent_1",
        "sentiment": "Surprised",
        "knowledge_source": [
          "FS1"
        ],
        "turn_rating": "Excellent"
      },
      {
        "message": "Amazing!  Thats so nice. When steven spielberg rode jurassic park the ride on opening day he requested that he was let off before the 84 foot drop",
        "agent": "agent_2",
        "sentiment": "Surprised",
        "knowledge_source": [
          "FS1"
        ],
        "turn_rating": "Good"
      },
      {
        "message": "Too funny! Speaking of entertainers that make a lot of money, With over $8.5 billion worldwide film earnings, tom hanks is the highest all-time box office star.",
        "agent": "agent_1",
        "sentiment": "Surprised",
        "knowledge_source": [
          "FS2"
        ],
        "turn_rating": "Excellent"
      },
      {
        "message": "He is very talented. Disney considered shutting down their animation studio after sleeping beauty was a box office failure.",
        "agent": "agent_2",
        "sentiment": "Surprised",
        "knowledge_source": [
          "FS2"
        ],
        "turn_rating": "Good"
      },
      {
        "message": "Good thing they didn't! Disney's \"treasure planet\" was one of the most expensive box office flops of all time.",
        "agent": "agent_1",
        "sentiment": "Surprised",
        "knowledge_source": [
          "FS2"
        ],
        "turn_rating": "Excellent"
      },
      {
        "message": "yeah,  I read that recently,  I never saw it.  The movie trojan wars with a budget of $15,000,000 has earned only $309 in box office",
        "agent": "agent_2",
        "sentiment": "Surprised",
        "knowledge_source": [
          "FS2"
        ],
        "turn_rating": "Good"
      },
      {
        "message": "Yikes! The silence of the lambs came out on valentine's day in 1991 and had a box office of over $270 million.",
        "agent": "agent_1",
        "sentiment": "Disgusted",
        "knowledge_source": [
          "FS2"
        ],
        "turn_rating": "Excellent"
      },
      {
        "message": "That movie was great and creepy at the same time.  ",
        "agent": "agent_2",
        "sentiment": "Surprised",
        "knowledge_source": [
          "FS2"
        ],
        "turn_rating": "Good"
      },
      {
        "message": "Super creepy. Spielberg became a household name as the director of Jaws.",
        "agent": "agent_1",
        "sentiment": "Surprised",
        "knowledge_source": [
          "FS1"
        ],
        "turn_rating": "Excellent"
      },
      {
        "message": "Did you know that More than 80 percent of the earth's natural forests have already been destroyed",
        "agent": "agent_2",
        "sentiment": "Neutral",
        "knowledge_source": [
          "FS3"
        ],
        "turn_rating": "Good"
      },
      {
        "message": "That's sad. About 71% of Earth's surface is covered with water.",
        "agent": "agent_1",
        "sentiment": "Neutral",
        "knowledge_source": [
          "FS3"
        ],
        "turn_rating": "Excellent"
      },
      {
        "message": "Also, When earth was first formed a day was only 5.5 hours long.  Such short days!  i wouldnt mind going to work for only 2 hours lol ",
        "agent": "agent_2",
        "sentiment": "Surprised",
        "knowledge_source": [
          "FS3"
        ],
        "turn_rating": "Good"
      },
      {
        "message": "That would be great! If earth's entire history was viewed as a 24 hour period, humans would only represent 1 minute and 17 seconds.",
        "agent": "agent_1",
        "sentiment": "Surprised",
        "knowledge_source": [
          "FS3"
        ],
        "turn_rating": "Excellent"
      },
      {
        "message": "Mind blown!  I love these facts! In september of 2010, the united nations appointed official ambassador to extraterrestrials in they case they would ever make contact with earth",
        "agent": "agent_2",
        "sentiment": "Surprised",
        "knowledge_source": [
          "FS3"
        ],
        "turn_rating": "Good"
      },
      {
        "message": "What?! Thats funny. Earth formed over 4.5 billion years ago.",
        "agent": "agent_1",
        "sentiment": "Surprised",
        "knowledge_source": [
          "FS3"
        ],
        "turn_rating": "Excellent"
      },
      {
        "message": "The earth is old!  Earth will be virtually helium-free by the end of the 21st century",
        "agent": "agent_2",
        "sentiment": "Neutral",
        "knowledge_source": [
          "FS3"
        ],
        "turn_rating": "Good"
      },
      {
        "message": "Wow. The majority of Earth's polar regions are covered in ice, including the Antarctic ice sheet and the sea ice of the Arctic ice pack. ",
        "agent": "agent_1",
        "sentiment": "Surprised",
        "knowledge_source": [
          "FS3"
        ],
        "turn_rating": "Excellent"
      },
      {
        "message": "was good talking to you!",
        "agent": "agent_2",
        "sentiment": "Surprised",
        "knowledge_source": [
          "FS3"
        ],
        "turn_rating": "Good"
      }
    ],
    "conversation_rating": {
      "agent_1": "Excellent",
      "agent_2": "Good"
    }
  },
  "t_acb86961-1f69-433a-8bc9-ce0028b390a5": {
    "article_url": "https://www.washingtonpost.com/news/business/wp/2018/03/12/can-steven-spielberg-make-a-return-to-e-t-glory/",
    "config": "D",
    "content": [
      {
        "message": "Did you ever watch ET?",
        "agent": "agent_1",
        "sentiment": "Curious to dive deeper",
        "knowledge_source": [
          "AS1"
        ],
        "turn_rating": "Good"
      },
      {
        "message": "Yes, I did.  It was the movie when I was a kid!",
        "agent": "agent_2",
        "sentiment": "Happy",
        "knowledge_source": [
          "AS1",
          "Personal Knowledge"
        ],
        "turn_rating": "Excellent"
      },
      {
        "message": "Seems like Steven Spielberg is trying to return to his glory with Ready Player One. Have you seen that?",
        "agent": "agent_1",
        "sentiment": "Curious to dive deeper",
        "knowledge_source": [
          "AS1"
        ],
        "turn_rating": "Good"
      },
      {
        "message": "No, I haven't see it.  Have you?",
        "agent": "agent_2",
        "sentiment": "Curious to dive deeper",
        "knowledge_source": [
          "AS1",
          "Personal Knowledge"
        ],
        "turn_rating": "Excellent"
      },
      {
        "message": "I have't either. At the premiere screening the sound cut out. But instead of booing, the audience member cheers and makes their own sound effects.",
        "agent": "agent_1",
        "sentiment": "Curious to dive deeper",
        "knowledge_source": [
          "AS1"
        ],
        "turn_rating": "Good"
      },
      {
        "message": "Well that was sure nice of them to do that, I'm sure Spielberg appreciated it!",
        "agent": "agent_2",
        "sentiment": "Surprised",
        "knowledge_source": [
          "AS1",
          "Personal Knowledge"
        ],
        "turn_rating": "Excellent"
      },
      {
        "message": "Right, usually that would be embarrassment. That was cool of the audience. Ready Player One is another childlike adventure where virtual reality dominates.",
        "agent": "agent_1",
        "sentiment": "Happy",
        "knowledge_source": [
          "AS1",
          "AS2"
        ],
        "turn_rating": "Good"
      },
      {
        "message": "It sounds cool, my grandkids would probably like it.  I remember when I first saw Jaws, it scared me to death!",
        "agent": "agent_2",
        "sentiment": "Fearful",
        "knowledge_source": [
          "FS1",
          "Personal Knowledge"
        ],
        "turn_rating": "Excellent"
      },
      {
        "message": "Yeah, I know what you mean. Ready Player one takes place on an Earth where people go to VR to escape their real life problems. I can totally imagine this happening in the future.",
        "agent": "agent_1",
        "sentiment": "Curious to dive deeper",
        "knowledge_source": [
          "AS2"
        ],
        "turn_rating": "Good"
      },
      {
        "message": "OMG, goodness, alot of people would def get hooked on that! Do you watch alot of movies?",
        "agent": "agent_2",
        "sentiment": "Curious to dive deeper",
        "knowledge_source": [
          "FS2",
          "Personal Knowledge"
        ],
        "turn_rating": "Excellent"
      },
      {
        "message": "I don't really though I like Disney movies. How about you?",
        "agent": "agent_1",
        "sentiment": "Surprised",
        "knowledge_source": [
          "FS2"
        ],
        "turn_rating": "Good"
      },
      {
        "message": "Me too, I love Disney movies.  I read that Disney considered shutting down their animation studio after Sleeping Beauty flopped.",
        "agent": "agent_2",
        "sentiment": "Surprised",
        "knowledge_source": [
          "FS2",
          "Personal Knowledge"
        ],
        "turn_rating": "Excellent"
      },
      {
        "message": "I didn't even know that Sleeping Beauty was a flop! Treasure Planet was also a Disney movie and was the most expensive box office flops of all times.",
        "agent": "agent_1",
        "sentiment": "Surprised",
        "knowledge_source": [
          "FS2"
        ],
        "turn_rating": "Good"
      },
      {
        "message": "I did know that Treasure Planet was a big time flop.  I can't remember anybody that saw it saying they liked it. I read that Tom Hanks is the highest all time box office star.",
        "agent": "agent_2",
        "sentiment": "Happy",
        "knowledge_source": [
          "FS2",
          "Personal Knowledge"
        ],
        "turn_rating": "Excellent"
      },
      {
        "message": "Would  you see the Silence of the Lambs on Valentine's day? That's the day it came out in 1991. It made over $270 million in box office.",
        "agent": "agent_1",
        "sentiment": "Surprised",
        "knowledge_source": [
          "FS2"
        ],
        "turn_rating": "Good"
      },
      {
        "message": "I remember seeing it, but it wasn't on Valentine's day!",
        "agent": "agent_2",
        "sentiment": "Surprised",
        "knowledge_source": [
          "FS2"
        ],
        "turn_rating": "Excellent"
      },
      {
        "message": "Trojan Wars on the other hand ws a failure. It had a 15 million budget and earned only $309 in box office.",
        "agent": "agent_1",
        "sentiment": "Surprised",
        "knowledge_source": [
          "FS2"
        ],
        "turn_rating": "Good"
      },
      {
        "message": "That's pitiful!",
        "agent": "agent_2",
        "sentiment": "Surprised",
        "knowledge_source": [
          "FS2"
        ],
        "turn_rating": "Excellent"
      },
      {
        "message": "Yes that is quite sad. Another sad thing is even though humans are destroying the earth, if earth's history was viewed as a 24 hour period, humans would only represent one minute and 17 seconds.",
        "agent": "agent_1",
        "sentiment": "Surprised",
        "knowledge_source": [
          "FS3"
        ],
        "turn_rating": "Good"
      },
      {
        "message": "Awesome, I read somewhere that when the Earth was formed a day was only 5 1/2 hours.  ",
        "agent": "agent_2",
        "sentiment": "Surprised",
        "knowledge_source": [
          "FS3"
        ],
        "turn_rating": "Excellent"
      },
      {
        "message": "Wow, I can't even get enough done in 24 hours!",
        "agent": "agent_1",
        "sentiment": "Surprised",
        "knowledge_source": [
          "FS3"
        ],
        "turn_rating": "Good"
      }
    ],
    "conversation_rating": {
      "agent_1": "Good",
      "agent_2": "Excellent"
    }
  },
  "t_1819c24e-9d0a-426f-9eb6-68598fda4b08": {
    "article_url": "https://www.washingtonpost.com/news/business/wp/2018/03/12/can-steven-spielberg-make-a-return-to-e-t-glory/",
    "config": "D",
    "content": [
      {
        "message": "Hi Turker, are you familiar with Steven Spielberg? ",
        "agent": "agent_1",
        "sentiment": "Curious to dive deeper",
        "knowledge_source": [
          "AS1"
        ],
        "turn_rating": "Excellent"
      },
      {
        "message": "Hey. Steven Spielberg is one of the most popular directors. Seen so many of his films. ",
        "agent": "agent_2",
        "sentiment": "Neutral",
        "knowledge_source": [
          "Personal Knowledge"
        ],
        "turn_rating": "Excellent"
      },
      {
        "message": "Yes you are right, have you seen E.T? if yes, did you like the movie, I know it's an old movie.",
        "agent": "agent_1",
        "sentiment": "Curious to dive deeper",
        "knowledge_source": [
          "AS1"
        ],
        "turn_rating": "Excellent"
      },
      {
        "message": "Yes it is an old movie. I like older movies. I remember when the game for the atari came out, they literally had to mass dump the product  in a field somewhere.",
        "agent": "agent_2",
        "sentiment": "Neutral",
        "knowledge_source": [
          "Personal Knowledge"
        ],
        "turn_rating": "Excellent"
      },
      {
        "message": "Yes I heard about that, but I wonder if the atari could have been recycle, just to think about all those Items were destroyed.",
        "agent": "agent_1",
        "sentiment": "Curious to dive deeper",
        "knowledge_source": [
          "FS1"
        ],
        "turn_rating": "Excellent"
      },
      {
        "message": "Yeah. its funny that he made all these movies here for all humans to see. Here on planet earth. A 4.5 million year old rock. I wonder if aliens seen our movies? ",
        "agent": "agent_2",
        "sentiment": "Curious to dive deeper",
        "knowledge_source": [
          "FS3",
          "Personal Knowledge"
        ],
        "turn_rating": "Excellent"
      },
      {
        "message": "yes you are right, I really like all the Jurassic Parks, I have watched those movies several times.",
        "agent": "agent_1",
        "sentiment": "Curious to dive deeper",
        "knowledge_source": [
          "FS1"
        ],
        "turn_rating": "Excellent"
      },
      {
        "message": "Dude!!! Tell me about it. Its crazy that Tom hanks made so much money. Making 8,5 billion worldwide and wasnt in any of the sagas. not in star wars and not in jurassic park.",
        "agent": "agent_2",
        "sentiment": "Curious to dive deeper",
        "knowledge_source": [
          "FS3",
          "Personal Knowledge"
        ],
        "turn_rating": "Excellent"
      },
      {
        "message": "Yes Tom Hanks made a lot of money also, did you know Steven Spielberg played the clarinet in jaws?",
        "agent": "agent_1",
        "sentiment": "Curious to dive deeper",
        "knowledge_source": [
          "FS1"
        ],
        "turn_rating": "Good"
      },
      {
        "message": "That is so cool how invlolved he is. I read that a movie named trojan wars costed $15,000,000 to make and only made $309. I need to find out what movie that is lol",
        "agent": "agent_2",
        "sentiment": "Curious to dive deeper",
        "knowledge_source": [
          "FS3",
          "Personal Knowledge"
        ],
        "turn_rating": "Excellent"
      },
      {
        "message": "Wow what a loss, did you know Steven Spielberg still make millions from star wars because a bet from George Lucas in 1977?",
        "agent": "agent_1",
        "sentiment": "Surprised",
        "knowledge_source": [
          "FS1"
        ],
        "turn_rating": "Good"
      },
      {
        "message": "Yes I read that. I did not know that he Directed The Color Purple. Saving private ryan was one of my favorites though.",
        "agent": "agent_2",
        "sentiment": "Neutral",
        "knowledge_source": [
          "FS1"
        ],
        "turn_rating": "Excellent"
      },
      {
        "message": "Either me I just recently saw color purple and it still a good movie like  I have seen it for the first time.",
        "agent": "agent_1",
        "sentiment": "Curious to dive deeper",
        "knowledge_source": [
          "FS1"
        ],
        "turn_rating": "Passable"
      },
      {
        "message": "You see how big Oprah is now right? She was wonderful in that movie.",
        "agent": "agent_2",
        "sentiment": "Happy",
        "knowledge_source": [
          "Personal Knowledge"
        ],
        "turn_rating": "Excellent"
      },
      {
        "message": "Yes she was, do you usually purchase your tickets from the box office or purchase online?",
        "agent": "agent_1",
        "sentiment": "Curious to dive deeper",
        "knowledge_source": [
          "FS2"
        ],
        "turn_rating": "Good"
      },
      {
        "message": "I always buy it online. I try to avoid missing out on big titles like star wars. Pick it up at the theatre.",
        "agent": "agent_2",
        "sentiment": "Curious to dive deeper",
        "knowledge_source": [
          "Personal Knowledge"
        ],
        "turn_rating": "Excellent"
      },
      {
        "message": "Did you know that more than 80 percent of the earth natural forests already been destroyed?",
        "agent": "agent_1",
        "sentiment": "Curious to dive deeper",
        "knowledge_source": [
          "FS3"
        ],
        "turn_rating": "Excellent"
      },
      {
        "message": "Yeah I read that. And we continue to use our resources like we dont have a clue whats going on. If global warming hits us, think of the already 71 % water covering earth. It will be catastrophic ",
        "agent": "agent_2",
        "sentiment": "Curious to dive deeper",
        "knowledge_source": [
          "FS1",
          "Personal Knowledge"
        ],
        "turn_rating": "Excellent"
      },
      {
        "message": "Yes you are right, we can't see it because most of the water is underneath us. ",
        "agent": "agent_1",
        "sentiment": "Curious to dive deeper",
        "knowledge_source": [
          "FS3"
        ],
        "turn_rating": "Excellent"
      },
      {
        "message": "Oooo imagine the animals in the unexplored water world we have not seen yet. 4.5 million years old and the world has animals in its oceans for quite some time now. Like the lizards. ",
        "agent": "agent_2",
        "sentiment": "Curious to dive deeper",
        "knowledge_source": [
          "FS3",
          "Personal Knowledge"
        ],
        "turn_rating": "Excellent"
      },
      {
        "message": "when the earth was first formed a day was only 5.5 hours long. It was nice chatting with you, have a good night.",
        "agent": "agent_1",
        "sentiment": "Curious to dive deeper",
        "knowledge_source": [
          "FS3"
        ],
        "turn_rating": "Excellent"
      }
    ],
    "conversation_rating": {
      "agent_1": "Excellent",
      "agent_2": "Excellent"
    }
  },
  "t_a451802c-7962-4289-be32-684d240454a3": {
    "article_url": "https://www.washingtonpost.com/news/business/wp/2018/03/12/can-steven-spielberg-make-a-return-to-e-t-glory/",
    "config": "D",
    "content": [
      {
        "message": "Did you know that summer was considered a bad time to release a movie?",
        "agent": "agent_1",
        "sentiment": "Curious to dive deeper",
        "knowledge_source": [
          "FS1"
        ],
        "turn_rating": "Excellent"
      },
      {
        "message": "In the past it may have been. ",
        "agent": "agent_2",
        "sentiment": "Curious to dive deeper",
        "knowledge_source": [
          "FS1"
        ],
        "turn_rating": "Good"
      },
      {
        "message": "Yes, it was until Jaws was released. That was a scary movie back in the day.",
        "agent": "agent_1",
        "sentiment": "Curious to dive deeper",
        "knowledge_source": [
          "FS1"
        ],
        "turn_rating": "Excellent"
      },
      {
        "message": "Yeah, that was a good movie. Did you like it? ",
        "agent": "agent_2",
        "sentiment": "Curious to dive deeper",
        "knowledge_source": [
          "FS1"
        ],
        "turn_rating": "Good"
      },
      {
        "message": "I use to. I think I have seen it too many times now. Spielberg played the clarinet for the soundtrack.",
        "agent": "agent_1",
        "sentiment": "Curious to dive deeper",
        "knowledge_source": [
          "FS1"
        ],
        "turn_rating": "Excellent"
      },
      {
        "message": "Yeah, that is pretty interesting. Did you see the Goonies? ",
        "agent": "agent_2",
        "sentiment": "Curious to dive deeper",
        "knowledge_source": [
          "FS1"
        ],
        "turn_rating": "Good"
      },
      {
        "message": "I have. That is a cute movie. I love how they get the jewels at the end to pay the mortgage.",
        "agent": "agent_1",
        "sentiment": "Curious to dive deeper",
        "knowledge_source": [
          "FS1"
        ],
        "turn_rating": "Excellent"
      },
      {
        "message": "It is pretty good. I'm fairly certain Stranger Things is a rip off of it. ",
        "agent": "agent_2",
        "sentiment": "Curious to dive deeper",
        "knowledge_source": [
          "FS1"
        ],
        "turn_rating": "Good"
      },
      {
        "message": "I've never seen that movie. There are so many rip-offs these days.",
        "agent": "agent_1",
        "sentiment": "Curious to dive deeper",
        "knowledge_source": [
          "Personal Knowledge"
        ],
        "turn_rating": "Excellent"
      },
      {
        "message": "It is a show on Netflix actually. The first season isn't that bad. ",
        "agent": "agent_2",
        "sentiment": "Curious to dive deeper",
        "knowledge_source": [
          "Personal Knowledge"
        ],
        "turn_rating": "Good"
      },
      {
        "message": "I don't have Netflix. These days, I'm sure that sounds weird.",
        "agent": "agent_1",
        "sentiment": "Neutral",
        "knowledge_source": [
          "Personal Knowledge"
        ],
        "turn_rating": "Excellent"
      },
      {
        "message": "I don't either. I saw it at a friends house. ",
        "agent": "agent_2",
        "sentiment": "Curious to dive deeper",
        "knowledge_source": [
          "Personal Knowledge"
        ],
        "turn_rating": "Good"
      },
      {
        "message": "I heard that Netflix is losing a lot of money because of password sharing. Did you know Tom Hanks is the highest all-time box office star? I would believe it.",
        "agent": "agent_1",
        "sentiment": "Surprised",
        "knowledge_source": [
          "FS2"
        ],
        "turn_rating": "Excellent"
      },
      {
        "message": "Yeah, that could be, they are creating a lot of their own content. ",
        "agent": "agent_2",
        "sentiment": "Curious to dive deeper",
        "knowledge_source": [
          "Personal Knowledge"
        ],
        "turn_rating": "Good"
      },
      {
        "message": "All the streaming channels seem to be doing that now.",
        "agent": "agent_1",
        "sentiment": "Neutral",
        "knowledge_source": [
          "Personal Knowledge"
        ],
        "turn_rating": "Excellent"
      },
      {
        "message": "Yeah, that is pretty cool. Do you use Roku? ",
        "agent": "agent_2",
        "sentiment": "Curious to dive deeper",
        "knowledge_source": [
          "Personal Knowledge"
        ],
        "turn_rating": "Good"
      },
      {
        "message": "Yes, I love my ROKU.",
        "agent": "agent_1",
        "sentiment": "Happy",
        "knowledge_source": [
          "Personal Knowledge"
        ],
        "turn_rating": "Excellent"
      },
      {
        "message": "Do you recommend getting one of them? ",
        "agent": "agent_2",
        "sentiment": "Curious to dive deeper",
        "knowledge_source": [
          "Personal Knowledge"
        ],
        "turn_rating": "Good"
      },
      {
        "message": "I would definitely. You can also get Netflick, Hulu. I have Amazon Prime which has lots of channels.",
        "agent": "agent_1",
        "sentiment": "Happy",
        "knowledge_source": [
          "Personal Knowledge"
        ],
        "turn_rating": "Excellent"
      },
      {
        "message": "Oh cool. Then maybe I will check that out. Are you a Tom Hanks fan? ",
        "agent": "agent_2",
        "sentiment": "Curious to dive deeper",
        "knowledge_source": [
          "FS2"
        ],
        "turn_rating": "Good"
      },
      {
        "message": "I truly am. I draw charcoal portraits and I have drawn a picture of him. He is an amazing actor. I also like Robin Williams. I noticed he did a lot of movies about dying.",
        "agent": "agent_1",
        "sentiment": "Neutral",
        "knowledge_source": [
          "Personal Knowledge"
        ],
        "turn_rating": "Excellent"
      },
      {
        "message": "I think he is a great actor. Well, nice chatting with you!",
        "agent": "agent_2",
        "sentiment": "Curious to dive deeper",
        "knowledge_source": [
          "FS1",
          "Personal Knowledge"
        ],
        "turn_rating": "Good"
      },
      {
        "message": "Nice chatting with you too.",
        "agent": "agent_1",
        "sentiment": "Neutral",
        "knowledge_source": [
          "Personal Knowledge"
        ],
        "turn_rating": "Excellent"
      }
    ],
    "conversation_rating": {
      "agent_1": "Excellent",
      "agent_2": "Good"
    }
  },
  "t_c37f1563-8176-44a6-9783-6064a709aeb1": {
    "article_url": "https://www.washingtonpost.com/opinions/out-of-step-shouldnt-mean-the-show-cant-go-on/2018/01/19/e3b25d24-faea-11e7-9b5d-bbf0da31214d_story.html",
    "config": "D",
    "content": [
      {
        "message": "Do you know much about the Bible?",
        "agent": "agent_1",
        "sentiment": "Curious to dive deeper",
        "knowledge_source": [
          "FS1"
        ],
        "turn_rating": "Passable"
      },
      {
        "message": "some yes",
        "agent": "agent_2",
        "sentiment": "Curious to dive deeper",
        "knowledge_source": [
          "Personal Knowledge"
        ],
        "turn_rating": "Good"
      },
      {
        "message": "Did you know that has sold over an estimated 5 billion copies?  Wow.",
        "agent": "agent_1",
        "sentiment": "Happy",
        "knowledge_source": [
          "FS1"
        ],
        "turn_rating": "Good"
      },
      {
        "message": "I knew it was perhaps the most sold and published book of all time",
        "agent": "agent_2",
        "sentiment": "Curious to dive deeper",
        "knowledge_source": [
          "FS1"
        ],
        "turn_rating": "Good"
      },
      {
        "message": "Yes. Prior to 1963 it was not uncommon for students in the US to be required to read from the bible as part of their elementary eduction!",
        "agent": "agent_1",
        "sentiment": "Happy",
        "knowledge_source": [
          "FS1"
        ],
        "turn_rating": "Good"
      },
      {
        "message": "Yes I lived in the Southern US for a while and they still use that at times",
        "agent": "agent_2",
        "sentiment": "Curious to dive deeper",
        "knowledge_source": [
          "Personal Knowledge"
        ],
        "turn_rating": "Good"
      },
      {
        "message": "Nice.  Thomas Jefferson created his own version of the Bible.  He used a razor to cut out the supernatural parts, such as the miracles and the resurrection.",
        "agent": "agent_1",
        "sentiment": "Happy",
        "knowledge_source": [
          "FS1"
        ],
        "turn_rating": "Good"
      },
      {
        "message": "I was fascinated to hear about that.  That would mean he did not accept the divinity of Jesus Christ, but that He was only a human man.",
        "agent": "agent_2",
        "sentiment": "Surprised",
        "knowledge_source": [
          "FS1"
        ],
        "turn_rating": "Good"
      },
      {
        "message": "Yes!  Teddy Roosevelt and John Quincy Adams are the only 2 US presidents that did not use a bible when they were sworn in.",
        "agent": "agent_1",
        "sentiment": "Happy",
        "knowledge_source": [
          "FS1"
        ],
        "turn_rating": "Good"
      },
      {
        "message": "Yes that would indicate to me that they were agnostics or aherents to another form of religion",
        "agent": "agent_2",
        "sentiment": "Curious to dive deeper",
        "knowledge_source": [
          "FS1"
        ],
        "turn_rating": "Good"
      },
      {
        "message": "Yes.  The biblical tower of Babel was likely based on a real building, the Etemenanki in modern day Iraq.",
        "agent": "agent_1",
        "sentiment": "Happy",
        "knowledge_source": [
          "FS1"
        ],
        "turn_rating": "Good"
      },
      {
        "message": "I did not now that, but it is certainly possible.  William Shakespeare wrote an incredible amount of material even though he died at 49 years old.",
        "agent": "agent_2",
        "sentiment": "Neutral",
        "knowledge_source": [
          "FS2"
        ],
        "turn_rating": "Good"
      },
      {
        "message": "Yes he did!  he is regarded ad the greatest writer in the English language!",
        "agent": "agent_1",
        "sentiment": "Happy",
        "knowledge_source": [
          "FS2"
        ],
        "turn_rating": "Good"
      },
      {
        "message": "I think I read the cliff notes to one of his plays, but I could never stay interested in his works!",
        "agent": "agent_2",
        "sentiment": "Curious to dive deeper",
        "knowledge_source": [
          "Personal Knowledge"
        ],
        "turn_rating": "Good"
      },
      {
        "message": "I read the cliff notes of some of his things in college.  He coined a lot of popular phrases that we still use today like \"good riddance\" and \"wild goose chase\".",
        "agent": "agent_1",
        "sentiment": "Happy",
[truncated: 60,371,980 more chars]
