# Supplementary material for: Emotion inference in conversations based on commonsense enhancement and graph structures
Source: PLoS One. 2024 Dec 11;19(12):e0315039. doi: 10.1371/journal.pone.0315039 (PMC11633976; doi:10.1371/journal.pone.0315039)
Supplement: S2 File — Description: Public dataset that was used in this study, including all measured variables. This dataset can be directly downloaded from the internet. Format: json file. Availability: The complete dataset can be downloaded from the following link: https://github.com/alexa/Topical-Chat. (ZIP) [file pone.0315039.s002.zip › TopicalChat-conversations/valid_freq.json]

{
  "t_a2b769a0-c082-4c26-8d8d-e2c5b8a79d93": {
    "article_url": "https://www.washingtonpost.com/news/football-insider/wp/2018/08/26/adrian-peterson-feels-strong-after-redskins-debut-i-could-have-had-another-15-carries/",
    "config": "B",
    "content": [
      {
        "message": "Are you a football fan?",
        "agent": "agent_1",
        "sentiment": "Curious to dive deeper",
        "knowledge_source": [
          "AS1",
          "FS1",
          "FS3",
          "Personal Knowledge"
        ],
        "turn_rating": "Passable"
      },
      {
        "message": "yes, I'm. a football fan.",
        "agent": "agent_2",
        "sentiment": "Curious to dive deeper",
        "knowledge_source": [
          "FS3"
        ],
        "turn_rating": "Excellent"
      },
      {
        "message": "Did you now that the university of Iowa's visiting football teams locker room is painted pink?",
        "agent": "agent_1",
        "sentiment": "Curious to dive deeper",
        "knowledge_source": [
          "FS3",
          "Personal Knowledge"
        ],
        "turn_rating": "Good"
      },
      {
        "message": "Yes, I do.  I think they want to intimidate the visiting teams. ",
        "agent": "agent_2",
        "sentiment": "Neutral",
        "knowledge_source": [
          "FS3",
          "Personal Knowledge"
        ],
        "turn_rating": "Excellent"
      },
      {
        "message": "Something like that would just make me mad and geek my team up! You?",
        "agent": "agent_1",
        "sentiment": "Curious to dive deeper",
        "knowledge_source": [
          "FS3",
          "Personal Knowledge"
        ],
        "turn_rating": "Good"
      },
      {
        "message": "Yes, LOL. Do you know about ESPN winning an emmy?",
        "agent": "agent_2",
        "sentiment": "Happy",
        "knowledge_source": [
          "FS3"
        ],
        "turn_rating": "Excellent"
      },
      {
        "message": "Yes and that superimposed line made life a little easier, lol! Hard to believe that there are only 11 minutes of live game play.",
        "agent": "agent_1",
        "sentiment": "Curious to dive deeper",
        "knowledge_source": [
          "FS2",
          "Personal Knowledge"
        ],
        "turn_rating": "Good"
      },
      {
        "message": "Yes, what did they do the rest of the time?",
        "agent": "agent_2",
        "sentiment": "Curious to dive deeper",
        "knowledge_source": [
          "FS3"
        ],
        "turn_rating": "Excellent"
      },
      {
        "message": "I know right! Did you know that in the 60's top bowler made more than top nfl players?",
        "agent": "agent_1",
        "sentiment": "Curious to dive deeper",
        "knowledge_source": [
          "FS2",
          "Personal Knowledge"
        ],
        "turn_rating": "Good"
      },
      {
        "message": "I do.  They now make pennies compared to professional football players.",
        "agent": "agent_2",
        "sentiment": "Neutral",
        "knowledge_source": [
          "FS3",
          "Personal Knowledge"
        ],
        "turn_rating": "Excellent"
      },
      {
        "message": "I would hope so, just goes to show how little the nfl paid back then. Do you know what the highest scoring football game was?",
        "agent": "agent_1",
        "sentiment": "Curious to dive deeper",
        "knowledge_source": [
          "FS3",
          "Personal Knowledge"
        ],
        "turn_rating": "Good"
      },
      {
        "message": "NFL or college football?",
        "agent": "agent_2",
        "sentiment": "Curious to dive deeper",
        "knowledge_source": [
          "FS3"
        ],
        "turn_rating": "Excellent"
      },
      {
        "message": "Think college back in the day when they wore those ridiculous helmets. ",
        "agent": "agent_1",
        "sentiment": "Curious to dive deeper",
        "knowledge_source": [
          "FS3",
          "Personal Knowledge"
        ],
        "turn_rating": "Good"
      },
      {
        "message": "Cumberland was defeated by Georgia Tech. The scores were 222-0.  It was in 1916.",
        "agent": "agent_2",
        "sentiment": "Neutral",
        "knowledge_source": [
          "FS3"
        ],
        "turn_rating": "Excellent"
      },
      {
        "message": "Yup and i know my hint helped, lol. Did you know in Austria they call football rugby?",
        "agent": "agent_1",
        "sentiment": "Curious to dive deeper",
        "knowledge_source": [
          "FS3",
          "Personal Knowledge"
        ],
        "turn_rating": "Good"
      },
      {
        "message": "Yes.  I wonder why though.  Do you know why?",
        "agent": "agent_2",
        "sentiment": "Curious to dive deeper",
        "knowledge_source": [
          "FS3"
        ],
        "turn_rating": "Excellent"
      },
      {
        "message": "Apparently the different variations are called football codes. It's called other things in other countries.",
        "agent": "agent_1",
        "sentiment": "Curious to dive deeper",
        "knowledge_source": [
          "FS3",
          "Personal Knowledge"
        ],
        "turn_rating": "Good"
      },
      {
        "message": "Green-Ellis, an RB, has never fumbled the ball in his NFL career.",
        "agent": "agent_2",
        "sentiment": "Neutral",
        "knowledge_source": [
          "FS3"
        ],
        "turn_rating": "Excellent"
      },
      {
        "message": "Now that's an achievement. Do you know if he's in the hall of fame?  ",
        "agent": "agent_1",
        "sentiment": "Surprised",
        "knowledge_source": [
          "FS3",
          "Personal Knowledge"
        ],
        "turn_rating": "Good"
      },
      {
        "message": "No, I do not think so other wise I would have heard.",
        "agent": "agent_2",
        "sentiment": "Neutral",
        "knowledge_source": [
          "FS3",
          "Personal Knowledge"
        ],
        "turn_rating": "Excellent"
      },
      {
        "message": "Do you watch tv at all? It's just a mass medium for advertising, entertainment and news.",
        "agent": "agent_1",
        "sentiment": "Curious to dive deeper",
        "knowledge_source": [
          "FS2",
          "Personal Knowledge"
        ],
        "turn_rating": "Good"
      },
      {
        "message": "Yes, I do watch television once a day.  I like to watch national news.  I've got to run now.  Great chats!",
        "agent": "agent_2",
        "sentiment": "Happy",
        "knowledge_source": [
          "FS2"
        ],
        "turn_rating": "Excellent"
      }
    ],
    "conversation_rating": {
      "agent_1": "Good",
      "agent_2": "Excellent"
    }
  },
  "t_5cf29dac-f886-4bc8-928d-a22dbdebe909": {
    "article_url": "https://www.washingtonpost.com/news/football-insider/wp/2018/08/26/adrian-peterson-feels-strong-after-redskins-debut-i-could-have-had-another-15-carries/",
    "config": "A",
    "content": [
      {
        "message": "I love to watch TV, what about you?",
        "agent": "agent_1",
        "sentiment": "Neutral",
        "knowledge_source": [
          "Personal Knowledge"
        ],
        "turn_rating": "Good"
      },
      {
        "message": "Yes, sometimes.  I watch the NFL a lot.  While I'm not a fan of the Redskins.  I do like Adrian Peterson.  He's a machine that can run and run, without fumbles. ",
        "agent": "agent_2",
        "sentiment": "Surprised",
        "knowledge_source": [
          "AS1",
          "AS2"
        ],
        "turn_rating": "Passable"
      },
      {
        "message": "Do you prefer watching NFL or attending the event?",
        "agent": "agent_1",
        "sentiment": "Neutral",
        "knowledge_source": [
          "Personal Knowledge"
        ],
        "turn_rating": "Good"
      },
      {
        "message": "I would prefer live it the weather's good. The bad thing is that the possibility of injury is a big concern, especially for QBs. ",
        "agent": "agent_2",
        "sentiment": "Fearful",
        "knowledge_source": [
          "AS4"
        ],
        "turn_rating": "Passable"
      },
      {
        "message": "Ah see. Most of the stadiums can be changed to indoors.. right? I feel like people watch the game for the QB.. ",
        "agent": "agent_1",
        "sentiment": "Neutral",
        "knowledge_source": [
          "FS1"
        ],
        "turn_rating": "Excellent"
      },
      {
        "message": "I'm not sure how many are outdoors only.  I like to watch managers and coaches like Gruden.  Fun to see their reactions. ",
        "agent": "agent_2",
        "sentiment": "Neutral",
        "knowledge_source": [
          "AS3"
        ],
        "turn_rating": "Passable"
      },
      {
        "message": "The pissed off reactions?",
        "agent": "agent_1",
        "sentiment": "Surprised",
        "knowledge_source": [
          "Personal Knowledge"
        ],
        "turn_rating": "Passable"
      },
      {
        "message": "Sometimes.  Sometimes it's a happy reaction.  Like when Brad Johnson threw a TD pass to himself in a Superbowl!",
        "agent": "agent_2",
        "sentiment": "Surprised",
        "knowledge_source": [
          "FS1"
        ],
        "turn_rating": "Passable"
      },
      {
        "message": "I don't really know how NFL came to be though. There's so many different variations of football that exist... rugby, gridiron, soccer... just so many",
        "agent": "agent_1",
        "sentiment": "Neutral",
        "knowledge_source": [
          "FS3",
          "Personal Knowledge"
        ],
        "turn_rating": "Excellent"
      },
      {
        "message": "I think there were college people that still wanted to play. 14 of the 25 largest stadiums are U.S. college stadiums. ",
        "agent": "agent_2",
        "sentiment": "Surprised",
        "knowledge_source": [
          "FS3",
          "Personal Knowledge"
        ],
        "turn_rating": "Passable"
      },
      {
        "message": "With all the prevention on the high school level against concussions... isn't that the end of the game already if the parents don't want their kids to go into football?",
        "agent": "agent_1",
        "sentiment": "Neutral",
        "knowledge_source": [
          "Personal Knowledge"
        ],
        "turn_rating": "Excellent"
      },
      {
        "message": "I played in HS and my parents made the call.  My mom didn't like the idea.  I didn't have my dad do the fight song like Snoop Dogg's son. ",
        "agent": "agent_2",
        "sentiment": "Happy",
        "knowledge_source": [
          "FS3",
          "Personal Knowledge"
        ],
        "turn_rating": "Passable"
      },
      {
        "message": "Hopefully you are still throwing the ball around on your free time? ",
        "agent": "agent_1",
        "sentiment": "Neutral",
        "knowledge_source": [
          "Personal Knowledge"
        ],
        "turn_rating": "Excellent"
      },
      {
        "message": "Yeah, I do with my nephew and brother once in a while.   My son's are far away unfortunately.  I'm no QB through and not left-handed like Kellan Moore (the only left-handed QB in the NFL)",
        "agent": "agent_2",
        "sentiment": "Surprised",
        "knowledge_source": [
          "FS1",
          "Personal Knowledge"
        ],
        "turn_rating": "Passable"
      },
      {
        "message": "Are you able to run and do carries like adrian peterson?",
        "agent": "agent_1",
        "sentiment": "Neutral",
        "knowledge_source": [
          "AS1"
        ],
        "turn_rating": "Excellent"
      },
      {
        "message": "Yeah, in my dreams.  Did you know that only two African-American QBs have won the Superbowl.  Too bad Warren Moon didn't.",
        "agent": "agent_2",
        "sentiment": "Surprised",
        "knowledge_source": [
          "FS1"
        ],
        "turn_rating": "Passable"
      },
      {
        "message": "there also seems to be more records being broken every year... especially when the Patriots have been at the superbowl so many times...",
        "agent": "agent_1",
        "sentiment": "Neutral",
        "knowledge_source": [
          "Personal Knowledge"
        ],
        "turn_rating": "Excellent"
      },
      {
        "message": "Yeah.  I wonder in Homer Simpson has a record for having 188 jobs in 400 episodes?",
        "agent": "agent_2",
        "sentiment": "Curious to dive deeper",
        "knowledge_source": [
          "FS2"
        ],
        "turn_rating": "Passable"
      },
      {
        "message": "Lol. gotta love the simpsons. been on the air for so long.",
        "agent": "agent_1",
        "sentiment": "Neutral",
        "knowledge_source": [
          "Personal Knowledge"
        ],
        "turn_rating": "Excellent"
      },
      {
        "message": "Yeah.  I still get a kick out of Homer. I'm not much for things like \"The Shark Tank.\"  I hear the deals they make are phony.",
        "agent": "agent_2",
        "sentiment": "Surprised",
        "knowledge_source": [
          "FS2"
        ],
        "turn_rating": "Passable"
      },
      {
        "message": "Well a lot of people go on shark tank just to get the name out. I think that does wonder than actually get a deal with any of the members on shark tank.",
        "agent": "agent_1",
        "sentiment": "Neutral",
        "knowledge_source": [
          "Personal Knowledge"
        ],
        "turn_rating": "Excellent"
      },
      {
        "message": "That's true.  Thanks, you were an excellent chat partner!",
        "agent": "agent_2",
        "sentiment": "Neutral",
        "knowledge_source": [
          "FS2",
          "Personal Knowledge"
        ],
        "turn_rating": "Passable"
      }
    ],
    "conversation_rating": {
      "agent_1": "Excellent",
      "agent_2": "Passable"
    }
  },
  "t_ca611053-1579-4e07-ab39-c9833b2990af": {
    "article_url": "https://www.washingtonpost.com/news/football-insider/wp/2018/08/26/adrian-peterson-feels-strong-after-redskins-debut-i-could-have-had-another-15-carries/",
    "config": "C",
    "content": [
      {
        "message": "Hey there do you have a favorite quarterback? I personally don't watch the NFL that much but I do like Tom Brady",
        "agent": "agent_1",
        "sentiment": "Curious to dive deeper",
        "knowledge_source": [
          "FS1"
        ],
        "turn_rating": "Excellent"
      },
      {
        "message": "I don't have a favorite QB. I guess Brady just won the SB again. How many times is that? ",
        "agent": "agent_2",
        "sentiment": "Curious to dive deeper",
        "knowledge_source": [
          "FS1",
          "Personal Knowledge"
        ],
        "turn_rating": "Good"
      },
      {
        "message": "I think it's 6 at this point isn't it? another quarterback I like is Kellen Moore. He's the only left-handed quarterback in the league",
        "agent": "agent_1",
        "sentiment": "Happy",
        "knowledge_source": [
          "FS1"
        ],
        "turn_rating": "Excellent"
      },
      {
        "message": "Why the small number of lefties? Does it have something to do with setting up the offense differently for a lefty?",
        "agent": "agent_2",
        "sentiment": "Neutral",
        "knowledge_source": [
          "FS1",
          "Personal Knowledge"
        ],
        "turn_rating": "Good"
      },
      {
        "message": "It might be? I wonder if it gives him an advantage or a disadvantage being left-handed? what quarterbacks are geniuses though like Alex Smith oh, have you heard of him",
        "agent": "agent_1",
        "sentiment": "Curious to dive deeper",
        "knowledge_source": [
          "FS1"
        ],
        "turn_rating": "Excellent"
      },
      {
        "message": "Alex Smith? What team does he play for? Why is he a genius?",
        "agent": "agent_2",
        "sentiment": "Curious to dive deeper",
        "knowledge_source": [
          "FS1",
          "Personal Knowledge"
        ],
        "turn_rating": "Good"
      },
      {
        "message": "Well he took a lot of AP tests when he was in high school and so he got into his university as a junior. Then he got his bachelor's degree in only 2 years and was almost through his master's degree before becoming the first choice in the 2005 draft",
        "agent": "agent_1",
        "sentiment": "Surprised",
        "knowledge_source": [
          "FS1"
        ],
        "turn_rating": "Excellent"
      },
      {
        "message": "Impressive. Got through college that fast, then studied at the graduate level while playing ball? Bright guy.",
        "agent": "agent_2",
        "sentiment": "Neutral",
        "knowledge_source": [
          "FS1",
          "Personal Knowledge"
        ],
        "turn_rating": "Good"
      },
      {
        "message": "Yes I think so. Another interesting guy is Baker Mayfield. He's a quarterback and thought about becoming a professional gamer before finally getting drafted into the NFL",
        "agent": "agent_1",
        "sentiment": "Surprised",
        "knowledge_source": [
          "FS1"
        ],
        "turn_rating": "Excellent"
      },
      {
        "message": "I wonder how many girls he would get as a gamer. Seems like the popularity factor is better with the NFL.",
        "agent": "agent_2",
        "sentiment": "Neutral",
        "knowledge_source": [
          "FS1",
          "Personal Knowledge"
        ],
        "turn_rating": "Good"
      },
      {
        "message": "Oh he made the right choice haha. Another guy who made the right choice is Paul D Hubbard, he was a deaf quarterback and created the circular huddle that football players use today",
        "agent": "agent_1",
        "sentiment": "Surprised",
        "knowledge_source": [
          "FS1"
        ],
        "turn_rating": "Excellent"
      },
      {
        "message": "I guess I thought the huddle was something that was there from the beginning. A deaf QB? I wonder how well he did.",
        "agent": "agent_2",
        "sentiment": "Neutral",
        "knowledge_source": [
          "FS1",
          "Personal Knowledge"
        ],
        "turn_rating": "Good"
      },
      {
        "message": "That's what I was wondering too. I guess maybe he could still yell out calls and different things like audibles, but you'd think that you would have to be hearing in order to be a quality quarterback. But he did invent the Huddle so he's done more for football than me haha",
        "agent": "agent_1",
        "sentiment": "Surprised",
        "knowledge_source": [
          "FS1"
        ],
        "turn_rating": "Excellent"
      },
      {
        "message": "True. What do you think of U of Iowa's locker room painting tactic?",
        "agent": "agent_2",
        "sentiment": "Curious to dive deeper",
        "knowledge_source": [
          "FS3",
          "Personal Knowledge"
        ],
        "turn_rating": "Good"
      },
      {
        "message": "I don't know, I'd be curious if that would help or hurt them. If I went into a locker room and it was painted tank it would make me mad and I would play better I think haha. What do you think?",
        "agent": "agent_1",
        "sentiment": "Curious to dive deeper",
        "knowledge_source": [
          "FS3"
        ],
        "turn_rating": "Excellent"
      },
      {
        "message": "I would get mad too. If that tactic worked, then other teams would copy it.",
        "agent": "agent_2",
        "sentiment": "Neutral",
        "knowledge_source": [
          "FS3",
          "Personal Knowledge"
        ],
        "turn_rating": "Good"
      },
      {
        "message": "Yep I think so. Although I wonder if that's what happened for the highest scoring football game of all time. It was 222 to 0 maybe the winning team had the other team's locker room painted pink LOL",
        "agent": "agent_1",
        "sentiment": "Surprised",
        "knowledge_source": [
          "FS3"
        ],
        "turn_rating": "Excellent"
      },
      {
        "message": "that's true. Or maybe somebody goofed when they made the schedule. Why would GT do that to a team? Seems wrong.",
        "agent": "agent_2",
        "sentiment": "Neutral",
        "knowledge_source": [
          "FS3",
          "Personal Knowledge"
        ],
        "turn_rating": "Good"
      },
      {
        "message": "I know right! It's a hundred to zero I think the game is officially over haha. Do you like the Patriots at all? I know they have a player that's never fumble the ball which I think is awesome",
        "agent": "agent_1",
        "sentiment": "Surprised",
        "knowledge_source": [
          "FS3"
        ],
        "turn_rating": "Excellent"
      },
      {
        "message": "I hope he got a bonus for that feat. That's amazing. He must have special gloves or something. What's his name?",
        "agent": "agent_2",
        "sentiment": "Curious to dive deeper",
        "knowledge_source": [
          "FS3",
          "Personal Knowledge"
        ],
        "turn_rating": "Good"
      },
      {
        "message": "His name is benjarvis Green-Ellis, and yes you must have a secret as to how he was able to pull that off haha although I would be very concerned every time I played because every game you play is a chance to ruin that record haha",
        "agent": "agent_1",
        "sentiment": "Surprised",
        "knowledge_source": [
          "FS3"
        ],
        "turn_rating": "Excellent"
      }
    ],
    "conversation_rating": {
      "agent_1": "Excellent",
      "agent_2": "Good"
    }
  },
  "t_16325e3d-4fe8-4d6a-a25f-caefd4d03a95": {
    "article_url": "https://www.washingtonpost.com/news/wonk/wp/2018/01/25/these-super-bowl-players-are-the-last-generation-that-can-claim-ignorance-about-brain-injuries/",
    "config": "A",
    "content": [
      {
        "message": "Hello how are you doing?",
        "agent": "agent_1",
        "sentiment": "Neutral",
        "knowledge_source": [
          "Personal Knowledge"
        ],
        "turn_rating": "Excellent"
      },
      {
        "message": "Hello, I am doing great, you? Do you like football?",
        "agent": "agent_2",
        "sentiment": "Curious to dive deeper",
        "knowledge_source": [
          "FS1"
        ],
        "turn_rating": "Good"
      },
      {
        "message": "I love it. Did you know that top bowlers used to make more than football stars did?",
        "agent": "agent_1",
        "sentiment": "Neutral",
        "knowledge_source": [
          "FS1"
        ],
        "turn_rating": "Excellent"
      },
      {
        "message": "I love it also! That is interesting, I wonder how much more football players make now than bowlers",
        "agent": "agent_2",
        "sentiment": "Curious to dive deeper",
        "knowledge_source": [
          "FS3"
        ],
        "turn_rating": "Good"
      },
      {
        "message": "I would say it is a whole lot  these days. ",
        "agent": "agent_1",
        "sentiment": "Neutral",
        "knowledge_source": [
          "FS1"
        ],
        "turn_rating": "Excellent"
      },
      {
        "message": "I agree lol. Did you know the first nfl playoff game was played in 1932 on an 80 yard field in chicago",
        "agent": "agent_2",
        "sentiment": "Curious to dive deeper",
        "knowledge_source": [
          "FS3"
        ],
        "turn_rating": "Good"
      },
      {
        "message": "thats amazing. Look what it has grown into. Billions of dollars in it. Millions and millions of fans. Its great.",
        "agent": "agent_1",
        "sentiment": "Happy",
        "knowledge_source": [
          "FS1"
        ],
        "turn_rating": "Excellent"
      },
      {
        "message": "Right! Now they even have chip technology in players should pads tracking data for them",
        "agent": "agent_2",
        "sentiment": "Curious to dive deeper",
        "knowledge_source": [
          "FS3"
        ],
        "turn_rating": "Good"
      },
      {
        "message": "That really is amazing technology. Did you know that Benjarvis green ellis has never fumbled in his career. ",
        "agent": "agent_1",
        "sentiment": "Neutral",
        "knowledge_source": [
          "FS1"
        ],
        "turn_rating": "Excellent"
      },
      {
        "message": "I heard that before, that is a great feat! He needs to teach a clinic to these new era RBs on how to hold on to the ball!",
        "agent": "agent_2",
        "sentiment": "Curious to dive deeper",
        "knowledge_source": [
          "FS3"
        ],
        "turn_rating": "Good"
      },
      {
        "message": "Well there had to be a touch of luck involved. He played for a long time. ",
        "agent": "agent_1",
        "sentiment": "Neutral",
        "knowledge_source": [
          "FS1"
        ],
        "turn_rating": "Excellent"
      },
      {
        "message": "for sure! I liked his name lol. Do you know the Lions coach Matt Patricia?",
        "agent": "agent_2",
        "sentiment": "Curious to dive deeper",
        "knowledge_source": [
          "FS3"
        ],
        "turn_rating": "Good"
      },
      {
        "message": "Yeah didnt he use to coach in new england ",
        "agent": "agent_1",
        "sentiment": "Neutral",
        "knowledge_source": [
          "FS1"
        ],
        "turn_rating": "Excellent"
      },
      {
        "message": "Yea the assistant, now coaches the Lions. The guy is a rocket scientist!",
        "agent": "agent_2",
        "sentiment": "Curious to dive deeper",
        "knowledge_source": [
          "FS3"
        ],
        "turn_rating": "Good"
      },
      {
        "message": "Really. I wonder if that helps him with football at all. Other than having a really good mind. ",
        "agent": "agent_1",
        "sentiment": "Neutral",
        "knowledge_source": [
          "FS1"
        ],
        "turn_rating": "Excellent"
      },
      {
        "message": "I was thinking the same thing. Do you watch college football at all?",
        "agent": "agent_2",
        "sentiment": "Curious to dive deeper",
        "knowledge_source": [
          "FS1"
        ],
        "turn_rating": "Good"
      },
      {
        "message": "Not really. I did hear that the University of Iowas visiting locker room is painted pink. I thought that was pretty funny.",
        "agent": "agent_1",
        "sentiment": "Neutral",
        "knowledge_source": [
          "FS1"
        ],
        "turn_rating": "Excellent"
      },
      {
        "message": "That is true, I live down the street from that stadium. It is because pink has a natural calming effect on people who see it!",
        "agent": "agent_2",
        "sentiment": "Curious to dive deeper",
        "knowledge_source": [
          "FS1"
        ],
        "turn_rating": "Good"
      },
      {
        "message": "Yeah Im sure thats why. Lol.",
        "agent": "agent_1",
        "sentiment": "Surprised",
        "knowledge_source": [
          "FS1"
        ],
        "turn_rating": "Excellent"
      },
      {
        "message": "For sure, maybe why they are good at home for football. It was very nice chatting with you!",
        "agent": "agent_2",
        "sentiment": "Curious to dive deeper",
        "knowledge_source": [
          "FS1",
          "Personal Knowledge"
        ],
        "turn_rating": "Good"
      },
      {
        "message": "Nice chatting with you to. Have a great day.",
        "agent": "agent_1",
        "sentiment": "Neutral",
        "knowledge_source": [
          "Personal Knowledge"
        ],
        "turn_rating": "Excellent"
      }
    ],
    "conversation_rating": {
      "agent_1": "Excellent",
      "agent_2": "Good"
    }
  },
  "t_30f5abea-bed6-4435-8e9f-a6d229026c26": {
    "article_url": "https://www.washingtonpost.com/news/wonk/wp/2018/01/25/these-super-bowl-players-are-the-last-generation-that-can-claim-ignorance-about-brain-injuries/",
    "config": "B",
    "content": [
      {
        "message": "Hey how are you, you think CTE is real?",
        "agent": "agent_1",
        "sentiment": "Curious to dive deeper",
        "knowledge_source": [
          "AS1"
        ],
        "turn_rating": "Good"
      },
      {
        "message": "I think its real, players end up with brain damage and that is a sad thing",
        "agent": "agent_2",
        "sentiment": "Sad",
        "knowledge_source": [
          "AS2"
        ],
        "turn_rating": "Excellent"
      },
      {
        "message": "For sure, I wonder how much of it is in the player before they start too? Got to have something going on there to want to play in the NFL but yah, too many concussions is way too much and too many people getting hurt. ",
        "agent": "agent_1",
        "sentiment": "Curious to dive deeper",
        "knowledge_source": [
          "AS1"
        ],
        "turn_rating": "Good"
      },
      {
        "message": "Yeah traumatic brain injuries that are also difficult to diagnose, the symptoms take a long time to disappear. ",
        "agent": "agent_2",
        "sentiment": "Sad",
        "knowledge_source": [
          "AS3"
        ],
        "turn_rating": "Excellent"
      },
      {
        "message": "They do, usually caused by repeated blows to the head, very difficult to diagnose indeed. It's something but no one wants to pay attention to it it seems. ",
        "agent": "agent_1",
        "sentiment": "Curious to dive deeper",
        "knowledge_source": [
          "AS3"
        ],
        "turn_rating": "Good"
      },
      {
        "message": "Did you watch that movie the one with Will Smith? I thought it was revealing and the game should evolve and change for the better",
        "agent": "agent_2",
        "sentiment": "Curious to dive deeper",
        "knowledge_source": [
          "AS3"
        ],
        "turn_rating": "Excellent"
      },
      {
        "message": "What was that movie called again? I did see it, was it called Concussion right?",
        "agent": "agent_1",
        "sentiment": "Curious to dive deeper",
        "knowledge_source": [
          "Personal Knowledge"
        ],
        "turn_rating": "Good"
      },
      {
        "message": "Yeah I think thats it, self explained name when you think about it and also ''chronic traumatic encephalopathy\" sounds like a serious condition.",
        "agent": "agent_2",
        "sentiment": "Curious to dive deeper",
        "knowledge_source": [
          "AS4"
        ],
        "turn_rating": "Excellent"
      },
      {
        "message": "That line \"Tell the truth\" is pretty iconic in my opinion, it was a good movie for sure. Made me view the NFL a bit different. I guess it makes us think if millions of dollars for a few years is worth all that?",
        "agent": "agent_1",
        "sentiment": "Curious to dive deeper",
        "knowledge_source": [
          "AS2"
        ],
        "turn_rating": "Good"
      },
      {
        "message": "I don't think it is, I do love the game but think it should be safer for players. Have you ever heard of Gaelic football?",
        "agent": "agent_2",
        "sentiment": "Curious to dive deeper",
        "knowledge_source": [
          "AS4",
          "FS1"
        ],
        "turn_rating": "Excellent"
      },
      {
        "message": "I have not, what is Gaelic Football? Is it like rugby?",
        "agent": "agent_1",
        "sentiment": "Curious to dive deeper",
        "knowledge_source": [
          "AS2"
        ],
        "turn_rating": "Good"
      },
      {
        "message": "Its another variation of football haven't watched it but I guess its also really interesting. ",
        "agent": "agent_2",
        "sentiment": "Curious to dive deeper",
        "knowledge_source": [
          "FS1"
        ],
        "turn_rating": "Excellent"
      },
      {
        "message": "Very interesting. I wonder if it has more than 11 minutes of live football like the NFL has on average per game.",
        "agent": "agent_1",
        "sentiment": "Curious to dive deeper",
        "knowledge_source": [
          "FS3"
        ],
        "turn_rating": "Good"
      },
      {
        "message": "That is not a lot of time, the Superbowl was really long lasted more than 3 hours",
        "agent": "agent_2",
        "sentiment": "Curious to dive deeper",
        "knowledge_source": [
          "FS1"
        ],
        "turn_rating": "Excellent"
      },
      {
        "message": "Oh wow, that was such a boring Super Bowl though, Tom Brady is so good, and I'm not even a fan of his lol.",
        "agent": "agent_1",
        "sentiment": "Surprised",
        "knowledge_source": [
          "Personal Knowledge"
        ],
        "turn_rating": "Good"
      },
      {
        "message": "Yeah, he is one of the best QB ever to play the game. Engineers end up earning more money than football players",
        "agent": "agent_2",
        "sentiment": "Curious to dive deeper",
        "knowledge_source": [
          "FS3"
        ],
        "turn_rating": "Excellent"
      },
      {
        "message": "I could see that, I'm sure NFL players have a lot more fun in their 20s, maybe not so much their 40s and 50s though when they are so sore haha.",
        "agent": "agent_1",
        "sentiment": "Curious to dive deeper",
        "knowledge_source": [
          "Personal Knowledge"
        ],
        "turn_rating": "Good"
      },
      {
        "message": "I have no idea about that lol, what are your thoughts on the tracking chips the players have embedded in their shoulders. ",
        "agent": "agent_2",
        "sentiment": "Curious to dive deeper",
        "knowledge_source": [
          "FS3"
        ],
        "turn_rating": "Excellent"
      },
      {
        "message": "I think it's pretty cool, the chips help them with their analytics, that's why you see so many 3's in the NBA now, they've studied all the data and for some people it's beneficial to lob 3s instead of jumpers.",
        "agent": "agent_1",
        "sentiment": "Curious to dive deeper",
        "knowledge_source": [
          "FS3"
        ],
        "turn_rating": "Good"
      },
      {
        "message": "Oh so you are basketball fan as well and yeah it is pretty cool all the interesting stats we can learn thanks to those chips.",
        "agent": "agent_2",
        "sentiment": "Curious to dive deeper",
        "knowledge_source": [
          "FS3"
        ],
        "turn_rating": "Excellent"
      },
      {
        "message": "For sure, data is really changing the world. Great talking with you though, I hope you have a great night! Take care!",
        "agent": "agent_1",
        "sentiment": "Surprised",
        "knowledge_source": [
          "Personal Knowledge"
        ],
        "turn_rating": "Good"
      }
    ],
    "conversation_rating": {
      "agent_1": "Good",
      "agent_2": "Excellent"
    }
  },
  "t_12ad4ff3-085c-4337-8fb7-c0d6a2174c10": {
    "article_url": "https://www.washingtonpost.com/news/wonk/wp/2018/01/25/these-super-bowl-players-are-the-last-generation-that-can-claim-ignorance-about-brain-injuries/",
    "config": "D",
    "content": [
      {
        "message": "Do you like sports?",
        "agent": "agent_1",
        "sentiment": "Neutral",
        "knowledge_source": [
          "Personal Knowledge"
        ],
        "turn_rating": "Good"
      },
      {
        "message": "I do, did you watch the Superbowl last month?",
        "agent": "agent_2",
        "sentiment": "Curious to dive deeper",
        "knowledge_source": [
          "AS1"
        ],
        "turn_rating": "Good"
      },
      {
        "message": "It was okay",
        "agent": "agent_1",
        "sentiment": "Neutral",
        "knowledge_source": [
          "Personal Knowledge"
        ],
        "turn_rating": "Good"
      },
      {
        "message": "I liked it, my favorite team was playing although it was a slow Superbowl. ",
        "agent": "agent_2",
        "sentiment": "Curious to dive deeper",
        "knowledge_source": [
          "AS1"
        ],
        "turn_rating": "Good"
      },
      {
        "message": "Which team? How was their performance",
        "agent": "agent_1",
        "sentiment": "Neutral",
        "knowledge_source": [
          "Personal Knowledge"
        ],
        "turn_rating": "Good"
      },
      {
        "message": "The Patriots and their perfomance was good considerng they won, what do you think of brain damage and the game",
        "agent": "agent_2",
        "sentiment": "Curious to dive deeper",
        "knowledge_source": [
          "AS1"
        ],
        "turn_rating": "Good"
      },
      {
        "message": "I like the patriots too. Much like the lannisters of football",
        "agent": "agent_1",
        "sentiment": "Neutral",
        "knowledge_source": [
          "Personal Knowledge"
        ],
        "turn_rating": "Good"
      },
      {
        "message": "They have dominated the NFL for a while so yeah, thats a valid analogy, ",
        "agent": "agent_2",
        "sentiment": "Curious to dive deeper",
        "knowledge_source": [
          "FS3"
        ],
        "turn_rating": "Good"
      },
      {
        "message": "Ya and they have amazing players like brady. Surprised he is still playing, but his performance is still solid",
        "agent": "agent_1",
        "sentiment": "Neutral",
        "knowledge_source": [
          "Personal Knowledge"
        ],
        "turn_rating": "Good"
      },
      {
        "message": "I agree, he is 40 years old but still one of the best QB on the league, wonder how much money he makes, must be a lot",
        "agent": "agent_2",
        "sentiment": "Curious to dive deeper",
        "knowledge_source": [
          "FS3"
        ],
        "turn_rating": "Good"
      },
      {
        "message": "I hear his wife still makes more. Power couple",
        "agent": "agent_1",
        "sentiment": "Neutral",
        "knowledge_source": [
          "Personal Knowledge"
        ],
        "turn_rating": "Good"
      },
      {
        "message": "She is a famous model or was a famous model to think engineers actually end up winning more than pro football players",
        "agent": "agent_2",
        "sentiment": "Curious to dive deeper",
        "knowledge_source": [
          "FS3"
        ],
        "turn_rating": "Good"
      },
      {
        "message": "I think it is due to the high rate of injury leading to early retirement for many players",
        "agent": "agent_1",
        "sentiment": "Neutral",
        "knowledge_source": [
          "AS1",
          "FS3",
          "Personal Knowledge"
        ],
        "turn_rating": "Good"
      },
      {
        "message": "Yeah, football players carreers seem to be short due to injuries, did you hear about the tracking chips they have?",
        "agent": "agent_2",
        "sentiment": "Curious to dive deeper",
        "knowledge_source": [
          "FS3"
        ],
        "turn_rating": "Good"
      },
      {
        "message": "In their shoulder pads or in the football?",
        "agent": "agent_1",
        "sentiment": "Neutral",
        "knowledge_source": [
          "FS3",
          "Personal Knowledge"
        ],
        "turn_rating": "Good"
      },
      {
        "message": "Both, I guess that they give all kinds of interesting stats, ",
        "agent": "agent_2",
        "sentiment": "Curious to dive deeper",
        "knowledge_source": [
          "FS1"
        ],
        "turn_rating": "Good"
      },
      {
        "message": "I wonder if it is any help in reducing injuries",
        "agent": "agent_1",
        "sentiment": "Neutral",
        "knowledge_source": [
          "AS1",
          "Personal Knowledge"
        ],
        "turn_rating": "Good"
      },
      {
        "message": "I think it could, if you meassure the impact and then find a way to protect the players",
        "agent": "agent_2",
        "sentiment": "Curious to dive deeper",
        "knowledge_source": [
          "FS1"
        ],
        "turn_rating": "Good"
      },
      {
        "message": "I don't think protective football gear has evolved much",
        "agent": "agent_1",
        "sentiment": "Neutral",
        "knowledge_source": [
          "Personal Knowledge"
        ],
        "turn_rating": "Good"
      },
      {
        "message": "No, I hear they wanted to change certain rules to protect players but easier said than done, ",
        "agent": "agent_2",
        "sentiment": "Curious to dive deeper",
        "knowledge_source": [
          "FS1"
        ],
        "turn_rating": "Good"
      },
      {
        "message": "In any case, I hope less people get injured. Thanks for chatting.",
        "agent": "agent_1",
        "sentiment": "Neutral",
        "knowledge_source": [
          "Personal Knowledge"
        ],
        "turn_rating": "Good"
      }
    ],
    "conversation_rating": {
      "agent_1": "Good",
      "agent_2": "Good"
    }
  },
  "t_3ea7f63e-a273-4537-aac5-1dcafc853787": {
    "article_url": "https://www.washingtonpost.com/news/wonk/wp/2018/01/25/these-super-bowl-players-are-the-last-generation-that-can-claim-ignorance-about-brain-injuries/",
    "config": "B",
    "content": [
      {
        "message": "Are you a fan of Nick Foles and the Eagles?",
        "agent": "agent_1",
        "sentiment": "Curious to dive deeper",
        "knowledge_source": [
          "AS1"
        ],
        "turn_rating": "Excellent"
      },
      {
        "message": "No. I like the New York Giants.",
        "agent": "agent_2",
        "sentiment": "Neutral",
        "knowledge_source": [
          "Personal Knowledge"
        ],
        "turn_rating": "Good"
      },
      {
        "message": "I remember the day when Bowlers made more money than NFL players",
        "agent": "agent_1",
        "sentiment": "Neutral",
        "knowledge_source": [
          "FS1"
        ],
        "turn_rating": "Excellent"
      },
      {
        "message": "Really?  That is very surprising to me.  When was this?",
        "agent": "agent_2",
        "sentiment": "Surprised",
        "knowledge_source": [
          "Personal Knowledge"
        ],
        "turn_rating": "Good"
      },
      {
        "message": "I believe it was back in the 60s.",
        "agent": "agent_1",
        "sentiment": "Neutral",
        "knowledge_source": [
          "FS1"
        ],
        "turn_rating": "Excellent"
      },
      {
        "message": "I have heard that the highest scoring football game was 222-0",
        "agent": "agent_2",
        "sentiment": "Neutral",
        "knowledge_source": [
          "FS1"
        ],
        "turn_rating": "Good"
      },
      {
        "message": "Yeah that was a college game. I believe it was against a division II team named Cumberland",
        "agent": "agent_1",
        "sentiment": "Neutral",
        "knowledge_source": [
          "FS1"
        ],
        "turn_rating": "Excellent"
      },
      {
        "message": "Yep! All the way back in 1916.",
        "agent": "agent_2",
        "sentiment": "Neutral",
        "knowledge_source": [
          "FS1"
        ],
        "turn_rating": "Good"
      },
      {
        "message": "This years football season has ended and now it is time for the playoffs. ",
        "agent": "agent_1",
        "sentiment": "Neutral",
        "knowledge_source": [
          "FS1"
        ],
        "turn_rating": "Excellent"
      },
      {
        "message": "The best team from the NFC will play the best team from the AFC.  This is called the superbowl. ",
        "agent": "agent_2",
        "sentiment": "Neutral",
        "knowledge_source": [
          "FS3"
        ],
        "turn_rating": "Good"
      },
      {
        "message": "Do you prefer the American version of football or the English or Australian versions?",
        "agent": "agent_1",
        "sentiment": "Curious to dive deeper",
        "knowledge_source": [
          "FS1"
        ],
        "turn_rating": "Excellent"
      },
      {
        "message": "The American version for sure.",
        "agent": "agent_2",
        "sentiment": "Neutral",
        "knowledge_source": [
          "Personal Knowledge"
        ],
        "turn_rating": "Good"
      },
      {
        "message": "ESPN has added a field goal line to their emmy winning yellow line for first downs",
        "agent": "agent_1",
        "sentiment": "Neutral",
        "knowledge_source": [
          "FS1"
        ],
        "turn_rating": "Good"
      },
      {
        "message": "I find it interesting there is no rule preventing women from playing in the NFL.",
        "agent": "agent_2",
        "sentiment": "Surprised",
        "knowledge_source": [
          "FS3"
        ],
        "turn_rating": "Good"
      },
      {
        "message": "I hope to see one in the NFL sooner, at least as a kicker",
        "agent": "agent_1",
        "sentiment": "Neutral",
        "knowledge_source": [
          "FS1"
        ],
        "turn_rating": "Excellent"
      },
      {
        "message": "That would be interesting.  You may be surprised to know that a typical NFL game only has 11 minutes of gameplay.",
        "agent": "agent_2",
        "sentiment": "Neutral",
        "knowledge_source": [
          "FS3"
        ],
        "turn_rating": "Good"
      },
      {
        "message": "Yeah, I spend hours in front of the tv only to be watching a few short minutes of the actual game",
        "agent": "agent_1",
        "sentiment": "Neutral",
        "knowledge_source": [
          "FS1"
        ],
        "turn_rating": "Excellent"
      },
      {
        "message": "It's frustrating when you put it like that.",
        "agent": "agent_2",
        "sentiment": "Neutral",
        "knowledge_source": [
          "Personal Knowledge"
        ],
        "turn_rating": "Good"
      },
      {
        "message": "That is where they make all the money, the ads and constant commercials",
        "agent": "agent_1",
        "sentiment": "Neutral",
        "knowledge_source": [
          "FS1"
        ],
        "turn_rating": "Excellent"
      },
      {
        "message": "The NFL uses tracking chips on their players as well.",
        "agent": "agent_2",
        "sentiment": "Neutral",
        "knowledge_source": [
          "FS3"
        ],
        "turn_rating": "Good"
      },
      {
        "message": "Do you know why?",
        "agent": "agent_1",
        "sentiment": "Curious to dive deeper",
        "knowledge_source": [
          "FS1"
        ],
        "turn_rating": "Excellent"
      }
    ],
    "conversation_rating": {
      "agent_1": "Excellent",
      "agent_2": "Good"
    }
  },
  "t_7ca0fc16-2885-4875-86b3-e0d7db9971d9": {
    "article_url": "https://www.washingtonpost.com/news/early-lead/wp/2018/08/28/jerry-jones-says-an-18-game-nfl-season-would-be-better-for-players-health/",
    "config": "D",
    "content": [
      {
        "message": "Jerry Jones plays football.",
        "agent": "agent_1",
        "sentiment": "Neutral",
        "knowledge_source": [
          "FS1"
        ],
        "turn_rating": "Not Good"
      },
      {
        "message": "He actually own the Dallas Cowboys. Apparently he has been pushing for an 18 game season.",
        "agent": "agent_2",
        "sentiment": "Curious to dive deeper",
        "knowledge_source": [
          "AS1"
        ],
        "turn_rating": "Excellent"
      },
      {
        "message": "Yeah, I thought he was a player, but he is the owner. I like the commercial with the two football players who make cupcakes.",
        "agent": "agent_1",
        "sentiment": "Happy",
        "knowledge_source": [
          "Personal Knowledge"
        ],
        "turn_rating": "Passable"
      },
      {
        "message": "Ha ha. Troy Aikman disagrees with expanding the season by two games on account of the players health and he has many supporters with the recent research regarding brain health. I agree with Troy.  ",
        "agent": "agent_2",
        "sentiment": "Curious to dive deeper",
        "knowledge_source": [
          "AS1"
        ],
        "turn_rating": "Excellent"
      },
      {
        "message": "Does mean sickness or injuries?",
        "agent": "agent_1",
        "sentiment": "Curious to dive deeper",
        "knowledge_source": [
          "Personal Knowledge"
        ],
        "turn_rating": "Passable"
      },
      {
        "message": "Injuries leading to brain damage over time. Jones has countered by saying they could shorten the pre-season by two games to even it out and it would be even safer. But I disagree with that because teams are more careful with their players in pre-season for fear of them being injured for the actual season when it counts. ",
        "agent": "agent_2",
        "sentiment": "Curious to dive deeper",
        "knowledge_source": [
          "AS2"
        ],
        "turn_rating": "Excellent"
      },
      {
        "message": "I don't know. CTE is dangerous, but they can't diagnosis it officially until someone is dead due to the way the test is performed on the brain,",
        "agent": "agent_1",
        "sentiment": "Curious to dive deeper",
        "knowledge_source": [
          "Personal Knowledge"
        ],
        "turn_rating": "Good"
      },
      {
        "message": "True but they seem to be finding at least some degree of it in the majority of autopsies they have performed. Jones also cited more money as a reason to extend the season which I believe is his only real motivation. I find that upsetting when he has to have more money than he could possibly spend at this point. It's very greedy. ",
        "agent": "agent_2",
        "sentiment": "Disgusted",
        "knowledge_source": [
          "AS3"
        ],
        "turn_rating": "Excellent"
      },
      {
        "message": "It's greedy and dangerous",
        "agent": "agent_1",
        "sentiment": "Angry",
        "knowledge_source": [
          "Personal Knowledge"
        ],
        "turn_rating": "Good"
      },
      {
        "message": "That's true. It seems to damage their impulse control. He says the players would make more but there is no guarantee of that and I don't think it's worth their health. They are already making a staggering amount of money. ",
        "agent": "agent_2",
        "sentiment": "Disgusted",
        "knowledge_source": [
          "AS3"
        ],
        "turn_rating": "Excellent"
      },
      {
        "message": "I think it won't pass. NFL is a big corporation.",
        "agent": "agent_1",
        "sentiment": "Neutral",
        "knowledge_source": [
          "Personal Knowledge"
        ],
        "turn_rating": "Passable"
      },
      {
        "message": "I don't think it will either. Did you know that the average football game only has 11 minutes of actual live game play! I knew that they felt way too full of commercials and interruptions.  ",
        "agent": "agent_2",
        "sentiment": "Surprised",
        "knowledge_source": [
          "FS1"
        ],
        "turn_rating": "Excellent"
      },
      {
        "message": "Yes, the commercials make a lot of money.",
        "agent": "agent_1",
        "sentiment": "Neutral",
        "knowledge_source": [
          "Personal Knowledge"
        ],
        "turn_rating": "Passable"
      },
      {
        "message": "Yes, that is a prime advertising time. I do not like the way they treat their cheerleaders. Saints cheerleaders aren't even allowed to eat in the same restaurant as players and if a player enters and they are already eating, they have to stop eating and leave. ",
        "agent": "agent_2",
        "sentiment": "Angry",
        "knowledge_source": [
          "FS1"
        ],
        "turn_rating": "Excellent"
      },
      {
        "message": "That's probably due to sexual harassment. There is a website where you can listen to thousands of episodes of classic radio dramas for free.",
        "agent": "agent_1",
        "sentiment": "Neutral",
        "knowledge_source": [
          "FS3"
        ],
        "turn_rating": "Good"
      },
      {
        "message": "Not sure because i also recently found out that the cheerleaders make nearly minimum wage which is ridiculous. That's interesting. I know those were the height of entertainment at one point but I wonder if they hold up now.  ",
        "agent": "agent_2",
        "sentiment": "Angry",
        "knowledge_source": [
          "Personal Knowledge"
        ],
        "turn_rating": "Passable"
      },
      {
        "message": "Radios are interesting. Jupiter has radio storms so strong that they can be picked up and heard by an am radio.",
        "agent": "agent_1",
        "sentiment": "Neutral",
        "knowledge_source": [
          "FS3"
        ],
        "turn_rating": "Good"
      },
      {
        "message": "That's pretty fascinating especially given the distance. ",
        "agent": "agent_2",
        "sentiment": "Surprised",
        "knowledge_source": [
          "Personal Knowledge"
        ],
        "turn_rating": "Excellent"
      },
      {
        "message": "Yeah, I wonder if aliens listen to music. ",
        "agent": "agent_1",
        "sentiment": "Curious to dive deeper",
        "knowledge_source": [
          "Personal Knowledge"
        ],
        "turn_rating": "Passable"
      },
      {
        "message": "I know we have sent music into space just in case. ",
        "agent": "agent_2",
        "sentiment": "Neutral",
        "knowledge_source": [
          "Personal Knowledge"
        ],
        "turn_rating": "Good"
      },
      {
        "message": "I didn't know that. Hopefully soothing music.",
        "agent": "agent_1",
        "sentiment": "Neutral",
        "knowledge_source": [
          "Personal Knowledge"
        ],
        "turn_rating": "Good"
      },
      {
        "message": "It's been a while since I heard the list but I know there is some classical in there. ",
        "agent": "agent_2",
        "sentiment": "Neutral",
        "knowledge_source": [
          "Personal Knowledge"
        ],
        "turn_rating": "Excellent"
      }
    ],
    "conversation_rating": {
      "agent_1": "Good",
      "agent_2": "Excellent"
    }
  },
  "t_71da6359-2ae1-4951-963b-5229c02e61da": {
    "article_url": "https://www.washingtonpost.com/news/early-lead/wp/2018/08/28/jerry-jones-says-an-18-game-nfl-season-would-be-better-for-players-health/",
    "config": "D",
    "content": [
      {
        "message": "Do you like the NFL?",
        "agent": "agent_1",
        "sentiment": "Curious to dive deeper",
        "knowledge_source": [
          "FS1"
        ],
        "turn_rating": "Excellent"
      },
      {
        "message": "Yes I do. Did you know that women can play in it as well?",
        "agent": "agent_2",
        "sentiment": "Curious to dive deeper",
        "knowledge_source": [
          "FS1"
        ],
        "turn_rating": "Excellent"
      },
      {
        "message": "Yes there is no rule in place that says that they cannot play",
        "agent": "agent_1",
        "sentiment": "Curious to dive deeper",
        "knowledge_source": [
          "FS1"
        ],
        "turn_rating": "Excellent"
      },
      {
        "message": "Yes and if they qualify they are good to go and play",
        "agent": "agent_2",
        "sentiment": "Curious to dive deeper",
        "knowledge_source": [
          "FS1"
        ],
        "turn_rating": "Excellent"
      },
      {
        "message": "Yes. The gameplay is averaged at 11 minutes anyways\n",
        "agent": "agent_1",
        "sentiment": "Curious to dive deeper",
        "knowledge_source": [
          "FS1"
        ],
        "turn_rating": "Excellent"
      },
      {
        "message": "Yes and yet we are glued to the tv for hours to an end\n",
        "agent": "agent_2",
        "sentiment": "Curious to dive deeper",
        "knowledge_source": [
          "FS1"
        ],
        "turn_rating": "Excellent"
      },
      {
        "message": "True. Did you know engineers make more than footballers over the lifetime?",
        "agent": "agent_1",
        "sentiment": "Curious to dive deeper",
        "knowledge_source": [
          "FS1"
        ],
        "turn_rating": "Excellent"
      },
      {
        "message": "Yes but they also have longer careers so that helps I think",
        "agent": "agent_2",
        "sentiment": "Curious to dive deeper",
        "knowledge_source": [
          "FS1"
        ],
        "turn_rating": "Excellent"
      },
      {
        "message": "Yes true. Did you hear of that rule for the Saints cheerleaders?",
        "agent": "agent_1",
        "sentiment": "Curious to dive deeper",
        "knowledge_source": [
          "FS1"
        ],
        "turn_rating": "Excellent"
      },
      {
        "message": "Yes they are not allowed to eat in the same place as the players",
        "agent": "agent_2",
        "sentiment": "Curious to dive deeper",
        "knowledge_source": [
          "FS1"
        ],
        "turn_rating": "Excellent"
      },
      {
        "message": "Yes and they have to leave mid meal also if they walk in",
        "agent": "agent_1",
        "sentiment": "Curious to dive deeper",
        "knowledge_source": [
          "FS1"
        ],
        "turn_rating": "Excellent"
      },
      {
        "message": "Yes it is so sexist and it really needs to go",
        "agent": "agent_2",
        "sentiment": "Curious to dive deeper",
        "knowledge_source": [
          "FS1"
        ],
        "turn_rating": "Excellent"
      },
      {
        "message": "I agree. DO you watch much tv?",
        "agent": "agent_1",
        "sentiment": "Curious to dive deeper",
        "knowledge_source": [
          "FS2"
        ],
        "turn_rating": "Excellent"
      },
      {
        "message": "A lot actually. I like to watch the Simpsons and you?",
        "agent": "agent_2",
        "sentiment": "Curious to dive deeper",
        "knowledge_source": [
          "FS2"
        ],
        "turn_rating": "Excellent"
      },
      {
        "message": "Nice me too. There is an episode where Bart does not appear\n",
        "agent": "agent_1",
        "sentiment": "Curious to dive deeper",
        "knowledge_source": [
          "FS2"
        ],
        "turn_rating": "Excellent"
      },
      {
        "message": "Yes and he is not even mentioned in it\n",
        "agent": "agent_2",
        "sentiment": "Curious to dive deeper",
        "knowledge_source": [
          "FS2"
        ],
        "turn_rating": "Excellent"
      },
      {
        "message": "Yeah. How about That 70s SHow?",
        "agent": "agent_1",
        "sentiment": "Curious to dive deeper",
        "knowledge_source": [
          "FS2"
        ],
        "turn_rating": "Excellent"
      },
      {
        "message": "Yes I like it but in the UK it really flopped",
        "agent": "agent_2",
        "sentiment": "Curious to dive deeper",
        "knowledge_source": [
          "FS2"
        ],
        "turn_rating": "Excellent"
      },
      {
        "message": "Yes after just 10 episodes because they remade it verbatim",
        "agent": "agent_1",
        "sentiment": "Curious to dive deeper",
        "knowledge_source": [
          "FS2"
        ],
        "turn_rating": "Excellent"
      },
      {
        "message": "Yeah their bad and mistake. Nice chat",
        "agent": "agent_2",
        "sentiment": "Curious to dive deeper",
        "knowledge_source": [
          "FS2"
        ],
        "turn_rating": "Excellent"
      },
      {
        "message": "Same here and have a good one",
        "agent": "agent_1",
        "sentiment": "Happy",
        "knowledge_source": [
          "Personal Knowledge"
        ],
        "turn_rating": "Excellent"
      }
    ],
    "conversation_rating": {
      "agent_1": "Excellent",
      "agent_2": "Excellent"
    }
  },
  "t_049fcf24-c2b7-4672-a4fa-822a3beb3756": {
    "article_url": "https://www.washingtonpost.com/news/early-lead/wp/2018/08/28/jerry-jones-says-an-18-game-nfl-season-would-be-better-for-players-health/",
    "config": "D",
    "content": [
      {
        "message": "Hi, Do you like NFL?",
        "agent": "agent_1",
        "sentiment": "Happy",
        "knowledge_source": [
          "FS1",
          "Personal Knowledge"
        ],
        "turn_rating": "Good"
      },
      {
        "message": "Yes, I watch a little.  What about you?",
        "agent": "agent_2",
        "sentiment": "Curious to dive deeper",
        "knowledge_source": [
          "FS1",
          "Personal Knowledge"
        ],
        "turn_rating": "Good"
      },
      {
        "message": "I am big fan of NFL. The 32 teams are great.\n",
        "agent": "agent_1",
        "sentiment": "Curious to dive deeper",
        "knowledge_source": [
          "FS1",
          "Personal Knowledge"
        ],
        "turn_rating": "Good"
      },
      {
        "message": "Do you have a favorite NFL team?",
        "agent": "agent_2",
        "sentiment": "Curious to dive deeper",
        "knowledge_source": [
          "FS1"
        ],
        "turn_rating": "Good"
      },
      {
        "message": "Yes, The team was New England Patriots. What is your favorite team?",
        "agent": "agent_1",
        "sentiment": "Curious to dive deeper",
        "knowledge_source": [
          "FS1",
          "Personal Knowledge"
        ],
        "turn_rating": "Good"
      },
      {
        "message": "That's cool, The New England Patriots are my favorite team, as well!",
        "agent": "agent_2",
        "sentiment": "Surprised",
        "knowledge_source": [
          "FS1"
        ],
        "turn_rating": "Good"
      },
      {
        "message": "That's great. And they win the 6 NFL championships.",
        "agent": "agent_1",
        "sentiment": "Curious to dive deeper",
        "knowledge_source": [
          "FS1",
          "Personal Knowledge"
        ],
        "turn_rating": "Good"
      },
      {
        "message": "Yes, they are great.  Did you watch them play in the Superbowl in February?",
        "agent": "agent_2",
        "sentiment": "Curious to dive deeper",
        "knowledge_source": [
          "FS1",
          "Personal Knowledge"
        ],
        "turn_rating": "Good"
      },
      {
        "message": "Yes, I did. It was great.",
        "agent": "agent_1",
        "sentiment": "Neutral",
        "knowledge_source": [
          "FS1",
          "Personal Knowledge"
        ],
        "turn_rating": "Good"
      },
      {
        "message": "Yes, it was, but it seemed like it took three hours to play.  Especially, when you consider theaverage NFL game has only 11 minutes of actual live gameplay.",
        "agent": "agent_2",
        "sentiment": "Surprised",
        "knowledge_source": [
          "FS1",
          "Personal Knowledge"
        ],
        "turn_rating": "Good"
      },
      {
        "message": "An average professional football game lasts 3 hours and 12 minutes, but if you tally up the time when the ball is actually in play, the action amounts to a more 11 minutes. ppart of the discrepancy has to do with the basic rules of american football.",
        "agent": "agent_1",
        "sentiment": "Curious to dive deeper",
        "knowledge_source": [
          "FS1",
          "Personal Knowledge"
        ],
        "turn_rating": "Good"
      },
      {
        "message": "I feel there is alot of wasted time.",
        "agent": "agent_2",
        "sentiment": "Disgusted",
        "knowledge_source": [
          "FS1",
          "Personal Knowledge"
        ],
        "turn_rating": "Good"
      },
      {
        "message": "Maybe, It was waste of time. the NEP Owner was Robert Kraft.",
        "agent": "agent_1",
        "sentiment": "Curious to dive deeper",
        "knowledge_source": [
          "FS1",
          "Personal Knowledge"
        ],
        "turn_rating": "Passable"
      },
      {
        "message": "Yes, he's the owner.  On a different subject, do you watch television?",
        "agent": "agent_2",
        "sentiment": "Curious to dive deeper",
        "knowledge_source": [
          "FS2",
          "Personal Knowledge"
        ],
        "turn_rating": "Good"
      },
      {
        "message": "Yeah, I watch television. Because i love watch movies, comedy shoes, and sports.",
        "agent": "agent_1",
        "sentiment": "Happy",
        "knowledge_source": [
          "FS2",
          "Personal Knowledge"
        ],
        "turn_rating": "Good"
      },
      {
        "message": "Me too!  Have you ever watched, \"The Simpsons\"?",
        "agent": "agent_2",
        "sentiment": "Curious to dive deeper",
        "knowledge_source": [
          "FS2"
        ],
        "turn_rating": "Good"
      },
      {
        "message": "I like The Simpsons. It was released in 1989. ",
        "agent": "agent_1",
        "sentiment": "Curious to dive deeper",
        "knowledge_source": [
          "AS1",
          "FS2",
          "Personal Knowledge"
        ],
        "turn_rating": "Good"
      },
      {
        "message": "Did you see the episode where Bart is neither seen or mentioned?",
        "agent": "agent_2",
        "sentiment": "Curious to dive deeper",
        "knowledge_source": [
          "FS2"
        ],
        "turn_rating": "Good"
      },
      {
        "message": "I watch all 30 seasons. What about you?",
        "agent": "agent_1",
        "sentiment": "Curious to dive deeper",
        "knowledge_source": [
          "FS2",
          "Personal Knowledge"
        ],
        "turn_rating": "Good"
      },
      {
        "message": "Oh, wow, you are a big fan!  I never remember seeing this episode, though.",
        "agent": "agent_2",
        "sentiment": "Surprised",
        "knowledge_source": [
          "FS2",
          "Personal Knowledge"
        ],
        "turn_rating": "Good"
      },
      {
        "message": "I also can't remember that series. But i was great.",
        "agent": "agent_1",
        "sentiment": "Neutral",
        "knowledge_source": [
          "Personal Knowledge"
        ],
        "turn_rating": "Good"
      },
      {
        "message": "Yes, it was a great show!  Well, it has been nice chatting with you this morning.  I hope you enjoy the rest of your day.",
        "agent": "agent_2",
        "sentiment": "Happy",
        "knowledge_source": [
          "FS2",
          "Personal Knowledge"
        ],
        "turn_rating": "Good"
      },
      {
        "message": "Yes, I really happy to chat with you.",
        "agent": "agent_1",
        "sentiment": "Happy",
        "knowledge_source": [
          "Personal Knowledge"
        ],
        "turn_rating": "Good"
      },
      {
        "message": "Have a good day!",
        "agent": "agent_2",
        "sentiment": "Happy",
        "knowledge_source": [
          "Personal Knowledge"
        ],
        "turn_rating": "Good"
      }
    ],
    "conversation_rating": {
      "agent_1": "Good",
      "agent_2": "Good"
    }
  },
  "t_b9fd17c8-e02d-4f03-845b-050ef98a3be7": {
    "article_url": "https://www.washingtonpost.com/news/early-lead/wp/2018/08/28/jerry-jones-says-an-18-game-nfl-season-would-be-better-for-players-health/",
    "config": "D",
    "content": [
      {
        "message": "Good morning! Do you like football?",
        "agent": "agent_1",
        "sentiment": "Surprised",
        "knowledge_source": [
          "AS1"
        ],
        "turn_rating": "Excellent"
      },
      {
        "message": "Hello there, I do enjoy football, both american and international, how about you?",
        "agent": "agent_2",
        "sentiment": "Curious to dive deeper",
        "knowledge_source": [
          "FS1"
        ],
        "turn_rating": "Excellent"
      },
      {
        "message": "I do! I'm learning a lot of Jerry Jones! Have you heard of him?",
        "agent": "agent_1",
        "sentiment": "Curious to dive deeper",
        "knowledge_source": [
          "AS1"
        ],
        "turn_rating": "Excellent"
      },
      {
        "message": "Oh yeah the Cowboys owner, I thought they would have made a longer run in this years playoffs, are you a Cowboys fan?",
        "agent": "agent_2",
        "sentiment": "Curious to dive deeper",
        "knowledge_source": [
          "AS1"
        ],
        "turn_rating": "Excellent"
      },
      {
        "message": "I am! He is trying to expand to 18 games instead of the 16 they have now.",
        "agent": "agent_1",
        "sentiment": "Curious to dive deeper",
        "knowledge_source": [
          "AS1"
        ],
        "turn_rating": "Excellent"
      },
      {
        "message": "Yeah I could agree, if they took two of the preseason games away. ",
        "agent": "agent_2",
        "sentiment": "Curious to dive deeper",
        "knowledge_source": [
          "AS2"
        ],
        "turn_rating": "Excellent"
      },
      {
        "message": "I agree! Who wants to deal with a unexpected brain injury?",
        "agent": "agent_1",
        "sentiment": "Curious to dive deeper",
        "knowledge_source": [
          "AS1"
        ],
        "turn_rating": "Excellent"
      },
      {
        "message": "Exactly! Did you ever see the Concussion movie with Will Smith?",
        "agent": "agent_2",
        "sentiment": "Curious to dive deeper",
        "knowledge_source": [
          "FS1"
        ],
        "turn_rating": "Excellent"
      },
      {
        "message": "I haven't! is it good? Did you watch it on tv?",
        "agent": "agent_1",
        "sentiment": "Curious to dive deeper",
        "knowledge_source": [
          "FS2"
        ],
        "turn_rating": "Excellent"
      },
      {
        "message": "Yeah I thought it was really good, and it really makes you concerned about all of the brain damage football players of all ages take during the game. ",
        "agent": "agent_2",
        "sentiment": "Curious to dive deeper",
        "knowledge_source": [
          "FS1"
        ],
        "turn_rating": "Excellent"
      },
      {
        "message": "I will have to look that up. I wonder how that would affect female players in the NFL? There is no written rule against them.",
        "agent": "agent_1",
        "sentiment": "Curious to dive deeper",
        "knowledge_source": [
          "FS1"
        ],
        "turn_rating": "Excellent"
      },
      {
        "message": "I think I read about that, I think it would be so cool if a female player did make a roster and made an impact in the league. ",
        "agent": "agent_2",
        "sentiment": "Curious to dive deeper",
        "knowledge_source": [
          "FS1"
        ],
        "turn_rating": "Excellent"
      },
      {
        "message": "One has been drafted! With only 11 minutes of actual play, maybe the chances are low of her getting one.",
        "agent": "agent_1",
        "sentiment": "Surprised",
        "knowledge_source": [
          "AS1",
          "FS1"
        ],
        "turn_rating": "Excellent"
      },
      {
        "message": "That is very true, I don't think most people realize just how little actual gameplay there is in games. ",
        "agent": "agent_2",
        "sentiment": "Curious to dive deeper",
        "knowledge_source": [
          "FS1"
        ],
        "turn_rating": "Excellent"
      },
      {
        "message": "The NFL tracking chips that are in the players uniforms have been quite handy for finding info like that out!",
        "agent": "agent_1",
        "sentiment": "Curious to dive deeper",
        "knowledge_source": [
          "FS1"
        ],
        "turn_rating": "Excellent"
      },
      {
        "message": "Yeah they sure have, I hope they are using that technology to help with player safety as well. ",
        "agent": "agent_2",
        "sentiment": "Curious to dive deeper",
        "knowledge_source": [
          "FS1"
        ],
        "turn_rating": "Excellent"
      },
      {
        "message": "Me too! Have you ever watched the 70's show?",
        "agent": "agent_1",
        "sentiment": "Surprised",
        "knowledge_source": [
          "FS2"
        ],
        "turn_rating": "Excellent"
      },
      {
        "message": "Yeah I sure have, I grew up in Wisconsin and had a very similar teen life lol.  How about you?",
        "agent": "agent_2",
        "sentiment": "Curious to dive deeper",
        "knowledge_source": [
          "FS2"
        ],
        "turn_rating": "Excellent"
      },
      {
        "message": "I just loved watching it! Was a lot of fun! But did you know they tried to remake it in the UK and it bombed?",
        "agent": "agent_1",
        "sentiment": "Curious to dive deeper",
        "knowledge_source": [
          "AS3",
          "FS2"
        ],
        "turn_rating": "Excellent"
      },
      {
        "message": "Yeah I heard they did it verbatim and it was really bad!",
        "agent": "agent_2",
        "sentiment": "Curious to dive deeper",
        "knowledge_source": [
          "FS2"
        ],
        "turn_rating": "Excellent"
      },
      {
        "message": "I guess the UK could just not relate! I watch the simpsons, but have you seen F is for Family?",
        "agent": "agent_1",
        "sentiment": "Surprised",
        "knowledge_source": [
          "FS2"
        ],
        "turn_rating": "Excellent"
      },
      {
        "message": "I love the Simpsons, but wish they would have stopped making the show after season 12 or so. ",
        "agent": "agent_2",
        "sentiment": "Curious to dive deeper",
        "knowledge_source": [
          "FS2"
        ],
        "turn_rating": "Excellent"
      },
      {
        "message": "Kinda getting old isn't it? Too bad! Kinda like Pokemon for me! My kids loved that show!",
        "agent": "agent_1",
        "sentiment": "Surprised",
        "knowledge_source": [
          "FS2"
        ],
        "turn_rating": "Excellent"
      },
      {
        "message": "That is incredible how many shows they made.  It was nice talking with you, I hope you have a good day!",
        "agent": "agent_2",
        "sentiment": "Happy",
        "knowledge_source": [
          "Personal Knowledge"
        ],
        "turn_rating": "Excellent"
      }
    ],
    "conversation_rating": {
      "agent_1": "Excellent",
      "agent_2": "Excellent"
    }
  },
  "t_f129edb1-d8e2-4624-b153-fbdb2cd8e63c": {
    "article_url": "https://www.washingtonpost.com/news/early-lead/wp/2018/03/22/now-is-not-a-great-time-for-football-can-the-american-alliance-of-football-survive/",
    "config": "B",
    "content": [
      {
        "message": "Hi there! Do you have a football team that you like?",
        "agent": "agent_1",
        "sentiment": "Curious to dive deeper",
        "knowledge_source": [
          "FS1"
        ],
        "turn_rating": "Excellent"
      },
      {
        "message": "Not really. I'm not into sports that much, but it's an interesting subject to me. Do you have a favorite team?",
        "agent": "agent_2",
        "sentiment": "Curious to dive deeper",
        "knowledge_source": [
          "Personal Knowledge"
        ],
        "turn_rating": "Good"
      },
      {
        "message": "I do. I love football facts. I know former NFL'er Benjarvus Green-Ellis has never fumbled a football in his NFL career.",
        "agent": "agent_1",
        "sentiment": "Happy",
        "knowledge_source": [
          "FS1"
        ],
        "turn_rating": "Good"
      },
      {
        "message": "I guess recently discoveries have been made linking football to traumatic brain injury (obviously) but even worse, also degenerative brain disease and chronic encephalopathy! I'll be looking more into it, as I said, I'm interested :)",
        "agent": "agent_2",
        "sentiment": "Curious to dive deeper",
        "knowledge_source": [
          "AS1"
        ],
        "turn_rating": "Good"
      },
      {
        "message": "I believe it. It is a rough sport.",
        "agent": "agent_1",
        "sentiment": "Sad",
        "knowledge_source": [
          "Personal Knowledge"
        ],
        "turn_rating": "Passable"
      },
      {
        "message": "Absolutely! running back Larry Johnson is battling self destructive impulses and surely CTE. It seems unfair to me, to have a sport in which the players are suffering for the rest of their lives!",
        "agent": "agent_2",
        "sentiment": "Surprised",
        "knowledge_source": [
          "AS2"
        ],
        "turn_rating": "Good"
      },
      {
        "message": "Wow. I had no idea of such issus. Hard to believe the NFL has no rules against females playing in the league as long as they can meet eligibility requirements.",
        "agent": "agent_1",
        "sentiment": "Surprised",
        "knowledge_source": [
          "FS3"
        ],
        "turn_rating": "Excellent"
      },
      {
        "message": "Shake my head! And I was just reading about it and found out that in the 60's top  bowlers made twice as much as top football stars! We should all just go back to bowling! It's much safer :)",
        "agent": "agent_2",
        "sentiment": "Surprised",
        "knowledge_source": [
          "FS1"
        ],
        "turn_rating": "Good"
      },
      {
        "message": "Far safer indeed! Amazing that the average NFL game only has 11 minutes of live game play.",
        "agent": "agent_1",
        "sentiment": "Surprised",
        "knowledge_source": [
          "FS3"
        ],
        "turn_rating": "Good"
      },
      {
        "message": "Yeah that is amazing! I would think the average game play would be much longer. Hm. I wonder why! So, it's hard to believe women could play too, but they might not be as offended if they were playing against the university of Iowa who painted the visiting teams locker room pink! HA! Talk about good sportsmanship :)",
        "agent": "agent_2",
        "sentiment": "Curious to dive deeper",
        "knowledge_source": [
          "FS1"
        ],
        "turn_rating": "Good"
      },
      {
        "message": "No kidding! Did you know the NFL uses tracking chips to track player movement?",
        "agent": "agent_1",
        "sentiment": "Happy",
        "knowledge_source": [
          "FS3"
        ],
        "turn_rating": "Excellent"
      },
      {
        "message": "No I didn't! I hope they put the chips in say the shoes or helmets versus implanting them in the players bodies! The very idea of tracking chips scares me!",
        "agent": "agent_2",
        "sentiment": "Curious to dive deeper",
        "knowledge_source": [
          "Personal Knowledge"
        ],
        "turn_rating": "Good"
      },
      {
        "message": "They put the chips in the players shoulder pads so they can track every move the player makes on the field.",
        "agent": "agent_1",
        "sentiment": "Curious to dive deeper",
        "knowledge_source": [
          "FS3"
        ],
        "turn_rating": "Excellent"
      },
      {
        "message": "Oh whew! Okay. that isn't sooo bad :) I wonder why the New Orleans Saints cheerleaders aren't allowed to eat at the same restaurant as any NFL player! I heard that if the cheerleader is eating at a restaurant and any player comes in, she has to leave! That's absurd!",
        "agent": "agent_2",
        "sentiment": "Surprised",
        "knowledge_source": [
          "FS3"
        ],
        "turn_rating": "Good"
      },
      {
        "message": "Sounds sexist if you ask me. An engineer's average lifetime salary is higher than that of an NFL player. Not as exciting, but interesting.",
        "agent": "agent_1",
        "sentiment": "Surprised",
        "knowledge_source": [
          "FS3"
        ],
        "turn_rating": "Excellent"
      },
      {
        "message": "Something tells me that being an engineer is much safer than being an NFL player. Hard to say which job would be more satisfying or more worthy of doing. Considering engineers get paid more, I'd go with that job! ",
        "agent": "agent_2",
        "sentiment": "Curious to dive deeper",
        "knowledge_source": [
          "Personal Knowledge"
        ],
        "turn_rating": "Good"
      },
      {
        "message": "I would agree. It is notable though that it is only a 17 week regular playing season for NFL teams.",
        "agent": "agent_1",
        "sentiment": "Happy",
        "knowledge_source": [
          "FS3"
        ],
        "turn_rating": "Excellent"
      },
      {
        "message": "Oh wow! If that is per year, I'd love to only work 4 months and 1 week a year. But I'm sure they have to practice and do other things, like media events throughout the year. So maybe I will look into being an engineer and put my football dreams behind me. Haha. Kidding of course :)",
        "agent": "agent_2",
        "sentiment": "Surprised",
        "knowledge_source": [
          "Personal Knowledge"
        ],
        "turn_rating": "Good"
      },
      {
        "message": "I would too. It was really nice chatting with you today!",
        "agent": "agent_1",
        "sentiment": "Happy",
        "knowledge_source": [
          "Personal Knowledge"
        ],
        "turn_rating": "Excellent"
      },
      {
        "message": "Thanks! Same to you! I hope you have a wonderful day!",
        "agent": "agent_2",
        "sentiment": "Happy",
        "knowledge_source": [
          "Personal Knowledge"
        ],
        "turn_rating": "Good"
      },
      {
        "message": "Goodbye!",
        "agent": "agent_1",
        "sentiment": "Happy",
        "knowledge_source": [
          "Personal Knowledge"
        ],
        "turn_rating": "Excellent"
      },
      {
        "message": "Goodbye!",
        "agent": "agent_2",
        "sentiment": "Happy",
        "knowledge_source": [
          "Personal Knowledge"
        ],
        "turn_rating": "Good"
      }
    ],
    "conversation_rating": {
      "agent_1": "Excellent",
      "agent_2": "Good"
    }
  },
  "t_9b9e1b7f-3870-4b69-a918-fdc388fd44ae": {
    "article_url": "https://www.washingtonpost.com/news/early-lead/wp/2018/03/22/now-is-not-a-great-time-for-football-can-the-american-alliance-of-football-survive/",
    "config": "B",
    "content": [
      {
        "message": "Hey, there, fellow chatter! How are you doing?",
        "agent": "agent_1",
        "sentiment": "Neutral",
        "knowledge_source": [
          "Personal Knowledge"
        ],
        "turn_rating": "Passable"
      },
      {
        "message": "Good thanks. How are you? Do you like football?",
        "agent": "agent_2",
        "sentiment": "Curious to dive deeper",
        "knowledge_source": [
          "FS1"
        ],
        "turn_rating": "Excellent"
      },
      {
        "message": "I enjoy the sport called football, but I do not watch it much. You?",
        "agent": "agent_1",
        "sentiment": "Curious to dive deeper",
        "knowledge_source": [
          "AS1",
          "AS2",
          "FS1",
          "Personal Knowledge"
        ],
        "turn_rating": "Excellent"
      },
      {
        "message": "I don't watch it a lot either. I dont really understand it though ESPN's superimposed line does help a lot. They won an emmy for it.",
        "agent": "agent_2",
        "sentiment": "Curious to dive deeper",
        "knowledge_source": [
          "FS1"
        ],
        "turn_rating": "Excellent"
      },
      {
        "message": "Must have been a weak field of competition that year. Next year, they change the color, and win another award.",
        "agent": "agent_1",
        "sentiment": "Neutral",
        "knowledge_source": [
          "FS1"
        ],
        "turn_rating": "Excellent"
      },
      {
        "message": "Haha. It's amazing how much popularity football has gained. In the 60s top bowlers made twice as much as top football stars",
        "agent": "agent_2",
        "sentiment": "Surprised",
        "knowledge_source": [
          "AS1"
        ],
        "turn_rating": "Excellent"
      },
      {
        "message": "Bowlers had the ideal physique in the day, is my guess. People wanted to look like them, in their polyester pants and multicolored shoes.",
        "agent": "agent_1",
        "sentiment": "Neutral",
        "knowledge_source": [
          "FS1",
          "Personal Knowledge"
        ],
        "turn_rating": "Excellent"
      },
      {
        "message": "Oh, yes! Well, maybe if I was around for the football game where a team lost 0-222, I would be interested in football.",
        "agent": "agent_2",
        "sentiment": "Surprised",
        "knowledge_source": [
          "FS1"
        ],
        "turn_rating": "Excellent"
      },
      {
        "message": "Could you make money on the game though? And was there just 11 minutes of action in that game?",
        "agent": "agent_1",
        "sentiment": "Neutral",
        "knowledge_source": [
          "FS3",
          "Personal Knowledge"
        ],
        "turn_rating": "Excellent"
      },
      {
        "message": "Haha there would have had to be more right?!",
        "agent": "agent_2",
        "sentiment": "Curious to dive deeper",
        "knowledge_source": [
          "FS1"
        ],
        "turn_rating": "Excellent"
      },
      {
        "message": "The Cumberland players would have made more money as engineers.",
        "agent": "agent_1",
        "sentiment": "Neutral",
        "knowledge_source": [
          "FS1",
          "FS3"
        ],
        "turn_rating": "Excellent"
      },
      {
        "message": "I find it interesting that average earnings of engineers is higher than average of fooball players",
        "agent": "agent_2",
        "sentiment": "Curious to dive deeper",
        "knowledge_source": [
          "FS3"
        ],
        "turn_rating": "Excellent"
      },
      {
        "message": "Plus there are fewer concussions in engineering. Probably engineers have better helmets. No cheerleaders though.",
        "agent": "agent_1",
        "sentiment": "Neutral",
        "knowledge_source": [
          "FS3",
          "Personal Knowledge"
        ],
        "turn_rating": "Excellent"
      },
      {
        "message": "Yeah, too bad there is no respect for the cheerleaders in NFL. Saints Cheerleaders have to leave a restaurant even if they are already eating, if players want to eat there.",
        "agent": "agent_2",
        "sentiment": "Sad",
        "knowledge_source": [
          "FS3"
        ],
        "turn_rating": "Excellent"
      },
      {
        "message": "I guess the cheerleaders have to wear tracking chips so that the team knows what restaurant they're in.",
        "agent": "agent_1",
        "sentiment": "Neutral",
        "knowledge_source": [
          "FS3",
          "Personal Knowledge"
        ],
        "turn_rating": "Excellent"
      },
      {
        "message": "Haha, yeah I find it cool how technology has advanced so much in the NFL but I certainly hope tracking isn't necessary off the field.",
        "agent": "agent_2",
        "sentiment": "Surprised",
        "knowledge_source": [
          "FS3"
        ],
        "turn_rating": "Excellent"
      },
      {
        "message": "That would be terrible for the players, but perhaps quite entertaining for fans. Speaking of entertainment, did you ever play the NES?",
        "agent": "agent_1",
        "sentiment": "Curious to dive deeper",
        "knowledge_source": [
          "FS2",
          "Personal Knowledge"
        ],
        "turn_rating": "Excellent"
      },
      {
        "message": "I used to! It only had 54 colors!",
        "agent": "agent_2",
        "sentiment": "Surprised",
        "knowledge_source": [
          "FS2"
        ],
        "turn_rating": "Excellent"
      },
      {
        "message": "And plenty of games. It got retired in 2003, well before it's time. It should have been here for another century.",
        "agent": "agent_1",
        "sentiment": "Neutral",
        "knowledge_source": [
          "FS2",
          "Personal Knowledge"
        ],
        "turn_rating": "Excellent"
      },
      {
        "message": "Haha, true but I would have though it retired way before then! ",
        "agent": "agent_2",
        "sentiment": "Surprised",
        "knowledge_source": [
          "FS2"
        ],
        "turn_rating": "Excellent"
      },
      {
        "message": "Too many people loved that little system. Anyway, I enjoyed the chat!",
        "agent": "agent_1",
        "sentiment": "Neutral",
        "knowledge_source": [
          "FS2",
          "Personal Knowledge"
        ],
        "turn_rating": "Excellent"
      },
      {
        "message": "Yeah I did too!",
        "agent": "agent_2",
        "sentiment": "Happy",
        "knowledge_source": [
          "Personal Knowledge"
        ],
        "turn_rating": "Good"
      }
    ],
    "conversation_rating": {
      "agent_1": "Excellent",
      "agent_2": "Excellent"
    }
  },
  "t_8c2e6809-3b67-4828-a524-ef019ceb1fef": {
    "article_url": "https://www.washingtonpost.com/news/early-lead/wp/2018/03/22/now-is-not-a-great-time-for-football-can-the-american-alliance-of-football-survive/",
    "config": "C",
    "content": [
      {
        "message": "Hi there, hope you are having a good afternoon. When you hear the word football, do you think of American or Canadian football or rugby?",
        "agent": "agent_1",
        "sentiment": "Happy",
        "knowledge_source": [
          "FS1"
        ],
        "turn_rating": "Good"
      },
      {
        "message": "I actually think of soccer lol, ",
        "agent": "agent_2",
        "sentiment": "Happy",
        "knowledge_source": [
          "FS1"
        ],
        "turn_rating": "Passable"
      },
      {
        "message": "Well, so do a lot of people around the world! It's funny that the top bowlers in 1960 made more than the top NFL players. I'm sure that's not true anymore for american football or soccer!",
        "agent": "agent_1",
        "sentiment": "Surprised",
        "knowledge_source": [
          "FS1"
        ],
        "turn_rating": "Good"
      },
      {
        "message": "I dont think its true anymore, pro football and soccer players make a ton of money, bowling was a popular sport back then, not as much today",
        "agent": "agent_2",
        "sentiment": "Curious to dive deeper",
        "knowledge_source": [
          "FS1"
        ],
        "turn_rating": "Good"
      },
      {
        "message": "Ye, the games have changed over the years. Like when ESPN started superimposing the yellow first down line over the field. They won an Emmy for that, which is also amazing!",
        "agent": "agent_1",
        "sentiment": "Surprised",
        "knowledge_source": [
          "FS1"
        ],
        "turn_rating": "Good"
      },
      {
        "message": "I guessed the creation of the line is of great contribution to the game not only back then but it changed the game forever",
        "agent": "agent_2",
        "sentiment": "Curious to dive deeper",
        "knowledge_source": [
          "FS1"
        ],
        "turn_rating": "Good"
      },
      {
        "message": "It made history for sure. Speaking of history, I've seen a few Georgia Tech games when I lived close by but wow, their score of 222-0 made the history books as the highest ever score!",
        "agent": "agent_1",
        "sentiment": "Surprised",
        "knowledge_source": [
          "FS1"
        ],
        "turn_rating": "Good"
      },
      {
        "message": "That is a humiliating defeat, I wonder if the other team was blind",
        "agent": "agent_2",
        "sentiment": "Curious to dive deeper",
        "knowledge_source": [
          "FS1"
        ],
        "turn_rating": "Passable"
      },
      {
        "message": "Can't really imagine how that happened! What else do you enjoy for entertainment? Did you play Nintendo back in the day?",
        "agent": "agent_1",
        "sentiment": "Curious to dive deeper",
        "knowledge_source": [
          "FS2"
        ],
        "turn_rating": "Good"
      },
      {
        "message": "I did, I liked it, it was primitive only 54 colors right?",
        "agent": "agent_2",
        "sentiment": "Curious to dive deeper",
        "knowledge_source": [
          "FS2"
        ],
        "turn_rating": "Good"
      },
      {
        "message": "Yes, hard to imagine back then, what game systems would become. Japan continued to sell them until 2003 but then they finally stopped.",
        "agent": "agent_1",
        "sentiment": "Sad",
        "knowledge_source": [
          "FS2"
        ],
        "turn_rating": "Good"
      },
      {
        "message": "I guess nobody was buying them anymore, still a great system, I used to play the Mario games in that console and then Nintendo 64",
        "agent": "agent_2",
        "sentiment": "Curious to dive deeper",
        "knowledge_source": [
          "FS2"
        ],
        "turn_rating": "Good"
      },
      {
        "message": "My kids also loved Bill Ney the Science Guy too! I never thought he looked like Steve Martin but apparently he won a look-alike contest!",
        "agent": "agent_1",
        "sentiment": "Surprised",
        "knowledge_source": [
          "FS2"
        ],
        "turn_rating": "Good"
      },
      {
        "message": "They look like twin brotheres lol, that show was really fun, I liked it, was informative and interesting",
        "agent": "agent_2",
        "sentiment": "Curious to dive deeper",
        "knowledge_source": [
          "FS2"
        ],
        "turn_rating": "Good"
      },
      {
        "message": "Ronald Regan was another TV and movie star, and he even played a football player too. Funny that he lost a part because he did look Presidential!",
        "agent": "agent_1",
        "sentiment": "Happy",
        "knowledge_source": [
          "FS2"
        ],
        "turn_rating": "Good"
      },
      {
        "message": "That is funny! they had it all wrong then, ",
        "agent": "agent_2",
        "sentiment": "Curious to dive deeper",
        "knowledge_source": [
          "FS2"
        ],
        "turn_rating": "Passable"
      },
      {
        "message": "Another thing I think is wrong is that the New Orlean's football team makes their cheerleaders leave a resturant if a player comes in. I get that they don't want them to socialize but that seems wrong on several levels.",
        "agent": "agent_1",
        "sentiment": "Sad",
        "knowledge_source": [
          "FS3"
        ],
        "turn_rating": "Good"
      },
      {
        "message": "I heard about that rule and it makes me so angry, that is really unfair to cheerleaders having to leave in the midle of your meal just because a player comes in, makes me really angry",
        "agent": "agent_2",
        "sentiment": "Angry",
        "knowledge_source": [
          "FS3"
        ],
        "turn_rating": "Excellent"
      },
      {
        "message": "I guess they would be better off being an engineer than cheerleaders anyway. Engineers have a much higher lifetime earning than NFL players do!",
        "agent": "agent_1",
        "sentiment": "Surprised",
        "knowledge_source": [
          "FS3"
        ],
        "turn_rating": "Good"
      },
      {
        "message": "Maybe thats because they tend to have longer carreers but I agree, football also causes brain damage and unwanted injuries",
        "agent": "agent_2",
        "sentiment": "Curious to dive deeper",
        "knowledge_source": [
          "FS3"
        ],
        "turn_rating": "Good"
      },
      {
        "message": "Right and who wants that. I guess the cheerleaders could also go out for the team, since there is no ban of female players! Then they wouldn't have to leave and they wouldn't get head injuries very often either!",
        "agent": "agent_1",
        "sentiment": "Happy",
        "knowledge_source": [
          "FS3"
        ],
        "turn_rating": "Good"
      },
      {
        "message": "I guess they could also play, they can switch roles and it will be the other way around ",
        "agent": "agent_2",
        "sentiment": "Curious to dive deeper",
        "knowledge_source": [
          "FS3"
        ],
        "turn_rating": "Excellent"
      }
    ],
    "conversation_rating": {
      "agent_1": "Good",
      "agent_2": "Good"
    }
  },
  "t_132b556b-bf14-44f8-9f62-3498e9938ef7": {
    "article_url": "https://www.washingtonpost.com/news/dc-sports-bog/wp/2018/04/07/alliance-of-american-football-knows-a-lot-about-steve-spurrier-except-that-he-coached-the-redskins/",
    "config": "A",
    "content": [
      {
        "message": "hi how are you? do you like sports?",
        "agent": "agent_1",
        "sentiment": "Neutral",
        "knowledge_source": [
          "FS1",
          "FS2",
          "FS3"
        ],
        "turn_rating": "Excellent"
      },
      {
        "message": "Hi there, I'm good thank you.  I love sports!  How about you?",
        "agent": "agent_2",
        "sentiment": "Curious to dive deeper",
        "knowledge_source": [
          "FS3"
        ],
        "turn_rating": "Excellent"
      },
      {
        "message": "I like basketball and football. sometimes i get a chance to watch. ",
        "agent": "agent_1",
        "sentiment": "Neutral",
        "knowledge_source": [
          "FS1",
          "FS2",
          "FS3"
        ],
        "turn_rating": "Excellent"
      },
      {
        "message": "I used to be really into basketball when I was growing up, I still watch my favorite team though.  Do you know what the highest grossing basketball movie ever was?",
        "agent": "agent_2",
        "sentiment": "Curious to dive deeper",
        "knowledge_source": [
          "FS3"
        ],
        "turn_rating": "Excellent"
      },
      {
        "message": "I enjoyed playing when I was younger. I try to watch the finals. The highest grossing? What?",
        "agent": "agent_1",
        "sentiment": "Neutral",
        "knowledge_source": [
          "FS3"
        ],
        "turn_rating": "Excellent"
      },
      {
        "message": "The top grossing basketball movie ever? It was Space Jam.  Did you hear there is another Space Jam in the works?",
        "agent": "agent_2",
        "sentiment": "Curious to dive deeper",
        "knowledge_source": [
          "FS3"
        ],
        "turn_rating": "Excellent"
      },
      {
        "message": "Another one? With LeBron? I guess that makes sense. the producers probably waited until another superstar appeared.",
        "agent": "agent_1",
        "sentiment": "Neutral",
        "knowledge_source": [
          "FS3"
        ],
        "turn_rating": "Excellent"
      },
      {
        "message": "Yeah I think so, I think Lebron will be the star of the movie.  ",
        "agent": "agent_2",
        "sentiment": "Curious to dive deeper",
        "knowledge_source": [
          "FS3"
        ],
        "turn_rating": "Excellent"
      },
      {
        "message": "Yeah, he just makes so much money. endorsements, salary. it is amazing. ",
        "agent": "agent_1",
        "sentiment": "Neutral",
        "knowledge_source": [
          "FS3"
        ],
        "turn_rating": "Excellent"
      },
      {
        "message": "He sure does, I wonder if he is among the top grossing athletes around the world?",
        "agent": "agent_2",
        "sentiment": "Curious to dive deeper",
        "knowledge_source": [
          "FS3"
        ],
        "turn_rating": "Excellent"
      },
      {
        "message": "He makes so much money. I wonder when he'll retire. he is about 34 years old.",
        "agent": "agent_1",
        "sentiment": "Neutral",
        "knowledge_source": [
          "FS3"
        ],
        "turn_rating": "Excellent"
      },
      {
        "message": "He is, and I don't think he will for another few years yet.  Do you follow the NFL at all?",
        "agent": "agent_2",
        "sentiment": "Curious to dive deeper",
        "knowledge_source": [
          "FS2"
        ],
        "turn_rating": "Excellent"
      },
      {
        "message": "I try to watch the super bowl, and maybe the playoffs. ",
        "agent": "agent_1",
        "sentiment": "Neutral",
        "knowledge_source": [
          "FS1"
        ],
        "turn_rating": "Excellent"
      },
      {
        "message": "Yeah I always watch the Super Bowl, I mostly follow my team.  The playoffs are always exciting as well. ",
        "agent": "agent_2",
        "sentiment": "Curious to dive deeper",
        "knowledge_source": [
          "FS2"
        ],
        "turn_rating": "Excellent"
      },
      {
        "message": "I usually root for the underdog in the superbowl. i like to seem the long shot do well. ",
        "agent": "agent_1",
        "sentiment": "Neutral",
        "knowledge_source": [
          "FS2"
        ],
        "turn_rating": "Excellent"
      },
      {
        "message": "I think I usually do the same.  Did you there is a high school football stadium in Texas that seats 18,000?",
        "agent": "agent_2",
        "sentiment": "Curious to dive deeper",
        "knowledge_source": [
          "FS1"
        ],
        "turn_rating": "Excellent"
      },
      {
        "message": "In Texas? Im not surprised. football is a religion in texas.",
        "agent": "agent_1",
        "sentiment": "Neutral",
        "knowledge_source": [
          "FS1",
          "FS2"
        ],
        "turn_rating": "Excellent"
      },
      {
        "message": "Yeah they love football down there, especially high school football, I think they take it very seriously. ",
        "agent": "agent_2",
        "sentiment": "Curious to dive deeper",
        "knowledge_source": [
          "FS1"
        ],
        "turn_rating": "Excellent"
      },
      {
        "message": "Yeah, the fans probably wanted a bigger stadium too. Anyway, great chat!",
        "agent": "agent_1",
        "sentiment": "Neutral",
        "knowledge_source": [
          "FS1",
          "FS2"
        ],
        "turn_rating": "Excellent"
      },
      {
        "message": "I guess it cost $60 million to make, wow. Yeah same to you it was fun chatting. ",
        "agent": "agent_2",
        "sentiment": "Curious to dive deeper",
        "knowledge_source": [
          "FS1"
        ],
        "turn_rating": "Excellent"
      },
      {
        "message": "Have a good night!",
        "agent": "agent_1",
        "sentiment": "Neutral",
        "knowledge_source": [
          "FS1"
        ],
        "turn_rating": "Excellent"
      },
      {
        "message": "Thank you, I hope you do too!",
        "agent": "agent_2",
        "sentiment": "Happy",
        "knowledge_source": [
          "Personal Knowledge"
        ],
        "turn_rating": "Good"
      }
    ],
    "conversation_rating": {
      "agent_1": "Excellent",
      "agent_2": "Excellent"
    }
  },
  "t_84deb6df-4ff2-4cbf-86b3-966833eae414": {
    "article_url": "http://www.washingtonpost.com/sports/2018/11/08/leveon-bell-back-pittsburgh-still-tweeting-rather-than-reporting-steelers/",
    "config": "A",
    "content": [
      {
        "message": "Do you watch the NFL? ",
        "agent": "agent_1",
        "sentiment": "Curious to dive deeper",
        "knowledge_source": [
          "FS1"
        ],
        "turn_rating": "Good"
      },
      {
        "message": "I am a big fan of the NFL, how about you?",
        "agent": "agent_2",
        "sentiment": "Curious to dive deeper",
        "knowledge_source": [
          "Personal Knowledge"
        ],
        "turn_rating": "Excellent"
      },
      {
        "message": "I am, but I don't like that there is only 11 minutes of gameplay.",
        "agent": "agent_1",
        "sentiment": "Curious to dive deeper",
        "knowledge_source": [
          "FS1"
        ],
        "turn_rating": "Good"
      },
      {
        "message": "It is sort of frustrating that there is so little actual gameplay. Sometimes it does not feel that way though.",
        "agent": "agent_2",
        "sentiment": "Sad",
        "knowledge_source": [
          "FS2",
          "Personal Knowledge"
        ],
        "turn_rating": "Excellent"
      },
      {
        "message": "yeah, did you know that an engineer on average makes more than an NFL player?",
        "agent": "agent_1",
        "sentiment": "Curious to dive deeper",
        "knowledge_source": [
          "FS1"
        ],
        "turn_rating": "Good"
      },
      {
        "message": "I know a lot of players have short careers so they don't make as much as the elite players in the league.",
        "agent": "agent_2",
        "sentiment": "Surprised",
        "knowledge_source": [
          "Personal Knowledge"
        ],
        "turn_rating": "Excellent"
      },
      {
        "message": "Interesting. Did you know that Iowa's locker rooms are painted pink for the visiting team? ",
        "agent": "agent_1",
        "sentiment": "Curious to dive deeper",
        "knowledge_source": [
          "FS2"
        ],
        "turn_rating": "Good"
      },
      {
        "message": "I did not know that. I wonder if they think that will throw off the visiting team's performance? ",
        "agent": "agent_2",
        "sentiment": "Curious to dive deeper",
        "knowledge_source": [
          "Personal Knowledge"
        ],
        "turn_rating": "Excellent"
      },
      {
        "message": "I think it does",
        "agent": "agent_1",
        "sentiment": "Curious to dive deeper",
        "knowledge_source": [
          "FS1"
        ],
        "turn_rating": "Passable"
      },
      {
        "message": "I don't see that playing a factor with teams these days. I would like to hear an opposing school talk about it",
        "agent": "agent_2",
        "sentiment": "Curious to dive deeper",
        "knowledge_source": [
          "Personal Knowledge"
        ],
        "turn_rating": "Excellent"
      },
      {
        "message": "Yeah. Well, you are probably better off being an engineer than an NFL player. ",
        "agent": "agent_1",
        "sentiment": "Curious to dive deeper",
        "knowledge_source": [
          "FS1"
        ],
        "turn_rating": "Good"
      },
      {
        "message": "I would imagine that being an engineer comes with a lot less health risks such as brain damage!",
        "agent": "agent_2",
        "sentiment": "Surprised",
        "knowledge_source": [
          "Personal Knowledge"
        ],
        "turn_rating": "Excellent"
      },
      {
        "message": "That is for sure! Did you know that in the 60s bowlers made more than football players? ",
        "agent": "agent_1",
        "sentiment": "Curious to dive deeper",
        "knowledge_source": [
          "FS2"
        ],
        "turn_rating": "Good"
      },
      {
        "message": "I know some of the Philadelphia Eagles had to have offseason jobs in the 60s. That's how Chuck Bednarik earned the nickname \"Concrete Charlie\", he sold concrete when the season was over.",
        "agent": "agent_2",
        "sentiment": "Happy",
        "knowledge_source": [
          "Personal Knowledge"
        ],
        "turn_rating": "Excellent"
      },
      {
        "message": "That's crazy, but I can believe it. Maybe they should have been bowlers? ",
        "agent": "agent_1",
        "sentiment": "Curious to dive deeper",
        "knowledge_source": [
          "FS2"
        ],
        "turn_rating": "Good"
      },
      {
        "message": "I would be curious to know why bowlers were being paid so well then.",
        "agent": "agent_2",
        "sentiment": "Curious to dive deeper",
        "knowledge_source": [
          "Personal Knowledge"
        ],
        "turn_rating": "Excellent"
      },
      {
        "message": "I suppose there were a lot of fans for bowlers. In 39 out of 50 states the highest paid state employee is a football or basketball coach. ",
        "agent": "agent_1",
        "sentiment": "Curious to dive deeper",
        "knowledge_source": [
          "FS3"
        ],
        "turn_rating": "Good"
      },
      {
        "message": "I think it's pretty crazy that some of these coaches get paid so much. The schools could use that for better purposes.",
        "agent": "agent_2",
        "sentiment": "Surprised",
        "knowledge_source": [
          "FS2"
        ],
        "turn_rating": "Excellent"
      },
      {
        "message": "Yeah, it must be a huge suck on the resources for students education. ",
        "agent": "agent_1",
        "sentiment": "Curious to dive deeper",
        "knowledge_source": [
          "FS3"
        ],
        "turn_rating": "Good"
      },
      {
        "message": "I know they bring a lot of revenue in for schools and you want the best candidates for the job, but other professors must feel real cheated by those salaries.",
        "agent": "agent_2",
        "sentiment": "Sad",
        "knowledge_source": [
          "Personal Knowledge"
        ],
        "turn_rating": "Excellent"
      },
      {
        "message": "I hear yah, but I bet if they are tenured they get paid pretty well. ",
        "agent": "agent_1",
        "sentiment": "Neutral",
        "knowledge_source": [
          "FS3"
        ],
        "turn_rating": "Good"
      }
    ],
    "conversation_rating": {
      "agent_1": "Good",
      "agent_2": "Excellent"
    }
  },
  "t_4ca6a5c4-dd76-4d7f-9129-d5c406bce94a": {
    "article_url": "https://www.washingtonpost.com/news/football-insider/wp/2018/09/03/danny-johnson-overcomes-small-school-stigma-to-make-roster/",
    "config": "B",
    "content": [
      {
        "message": "Are you a football fan?",
        "agent": "agent_1",
        "sentiment": "Curious to dive deeper",
        "knowledge_source": [
          "FS1"
        ],
        "turn_rating": "Good"
      },
      {
        "message": "Yea I watch the nfl and a little college. I'm glad to see Danny Johnson made it onto the Redskins despite playing at Southern University",
        "agent": "agent_2",
        "sentiment": "Neutral",
        "knowledge_source": [
          "AS1"
        ],
        "turn_rating": "Good"
      },
      {
        "message": "Yes!  Did you know that the University of Iowa painted their visitors locker room pink?",
        "agent": "agent_1",
        "sentiment": "Happy",
        "knowledge_source": [
          "FS1"
        ],
        "turn_rating": "Good"
      },
      {
        "message": "Yea, I guess Iowa was trying to psych out the visiting teams by painting the lockers pink",
        "agent": "agent_2",
        "sentiment": "Neutral",
        "knowledge_source": [
          "FS1"
        ],
        "turn_rating": "Good"
      },
      {
        "message": "No doubt. lol  In the 1960's top bowlers made twice as much as the top football stars of the day.  Times have sure changed since then.",
        "agent": "agent_1",
        "sentiment": "Happy",
        "knowledge_source": [
          "FS1"
        ],
        "turn_rating": "Good"
      },
      {
        "message": "Yea, Espn won an emmy for it's coverage of the NFL, it's never won an emmy for its bowling coverage",
        "agent": "agent_2",
        "sentiment": "Neutral",
        "knowledge_source": [
          "FS1"
        ],
        "turn_rating": "Good"
      },
      {
        "message": "LOL  I love that superimposed line they created.",
        "agent": "agent_1",
        "sentiment": "Happy",
        "knowledge_source": [
          "FS1"
        ],
        "turn_rating": "Good"
      },
      {
        "message": "Yea, it's too bad there was not tv when Georgia Tech beat Cumberland 222-0, I'd love to see highlights of that",
        "agent": "agent_2",
        "sentiment": "Sad",
        "knowledge_source": [
          "FS1"
        ],
        "turn_rating": "Good"
      },
      {
        "message": "Talk about a blowout! ",
        "agent": "agent_1",
        "sentiment": "Happy",
        "knowledge_source": [
          "FS2"
        ],
        "turn_rating": "Good"
      },
      {
        "message": "Yea, I wonder how much live gameplay that game had since the NFL averages 11 minutes",
        "agent": "agent_2",
        "sentiment": "Curious to dive deeper",
        "knowledge_source": [
          "FS2"
        ],
        "turn_rating": "Good"
      },
      {
        "message": "lol  Did you know that the NFL has no written rule that prevents females from playing?  Maybe we'll see one someday.  Maybe a kicker?",
        "agent": "agent_1",
        "sentiment": "Happy",
        "knowledge_source": [
          "FS2"
        ],
        "turn_rating": "Good"
      },
      {
        "message": "Possibly, I wonder if a female player was on the Saints if she would not be allowed to be in the same public places as the male players like the cheerleaders are",
        "agent": "agent_2",
        "sentiment": "Curious to dive deeper",
        "knowledge_source": [
          "FS2"
        ],
        "turn_rating": "Good"
      },
      {
        "message": "Isn't that an odd rule to have?  I don't get it.",
        "agent": "agent_1",
        "sentiment": "Happy",
        "knowledge_source": [
          "FS2"
        ],
        "turn_rating": "Good"
      },
      {
        "message": "Yea, the saints rules sounds really outdated and sexist",
        "agent": "agent_2",
        "sentiment": "Disgusted",
        "knowledge_source": [
          "FS2"
        ],
        "turn_rating": "Good"
      },
      {
        "message": "I agree.  What do you think of the tracking chips they are putting in the players shoulder pads and footballs?  They claim it's to track the players moves on the field and to track the velocity, etc. of the balls.",
        "agent": "agent_1",
        "sentiment": "Curious to dive deeper",
        "knowledge_source": [
          "FS2"
        ],
        "turn_rating": "Good"
      },
      {
        "message": "It's pretty interesting, I know in baseball people are making a big deal out of tracking ball speed and velocity",
        "agent": "agent_2",
        "sentiment": "Neutral",
        "knowledge_source": [
          "FS2",
          "Personal Knowledge"
        ],
        "turn_rating": "Good"
      },
      {
        "message": "It's crazy.  I'm wondering with the chips in football could they be programmed so that say the chip in the ball is programmed to go to the the chip in the shoulder pad?  Seems kind of shady...",
        "agent": "agent_1",
        "sentiment": "Surprised",
        "knowledge_source": [
          "FS2"
        ],
        "turn_rating": "Good"
      },
      {
        "message": "I guess so but it might be cool if they put chips in basketball, I'd love to know how much force Kareem Abdul-Jabbar's dunk had",
        "agent": "agent_2",
        "sentiment": "Curious to dive deeper",
        "knowledge_source": [
          "FS3"
        ],
        "turn_rating": "Good"
      },
      {
        "message": "I remember him!  He was famous for his hook shot and in college he dunked so much that they banned it for almost a decade!  it's been fun chatting with you!",
        "agent": "agent_1",
        "sentiment": "Happy",
        "knowledge_source": [
          "FS3"
        ],
        "turn_rating": "Passable"
      },
      {
        "message": "Yea, I wonder I Jabbar ever coached, they are the highest paid employees in 39 of 50 states",
        "agent": "agent_2",
        "sentiment": "Curious to dive deeper",
        "knowledge_source": [
          "FS3"
        ],
        "turn_rating": "Good"
      },
      {
        "message": "Crazy that those college coaches are paid that much!  Have a good one!",
        "agent": "agent_1",
        "sentiment": "Happy",
        "knowledge_source": [
          "FS3"
        ],
        "turn_rating": "Good"
      }
    ],
    "conversation_rating": {
      "agent_1": "Good",
      "agent_2": "Good"
    }
  },
  "t_e278132b-f6ff-452a-84ab-f513d988c8ef": {
    "article_url": "https://www.washingtonpost.com/sports/virginia-football-is-at-the-top-of-athletic-director-carla-williamss-priority-list/2018/05/11/3b0bd50e-df5c-46a7-9eb4-4e66037d2086_story.html",
    "config": "C",
    "content": [
      {
        "message": "Good morning! Do you like football?",
        "agent": "agent_1",
        "sentiment": "Neutral",
        "knowledge_source": [
          "FS1"
        ],
        "turn_rating": "Excellent"
      },
      {
        "message": "Hey there. Yes I love football. I am sad that the NFL season is over.",
        "agent": "agent_2",
        "sentiment": "Sad",
        "knowledge_source": [
          "FS3"
        ],
        "turn_rating": "Good"
      },
      {
        "message": "I am too.  A 17 week regular season is just too short.",
        "agent": "agent_1",
        "sentiment": "Neutral",
        "knowledge_source": [
          "FS3"
        ],
        "turn_rating": "Excellent"
      },
      {
        "message": "Yeah I agree especially with only 11 minutes of average gameplay per game.",
        "agent": "agent_2",
        "sentiment": "Curious to dive deeper",
        "knowledge_source": [
          "FS3"
        ],
        "turn_rating": "Good"
      },
      {
        "message": "They definitely should make that longer.  Say, I've heard that women can play if they want to and meet the requirements.  Do you think they should?",
        "agent": "agent_1",
        "sentiment": "Neutral",
        "knowledge_source": [
          "FS3"
        ],
        "turn_rating": "Excellent"
      },
      {
        "message": "I think they should if they are good enough but they shouldn't if they are smart. It is such a brutal game. And they don't make all that much because of injuries.",
        "agent": "agent_2",
        "sentiment": "Surprised",
        "knowledge_source": [
          "FS3"
        ],
        "turn_rating": "Good"
      },
      {
        "message": "Yeah, the average lifetime earnings of an engineer are higher than that of an nfl player and a mlb player.",
        "agent": "agent_1",
        "sentiment": "Neutral",
        "knowledge_source": [
          "FS3"
        ],
        "turn_rating": "Excellent"
      },
      {
        "message": "Did you hear how the Saints cheerleaders can't interact with the players?",
        "agent": "agent_2",
        "sentiment": "Curious to dive deeper",
        "knowledge_source": [
          "FS3"
        ],
        "turn_rating": "Good"
      },
      {
        "message": "I think I have. Isn't that where if a cheerleader is in a restaurant and a player comes in she has to leave?",
        "agent": "agent_1",
        "sentiment": "Neutral",
        "knowledge_source": [
          "FS3"
        ],
        "turn_rating": "Excellent"
      },
      {
        "message": "Yeah exactly. The NFL even tracks player movements using tracking chips!",
        "agent": "agent_2",
        "sentiment": "Curious to dive deeper",
        "knowledge_source": [
          "FS3"
        ],
        "turn_rating": "Good"
      },
      {
        "message": "You mean on the field right?",
        "agent": "agent_1",
        "sentiment": "Neutral",
        "knowledge_source": [
          "FS3"
        ],
        "turn_rating": "Good"
      },
      {
        "message": "Yes on the field! They put it in their shoulder pads and also the football itself!",
        "agent": "agent_2",
        "sentiment": "Neutral",
        "knowledge_source": [
          "FS3"
        ],
        "turn_rating": "Good"
      },
      {
        "message": "Wow!  I knew a little about the football but I had no idea they had chips on the players too.",
        "agent": "agent_1",
        "sentiment": "Neutral",
        "knowledge_source": [
          "FS3"
        ],
        "turn_rating": "Excellent"
      },
      {
        "message": "Yeah no wonder they can get such good accurate stats!",
        "agent": "agent_2",
        "sentiment": "Happy",
        "knowledge_source": [
          "FS3"
        ],
        "turn_rating": "Good"
      },
      {
        "message": "You know you're right!  It does make sense when you think about it.  I wonder if they'll ever use those chips like nascar does their cars and be able to tell if players make touchdowns and first downs.",
        "agent": "agent_1",
        "sentiment": "Neutral",
        "knowledge_source": [
          "FS3"
        ],
        "turn_rating": "Excellent"
      },
      {
        "message": "Good question. I also really like the yellow first down marker when watching games on tv. ESPN won an Emmy for that.",
        "agent": "agent_2",
        "sentiment": "Surprised",
        "knowledge_source": [
          "FS1"
        ],
        "turn_rating": "Good"
      },
      {
        "message": "I like that too. It makes the game more intense and exciting when you see how far a team has to go to make the first down.",
        "agent": "agent_1",
        "sentiment": "Neutral",
        "knowledge_source": [
          "FS1"
        ],
        "turn_rating": "Excellent"
      },
      {
        "message": "Agreed. I wonder if the NBA uses chips to track stats too? There is even a bball court on top of the USA Supreme Court building.",
        "agent": "agent_2",
        "sentiment": "Surprised",
        "knowledge_source": [
          "FS2"
        ],
        "turn_rating": "Good"
      },
      {
        "message": "Hmm, I never thought about that.  If they don't, they should.  That bball court you're talking about by the way is called the highest court in the land.",
        "agent": "agent_1",
        "sentiment": "Neutral",
        "knowledge_source": [
          "FS2"
        ],
        "turn_rating": "Excellent"
      },
      {
        "message": "Oh very cool. Wonder if anyone famous has played there? Kareem abul Jabbar used to have such a dominant dunk that it got banned in college!",
        "agent": "agent_2",
        "sentiment": "Surprised",
        "knowledge_source": [
          "FS2"
        ],
        "turn_rating": "Good"
      },
      {
        "message": "It got banned?  He must have been overpowering teams and winning all the time!",
        "agent": "agent_1",
        "sentiment": "Neutral",
        "knowledge_source": [
          "FS2"
        ],
        "turn_rating": "Excellent"
      }
    ],
    "conversation_rating": {
      "agent_1": "Excellent",
      "agent_2": "Good"
    }
  },
  "t_a3cb98ca-bef2-4922-8409-5f5753decd55": {
    "article_url": "https://www.washingtonpost.com/news/dc-sports-bog/wp/2018/01/10/curling-fan-vernon-davis-says-nfl-players-would-love-the-sport-if-they-knew-more-about-it/",
    "config": "A",
    "content": [
      {
        "message": "Hello!",
        "agent": "agent_1",
        "sentiment": "Happy",
        "knowledge_source": [
          "Personal Knowledge"
        ],
        "turn_rating": "Passable"
      },
      {
        "message": "Hello, do you have good knowledge about football players?",
        "agent": "agent_2",
        "sentiment": "Neutral",
        "knowledge_source": [
          "Personal Knowledge"
        ],
        "turn_rating": "Good"
      },
      {
        "message": "I am not a huge fan of Football but I like Basketball....",
        "agent": "agent_1",
        "sentiment": "Happy",
        "knowledge_source": [
          "FS1"
        ],
        "turn_rating": "Passable"
      },
      {
        "message": "Same! I like basketball. I am a big fan of the Golden State Warriors. How about you?",
        "agent": "agent_2",
        "sentiment": "Happy",
        "knowledge_source": [
          "Personal Knowledge"
        ],
        "turn_rating": "Excellent"
      },
      {
        "message": "Cool, I am a big fan of Phoenix Suns ...my team!",
        "agent": "agent_1",
        "sentiment": "Happy",
        "knowledge_source": [
          "FS3"
        ],
        "turn_rating": "Excellent"
      },
      {
        "message": "Nice! Have you been to a game?",
        "agent": "agent_2",
        "sentiment": "Curious to dive deeper",
        "knowledge_source": [
          "AS3"
        ],
        "turn_rating": "Excellent"
      },
      {
        "message": "Yes, not too many but a few. How about you?",
        "agent": "agent_1",
        "sentiment": "Happy",
        "knowledge_source": [
          "FS3"
        ],
        "turn_rating": "Passable"
      },
      {
        "message": "A few as well. I always go to the stadium early to receive bobbleheads of the basketball players.",
        "agent": "agent_2",
        "sentiment": "Happy",
        "knowledge_source": [
          "Personal Knowledge"
        ],
        "turn_rating": "Good"
      },
      {
        "message": "That's awesome, I have a couple of those too but  bought them from a friend. ",
        "agent": "agent_1",
        "sentiment": "Happy",
        "knowledge_source": [
          "FS3"
        ],
        "turn_rating": "Good"
      },
      {
        "message": "Awww man, I hope they are worth the price. Reading from the factual section 3, I agree that space jam is the highest-grossing basketball movie. Have you watched it?",
        "agent": "agent_2",
        "sentiment": "Curious to dive deeper",
        "knowledge_source": [
          "FS3"
        ],
        "turn_rating": "Excellent"
      },
      {
        "message": "I think I have but it has been a long time lol....I too think it is interesting that the us supreme court building has a basketball court on the top floor how cool is that!",
        "agent": "agent_1",
        "sentiment": "Surprised",
        "knowledge_source": [
          "FS3"
        ],
        "turn_rating": "Good"
      },
      {
        "message": "That is cool. I guess they need some exercise after a hard day's work.",
        "agent": "agent_2",
        "sentiment": "Neutral",
        "knowledge_source": [
          "Personal Knowledge"
        ],
        "turn_rating": "Good"
      },
      {
        "message": "True! Basketball is definitely good exercise lol",
        "agent": "agent_1",
        "sentiment": "Happy",
        "knowledge_source": [
          "FS3"
        ],
        "turn_rating": "Passable"
      },
      {
        "message": "Do you play?",
        "agent": "agent_2",
        "sentiment": "Surprised",
        "knowledge_source": [
          "Personal Knowledge"
        ],
        "turn_rating": "Good"
      },
      {
        "message": "I did back in school but not anymore. I play softball on a league though and its pretty fun, how about you do you play any sports?",
        "agent": "agent_1",
        "sentiment": "Happy",
        "knowledge_source": [
          "FS3"
        ],
        "turn_rating": "Excellent"
      },
      {
        "message": "It's been a while since I played a sport. I used to play basketball, but now it's all about tennis and badminton. Of course in this kind of weather is a no no.",
        "agent": "agent_2",
        "sentiment": "Neutral",
        "knowledge_source": [
          "Personal Knowledge"
        ],
        "turn_rating": "Good"
      },
      {
        "message": "Yea, I live in a warm climate so we play sports more in cooler weather when its 70s and 80s outside.",
        "agent": "agent_1",
        "sentiment": "Happy",
        "knowledge_source": [
          "FS3"
        ],
        "turn_rating": "Passable"
      },
      {
        "message": "For sure, I bet. I am waiting until the sun comes up.",
        "agent": "agent_2",
        "sentiment": "Sad",
        "knowledge_source": [
          "Personal Knowledge"
        ],
        "turn_rating": "Good"
      },
      {
        "message": "Have you ever played Football at all or ever had a team you like in the NFL?",
        "agent": "agent_1",
        "sentiment": "Curious to dive deeper",
        "knowledge_source": [
          "FS1",
          "FS2"
        ],
        "turn_rating": "Passable"
      },
      {
        "message": "Well, in middle school, but not a fan. I only like the 49ers. It is because of my relatives.",
        "agent": "agent_2",
        "sentiment": "Sad",
        "knowledge_source": [
          "FS1"
        ],
        "turn_rating": "Good"
      },
      {
        "message": "Oh, yeah...I only watch sometimes because of friends lol ",
        "agent": "agent_1",
        "sentiment": "Neutral",
        "knowledge_source": [
          "FS2"
        ],
        "turn_rating": "Passable"
      },
      {
        "message": "It was nice talking to you. Happy New Year.",
        "agent": "agent_2",
        "sentiment": "Happy",
        "knowledge_source": [
          "Personal Knowledge"
        ],
        "turn_rating": "Excellent"
      },
      {
        "message": "Happy New Year!!! Bye!",
        "agent": "agent_1",
        "sentiment": "Happy",
        "knowledge_source": [
          "Personal Knowledge"
        ],
        "turn_rating": "Excellent"
      }
    ],
    "conversation_rating": {
      "agent_1": "Excellent",
      "agent_2": "Good"
    }
  },
  "t_4b63b5c2-e228-4e3c-8a89-e5a819a77baa": {
    "article_url": "https://www.washingtonpost.com/sports/virginia-football-is-at-the-top-of-athletic-director-carla-williamss-priority-list/2018/05/11/3b0bd50e-df5c-46a7-9eb4-4e66037d2086_story.html",
    "config": "D",
    "content": [
      {
        "message": "How is it going?  Do you like football?",
        "agent": "agent_1",
        "sentiment": "Happy",
        "knowledge_source": [
          "FS1"
        ],
        "turn_rating": "Excellent"
      },
      {
        "message": "Hello!  I am.  I prefer college, but I am pumped for the playoffs this weekend!",
        "agent": "agent_2",
        "sentiment": "Happy",
        "knowledge_source": [
          "AS1",
          "AS2",
          "AS3",
          "AS4",
          "FS1",
          "FS3",
          "Personal Knowledge"
        ],
        "turn_rating": "Good"
      },
      {
        "message": "Awesome!  I don't keep up with football much.  Who is in the playoffs?",
        "agent": "agent_1",
        "sentiment": "Neutral",
        "knowledge_source": [
          "FS1"
        ],
        "turn_rating": "Excellent"
      },
      {
        "message": "`There are four teams from the National and American Football conferences.  The NFC has LA Rams, Cowboys, Eagles, and Saints.  The AFC has KC, LA Chargers, NE, and Indianapolis.",
        "agent": "agent_2",
        "sentiment": "Neutral",
        "knowledge_source": [
          "FS3",
          "Personal Knowledge"
        ],
        "turn_rating": "Excellent"
      },
      {
        "message": "Oh ok,   I only know some of those.  Its kinda crazy to think the nfl actual gameplay is only like 11 min when it usually last about 3-4 hours!  ",
        "agent": "agent_1",
        "sentiment": "Surprised",
        "knowledge_source": [
          "FS1"
        ],
        "turn_rating": "Excellent"
      },
      {
        "message": "That is crazy!  To think they spend all that money, going as far as tracking almost every move of a player through specially designed chips for such a relative short time of actual game play.",
        "agent": "agent_2",
        "sentiment": "Surprised",
        "knowledge_source": [
          "FS3",
          "Personal Knowledge"
        ],
        "turn_rating": "Excellent"
      },
      {
        "message": "I heard about that too,  technology has improved so many things,  like also when you are watching football they can draw on the screens and show different plays and when the line is they highlight it.  They also have amazing playback/forward replays!",
        "agent": "agent_1",
        "sentiment": "Surprised",
        "knowledge_source": [
          "FS1"
        ],
        "turn_rating": "Excellent"
      },
      {
        "message": "Great point.  How many of us are indebted to Madden for breaking down football like that?",
        "agent": "agent_2",
        "sentiment": "Curious to dive deeper",
        "knowledge_source": [
          "FS1",
          "FS3",
          "Personal Knowledge"
        ],
        "turn_rating": "Excellent"
      },
      {
        "message": "Probably millions lol football has some weird customs,  what is with a team painting the opposing teams locker room pink?",
        "agent": "agent_1",
        "sentiment": "Surprised",
        "knowledge_source": [
          "FS1"
        ],
        "turn_rating": "Excellent"
      },
      {
        "message": "Ah, I know that team all too well. That's Iowa who is my team's rival as we are neighboring states. ",
        "agent": "agent_2",
        "sentiment": "Disgusted",
        "knowledge_source": [
          "FS1",
          "Personal Knowledge"
        ],
        "turn_rating": "Excellent"
      },
      {
        "message": "Oh I see.  Do you know what the tactic or custom is ?  Why do they paint it pink?",
        "agent": "agent_1",
        "sentiment": "Surprised",
        "knowledge_source": [
          "FS1"
        ],
        "turn_rating": "Excellent"
      },
      {
        "message": "I am pretty sure it was Hayden Fry (who the old tv show \"Coach\" was loosely based on).  I think it was that the pink would demotivate the opposition or make them lose their edge.",
        "agent": "agent_2",
        "sentiment": "Disgusted",
        "knowledge_source": [
          "FS1",
          "Personal Knowledge"
        ],
        "turn_rating": "Excellent"
      },
      {
        "message": "Ah I see,  maybe to soften them up I guess.  That's pretty smart,  unless they knew about it already.  Did you know there is a football player that never fumbled in his whole career?  Why isn;t this guy more sought out after lol That sounds incredible. ",
        "agent": "agent_1",
        "sentiment": "Surprised",
        "knowledge_source": [
          "FS1"
        ],
        "turn_rating": "Excellent"
      },
      {
        "message": "Wow.  Maybe he just isn't as explosive as others, but it's pretty impressive.",
        "agent": "agent_2",
        "sentiment": "Surprised",
        "knowledge_source": [
          "FS1",
          "FS3",
          "Personal Knowledge"
        ],
        "turn_rating": "Excellent"
      },
      {
        "message": "I know right!  I believe he played for the Patriots.  ",
        "agent": "agent_1",
        "sentiment": "Surprised",
        "knowledge_source": [
          "FS1"
        ],
        "turn_rating": "Excellent"
      },
      {
        "message": "Do you like any other sports, like basketball?",
        "agent": "agent_2",
        "sentiment": "Curious to dive deeper",
        "knowledge_source": [
          "FS2"
        ],
        "turn_rating": "Good"
      },
      {
        "message": "Kinda the same,  I do not follow it much.  I watch the Warrios sometimes though,  how about you?",
        "agent": "agent_1",
        "sentiment": "Happy",
        "knowledge_source": [
          "FS1"
        ],
        "turn_rating": "Excellent"
      },
      {
        "message": "I watch a little.  I will admit that the Warriors are not my favorite team.  I guess it's because they are so good, but I have to remember that they really built that team from scratch and then added amazing players around what they drafted.",
        "agent": "agent_2",
        "sentiment": "Disgusted",
        "knowledge_source": [
          "FS2",
          "Personal Knowledge"
        ],
        "turn_rating": "Good"
      },
      {
        "message": "Yeah,  true.  I find it funny that the inventor of basketball is the only losing couch in kansas university history lol ",
        "agent": "agent_1",
        "sentiment": "Surprised",
        "knowledge_source": [
          "FS2"
        ],
        "turn_rating": "Excellent"
      },
      {
        "message": "I wonder how much he got paid for that?  In the vast majority of states today, the college basketball or football coach is the highest paid employee of the state.",
        "agent": "agent_2",
        "sentiment": "Surprised",
        "knowledge_source": [
          "FS2"
        ],
        "turn_rating": "Excellent"
      },
      {
        "message": "Hmmm good question.  I hope he gets some sort of royalties lol this sport has blown up,  it is so popular and generates so much money!  Anyways its been good talking to you!  ",
        "agent": "agent_1",
        "sentiment": "Surprised",
        "knowledge_source": [
          "FS2"
        ],
        "turn_rating": "Excellent"
      }
    ],
    "conversation_rating": {
      "agent_1": "Excellent",
      "agent_2": "Excellent"
    }
  },
  "t_c34c5d9d-432a-45d1-996b-d8af5b86de66": {
    "article_url": "http://www.washingtonpost.com/sports/2018/11/08/leveon-bell-back-pittsburgh-still-tweeting-rather-than-reporting-steelers/",
    "config": "D",
    "content": [
      {
        "message": "I love the NFL I cant wait for the season to start back up! 17 weeks is not enough! Do you like football? ",
        "agent": "agent_1",
        "sentiment": "Happy",
        "knowledge_source": [
          "FS1"
        ],
        "turn_rating": "Good"
      },
      {
        "message": "I have a passing knowledge",
        "agent": "agent_2",
        "sentiment": "Neutral",
        "knowledge_source": [
          "Personal Knowledge"
        ],
        "turn_rating": "Poor"
      },
      {
        "message": "Thats great! Do you watch football or just keep up with it in general? ",
        "agent": "agent_1",
        "sentiment": "Curious to dive deeper",
        "knowledge_source": [
          "Personal Knowledge"
        ],
        "turn_rating": "Good"
      },
      {
        "message": "Mainly watching it time to time ",
        "agent": "agent_2",
        "sentiment": "Neutral",
        "knowledge_source": [
          "Personal Knowledge"
        ],
        "turn_rating": "Poor"
      },
      {
        "message": "Cool! I really like how high-tech they are getting adding micro chips into players pads and the football/. It makes the game fun! ",
        "agent": "agent_1",
        "sentiment": "Happy",
        "knowledge_source": [
          "FS1"
        ],
        "turn_rating": "Good"
      },
      {
        "message": "They sure get a lot of data. I wonder what they use it for",
        "agent": "agent_2",
        "sentiment": "Curious to dive deeper",
        "knowledge_source": [
          "FS1",
          "Personal Knowledge"
        ],
        "turn_rating": "Not Good"
      },
      {
        "message": "Ive heard football speed when through and other stuff. Funny that the biggest thing for them was the addition of the Yellow First down line. Won them an emmy! ",
        "agent": "agent_1",
        "sentiment": "Neutral",
        "knowledge_source": [
          "FS2"
        ],
        "turn_rating": "Good"
      },
      {
        "message": "That was by espn right?",
        "agent": "agent_2",
        "sentiment": "Neutral",
        "knowledge_source": [
          "FS2"
        ],
        "turn_rating": "Good"
      },
      {
        "message": "Yeah! Really cool that something so simple had such a huge impact! Nothing like in hockey when they highlighted the puck. ",
        "agent": "agent_1",
        "sentiment": "Happy",
        "knowledge_source": [
          "Personal Knowledge"
        ],
        "turn_rating": "Good"
      },
      {
        "message": "I mean considering there is only a dozen or so minutes of real gameplay, any help understanding what is going on is a huge plus",
        "agent": "agent_2",
        "sentiment": "Neutral",
        "knowledge_source": [
          "FS1",
          "Personal Knowledge"
        ],
        "turn_rating": "Good"
      },
      {
        "message": "True! They dont even play that much! If they are only playing for 11 minutes they figure out a way to make games more fun. You know.. make a game with some huge scores like 200 or something. ",
        "agent": "agent_1",
        "sentiment": "Curious to dive deeper",
        "knowledge_source": [
          "FS2"
        ],
        "turn_rating": "Good"
      },
      {
        "message": "The winner were just that good and the losers just that bad i guess",
        "agent": "agent_2",
        "sentiment": "Neutral",
        "knowledge_source": [
          "Personal Knowledge"
        ],
        "turn_rating": "Passable"
      },
      {
        "message": "I bet youre right. You really need a poor team to go nothing against a team that scores 222. I dont even know who Cumberland is.. ",
        "agent": "agent_1",
        "sentiment": "Surprised",
        "knowledge_source": [
          "FS2"
        ],
        "turn_rating": "Good"
      },
      {
        "message": "I mean the winners must have had talent like tom brady or green ellis",
        "agent": "agent_2",
        "sentiment": "Neutral",
        "knowledge_source": [
          "FS2",
          "Personal Knowledge"
        ],
        "turn_rating": "Good"
      },
      {
        "message": "I always that green-ellis was great. HE was amazing and i think never fumbled the ball. EVER! ",
        "agent": "agent_1",
        "sentiment": "Happy",
        "knowledge_source": [
          "FS2"
        ],
        "turn_rating": "Passable"
      },
      {
        "message": "Indeed. That is an impressive feat",
        "agent": "agent_2",
        "sentiment": "Neutral",
        "knowledge_source": [
          "Personal Knowledge"
        ],
        "turn_rating": "Not Good"
      },
      {
        "message": "Yeah it is! i dont think he even got paid that well. Nothing like LeVeon bell and his 13 million a year ",
        "agent": "agent_1",
        "sentiment": "Neutral",
        "knowledge_source": [
          "AS2"
        ],
        "turn_rating": "Good"
      },
      {
        "message": "Well at least these players are much better paid now than in the 1960s when even bowlers made more",
        "agent": "agent_2",
        "sentiment": "Neutral",
        "knowledge_source": [
          "FS2",
          "Personal Knowledge"
        ],
        "turn_rating": "Passable"
      },
      {
        "message": "Ain't that the truth! for how physical the game is they should be getting paid a lot. ",
        "agent": "agent_1",
        "sentiment": "Sad",
        "knowledge_source": [
          "FS2",
          "Personal Knowledge"
        ],
        "turn_rating": "Good"
      },
      {
        "message": "It is a dangerous contact sport after all. It is probably due to forced early retirement that the average football player's lifetime earnings is less than that of engineers",
        "agent": "agent_2",
        "sentiment": "Neutral",
        "knowledge_source": [
          "FS1",
          "Personal Knowledge"
        ],
        "turn_rating": "Good"
      },
      {
        "message": "yes it is. have a great day! ",
        "agent": "agent_1",
        "sentiment": "Happy",
        "knowledge_source": [
          "Personal Knowledge"
        ],
        "turn_rating": "Good"
      },
      {
        "message": "To you as well.",
        "agent": "agent_2",
        "sentiment": "Neutral",
        "knowledge_source": [
          "Personal Knowledge"
        ],
        "turn_rating": "Passable"
      }
    ],
    "conversation_rating": {
      "agent_1": "Good",
      "agent_2": "Passable"
    }
  },
  "t_bb48a4ee-81b8-4442-8938-5425df42965d": {
    "article_url": "https://www.washingtonpost.com/news/dc-sports-bog/wp/2018/01/10/curling-fan-vernon-davis-says-nfl-players-would-love-the-sport-if-they-knew-more-about-it/",
    "config": "A",
    "content": [
      {
        "message": "Are you a fan of the NFL?",
        "agent": "agent_1",
        "sentiment": "Curious to dive deeper",
        "knowledge_source": [
          "FS2"
        ],
        "turn_rating": "Excellent"
      },
      {
        "message": "NFL? the national football league? I dont really know it well. You?",
        "agent": "agent_2",
        "sentiment": "Neutral",
        "knowledge_source": [
          "FS1",
          "FS2"
        ],
        "turn_rating": "Excellent"
      },
      {
        "message": "Yea that is, do you know any of the 32 teams?",
        "agent": "agent_1",
        "sentiment": "Curious to dive deeper",
        "knowledge_source": [
          "FS2"
        ],
        "turn_rating": "Excellent"
      },
      {
        "message": "yeah, i guess i have heard some names. the patriots is one that i hear a lot",
        "agent": "agent_2",
        "sentiment": "Neutral",
        "knowledge_source": [
          "FS1",
          "FS2"
        ],
        "turn_rating": "Excellent"
      },
      {
        "message": "Yea they keep winning super bowls and have the greatest quarterback of all time, tom brady. You don't watch much NFL, do you watch college football much?",
        "agent": "agent_1",
        "sentiment": "Curious to dive deeper",
        "knowledge_source": [
          "FS1",
          "FS2"
        ],
        "turn_rating": "Excellent"
      },
      {
        "message": "no, i dont. i guess the game is more fun at the college level.  the kids probably enjoy playing the game.",
        "agent": "agent_2",
        "sentiment": "Neutral",
        "knowledge_source": [
          "FS1",
          "Personal Knowledge"
        ],
        "turn_rating": "Excellent"
      },
      {
        "message": "Yea, my favorite team is Iowa, they paint their visiting locker room pink ",
        "agent": "agent_1",
        "sentiment": "Curious to dive deeper",
        "knowledge_source": [
          "FS2"
        ],
        "turn_rating": "Excellent"
      },
      {
        "message": "i wonder if that has any effect all. if so, i would expect everyone to do it.",
        "agent": "agent_2",
        "sentiment": "Neutral",
        "knowledge_source": [
          "FS1",
          "Personal Knowledge"
        ],
        "turn_rating": "Excellent"
      },
      {
        "message": "I wonder also, I would have to check their home record to see a trend. Are you a basketball fan since you don't watch much football?",
        "agent": "agent_1",
        "sentiment": "Curious to dive deeper",
        "knowledge_source": [
          "FS1",
          "FS3"
        ],
        "turn_rating": "Excellent"
      },
      {
        "message": "i like basketball, but i usually watch around the playoffs. i like golden state. You?",
        "agent": "agent_2",
        "sentiment": "Neutral",
        "knowledge_source": [
          "FS3"
        ],
        "turn_rating": "Excellent"
      },
      {
        "message": "Me too, I like the bulls, but golden state is fun to watch. Do you know who james naismith was?",
        "agent": "agent_1",
        "sentiment": "Curious to dive deeper",
        "knowledge_source": [
          "FS3"
        ],
        "turn_rating": "Excellent"
      },
      {
        "message": "he was the guy who invented the sport. he was canadian i believe.",
        "agent": "agent_2",
        "sentiment": "Neutral",
        "knowledge_source": [
          "FS3",
          "Personal Knowledge"
        ],
        "turn_rating": "Excellent"
      },
      {
        "message": "He was the worst coach in kansas history, you think he could have rigged the game in his favor",
        "agent": "agent_1",
        "sentiment": "Curious to dive deeper",
        "knowledge_source": [
          "FS3"
        ],
        "turn_rating": "Excellent"
      },
      {
        "message": "he might have had bad players too. maybe he just didnt get the strategy. oh well. i think he has an award named after him.",
        "agent": "agent_2",
        "sentiment": "Neutral",
        "knowledge_source": [
          "FS3"
        ],
        "turn_rating": "Excellent"
      },
      {
        "message": "For sure, I heard that also. Do you ever catch anything on ESPN?",
        "agent": "agent_1",
        "sentiment": "Curious to dive deeper",
        "knowledge_source": [
          "FS1"
        ],
        "turn_rating": "Excellent"
      },
      {
        "message": "no, though it guess it is insanely popular. sports all the time would be a big hit in the us.",
        "agent": "agent_2",
        "sentiment": "Neutral",
        "knowledge_source": [
          "FS1",
          "FS2",
          "FS3"
        ],
        "turn_rating": "Excellent"
      },
      {
        "message": "They won an ESPY for their yellow line on TV",
        "agent": "agent_1",
        "sentiment": "Curious to dive deeper",
        "knowledge_source": [
          "FS1"
        ],
        "turn_rating": "Excellent"
      },
      {
        "message": "an espy? i dont know that award. the yellow line? ",
        "agent": "agent_2",
        "sentiment": "Neutral",
        "knowledge_source": [
          "FS1",
          "FS2",
          "Personal Knowledge"
        ],
        "turn_rating": "Excellent"
      },
      {
        "message": "Sorry they won an emmy, lol! That is a big thing for something so small",
        "agent": "agent_1",
        "sentiment": "Curious to dive deeper",
        "knowledge_source": [
          "FS2"
        ],
        "turn_rating": "Excellent"
      },
      {
        "message": "Oh, an emmy. yeah, the tv award. a yellow line? hm. a weak year for awards. Anyway, great chat!",
        "agent": "agent_2",
        "sentiment": "Neutral",
        "knowledge_source": [
          "FS1",
          "FS2"
        ],
        "turn_rating": "Excellent"
      },
      {
        "message": "You too, it was so nice chatting with you!",
        "agent": "agent_1",
        "sentiment": "Curious to dive deeper",
        "knowledge_source": [
          "FS3"
        ],
        "turn_rating": "Excellent"
      }
    ],
    "conversation_rating": {
      "agent_1": "Excellent",
      "agent_2": "Excellent"
    }
  },
  "t_15ffb708-486e-4265-a6a3-f567bd618514": {
    "article_url": "https://www.washingtonpost.com/news/early-lead/wp/2018/01/29/amid-nfl-catch-rule-confusion-third-graders-offer-enlightenment/",
    "config": "B",
    "content": [
      {
        "message": "Hello,  do you like football?",
        "agent": "agent_1",
        "sentiment": "Curious to dive deeper",
        "knowledge_source": [
          "FS1"
        ],
        "turn_rating": "Excellent"
      },
      {
        "message": "i do like football sometimes, not all the time, but sometimes. you?",
        "agent": "agent_2",
        "sentiment": "Neutral",
        "knowledge_source": [
          "FS1",
          "FS2"
        ],
        "turn_rating": "Good"
      },
      {
        "message": "I watch a few games a year,  but I do not keep up with it at all.",
        "agent": "agent_1",
        "sentiment": "Curious to dive deeper",
        "knowledge_source": [
          "FS1"
        ],
        "turn_rating": "Excellent"
      },
      {
        "message": "i try to watch the playoffs, maybe the superbowl.",
        "agent": "agent_2",
        "sentiment": "Neutral",
        "knowledge_source": [
          "FS1",
          "FS2",
          "Personal Knowledge"
        ],
        "turn_rating": "Good"
      },
      {
        "message": "Thats cool.  Did you know the NFL has no written rule against female players?",
        "agent": "agent_1",
        "sentiment": "Curious to dive deeper",
        "knowledge_source": [
          "FS1"
        ],
        "turn_rating": "Excellent"
      },
      {
        "message": "I have heard that, but I don't think that women can qualitfy. It's a tough game",
        "agent": "agent_2",
        "sentiment": "Neutral",
        "knowledge_source": [
          "FS1",
          "FS2"
        ],
        "turn_rating": "Good"
      },
      {
        "message": "Yeah,  just depends on the woman.  I hear the NFL uses tracking chips on the players and football. ",
        "agent": "agent_1",
        "sentiment": "Curious to dive deeper",
        "knowledge_source": [
          "FS1"
        ],
        "turn_rating": "Excellent"
      },
      {
        "message": "I would like to see a woman that could do that. I have no problem with that. If she can play, let her in. Put the tracking chips on her. ",
        "agent": "agent_2",
        "sentiment": "Neutral",
        "knowledge_source": [
          "FS2"
        ],
        "turn_rating": "Good"
      },
      {
        "message": "The average game play of a football game is 11 min!  It takes like 3 hours usually to see the whole event lol ",
        "agent": "agent_1",
        "sentiment": "Curious to dive deeper",
        "knowledge_source": [
          "FS1"
        ],
        "turn_rating": "Excellent"
      },
      {
        "message": "those players spend a lot of time standing around and waiting. i figured that 11 minutes was a bit short, but now that i think about it, it sounds right.",
        "agent": "agent_2",
        "sentiment": "Neutral",
        "knowledge_source": [
          "FS2",
          "Personal Knowledge"
        ],
        "turn_rating": "Good"
      },
      {
        "message": "lol yeah I know right!  So many time outs,  fouls,  huddles,  etc. ",
        "agent": "agent_1",
        "sentiment": "Curious to dive deeper",
        "knowledge_source": [
          "FS1"
        ],
        "turn_rating": "Excellent"
      },
      {
        "message": "Yes, basketball is a sport that flows a lot more.",
        "agent": "agent_2",
        "sentiment": "Neutral",
        "knowledge_source": [
          "FS3",
          "Personal Knowledge"
        ],
        "turn_rating": "Good"
      },
      {
        "message": "I agree,  a lot of consistant action. ",
        "agent": "agent_1",
        "sentiment": "Curious to dive deeper",
        "knowledge_source": [
          "FS3"
        ],
        "turn_rating": "Excellent"
      },
      {
        "message": "Basketball was invented by a Canadian. A *canadian*",
        "agent": "agent_2",
        "sentiment": "Neutral",
        "knowledge_source": [
          "FS3"
        ],
        "turn_rating": "Good"
      },
      {
        "message": "lol cool.  I hear the inventor of basketball is the only losing coach in the university of kansas history.  Ironic. ",
        "agent": "agent_1",
        "sentiment": "Curious to dive deeper",
        "knowledge_source": [
          "FS3"
        ],
        "turn_rating": "Excellent"
      },
      {
        "message": "He really could not coach. i guess he knew how to create game, not play them. ",
        "agent": "agent_2",
        "sentiment": "Neutral",
        "knowledge_source": [
          "FS3",
          "Personal Knowledge"
        ],
        "turn_rating": "Good"
      },
      {
        "message": "yeah,  thats unfortunate.  I hope he gets royalties or something,  this game has blown up!  it generates so much money!",
        "agent": "agent_1",
        "sentiment": "Curious to dive deeper",
        "knowledge_source": [
          "FS3"
        ],
        "turn_rating": "Excellent"
      },
      {
        "message": "yes, it has. the college coaches make so much. it seems like a distortion of the purpose of college.",
        "agent": "agent_2",
        "sentiment": "Neutral",
        "knowledge_source": [
          "FS3",
          "Personal Knowledge"
        ],
        "turn_rating": "Good"
      },
      {
        "message": "Yeah 39 out of 50 states the highest paid employee is the college basketball or football coach. ",
        "agent": "agent_1",
        "sentiment": "Curious to dive deeper",
        "knowledge_source": [
          "FS3"
        ],
        "turn_rating": "Excellent"
      },
      {
        "message": "I wonder where this all going to lead. Soon the degree-granting aspect of college will become optional extra. Anyway, great chat!",
        "agent": "agent_2",
        "sentiment": "Neutral",
        "knowledge_source": [
          "FS3",
          "Personal Knowledge"
        ],
        "turn_rating": "Good"
      },
      {
        "message": "Great speaking with you. ",
        "agent": "agent_1",
        "sentiment": "Neutral",
        "knowledge_source": [
          "FS3"
        ],
        "turn_rating": "Good"
      }
    ],
    "conversation_rating": {
      "agent_1": "Excellent",
      "agent_2": "Good"
    }
  },
  "t_9b8a8cc1-a930-4709-a22f-c70d3a247368": {
    "article_url": "https://www.washingtonpost.com/news/dc-sports-bog/wp/2018/01/10/curling-fan-vernon-davis-says-nfl-players-would-love-the-sport-if-they-knew-more-about-it/",
    "config": "A",
    "content": [
      {
        "message": "Hi do you follow football?",
        "agent": "agent_1",
        "sentiment": "Curious to dive deeper",
        "knowledge_source": [
          "FS1"
        ],
        "turn_rating": "Good"
      },
      {
        "message": "I am a fan yeah, do you have a favorite team? 32 teams 2 division 1 winner",
        "agent": "agent_2",
        "sentiment": "Curious to dive deeper",
        "knowledge_source": [
          "FS2"
        ],
        "turn_rating": "Good"
      },
      {
        "message": "My favorite team is the Buffalo Bills. lol  The University of Iowa painted their visitors locker room pink.  I think the Bills might have stepped in there once. lol",
        "agent": "agent_1",
        "sentiment": "Happy",
        "knowledge_source": [
          "FS1"
        ],
        "turn_rating": "Good"
      },
      {
        "message": "How did they do past season? and that is funny lol a pink locker room for the visiting team",
        "agent": "agent_2",
        "sentiment": "Curious to dive deeper",
        "knowledge_source": [
          "FS2"
        ],
        "turn_rating": "Good"
      },
      {
        "message": "The Bills didn't do well. They rarely do well.  Haven't been good since the Jim Kelly days.  In the 1960's top bowlers made twice as much as top football stars did back then.  That's sure changed now.",
        "agent": "agent_1",
        "sentiment": "Happy",
        "knowledge_source": [
          "FS1"
        ],
        "turn_rating": "Good"
      },
      {
        "message": "Twice as much woah, that is impressive, thats a lot of money, things have changed a lot for players over the years",
        "agent": "agent_2",
        "sentiment": "Curious to dive deeper",
        "knowledge_source": [
          "FS2"
        ],
        "turn_rating": "Good"
      },
      {
        "message": "Yes!  Former Patriots RB Benjarvus Green-Ellis has never fumbled the ball in his NFL career.  Impressive!",
        "agent": "agent_1",
        "sentiment": "Happy",
        "knowledge_source": [
          "FS1"
        ],
        "turn_rating": "Good"
      },
      {
        "message": "That is impressive, did you hear about coach Matt Patricia?",
        "agent": "agent_2",
        "sentiment": "Curious to dive deeper",
        "knowledge_source": [
          "FS2"
        ],
        "turn_rating": "Good"
      },
      {
        "message": "I haven't heard of him.  What did he do?",
        "agent": "agent_1",
        "sentiment": "Happy",
        "knowledge_source": [
          "FS1"
        ],
        "turn_rating": "Good"
      },
      {
        "message": "He is a rocket scientist and also a coach, he must be a really smart man. ",
        "agent": "agent_2",
        "sentiment": "Curious to dive deeper",
        "knowledge_source": [
          "FS2"
        ],
        "turn_rating": "Good"
      },
      {
        "message": "I bet! I'll have to look him up.  ESPN won an emmy for creating the yellow superimposed first down line on tv.",
        "agent": "agent_1",
        "sentiment": "Happy",
        "knowledge_source": [
          "FS1"
        ],
        "turn_rating": "Good"
      },
      {
        "message": "I guess the yellow line is a big contribution to the game, also the tracking chips, those seem great also. ",
        "agent": "agent_2",
        "sentiment": "Curious to dive deeper",
        "knowledge_source": [
          "FS2"
        ],
        "turn_rating": "Good"
      },
      {
        "message": "Yes I agree!  The NFL has no written rule against female players.  Wonder if any have ever tried out?",
        "agent": "agent_1",
        "sentiment": "Happy",
        "knowledge_source": [
          "FS2"
        ],
        "turn_rating": "Good"
      },
      {
        "message": "There's no written rule against female players really? I guess we wont see them play in the league as its a physical game",
        "agent": "agent_2",
        "sentiment": "Curious to dive deeper",
        "knowledge_source": [
          "FS2"
        ],
        "turn_rating": "Good"
      },
      {
        "message": "I know.  Maybe as a kicker maybe.  An average NFL game only has 11 minutes of live gameplay.",
        "agent": "agent_1",
        "sentiment": "Happy",
        "knowledge_source": [
          "FS2"
        ],
        "turn_rating": "Good"
      },
      {
        "message": "Only 11 minutes? that seems really unfair, so since the re introduction of the NFL in 1999 the QB with most wins is Ben Roethlisberger",
        "agent": "agent_2",
        "sentiment": "Curious to dive deeper",
        "knowledge_source": [
          "FS2"
        ],
        "turn_rating": "Good"
      },
      {
        "message": "That must be in the Cleveland Browns stadium?",
        "agent": "agent_1",
        "sentiment": "Happy",
        "knowledge_source": [
          "FS2"
        ],
        "turn_rating": "Good"
      },
      {
        "message": "I think he played for the Steelers, he must be a hall of famer. ",
        "agent": "agent_2",
        "sentiment": "Curious to dive deeper",
        "knowledge_source": [
          "FS2"
        ],
        "turn_rating": "Good"
      },
      {
        "message": "He is their current QB.  The highest score ever for a football game was when Georgia Tech beat Cumberland 222-0.   It's been fun chatting!  ",
        "agent": "agent_1",
        "sentiment": "Happy",
        "knowledge_source": [
          "FS1"
        ],
        "turn_rating": "Good"
      },
      {
        "message": "Oh I see, didnt know he still played and that is a humiliating loss, hope you have a nice day, its been fun chatting bye. ",
        "agent": "agent_2",
        "sentiment": "Curious to dive deeper",
        "knowledge_source": [
          "FS2"
        ],
        "turn_rating": "Good"
      },
      {
        "message": "Have a good day!",
        "agent": "agent_1",
        "sentiment": "Happy",
        "knowledge_source": [
          "FS1"
        ],
        "turn_rating": "Good"
      }
    ],
    "conversation_rating": {
      "agent_1": "Good",
      "agent_2": "Good"
    }
  },
  "t_6463bc40-8c06-4aea-b399-9a685a3ccf45": {
    "article_url": "https://www.washingtonpost.com/sports/virginia-football-is-at-the-top-of-athletic-director-carla-williamss-priority-list/2018/05/11/3b0bd50e-df5c-46a7-9eb4-4e66037d2086_story.html",
    "config": "D",
    "content": [
      {
        "message": "Hi, how are you?",
        "agent": "agent_1",
        "sentiment": "Surprised",
        "knowledge_source": [
          "Personal Knowledge"
        ],
        "turn_rating": "Good"
      },
      {
        "message": "I am well, how are you?",
        "agent": "agent_2",
        "sentiment": "Curious to dive deeper",
        "knowledge_source": [
          "AS1"
        ],
        "turn_rating": "Excellent"
      },
      {
        "message": "I am well. Do you know anything about Virginia Football?",
        "agent": "agent_1",
        "sentiment": "Curious to dive deeper",
        "knowledge_source": [
          "AS1"
        ],
        "turn_rating": "Good"
      },
      {
        "message": "I know that Virginia Football has been trying to fix it's program with a new athletic director. They have not been doing well in past seasons.",
        "agent": "agent_2",
        "sentiment": "Neutral",
        "knowledge_source": [
          "AS1"
        ],
        "turn_rating": "Excellent"
      },
      {
        "message": "They have not. Their basketball program has been better under tony bennett.",
        "agent": "agent_1",
        "sentiment": "Happy",
        "knowledge_source": [
          "Personal Knowledge"
        ],
        "turn_rating": "Good"
      },
      {
        "message": "Is tony bennett new to the basketball program?",
        "agent": "agent_2",
        "sentiment": "Curious to dive deeper",
        "knowledge_source": [
          "FS2"
        ],
        "turn_rating": "Excellent"
      },
      {
        "message": "No, he's been there for a few years. Got them up to a top 5 rank. Slow and boring to watch though.",
        "agent": "agent_1",
        "sentiment": "Curious to dive deeper",
        "knowledge_source": [
          "Personal Knowledge"
        ],
        "turn_rating": "Good"
      },
      {
        "message": "I am hoping that the football team will do better this year. They only won 6 games this year.",
        "agent": "agent_2",
        "sentiment": "Neutral",
        "knowledge_source": [
          "AS3"
        ],
        "turn_rating": "Excellent"
      },
      {
        "message": "Yeah. I think they should be better. Theyve got a good recruiting  base there.",
        "agent": "agent_1",
        "sentiment": "Curious to dive deeper",
        "knowledge_source": [
          "Personal Knowledge"
        ],
        "turn_rating": "Good"
      },
      {
        "message": "They're trying to get the recruitment even better. They are also adding a football operations center to draw even more attention.",
        "agent": "agent_2",
        "sentiment": "Happy",
        "knowledge_source": [
          "AS2"
        ],
        "turn_rating": "Excellent"
      },
      {
        "message": "Nice. Clemson just added something like that and it has a recording studio in there for their players!",
        "agent": "agent_1",
        "sentiment": "Surprised",
        "knowledge_source": [
          "Personal Knowledge"
        ],
        "turn_rating": "Good"
      },
      {
        "message": "That reminds me that the supreme court building has a basketball court on the top floor.",
        "agent": "agent_2",
        "sentiment": "Surprised",
        "knowledge_source": [
          "FS2"
        ],
        "turn_rating": "Excellent"
      },
      {
        "message": "That's a strange place for it. I wonder how often the Notorious RBG plays...",
        "agent": "agent_1",
        "sentiment": "Happy",
        "knowledge_source": [
          "Personal Knowledge"
        ],
        "turn_rating": "Good"
      },
      {
        "message": "She will get dunking banned like Kareem Abdul-Jabbar",
        "agent": "agent_2",
        "sentiment": "Happy",
        "knowledge_source": [
          "FS2"
        ],
        "turn_rating": "Excellent"
      },
      {
        "message": "I often get those two confused... The highest paid coach in many states is their basketball or football coach.",
        "agent": "agent_1",
        "sentiment": "Surprised",
        "knowledge_source": [
          "FS2"
        ],
        "turn_rating": "Good"
      },
      {
        "message": "An amusing contrast to the fact that the players are not paid anything",
        "agent": "agent_2",
        "sentiment": "Disgusted",
        "knowledge_source": [
          "AS1"
        ],
        "turn_rating": "Excellent"
      },
      {
        "message": "Yeah. Really sad for them. I don't feel like free education is enough for many of these players.",
        "agent": "agent_1",
        "sentiment": "Sad",
        "knowledge_source": [
          "Personal Knowledge"
        ],
        "turn_rating": "Good"
      },
      {
        "message": "Through free schooling in exchange for about 11 minutes of gameplay seems like a good deal.",
        "agent": "agent_2",
        "sentiment": "Neutral",
        "knowledge_source": [
          "FS3"
        ],
        "turn_rating": "Excellent"
      },
      {
        "message": "When put like that, yes that seems like a great deal!",
        "agent": "agent_1",
        "sentiment": "Happy",
        "knowledge_source": [
          "Personal Knowledge"
        ],
        "turn_rating": "Good"
      },
      {
        "message": "Hopefully the whole department can work together and improve things for both he players and the staff",
        "agent": "agent_2",
        "sentiment": "Neutral",
        "knowledge_source": [
          "AS4"
        ],
        "turn_rating": "Excellent"
      },
      {
        "message": "Yeah. nice chatting with you!",
        "agent": "agent_1",
        "sentiment": "Happy",
        "knowledge_source": [
          "Personal Knowledge"
        ],
        "turn_rating": "Good"
      }
    ],
    "conversation_rating": {
      "agent_1": "Good",
      "agent_2": "Excellent"
    }
  },
  "t_59ff63b7-34d2-4585-8c0d-1c3c88c42f01": {
    "article_url": "https://www.washingtonpost.com/news/dc-sports-bog/wp/2018/04/07/alliance-of-american-football-knows-a-lot-about-steve-spurrier-except-that-he-coached-the-redskins/",
    "config": "D",
    "content": [
      {
        "message": "Did you know Steve Spurrier coach the Redskins?",
        "agent": "agent_1",
        "sentiment": "Curious to dive deeper",
        "knowledge_source": [
          "AS1"
        ],
        "turn_rating": "Excellent"
      },
      {
        "message": "LOL... yeah!  I still remember that scene where he did duck lips and the tv station slowed it down.",
        "agent": "agent_2",
        "sentiment": "Happy",
        "knowledge_source": [
          "AS1",
          "Personal Knowledge"
        ],
        "turn_rating": "Good"
      },
      {
        "message": "I know, its hard to find characters as known and famous as Steve lol, he sure is a strange thing.",
        "agent": "agent_1",
        "sentiment": "Curious to dive deeper",
        "knowledge_source": [
          "AS1"
        ],
        "turn_rating": "Excellent"
      },
      {
        "message": "Yeah... a heisman trophy winner and also coached at florida state.",
        "agent": "agent_2",
        "sentiment": "Neutral",
        "knowledge_source": [
          "AS1",
          "AS2",
          "Personal Knowledge"
        ],
        "turn_rating": "Good"
      },
      {
        "message": "In what year did he win the Heisman trophy? thats new to me.",
        "agent": "agent_1",
        "sentiment": "Curious to dive deeper",
        "knowledge_source": [
          "AS1"
        ],
        "turn_rating": "Excellent"
      },
      {
        "message": "It was 1966 at University of Florida",
        "agent": "agent_2",
        "sentiment": "Neutral",
        "knowledge_source": [
          "AS1",
          "AS2",
          "Personal Knowledge"
        ],
        "turn_rating": "Good"
      },
      {
        "message": "Oh I see, it was a long time ago, I heard he also led a team called the Tampa Bay Bandits.",
        "agent": "agent_1",
        "sentiment": "Curious to dive deeper",
        "knowledge_source": [
          "AS2"
        ],
        "turn_rating": "Excellent"
      },
      {
        "message": "YEah, he's been around quite a bit.  That's just crazy though that the Reskins don't even have him listed on their web site when listing past coaches.",
        "agent": "agent_2",
        "sentiment": "Surprised",
        "knowledge_source": [
          "AS2",
          "Personal Knowledge"
        ],
        "turn_rating": "Good"
      },
      {
        "message": "They dont? I wonder if thats because of an internal problem, he was one of the highest paid coaches in NFL while on the team",
        "agent": "agent_1",
        "sentiment": "Surprised",
        "knowledge_source": [
          "AS2"
        ],
        "turn_rating": "Excellent"
      },
      {
        "message": "I am sure because they are embarrassed... but come on, you hired him!",
        "agent": "agent_2",
        "sentiment": "Disgusted",
        "knowledge_source": [
          "AS2",
          "Personal Knowledge"
        ],
        "turn_rating": "Good"
      },
      {
        "message": "he has 12 victories in 32 games so maybe thats why he got fired , I think the team had high hopes on him.",
        "agent": "agent_1",
        "sentiment": "Curious to dive deeper",
        "knowledge_source": [
          "AS3"
        ],
        "turn_rating": "Excellent"
      },
      {
        "message": "I am sure they did... that's just disrespectful and childish... there are a lot worst coaches out there!",
        "agent": "agent_2",
        "sentiment": "Neutral",
        "knowledge_source": [
          "AS2",
          "Personal Knowledge"
        ],
        "turn_rating": "Good"
      },
      {
        "message": "There sure are, speaking of lack of respect the lockers for the visiting team of the University of Iowa are painted all pink",
        "agent": "agent_1",
        "sentiment": "Curious to dive deeper",
        "knowledge_source": [
          "FS1"
        ],
        "turn_rating": "Excellent"
      },
      {
        "message": "OMG... that's just mean!!!  How about the disrespect the New orleans saints cheerleaders get.  When a player come into a restaurant, even if the cheerleader was there before the player the cheerleader has to leave!",
        "agent": "agent_2",
        "sentiment": "Surprised",
        "knowledge_source": [
          "FS2"
        ],
        "turn_rating": "Good"
      },
      {
        "message": "That is really rude and sexist, I mean why do they have to leave if they dont want players mixing with cheerleader why dont make it both ways.",
        "agent": "agent_1",
        "sentiment": "Surprised",
        "knowledge_source": [
          "FS1"
        ],
        "turn_rating": "Excellent"
      },
      {
        "message": "EXACTLY!!!  it's the NFL playing God!!!  GEEZ!!!",
        "agent": "agent_2",
        "sentiment": "Surprised",
        "knowledge_source": [
          "FS2"
        ],
        "turn_rating": "Good"
      },
      {
        "message": "I get you, so heres a cool fact you know Benjarvus Green Ellis? he used to be an rb in the Patriots and he never fumbled a ball.",
        "agent": "agent_1",
        "sentiment": "Curious to dive deeper",
        "knowledge_source": [
          "FS1"
        ],
        "turn_rating": "Excellent"
      },
      {
        "message": "WOW... that does not surprise me with the Patriots luck :)",
        "agent": "agent_2",
        "sentiment": "Surprised",
        "knowledge_source": [
          "FS2"
        ],
        "turn_rating": "Good"
      },
      {
        "message": "What are your thought on the Superbowl on sunday?",
        "agent": "agent_1",
        "sentiment": "Curious to dive deeper",
        "knowledge_source": [
          "FS1",
          "FS2"
        ],
        "turn_rating": "Excellent"
      },
      {
        "message": "I hope the Patriots lose!  LOL",
        "agent": "agent_2",
        "sentiment": "Happy",
        "knowledge_source": [
          "Personal Knowledge"
        ],
        "turn_rating": "Good"
      },
      {
        "message": "Lol thats mean I am a Patriots fan but its ok if they lose im not a bigtime fan either.",
        "agent": "agent_1",
        "sentiment": "Curious to dive deeper",
        "knowledge_source": [
          "FS1",
          "FS2"
        ],
        "turn_rating": "Excellent"
      }
    ],
    "conversation_rating": {
      "agent_1": "Excellent",
      "agent_2": "Good"
    }
  },
  "t_01b2127e-1c70-4918-93cb-5f23bce4ba72": {
    "article_url": "https://www.washingtonpost.com/news/dc-sports-bog/wp/2018/04/07/alliance-of-american-football-knows-a-lot-about-steve-spurrier-except-that-he-coached-the-redskins/",
    "config": "C",
    "content": [
      {
        "message": "Do you watch much football?",
        "agent": "agent_1",
        "sentiment": "Curious to dive deeper",
        "knowledge_source": [
          "FS1",
          "FS2"
        ],
        "turn_rating": "Good"
      },
      {
        "message": "I do like to watch it, what about you?",
        "agent": "agent_2",
        "sentiment": "Curious to dive deeper",
        "knowledge_source": [
          "FS1"
        ],
        "turn_rating": "Excellent"
      },
      {
        "message": "I love watching both college and NFL, do you have a favorite team?",
        "agent": "agent_1",
        "sentiment": "Curious to dive deeper",
        "knowledge_source": [
          "FS2",
          "FS3"
        ],
        "turn_rating": "Good"
      },
      {
        "message": "I do have a favorite, The New England Patriots, what about you? ",
        "agent": "agent_2",
        "sentiment": "Curious to dive deeper",
        "knowledge_source": [
          "FS1"
        ],
        "turn_rating": "Excellent"
      },
      {
        "message": "Nice! I like the Vikings. Were you a benjarvus green ellis fan?",
        "agent": "agent_1",
        "sentiment": "Curious to dive deeper",
        "knowledge_source": [
          "FS1"
        ],
        "turn_rating": "Good"
      },
      {
        "message": "No, who is Benjarvus Green Ellis? Im not sure I remember that player",
        "agent": "agent_2",
        "sentiment": "Curious to dive deeper",
        "knowledge_source": [
          "FS1"
        ],
        "turn_rating": "Excellent"
      },
      {
        "message": "He was the RB years ago, he never fumbled the ball once in his career!",
        "agent": "agent_1",
        "sentiment": "Curious to dive deeper",
        "knowledge_source": [
          "FS1"
        ],
        "turn_rating": "Good"
      },
      {
        "message": "Never fumbled the ball? Whoa that is really impressive not many players can say that maybe he is the only one.",
        "agent": "agent_2",
        "sentiment": "Curious to dive deeper",
        "knowledge_source": [
          "FS1"
        ],
        "turn_rating": "Excellent"
      },
      {
        "message": "Right, they fumble all the time now. Have you heard of the University of Iowa?",
        "agent": "agent_1",
        "sentiment": "Curious to dive deeper",
        "knowledge_source": [
          "FS1"
        ],
        "turn_rating": "Good"
      },
      {
        "message": "Yeah I have heard of it, they have a nice football team.",
        "agent": "agent_2",
        "sentiment": "Curious to dive deeper",
        "knowledge_source": [
          "FS1"
        ],
        "turn_rating": "Excellent"
      },
      {
        "message": "They are good, they are my hometown team and alma mater! They paint their locker rooms pink for the opponents",
        "agent": "agent_1",
        "sentiment": "Curious to dive deeper",
        "knowledge_source": [
          "FS2"
        ],
        "turn_rating": "Good"
      },
      {
        "message": "They do? I think that is a really funny strategy I wonder if it works, it must confuse some teams.",
        "agent": "agent_2",
        "sentiment": "Curious to dive deeper",
        "knowledge_source": [
          "FS1"
        ],
        "turn_rating": "Excellent"
      },
      {
        "message": "That is what I am thinking. They do play good at home for sure! Do you watch much basketball?",
        "agent": "agent_1",
        "sentiment": "Curious to dive deeper",
        "knowledge_source": [
          "FS3"
        ],
        "turn_rating": "Good"
      },
      {
        "message": "I like basketball yeah, mainly any sport out there, I love sports.",
        "agent": "agent_2",
        "sentiment": "Curious to dive deeper",
        "knowledge_source": [
          "FS3"
        ],
        "turn_rating": "Excellent"
      },
      {
        "message": "Me too, sports are so awesome. Did you hear who the most losingest coach is at Kansas?",
        "agent": "agent_1",
        "sentiment": "Curious to dive deeper",
        "knowledge_source": [
          "FS3"
        ],
        "turn_rating": "Good"
      },
      {
        "message": "Was that coach the same person that invented the game? coach James Naismith?",
        "agent": "agent_2",
        "sentiment": "Curious to dive deeper",
        "knowledge_source": [
          "FS3"
        ],
        "turn_rating": "Excellent"
      },
      {
        "message": "Yea, crazy, you think he would have rigged it in his favor to win some more games!",
        "agent": "agent_1",
        "sentiment": "Curious to dive deeper",
        "knowledge_source": [
          "FS3"
        ],
        "turn_rating": "Good"
      },
      {
        "message": "I know right, if you invent the game then you can also bent the rules a bit, did you know about the court in the top of the supreme court?",
        "agent": "agent_2",
        "sentiment": "Curious to dive deeper",
        "knowledge_source": [
          "FS3"
        ],
        "turn_rating": "Excellent"
      },
      {
        "message": "No way! I can just picture Ginsberg throwing down a 360 dunk in it",
        "agent": "agent_1",
        "sentiment": "Curious to dive deeper",
        "knowledge_source": [
          "FS3"
        ],
        "turn_rating": "Good"
      },
      {
        "message": "Its called The Highest Court on Land, cool name and yeah that would be funny lol",
        "agent": "agent_2",
        "sentiment": "Curious to dive deeper",
        "knowledge_source": [
          "FS3"
        ],
        "turn_rating": "Excellent"
      },
      {
        "message": "Nice, that is a cool place, I wonder if it actually gets used. It was so nice chatting with you, enjoy your day!",
        "agent": "agent_1",
        "sentiment": "Curious to dive deeper",
        "knowledge_source": [
          "FS3"
        ],
        "turn_rating": "Good"
      }
    ],
    "conversation_rating": {
      "agent_1": "Good",
      "agent_2": "Excellent"
    }
  },
  "t_a381b987-32dc-47f2-8196-d5a6e93ba377": {
    "article_url": "https://www.washingtonpost.com/news/dc-sports-bog/wp/2018/01/10/curling-fan-vernon-davis-says-nfl-players-would-love-the-sport-if-they-knew-more-about-it/",
    "config": "A",
    "content": [
      {
        "message": "hey did you know in the 60's the top bowlers made 2x as much as teh top football players?",
        "agent": "agent_1",
        "sentiment": "Curious to dive deeper",
        "knowledge_source": [
          "FS1"
        ],
        "turn_rating": "Excellent"
      },
      {
        "message": "Hello there, no wow I didn't know that.  That is pretty crazy to think how much has changed since then. ",
        "agent": "agent_2",
        "sentiment": "Curious to dive deeper",
        "knowledge_source": [
          "FS1"
        ],
        "turn_rating": "Good"
      },
      {
        "message": "ya I don't even know how much bowlers make now, probably only the top ones make decent money now",
        "agent": "agent_1",
        "sentiment": "Curious to dive deeper",
        "knowledge_source": [
          "Personal Knowledge"
        ],
        "turn_rating": "Excellent"
      },
      {
        "message": "Yeah I would say you are right.  Did you know that a high school football stadium in texas cost $60 million to build?",
        "agent": "agent_2",
        "sentiment": "Curious to dive deeper",
        "knowledge_source": [
          "FS1"
        ],
        "turn_rating": "Good"
      },
      {
        "message": "no thats crazy, espeically for high school which is not serious and I'd imagine doesn't generate close to that much revenue, I wonder why they spent so much",
        "agent": "agent_1",
        "sentiment": "Curious to dive deeper",
        "knowledge_source": [
          "Personal Knowledge"
        ],
        "turn_rating": "Excellent"
      },
      {
        "message": "Yeah that is a crazy amount of money for high school football.  I guess it seats 18,000!!",
        "agent": "agent_2",
        "sentiment": "Curious to dive deeper",
        "knowledge_source": [
          "FS1"
        ],
        "turn_rating": "Good"
      },
      {
        "message": "ooof, I don't know I don't personally like football that much do you? this says the average nfl game only has 11 minutes of live gameplay which doesn't surprise me haha",
        "agent": "agent_1",
        "sentiment": "Curious to dive deeper",
        "knowledge_source": [
          "FS2"
        ],
        "turn_rating": "Excellent"
      },
      {
        "message": "Holy cow that is very little.  I guess you don't notice so much while watching it on tv. ",
        "agent": "agent_2",
        "sentiment": "Curious to dive deeper",
        "knowledge_source": [
          "FS1"
        ],
        "turn_rating": "Good"
      },
      {
        "message": "no but it makes sense, there's lots of them positioning and replays and referees calling stuff, like the actual action is only 11 minutes that's very wild to me but it makes sense",
        "agent": "agent_1",
        "sentiment": "Curious to dive deeper",
        "knowledge_source": [
          "Personal Knowledge"
        ],
        "turn_rating": "Excellent"
      },
      {
        "message": "Yeah it does when you think about it.  Do you know what year was the first NFL playoff game?",
        "agent": "agent_2",
        "sentiment": "Curious to dive deeper",
        "knowledge_source": [
          "FS2"
        ],
        "turn_rating": "Good"
      },
      {
        "message": "I don't was it in the early 1900's?",
        "agent": "agent_1",
        "sentiment": "Curious to dive deeper",
        "knowledge_source": [
          "Personal Knowledge"
        ],
        "turn_rating": "Excellent"
      },
      {
        "message": "Yeah it was in 1932 on an 80 yard dirt field in Chicago.  I bet that was pretty rough being tackled on. ",
        "agent": "agent_2",
        "sentiment": "Curious to dive deeper",
        "knowledge_source": [
          "FS2"
        ],
        "turn_rating": "Good"
      },
      {
        "message": "oooof ya that sounds like it would hurt, I saw on youtube the first team to have helmets with symbols on them were the rams, one teammate just painted the circular horns on his helmet one day",
        "agent": "agent_1",
        "sentiment": "Curious to dive deeper",
        "knowledge_source": [
          "Personal Knowledge"
        ],
        "turn_rating": "Excellent"
      },
      {
        "message": "That is awesome, old football stories are pretty interesting.  Are you a basketball fan as well?",
        "agent": "agent_2",
        "sentiment": "Curious to dive deeper",
        "knowledge_source": [
          "FS3"
        ],
        "turn_rating": "Good"
      },
      {
        "message": "Not so much but I do watch games from time to time. i'm more of a tennis fan, I like that there is no team and it is 100% on one person to win or lose",
        "agent": "agent_1",
        "sentiment": "Curious to dive deeper",
        "knowledge_source": [
          "Personal Knowledge"
        ],
        "turn_rating": "Excellent"
      },
      {
        "message": "Yeah I like them both, I am a sports fan in general.  I always said I would get into hockey if I had a local team to cheer for. ",
        "agent": "agent_2",
        "sentiment": "Curious to dive deeper",
        "knowledge_source": [
          "FS3"
        ],
        "turn_rating": "Good"
      },
      {
        "message": "oh what area do you live in? I'm in detroit so most people are red wings fans, but I like pittsburgh cuz thats where a lot of my family is from",
        "agent": "agent_1",
        "sentiment": "Happy",
        "knowledge_source": [
          "Personal Knowledge"
        ],
        "turn_rating": "Excellent"
      },
      {
        "message": "I am from Wisconsin and we don't have a team in this state. ",
        "agent": "agent_2",
        "sentiment": "Neutral",
        "knowledge_source": [
          "Personal Knowledge"
        ],
        "turn_rating": "Good"
      },
      {
        "message": "ah that is true, ya you'd think being so far north that they would obviously have a team, and being close to canada haha",
        "agent": "agent_1",
        "sentiment": "Curious to dive deeper",
        "knowledge_source": [
          "Personal Knowledge"
        ],
        "turn_rating": "Excellent"
      },
      {
        "message": "Yeah that is true.  At least we have a pro NFL team. ",
        "agent": "agent_2",
        "sentiment": "Curious to dive deeper",
        "knowledge_source": [
          "FS2"
        ],
        "turn_rating": "Passable"
      },
      {
        "message": "what I didn't know is the average lifetime earnings of an engineer is higher than the average lifetime earnings of an nfl playr or mlb player, on average",
        "agent": "agent_1",
        "sentiment": "Curious to dive deeper",
        "knowledge_source": [
          "FS2"
        ],
        "turn_rating": "Excellent"
      },
      {
        "message": "Wow I would never have guessed that, maybe because they are working more years. It was nice talking with you today. ",
        "agent": "agent_2",
        "sentiment": "Neutral",
        "knowledge_source": [
          "Personal Knowledge"
        ],
        "turn_rating": "Good"
      }
    ],
    "conversation_rating": {
      "agent_1": "Excellent",
      "agent_2": "Excellent"
    }
  },
  "t_6686f59c-e046-48ae-a3ad-afba4e367a65": {
    "article_url": "https://www.washingtonpost.com/news/dc-sports-bog/wp/2018/04/07/alliance-of-american-football-knows-a-lot-about-steve-spurrier-except-that-he-coached-the-redskins/",
    "config": "B",
    "content": [
      {
        "message": "Hi how are you today?",
        "agent": "agent_1",
        "sentiment": "Curious to dive deeper",
        "knowledge_source": [
          "Personal Knowledge"
        ],
        "turn_rating": ""
      },
      {
        "message": "I'm great, it's really inspiring to hear about how Steve Spurrier played so hard in his day and earned the reputation to garner the highest paying coaching position in history. ",
        "agent": "agent_2",
        "sentiment": "Happy",
        "knowledge_source": [
          "AS1",
          "AS2"
        ],
        "turn_rating": ""
      },
      {
        "message": "Yeah, and did you know that he actually coached the redskins for two seasons?",
        "agent": "agent_1",
        "sentiment": "Curious to dive deeper",
        "knowledge_source": [
          "AS1"
        ],
        "turn_rating": ""
      },
      {
        "message": "Yes that's exactly the position I am referring to, they paid him almost 25 million for a five year contract. I wonder why he only coached two seasons. ",
        "agent": "agent_2",
        "sentiment": "Curious to dive deeper",
        "knowledge_source": [
          "AS1",
          "AS2"
        ],
        "turn_rating": ""
      },
      {
        "message": "Yeah really, haha. In the 1960's top bowlers made as mauch as top football stars",
        "agent": "agent_1",
        "sentiment": "Happy",
        "knowledge_source": [
          "FS1"
        ],
        "turn_rating": ""
      },
      {
        "message": "Wow, I could have done that since bowling is a lot easier than football! But apparently NFL players really don't make as much as other careers, like engineers.",
        "agent": "agent_2",
        "sentiment": "Curious to dive deeper",
        "knowledge_source": [
          "FS2"
        ],
        "turn_rating": ""
      },
      {
        "message": "Really? Should have been an engineer.",
        "agent": "agent_1",
        "sentiment": "Happy",
        "knowledge_source": [
          "Personal Knowledge"
        ],
        "turn_rating": ""
      },
      {
        "message": "Yes seriously but some of us lack math skills. It sounds like it's tough working in athletics, can you belief New Orleans Saints cheerleaders aren't even allowed to eat at the same restaurant as an NFL player?",
        "agent": "agent_2",
        "sentiment": "Surprised",
        "knowledge_source": [
          "FS2"
        ],
        "turn_rating": ""
      },
      {
        "message": "I can't believe that. I wonder why? How about the highest score ever in 1916 when georgia tech beat cumberland 222-0. ",
        "agent": "agent_1",
        "sentiment": "Curious to dive deeper",
        "knowledge_source": [
          "FS1"
        ],
        "turn_rating": ""
      },
      {
        "message": "They are southern so maybe they just have a very prim and proper reputation to protect. That was crazy. it makes me wonder if they rigged it! It reminds me of Great Gatsby talking about the world series being rigged around the same year.",
        "agent": "agent_2",
        "sentiment": "Curious to dive deeper",
        "knowledge_source": [
          "FS2"
        ],
        "turn_rating": ""
      },
      {
        "message": "Yeah! I was suprized to read that a former rb patriots benjarvus green-ellis never fumbled the ball in his entire football career. That's amazing!",
        "agent": "agent_1",
        "sentiment": "Surprised",
        "knowledge_source": [
          "FS1"
        ],
        "turn_rating": ""
      },
      {
        "message": "Yeah seriously, we've come a long way since then considering that we now can track players with chips to know everything about their speed, velocity, rotation and more.",
        "agent": "agent_2",
        "sentiment": "Surprised",
        "knowledge_source": [
          "Personal Knowledge"
        ],
        "turn_rating": ""
      },
      {
        "message": "True. Did you know the University of iowa painted the visiting team's locker room pick. They got a pretty good sense of humor.",
        "agent": "agent_1",
        "sentiment": "Happy",
        "knowledge_source": [
          "FS1"
        ],
        "turn_rating": ""
      },
      {
        "message": "Oh I hope they were good sports about it. ",
        "agent": "agent_2",
        "sentiment": "Happy",
        "knowledge_source": [
          "Personal Knowledge"
        ],
        "turn_rating": ""
      },
      {
        "message": "I totally meant pink. glad you got that. Yeah, I'm sure they were.",
        "agent": "agent_1",
        "sentiment": "Neutral",
        "knowledge_source": [
          "FS1",
          "Personal Knowledge"
        ],
        "turn_rating": ""
      },
      {
        "message": "Wow I didn't even read it as anything but pink haha.I could imagine football can get pretty aggressive and competitive when so much income is involved. ",
        "agent": "agent_2",
        "sentiment": "Curious to dive deeper",
        "knowledge_source": [
          "FS2"
        ],
        "turn_rating": ""
      },
      {
        "message": "oh yeah! It's pretty cool that there are so many variations of football. They are known as football codes.",
        "agent": "agent_1",
        "sentiment": "Happy",
        "knowledge_source": [
          "FS1"
        ],
        "turn_rating": ""
      },
      {
        "message": "I can never get in to football, you only ever get to see like eleven minutes of actual live gameplay per game!",
        "agent": "agent_2",
        "sentiment": "Neutral",
        "knowledge_source": [
          "FS2"
        ],
        "turn_rating": ""
      },
      {
        "message": "That's true. the rest is comercials. although I do love the new superbowl commercials. Those are fun.",
        "agent": "agent_1",
        "sentiment": "Happy",
        "knowledge_source": [
          "Personal Knowledge"
        ],
        "turn_rating": ""
      },
      {
        "message": "I also enjoy watching the Superbowl commercials. I wonder if watching Superbowl commercials was always so possible even back in the early days in the 70s ",
        "agent": "agent_2",
        "sentiment": "Curious to dive deeper",
        "knowledge_source": [
          "FS2"
        ],
        "turn_rating": ""
      },
      {
        "message": "I wonder too. I'll have to look it up. I just found out that espn created the yellow line represtenting the first down line for football.",
        "agent": "agent_1",
        "sentiment": "Curious to dive deeper",
        "knowledge_source": [
          "FS1"
        ],
        "turn_rating": ""
      },
      {
        "message": "I always saw that on TV but never before thought about where that came from. Did you hear they won an award for that?",
        "agent": "agent_2",
        "sentiment": "Curious to dive deeper",
        "knowledge_source": [
          "FS2"
        ],
        "turn_rating": ""
      },
      {
        "message": "Yeah, they won an emmy. pretty awesome. I wonder who came up with it? it had to start with one person.",
        "agent": "agent_1",
        "sentiment": "Curious to dive deeper",
        "knowledge_source": [
          "FS1"
        ],
        "turn_rating": ""
      },
      {
        "message": "Probably some network graphic designer guy or team I guess. ",
        "agent": "agent_2",
        "sentiment": "Neutral",
        "knowledge_source": [
          "FS2"
        ],
        "turn_rating": ""
      },
      {
        "message": "Happy holidays, nice talking to you.",
        "agent": "agent_1",
        "sentiment": "Happy",
        "knowledge_source": [
          "Personal Knowledge"
        ],
        "turn_rating": ""
      }
    ],
    "conversation_rating": {
      "agent_1": "Excellent",
      "agent_2": "Excellent"
    }
  },
  "t_24e90986-8199-43ce-93df-f9946a4dc3e6": {
    "article_url": "http://www.washingtonpost.com/sports/2018/11/08/leveon-bell-back-pittsburgh-still-tweeting-rather-than-reporting-steelers/",
    "config": "D",
    "content": [
      {
        "message": "do you like football?",
        "agent": "agent_1",
        "sentiment": "Curious to dive deeper",
        "knowledge_source": [
          "FS1"
        ],
        "turn_rating": "Passable"
      },
      {
        "message": "I'm a fan of all sports, but football happens to be one of my favorites and I follow the NFL closely. You?",
        "agent": "agent_2",
        "sentiment": "Curious to dive deeper",
        "knowledge_source": [
          "FS1",
          "Personal Knowledge"
        ],
        "turn_rating": "Excellent"
      },
      {
        "message": "I don't really watch it that much. I did watch the Super Bowl which is the first Sunday in February.",
        "agent": "agent_1",
        "sentiment": "Sad",
        "knowledge_source": [
          "FS1"
        ],
        "turn_rating": "Not Good"
      },
      {
        "message": "Oh, did you hear anything about what's been going with Le'Veon Bell this past season?",
        "agent": "agent_2",
        "sentiment": "Curious to dive deeper",
        "knowledge_source": [
          "AS1",
          "AS2",
          "AS3",
          "AS4"
        ],
        "turn_rating": "Excellent"
      },
      {
        "message": "I heard he is back in Pittsburgh.",
        "agent": "agent_1",
        "sentiment": "Curious to dive deeper",
        "knowledge_source": [
          "AS1"
        ],
        "turn_rating": "Poor"
      },
      {
        "message": "He held out this year, hoping to get a big contract from Pittsburgh or become a free agent next year. You wouldn't believe how much he money he cost himself.",
        "agent": "agent_2",
        "sentiment": "Neutral",
        "knowledge_source": [
          "AS1",
          "Personal Knowledge"
        ],
        "turn_rating": "Excellent"
      },
      {
        "message": "$855,000 a week. Is that really true? Wow!",
        "agent": "agent_1",
        "sentiment": "Curious to dive deeper",
        "knowledge_source": [
          "AS1"
        ],
        "turn_rating": "Passable"
      },
      {
        "message": "Yeah that's years and years of salary for me lol. He will likely get a huge contract this summer, he's one of the best running backs in football.",
        "agent": "agent_2",
        "sentiment": "Neutral",
        "knowledge_source": [
          "AS1",
          "AS2",
          "AS3",
          "AS4",
          "Personal Knowledge"
        ],
        "turn_rating": "Excellent"
      },
      {
        "message": "Right, but I guess since NFL players don't play for so many years, the average lifetime earnings of engineers are higher.",
        "agent": "agent_1",
        "sentiment": "Surprised",
        "knowledge_source": [
          "FS1"
        ],
        "turn_rating": "Good"
      },
      {
        "message": "Yeah, you have to figure we mostly hear about the top players who make a ton, but the average guys don't make as much as say Le'Veon Bell. I think the average career is like a few years in the NFL.",
        "agent": "agent_2",
        "sentiment": "Neutral",
        "knowledge_source": [
          "Personal Knowledge"
        ],
        "turn_rating": "Excellent"
      },
      {
        "message": "He made $12.1 million in 2017 but had not been paid anything this season.",
        "agent": "agent_1",
        "sentiment": "Surprised",
        "knowledge_source": [
          "AS2"
        ],
        "turn_rating": "Passable"
      },
      {
        "message": "Right. Did you know they track player and football movement now through chips?",
        "agent": "agent_2",
        "sentiment": "Curious to dive deeper",
        "knowledge_source": [
          "FS1"
        ],
        "turn_rating": "Excellent"
      },
      {
        "message": "Yeah, lots of cool technology in football these days. ESPN got an Emmy for the superimposed yellow line.",
        "agent": "agent_1",
        "sentiment": "Surprised",
        "knowledge_source": [
          "FS2"
        ],
        "turn_rating": "Good"
      },
      {
        "message": "I can't imagine watching football without that yellow line. Do you like basketball better than football?",
        "agent": "agent_2",
        "sentiment": "Curious to dive deeper",
        "knowledge_source": [
          "FS3"
        ],
        "turn_rating": "Excellent"
      },
      {
        "message": "I do find basketball more interesting. I find it funny that the inventor of basketball is the only losing coach in the University of Kansas's history.",
        "agent": "agent_1",
        "sentiment": "Surprised",
        "knowledge_source": [
          "FS3"
        ],
        "turn_rating": "Good"
      },
      {
        "message": "Haha that is funny. Must have been a while ago. Do you have a favorite team or player?",
        "agent": "agent_2",
        "sentiment": "Curious to dive deeper",
        "knowledge_source": [
          "FS3",
          "Personal Knowledge"
        ],
        "turn_rating": "Excellent"
      },
      {
        "message": "I guess the Golden State Warriors since I am from that area. How about you?",
        "agent": "agent_1",
        "sentiment": "Curious to dive deeper",
        "knowledge_source": [
          "FS3"
        ],
        "turn_rating": "Good"
      },
      {
        "message": "I'm a Knicks fan. Not a lot of good things to say about them these days. They have a tough time putting 5 decent guys on the court.",
        "agent": "agent_2",
        "sentiment": "Neutral",
        "knowledge_source": [
          "FS3",
          "Personal Knowledge"
        ],
        "turn_rating": "Excellent"
      },
      {
        "message": "I like seeing basketball players slam dunk.",
        "agent": "agent_1",
        "sentiment": "Surprised",
        "knowledge_source": [
          "FS3"
        ],
        "turn_rating": "Good"
      },
      {
        "message": "Me too, it was banned periodically from college basketballI",
        "agent": "agent_2",
        "sentiment": "Surprised",
        "knowledge_source": [
          "FS3"
        ],
        "turn_rating": "Excellent"
      },
      {
        "message": "That was because of Kareem Abdul Jabbar right? Pretty funny!",
        "agent": "agent_1",
        "sentiment": "Surprised",
        "knowledge_source": [
          "FS3"
        ],
        "turn_rating": "Good"
      }
    ],
    "conversation_rating": {
      "agent_1": "Passable",
      "agent_2": "Excellent"
    }
  },
  "t_6bbe55f0-3598-439f-b0ee-355f0c200724": {
    "article_url": "https://www.washingtonpost.com/sports/virginia-football-is-at-the-top-of-athletic-director-carla-williamss-priority-list/2018/05/11/3b0bd50e-df5c-46a7-9eb4-4e66037d2086_story.html",
    "config": "C",
    "content": [
      {
        "message": "Hi do you like basketball? Did you know the inventor of basketball is the only losing coach in the University of Kansas' history?",
        "agent": "agent_1",
        "sentiment": "Curious to dive deeper",
        "knowledge_source": [
          "FS1"
        ],
        "turn_rating": "Good"
      },
      {
        "message": "I do follow basketball closely from time to time and no I didn't know that about inventor of basketball.",
        "agent": "agent_2",
        "sentiment": "Surprised",
        "knowledge_source": [
          "FS2"
        ],
        "turn_rating": "Good"
      },
      {
        "message": "I do not know a lot about the sport but I do know about a few players, like Kareem Abdul-Jabbar. His dunk shot got banned from college basketball.",
        "agent": "agent_1",
        "sentiment": "Neutral",
        "knowledge_source": [
          "FS2"
        ],
        "turn_rating": "Good"
      },
      {
        "message": "Wow!! Do you know the length of this particular ban?",
        "agent": "agent_2",
        "sentiment": "Surprised",
        "knowledge_source": [
          "FS2"
        ],
        "turn_rating": "Good"
      },
      {
        "message": "Apparently they banned the dunk for over a decade.",
        "agent": "agent_1",
        "sentiment": "Curious to dive deeper",
        "knowledge_source": [
          "FS2"
        ],
        "turn_rating": "Good"
      },
      {
        "message": "Thanks I didn't know this. How many points is a field goal worth in basketball?",
        "agent": "agent_2",
        "sentiment": "Surprised",
        "knowledge_source": [
          "FS2"
        ],
        "turn_rating": "Good"
      },
      {
        "message": "I just learned a field goal is worth two points but I thought field goal were in Football not basketball.",
        "agent": "agent_1",
        "sentiment": "Curious to dive deeper",
        "knowledge_source": [
          "FS2"
        ],
        "turn_rating": "Excellent"
      },
      {
        "message": "Thanks. How much is it worth behind the three point line?",
        "agent": "agent_2",
        "sentiment": "Curious to dive deeper",
        "knowledge_source": [
          "FS2"
        ],
        "turn_rating": "Good"
      },
      {
        "message": "I think it is worth three and that is why it has the name three point line. But I know so little of the sport. I know that Basketball games can't tie and must play overtime for a winner.",
        "agent": "agent_1",
        "sentiment": "Neutral",
        "knowledge_source": [
          "FS2"
        ],
        "turn_rating": "Good"
      },
      {
        "message": "Does time stop when someone gets fouled in basketball?",
        "agent": "agent_2",
        "sentiment": "Curious to dive deeper",
        "knowledge_source": [
          "FS2"
        ],
        "turn_rating": "Good"
      },
      {
        "message": "Yes. I just learned after a foul, time played stops and the player fouled against or designated to shoot a technical foul is given one or more one-point free throws.",
        "agent": "agent_1",
        "sentiment": "Curious to dive deeper",
        "knowledge_source": [
          "FS2"
        ],
        "turn_rating": "Excellent"
      },
      {
        "message": "Thank you so much. You mentioned earlier about the inventor of basketball do you know by any chance his name?",
        "agent": "agent_2",
        "sentiment": "Curious to dive deeper",
        "knowledge_source": [
          "FS2"
        ],
        "turn_rating": "Good"
      },
      {
        "message": "Yes. His name is James Naismith. He was a college coach. In 39 out of 50 states, the highest paid state employee is either the College Football or Basketball coach.",
        "agent": "agent_1",
        "sentiment": "Surprised",
        "knowledge_source": [
          "FS2"
        ],
        "turn_rating": "Good"
      },
      {
        "message": "Thanks. I didn't know anything about this. Very interesting. Do you know how many players are in each team that play basketball?",
        "agent": "agent_2",
        "sentiment": "Curious to dive deeper",
        "knowledge_source": [
          "FS2"
        ],
        "turn_rating": "Good"
      },
      {
        "message": "I know when the game is active there are five players each on the court. I am not sure how many or on the bench.",
        "agent": "agent_1",
        "sentiment": "Curious to dive deeper",
        "knowledge_source": [
          "FS2"
        ],
        "turn_rating": "Good"
      },
      {
        "message": "Thanks. I heard that the New Zealand basketball team have a nickname do you know what they are called?",
        "agent": "agent_2",
        "sentiment": "Happy",
        "knowledge_source": [
          "FS2"
        ],
        "turn_rating": "Excellent"
      },
      {
        "message": "I just learned they are nicknamed the \"tall blacks.\" I think they could have come up with a more appropriate name.",
        "agent": "agent_1",
        "sentiment": "Surprised",
        "knowledge_source": [
          "FS2"
        ],
        "turn_rating": "Good"
      },
      {
        "message": "Me too!! They could of come with a much better name than that.",
        "agent": "agent_2",
        "sentiment": "Surprised",
        "knowledge_source": [
          "FS2"
        ],
        "turn_rating": "Good"
      },
      {
        "message": "Here's a fun fact, the US supreme court building has a basketball court on the top floor and it is known as \"the highest court in the land\"",
        "agent": "agent_1",
        "sentiment": "Surprised",
        "knowledge_source": [
          "FS2"
        ],
        "turn_rating": "Excellent"
      },
      {
        "message": "I'm very surprised with this fact. Thanks for chatting with me today. I hope you have a nice evening!!! Bye",
        "agent": "agent_2",
        "sentiment": "Surprised",
        "knowledge_source": [
          "FS2"
        ],
        "turn_rating": "Good"
      },
      {
        "message": "Thanks for chatting as well. I learned a lot of new and fun information. Goodbye.",
        "agent": "agent_1",
        "sentiment": "Happy",
        "knowledge_source": [
          "Personal Knowledge"
        ],
        "turn_rating": "Excellent"
      }
    ],
    "conversation_rating": {
      "agent_1": "Excellent",
      "agent_2": "Excellent"
    }
  },
  "t_894f6ad9-4d06-41a6-a452-4d67dad2dd49": {
    "article_url": "https://www.washingtonpost.com/news/early-lead/wp/2018/01/29/amid-nfl-catch-rule-confusion-third-graders-offer-enlightenment/",
    "config": "C",
    "content": [
      {
        "message": "Hi, how are doing this fine evening?",
        "agent": "agent_1",
        "sentiment": "Neutral",
        "knowledge_source": [
          "Personal Knowledge"
        ],
        "turn_rating": "Passable"
      },
      {
        "message": "Good. Enjoying some of the extra time I have now that the NFL season is over. The season runs for 17 weeks, so it lasts a few months",
        "agent": "agent_2",
        "sentiment": "Neutral",
        "knowledge_source": [
          "FS1"
        ],
        "turn_rating": "Excellent"
      },
      {
        "message": "Quite true. I didn't get a chance to watch the SB. I'm surprised that an average NFL game has only 11 minutes of action. I thought it would be more.",
        "agent": "agent_1",
        "sentiment": "Surprised",
        "knowledge_source": [
          "FS1"
        ],
        "turn_rating": "Good"
      },
      {
        "message": "I guess all the stops and talks about stats make it seem longer. I wonder how they kept track of all the stats before they embedded the ball and shoulder pads with chips to measure",
        "agent": "agent_2",
        "sentiment": "Surprised",
        "knowledge_source": [
          "FS1"
        ],
        "turn_rating": "Excellent"
      },
      {
        "message": "I think the chips for tracking are good. I bet it helps with strategy, but also maybe with profiling injuries.",
        "agent": "agent_1",
        "sentiment": "Neutral",
        "knowledge_source": [
          "FS1",
          "Personal Knowledge"
        ],
        "turn_rating": "Good"
      },
      {
        "message": "It's possible. Did you know women can play in the NFL if they meet eligibility requirements? I'm surprised by that. ",
        "agent": "agent_2",
        "sentiment": "Curious to dive deeper",
        "knowledge_source": [
          "FS1"
        ],
        "turn_rating": "Excellent"
      },
      {
        "message": "I guess for some positions, it could work. Kicker. Punter. Place holder.",
        "agent": "agent_1",
        "sentiment": "Neutral",
        "knowledge_source": [
          "FS1"
        ],
        "turn_rating": "Good"
      },
      {
        "message": "Maybe. There's still a risk, but at least the playoffs are single elimination rather than best out of 4 like the MLB",
        "agent": "agent_2",
        "sentiment": "Curious to dive deeper",
        "knowledge_source": [
          "FS1"
        ],
        "turn_rating": "Excellent"
      },
      {
        "message": "I think it would create controversy, which the league likes because it attracts viewers. Then again, would you rather have your daughter be an NFL player, or an engineer?",
        "agent": "agent_1",
        "sentiment": "Neutral",
        "knowledge_source": [
          "FS1"
        ],
        "turn_rating": "Good"
      },
      {
        "message": "Engineering is a hard field for women too due to discrimination, but over a lifetime, they'll make more money on average than football players.",
        "agent": "agent_2",
        "sentiment": "Neutral",
        "knowledge_source": [
          "FS1"
        ],
        "turn_rating": "Excellent"
      },
      {
        "message": "True, and we need all the engineers we can get. ",
        "agent": "agent_1",
        "sentiment": "Neutral",
        "knowledge_source": [
          "FS1"
        ],
        "turn_rating": "Good"
      },
      {
        "message": "Whereas there are many men who will play football. It's interesting how the NFL is divided into the NFC and AFC",
        "agent": "agent_2",
        "sentiment": "Curious to dive deeper",
        "knowledge_source": [
          "FS1"
        ],
        "turn_rating": "Excellent"
      },
      {
        "message": "I think historically there were a couple of leagues brought together in the 60s, when top bowlers made twice as much as top football stars",
        "agent": "agent_1",
        "sentiment": "Neutral",
        "knowledge_source": [
          "FS2",
          "Personal Knowledge"
        ],
        "turn_rating": "Good"
      },
      {
        "message": "That's definitely changed with how televised football has become. ESPN knew what they were doing by creating the superimposed line for the first down",
        "agent": "agent_2",
        "sentiment": "Curious to dive deeper",
        "knowledge_source": [
          "FS2"
        ],
        "turn_rating": "Good"
      },
      {
        "message": "That line seems so basic! How did they win an award for it?",
        "agent": "agent_1",
        "sentiment": "Curious to dive deeper",
        "knowledge_source": [
          "FS2"
        ],
        "turn_rating": "Good"
      },
      {
        "message": "I guess no one had thought of how important it would be for those viewing on television. It's funny how simple things can make a big difference. I wonder what RB Benjarvus Green-Ellis' secret was to never having a fumble in his career",
        "agent": "agent_2",
        "sentiment": "Curious to dive deeper",
        "knowledge_source": [
          "FS2"
        ],
        "turn_rating": "Excellent"
      },
      {
        "message": "He had special gloves? I dunno. A great feat. I hope he got a bonus.",
        "agent": "agent_1",
        "sentiment": "Neutral",
        "knowledge_source": [
          "FS2",
          "Personal Knowledge"
        ],
        "turn_rating": "Good"
      },
      {
        "message": "Still not as unbelievable as the Georgia Tech game against Cumberland. 222-0 is a tough break for the loser",
        "agent": "agent_2",
        "sentiment": "Curious to dive deeper",
        "knowledge_source": [
          "FS2"
        ],
        "turn_rating": "Excellent"
      },
      {
        "message": "I hope that GT put in their third string. That's a horrible score. What was the spread, I wonder.",
        "agent": "agent_1",
        "sentiment": "Neutral",
        "knowledge_source": [
          "FS2"
        ],
        "turn_rating": "Good"
      },
      {
        "message": "Who knows. I wonder how many of those players went on to play in the NFL",
        "agent": "agent_2",
        "sentiment": "Curious to dive deeper",
        "knowledge_source": [
          "Personal Knowledge"
        ],
        "turn_rating": "Excellent"
      },
      {
        "message": "I don't think the NFL existed at the time. College ball was the big thing. Anyways, great chat!",
        "agent": "agent_1",
        "sentiment": "Happy",
        "knowledge_source": [
          "FS2"
        ],
        "turn_rating": "Good"
      },
      {
        "message": "It's very possible!",
        "agent": "agent_2",
        "sentiment": "Neutral",
        "knowledge_source": [
          "Personal Knowledge"
        ],
        "turn_rating": "Good"
      }
    ],
    "conversation_rating": {
      "agent_1": "Good",
      "agent_2": "Excellent"
    }
  },
  "t_f7c2f69f-b177-48c7-857a-e479753769b4": {
    "article_url": "https://www.washingtonpost.com/news/football-insider/wp/2018/09/03/danny-johnson-overcomes-small-school-stigma-to-make-roster/",
    "config": "C",
    "content": [
      {
        "message": "do you like to watch football?",
        "agent": "agent_1",
        "sentiment": "Curious to dive deeper",
        "knowledge_source": [
          "FS1"
        ],
        "turn_rating": "Excellent"
      },
      {
        "message": "Love football.. I like the Titans.",
        "agent": "agent_2",
        "sentiment": "Happy",
        "knowledge_source": [
          "Personal Knowledge"
        ],
        "turn_rating": "Passable"
      },
      {
        "message": "I don't really like football. Maybe it's because each nfl game only has 11 minutes of live gameplay",
        "agent": "agent_1",
        "sentiment": "Curious to dive deeper",
        "knowledge_source": [
          "FS2"
        ],
        "turn_rating": "Excellent"
      },
      {
        "message": "There is a lot of action in those 11 minutes.",
        "agent": "agent_2",
        "sentiment": "Curious to dive deeper",
        "knowledge_source": [
          "Personal Knowledge"
        ],
        "turn_rating": "Good"
      },
      {
        "message": "Even so, I get bored in between. It's interesting how much NFL has gained in popularity. The top bowlers made twiceas much as top football stars in the 60s.",
        "agent": "agent_1",
        "sentiment": "Curious to dive deeper",
        "knowledge_source": [
          "FS1"
        ],
        "turn_rating": "Excellent"
      },
      {
        "message": "I think engineers make more than football players.",
        "agent": "agent_2",
        "sentiment": "Neutral",
        "knowledge_source": [
          "FS2"
        ],
        "turn_rating": "Passable"
      },
      {
        "message": "Yes, over a lifetime it seems they make more. But I don't think that accounts for sponsorships some NFL players get",
        "agent": "agent_1",
        "sentiment": "Curious to dive deeper",
        "knowledge_source": [
          "FS2"
        ],
        "turn_rating": "Excellent"
      },
      {
        "message": "Some are smart business men.. How many teams are in the NFL?",
        "agent": "agent_2",
        "sentiment": "Curious to dive deeper",
        "knowledge_source": [
          "FS1",
          "FS2"
        ],
        "turn_rating": "Good"
      },
      {
        "message": "As far as I know there are 32 teams.",
        "agent": "agent_1",
        "sentiment": "Neutral",
        "knowledge_source": [
          "FS2"
        ],
        "turn_rating": "Excellent"
      },
      {
        "message": "Super Bowl is coming soon!! First Sunday in February.",
        "agent": "agent_2",
        "sentiment": "Surprised",
        "knowledge_source": [
          "FS2"
        ],
        "turn_rating": "Good"
      },
      {
        "message": "I might get together with some friends for that. Who are you rooting for?",
        "agent": "agent_1",
        "sentiment": "Curious to dive deeper",
        "knowledge_source": [
          "FS2"
        ],
        "turn_rating": "Excellent"
      },
      {
        "message": "I wish the Titans were going but they aren't so we shall see!! I'm excited for Lamar Jackson youngest rookie to make it to the playoffs.",
        "agent": "agent_2",
        "sentiment": "Curious to dive deeper",
        "knowledge_source": [
          "Personal Knowledge"
        ],
        "turn_rating": "Good"
      },
      {
        "message": "It's interesting how much technology there is in football these days to make sure things are accurate",
        "agent": "agent_1",
        "sentiment": "Surprised",
        "knowledge_source": [
          "FS2"
        ],
        "turn_rating": "Excellent"
      },
      {
        "message": "ESPN won an Emmy for using the yellow line.",
        "agent": "agent_2",
        "sentiment": "Neutral",
        "knowledge_source": [
          "FS1"
        ],
        "turn_rating": "Excellent"
      },
      {
        "message": "And now there are tracking ships in shoulder pads and footballs to track various things",
        "agent": "agent_1",
        "sentiment": "Surprised",
        "knowledge_source": [
          "FS2"
        ],
        "turn_rating": "Excellent"
      },
      {
        "message": "That's amazing. Do you have a favorite team?",
        "agent": "agent_2",
        "sentiment": "Curious to dive deeper",
        "knowledge_source": [
          "Personal Knowledge"
        ],
        "turn_rating": "Excellent"
      },
      {
        "message": "I do not. Perhaps I would say the 49ers simply because I'm from there.",
        "agent": "agent_1",
        "sentiment": "Happy",
        "knowledge_source": [
          "Personal Knowledge"
        ],
        "turn_rating": "Excellent"
      },
      {
        "message": "The 49ers had a few good games this year.",
        "agent": "agent_2",
        "sentiment": "Neutral",
        "knowledge_source": [
          "Personal Knowledge"
        ],
        "turn_rating": "Excellent"
      },
      {
        "message": "I haven't really been following.",
        "agent": "agent_1",
        "sentiment": "Neutral",
        "knowledge_source": [
          "Personal Knowledge"
        ],
        "turn_rating": "Excellent"
      },
      {
        "message": "You like watching the halftime shows?",
        "agent": "agent_2",
        "sentiment": "Curious to dive deeper",
        "knowledge_source": [
          "FS2"
        ],
        "turn_rating": "Excellent"
      },
      {
        "message": "I think they are exciting, yes.",
        "agent": "agent_1",
        "sentiment": "Happy",
        "knowledge_source": [
          "Personal Knowledge"
        ],
        "turn_rating": "Good"
      }
    ],
    "conversation_rating": {
      "agent_1": "Excellent",
      "agent_2": "Excellent"
    }
  },
  "t_d9abed6c-46d6-401c-a307-2e0f699868a2": {
    "article_url": "https://www.washingtonpost.com/news/early-lead/wp/2018/01/29/amid-nfl-catch-rule-confusion-third-graders-offer-enlightenment/",
    "config": "C",
    "content": [
      {
        "message": "Did you know the NFL has no written rule against femal players? ",
        "agent": "agent_1",
        "sentiment": "Curious to dive deeper",
        "knowledge_source": [
          "FS1"
        ],
        "turn_rating": "Good"
      },
      {
        "message": "I did! I wish more women met the eligibility requirements so we could see them in action.",
        "agent": "agent_2",
        "sentiment": "Curious to dive deeper",
        "knowledge_source": [
          "FS1"
        ],
        "turn_rating": "Excellent"
      },
      {
        "message": "Well, there won't be much action. An NFL game actually only has 11 minutes of live gameplay!",
        "agent": "agent_1",
        "sentiment": "Surprised",
        "knowledge_source": [
          "FS1"
        ],
        "turn_rating": "Good"
      },
      {
        "message": "The real game play to watch is from the chips in their shoulder pads showing their moves.",
        "agent": "agent_2",
        "sentiment": "Happy",
        "knowledge_source": [
          "FS1"
        ],
        "turn_rating": "Excellent"
      },
      {
        "message": "yeah, apparently they put chips in their shoulder pads!",
        "agent": "agent_1",
        "sentiment": "Curious to dive deeper",
        "knowledge_source": [
          "FS1"
        ],
        "turn_rating": "Good"
      },
      {
        "message": "Do you like basketball? I like the smaller team of 5 as opposed to the larger football teams.",
        "agent": "agent_2",
        "sentiment": "Happy",
        "knowledge_source": [
          "FS3"
        ],
        "turn_rating": "Excellent"
      },
      {
        "message": "I watch it sometimes. They banned the dunk for awhile because Kareem.",
        "agent": "agent_1",
        "sentiment": "Curious to dive deeper",
        "knowledge_source": [
          "FS3"
        ],
        "turn_rating": "Good"
      },
      {
        "message": "What did Kareem do? Did he play for Kansas where james naissmith was a losing coach?",
        "agent": "agent_2",
        "sentiment": "Curious to dive deeper",
        "knowledge_source": [
          "FS3"
        ],
        "turn_rating": "Excellent"
      },
      {
        "message": "He was just a really good player that could slam dunk. ",
        "agent": "agent_1",
        "sentiment": "Surprised",
        "knowledge_source": [
          "FS3",
          "Personal Knowledge"
        ],
        "turn_rating": "Good"
      },
      {
        "message": "He should have gone into coaching. Some of the highest state paid employees are coaches.",
        "agent": "agent_2",
        "sentiment": "Surprised",
        "knowledge_source": [
          "FS3"
        ],
        "turn_rating": "Excellent"
      },
      {
        "message": "I believe it. Did you know ESPN won an emmy for the first down marker? ",
        "agent": "agent_1",
        "sentiment": "Surprised",
        "knowledge_source": [
          "FS2"
        ],
        "turn_rating": "Good"
      },
      {
        "message": "I did not! Pretty cool! Almost as cool as playing basketball at the US supreme court on the top floor!",
        "agent": "agent_2",
        "sentiment": "Happy",
        "knowledge_source": [
          "FS3"
        ],
        "turn_rating": "Excellent"
      },
      {
        "message": "Interesting, they have a court up there? ",
        "agent": "agent_1",
        "sentiment": "Curious to dive deeper",
        "knowledge_source": [
          "FS3"
        ],
        "turn_rating": "Good"
      },
      {
        "message": "They do! I would love to play and take into over time by tying the game to get some extra time up there.",
        "agent": "agent_2",
        "sentiment": "Happy",
        "knowledge_source": [
          "FS3"
        ],
        "turn_rating": "Excellent"
      },
      {
        "message": "Well in the 1960s top bowlers made twice as much as football stars. \n",
        "agent": "agent_1",
        "sentiment": "Curious to dive deeper",
        "knowledge_source": [
          "FS2"
        ],
        "turn_rating": "Good"
      },
      {
        "message": "That's amazing since bowling is not very popular. I love to bowl even though I am not very good.",
        "agent": "agent_2",
        "sentiment": "Happy",
        "knowledge_source": [
          "Personal Knowledge"
        ],
        "turn_rating": "Excellent"
      },
      {
        "message": "I bowl in a league, but I don't make any where near a football star. \n",
        "agent": "agent_1",
        "sentiment": "Surprised",
        "knowledge_source": [
          "FS3"
        ],
        "turn_rating": "Good"
      },
      {
        "message": "Do you know the dimensions of a bowling ball? I believe they are bigger than a basketball at 9.4 inches in diameter.",
        "agent": "agent_2",
        "sentiment": "Curious to dive deeper",
        "knowledge_source": [
          "FS3"
        ],
        "turn_rating": "Excellent"
      },
      {
        "message": "I don't know. But I think some are bigger than others depending on weight. ",
        "agent": "agent_1",
        "sentiment": "Curious to dive deeper",
        "knowledge_source": [
          "FS2"
        ],
        "turn_rating": "Good"
      },
      {
        "message": "It would be an interesting sight to see a bowling bowl go through a basketball hoop of 18 inches in diameter.",
        "agent": "agent_2",
        "sentiment": "Happy",
        "knowledge_source": [
          "Personal Knowledge"
        ],
        "turn_rating": "Excellent"
      },
      {
        "message": "That would be hilarious. ",
        "agent": "agent_1",
        "sentiment": "Surprised",
        "knowledge_source": [
          "Personal Knowledge"
        ],
        "turn_rating": "Good"
      }
    ],
    "conversation_rating": {
      "agent_1": "Good",
      "agent_2": "Excellent"
    }
  },
  "t_f5fe21c9-e19e-43e2-9d98-82058980da33": {
    "article_url": "https://www.washingtonpost.com/news/dc-sports-bog/wp/2018/04/07/alliance-of-american-football-knows-a-lot-about-steve-spurrier-except-that-he-coached-the-redskins/",
    "config": "B",
    "content": [
      {
        "message": "Hey there you a football fan? I love the american version but not so much the rugby or australian rules variation.",
        "agent": "agent_1",
        "sentiment": "Curious to dive deeper",
        "knowledge_source": [
          "FS1"
        ],
        "turn_rating": "Excellent"
      },
      {
        "message": "I love football! Did you know that the NFL has no written rule against female players? A woman would be allowed just as long as she met the requirements.",
        "agent": "agent_2",
        "sentiment": "Surprised",
        "knowledge_source": [
          "FS2"
        ],
        "turn_rating": "Excellent"
      },
      {
        "message": "I would love to see that! She probably wouldn't mind playing at the University of Iowa with the pink locker room!",
        "agent": "agent_1",
        "sentiment": "Happy",
        "knowledge_source": [
          "FS1"
        ],
        "turn_rating": "Excellent"
      },
      {
        "message": "Agreed. It'll happen eventually, especially now that there are female refs. I wonder if they'd be allowed to eat in the same restaurants.. Saints cheerleaders aren't allowed to eat in a restaurant a player is in and if the player comes in while the cheerleader is eating, she has to leave.",
        "agent": "agent_2",
        "sentiment": "Surprised",
        "knowledge_source": [
          "FS2"
        ],
        "turn_rating": "Excellent"
      },
      {
        "message": "True. That is an odd rule. Not sure if I agree. The NFL also uses tracking chips in the players shoulder pads to track movement.",
        "agent": "agent_1",
        "sentiment": "Surprised",
        "knowledge_source": [
          "FS2"
        ],
        "turn_rating": "Excellent"
      },
      {
        "message": "Very interesting! And an average NFL game has only 11 mins of live gameplay.",
        "agent": "agent_2",
        "sentiment": "Surprised",
        "knowledge_source": [
          "FS2"
        ],
        "turn_rating": "Excellent"
      },
      {
        "message": "Wow. Too much time for ads lol. Engineers even make more lifetime earnings than most NFL players!",
        "agent": "agent_1",
        "sentiment": "Surprised",
        "knowledge_source": [
          "FS2"
        ],
        "turn_rating": "Excellent"
      },
      {
        "message": "I believe that. Are you a fan of basketball? The inventor of basketball, James Naismith, is the only losing coach in the history of the University of Kansas. Pretty ironic.",
        "agent": "agent_2",
        "sentiment": "Surprised",
        "knowledge_source": [
          "FS3"
        ],
        "turn_rating": "Excellent"
      },
      {
        "message": "Yes I love bball! Very ironic. I wonder who the best coach in Kansas history is. The New Zealand basketball team is nicknamed the All Blacks!",
        "agent": "agent_1",
        "sentiment": "Neutral",
        "knowledge_source": [
          "FS3"
        ],
        "turn_rating": "Excellent"
      },
      {
        "message": "A little inappropriate but if it doesn't bother them then ok! haha Did you know the the US Supreme court building has a bball court on the top floor and it's called \"The Highest Court in the Land?\"",
        "agent": "agent_2",
        "sentiment": "Surprised",
        "knowledge_source": [
          "FS3"
        ],
        "turn_rating": "Excellent"
      },
      {
        "message": "I would love to play on the highest court in the land. College coaches get paid so much, they are the highest paid state employees in 39 out of 50 states.",
        "agent": "agent_1",
        "sentiment": "Surprised",
        "knowledge_source": [
          "FS3"
        ],
        "turn_rating": "Excellent"
      },
      {
        "message": "Me too. That's pretty wild, I would have thought it would be football coaches or players would be top paid. In the 1960's top bowlers made twice as much as top football players!",
        "agent": "agent_2",
        "sentiment": "Surprised",
        "knowledge_source": [
          "FS1",
          "Personal Knowledge"
        ],
        "turn_rating": "Excellent"
      },
      {
        "message": "Me too. That is a funny stat, never would have expected that. I love watching football on tv. I remember watching Green-Ellis because he never fumbled the ball.",
        "agent": "agent_1",
        "sentiment": "Neutral",
        "knowledge_source": [
          "FS1"
        ],
        "turn_rating": "Excellent"
      },
      {
        "message": "Oh yeah the player on the Pats. That's awesome. I love watching football too. I'm already looking forward to next season. The highest score ever in a football game was 222-0. I'd call that a shut out.",
        "agent": "agent_2",
        "sentiment": "Surprised",
        "knowledge_source": [
          "FS1"
        ],
        "turn_rating": "Excellent"
      },
      {
        "message": "Yeah no doubt. That happened back in 1916 I don't think that would ever happen currently.",
        "agent": "agent_1",
        "sentiment": "Curious to dive deeper",
        "knowledge_source": [
          "FS1",
          "Personal Knowledge"
        ],
        "turn_rating": "Excellent"
      },
      {
        "message": "Definitely not in the NFL with only 11 minutes of game play. Also, I didn't know this until recently, but the NFL also uses chips inside the footballs to track the velocity, speed, and location.",
        "agent": "agent_2",
        "sentiment": "Curious to dive deeper",
        "knowledge_source": [
          "FS2"
        ],
        "turn_rating": "Excellent"
      },
      {
        "message": "That explains how they get such accurate stats and stuff. They also put the chips in the shoulder pads to track player movement.",
        "agent": "agent_1",
        "sentiment": "Curious to dive deeper",
        "knowledge_source": [
          "FS2"
        ],
        "turn_rating": "Excellent"
      },
      {
        "message": "Well with it being the highest professional level of American football, I know the NFL definitely invests in the best technology. ",
        "agent": "agent_2",
        "sentiment": "Neutral",
        "knowledge_source": [
          "FS2",
          "Personal Knowledge"
        ],
        "turn_rating": "Excellent"
      },
      {
        "message": "Yes You said it right. With only 17 regular season games they have to pack it all in! Well I really enjoyed conversing with you!",
        "agent": "agent_1",
        "sentiment": "Neutral",
        "knowledge_source": [
          "FS2"
        ],
        "turn_rating": "Excellent"
      },
      {
        "message": "Yes, definitely a good conversation! Have a great day/night!",
        "agent": "agent_2",
        "sentiment": "Happy",
        "knowledge_source": [
          "Personal Knowledge"
        ],
        "turn_rating": "Excellent"
      },
      {
        "message": "Unfortunately no football to watch this weekend because the superbowl already happened! Bye now!",
        "agent": "agent_1",
        "sentiment": "Happy",
        "knowledge_source": [
          "FS2"
        ],
        "turn_rating": "Excellent"
      }
    ],
    "conversation_rating": {
      "agent_1": "Excellent",
      "agent_2": "Excellent"
    }
  },
  "t_c1023e53-f90b-4616-a008-bf98ae7d158b": {
    "article_url": "https://www.washingtonpost.com/news/early-lead/wp/2018/01/29/amid-nfl-catch-rule-confusion-third-graders-offer-enlightenment/",
    "config": "C",
    "content": [
      {
        "message": "Hi, do you like football? By football I mean NFL football.",
        "agent": "agent_1",
        "sentiment": "Curious to dive deeper",
        "knowledge_source": [
          "FS1"
        ],
        "turn_rating": "Excellent"
      },
      {
        "message": "I love watching both nfl and college, how about you?",
        "agent": "agent_2",
        "sentiment": "Curious to dive deeper",
        "knowledge_source": [
          "FS1",
          "FS2"
        ],
        "turn_rating": "Excellent"
      },
      {
        "message": "I mostly just watch NFL but I do watch some college too. Now is the hardest time of the year. Super Bowl over. It's a long ways until September..",
        "agent": "agent_1",
        "sentiment": "Happy",
        "knowledge_source": [
          "FS1"
        ],
        "turn_rating": "Excellent"
      },
      {
        "message": "Right, at least they have that new league, but I don't watch it. Do you have favorite teams?",
        "agent": "agent_2",
        "sentiment": "Curious to dive deeper",
        "knowledge_source": [
          "FS1",
          "FS2"
        ],
        "turn_rating": "Excellent"
      },
      {
        "message": "Me either. I don't really have a team I'm a die hard fan of since there is no NFL team where I live. Did you know the NFL puts chips inside the footballs to measure velocity and rotation?",
        "agent": "agent_1",
        "sentiment": "Curious to dive deeper",
        "knowledge_source": [
          "FS1",
          "Personal Knowledge"
        ],
        "turn_rating": "Excellent"
      },
      {
        "message": "There is no NFL team where I live either, I like the Iowa Hawkeyes though for college. I never knew about the chips that is interesting. ",
        "agent": "agent_2",
        "sentiment": "Curious to dive deeper",
        "knowledge_source": [
          "FS1"
        ],
        "turn_rating": "Excellent"
      },
      {
        "message": "They are even inside players shoulder pads too! I think that is to measure how hard of a hit they are taking, or giving.",
        "agent": "agent_1",
        "sentiment": "Curious to dive deeper",
        "knowledge_source": [
          "FS1",
          "Personal Knowledge"
        ],
        "turn_rating": "Excellent"
      },
      {
        "message": "wow, I wonder if they are created by the engineers who make more money in their lifetime than nfl players",
        "agent": "agent_2",
        "sentiment": "Curious to dive deeper",
        "knowledge_source": [
          "FS1"
        ],
        "turn_rating": "Excellent"
      },
      {
        "message": "Probably! The time it would take to design that. Also making them small enough so they are noticed by the players. I think the average NFL salary is low because their careers are so short and unlike other sports they all have non guaranteed contracts.",
        "agent": "agent_1",
        "sentiment": "Curious to dive deeper",
        "knowledge_source": [
          "FS1",
          "Personal Knowledge"
        ],
        "turn_rating": "Excellent"
      },
      {
        "message": "for sure, you only hear of the star players making the big bucks. Have you ever heard the worst score in college football ever?",
        "agent": "agent_2",
        "sentiment": "Curious to dive deeper",
        "knowledge_source": [
          "FS2"
        ],
        "turn_rating": "Excellent"
      },
      {
        "message": "I did, but I don't recall. I remember it happened a long time ago and was super embarrassing. I take it you know?",
        "agent": "agent_1",
        "sentiment": "Curious to dive deeper",
        "knowledge_source": [
          "FS2"
        ],
        "turn_rating": "Excellent"
      },
      {
        "message": "It was 222-0 in 1916, georgia tech vs cumberland. I would have quit after that game lol",
        "agent": "agent_2",
        "sentiment": "Curious to dive deeper",
        "knowledge_source": [
          "FS2"
        ],
        "turn_rating": "Excellent"
      },
      {
        "message": "Wow! I was thinking maybe 100 point spread. They could have at least shown mercy. I guess back then teams were a lot more ruthless. Too bad ESPN wasn't around then I'd love to watch the highlights and see the faces of the cumberland players.",
        "agent": "agent_1",
        "sentiment": "Surprised",
        "knowledge_source": [
          "FS2",
          "Personal Knowledge"
        ],
        "turn_rating": "Excellent"
      },
      {
        "message": "Right or just left the field to never play again lol. I would hope a mercy rule was created after that game",
        "agent": "agent_2",
        "sentiment": "Curious to dive deeper",
        "knowledge_source": [
          "FS3"
        ],
        "turn_rating": "Excellent"
      },
      {
        "message": "Or at least some kind of gentleman's agreement where you stop trying to score more points which is probably what would happen now. It was a different time back then.",
        "agent": "agent_1",
        "sentiment": "Curious to dive deeper",
        "knowledge_source": [
          "FS2"
        ],
        "turn_rating": "Excellent"
      },
      {
        "message": "For sure, a lot  different back then. Now-a-days they have pink locker rooms for college lol",
        "agent": "agent_2",
        "sentiment": "Curious to dive deeper",
        "knowledge_source": [
          "FS3"
        ],
        "turn_rating": "Excellent"
      },
      {
        "message": "I saw that, although I don't think that would really bother the visiting team much. They are so focused on the game.",
        "agent": "agent_1",
        "sentiment": "Neutral",
        "knowledge_source": [
          "FS2"
        ],
        "turn_rating": "Excellent"
      },
      {
        "message": "Actually the pink messes with them. Pink is a calming color and relaxes them extra",
        "agent": "agent_2",
        "sentiment": "Curious to dive deeper",
        "knowledge_source": [
          "FS2"
        ],
        "turn_rating": "Excellent"
      },
      {
        "message": "I guess that makes sense. Did you know ESPN created the superimposed yellow line for 1st downs before any other broadcast network? They won an emmy for it!",
        "agent": "agent_1",
        "sentiment": "Curious to dive deeper",
        "knowledge_source": [
          "FS2"
        ],
        "turn_rating": "Excellent"
      },
      {
        "message": "Wow! I never knew that! I used to think it was real growing up lol. It was so nice chatting with you!",
        "agent": "agent_2",
        "sentiment": "Curious to dive deeper",
        "knowledge_source": [
          "FS2"
        ],
        "turn_rating": "Good"
      },
      {
        "message": "Have a great night!",
        "agent": "agent_1",
        "sentiment": "Happy",
        "knowledge_source": [
          "Personal Knowledge"
        ],
        "turn_rating": "Excellent"
      },
      {
        "message": "Thanks you as well!",
        "agent": "agent_2",
        "sentiment": "Curious to dive deeper",
        "knowledge_source": [
          "Personal Knowledge"
        ],
        "turn_rating": "Excellent"
      }
    ],
    "conversation_rating": {
      "agent_1": "Excellent",
      "agent_2": "Excellent"
    }
  },
  "t_26fe3ef6-5e2c-448b-9e3f-89f7ffe5b5ad": {
    "article_url": "http://www.washingtonpost.com/sports/2018/11/02/paul-zimmerman-influential-nfl-writer-sports-illustrated-dies/",
    "config": "A",
    "content": [
      {
        "message": "I read a lot of Sports Illustrated. Im a big fan of the NFL",
        "agent": "agent_1",
        "sentiment": "Neutral",
        "knowledge_source": [
          "AS1",
          "FS1",
          "FS2"
        ],
        "turn_rating": "Not Good"
      },
      {
        "message": "Interesting. I'm a space junkie, and I'm jel of the internet speed that the International Space Station has.",
        "agent": "agent_2",
        "sentiment": "Neutral",
        "knowledge_source": [
          "FS3"
        ],
        "turn_rating": "Excellent"
      },
      {
        "message": "I heard its faster than ours here in the US. Is that true?",
        "agent": "agent_1",
        "sentiment": "Curious to dive deeper",
        "knowledge_source": [
          "Personal Knowledge"
        ],
        "turn_rating": "Passable"
      },
      {
        "message": "It sure is. It's weird that there are more automated software programs on the internet, than humans.",
        "agent": "agent_2",
        "sentiment": "Surprised",
        "knowledge_source": [
          "FS3"
        ],
        "turn_rating": "Excellent"
      },
      {
        "message": "Maybe its trying to stop people from clicking links on the internet. It can be an addiction",
        "agent": "agent_1",
        "sentiment": "Neutral",
        "knowledge_source": [
          "FS3"
        ],
        "turn_rating": "Passable"
      },
      {
        "message": "Maybe, as egosurfing is very real. I've never looked myself up, though.",
        "agent": "agent_2",
        "sentiment": "Neutral",
        "knowledge_source": [
          "FS3"
        ],
        "turn_rating": "Excellent"
      },
      {
        "message": "Do you you read the full terms when buying a product online? only 7% of people do",
        "agent": "agent_1",
        "sentiment": "Neutral",
        "knowledge_source": [
          "FS3"
        ],
        "turn_rating": "Passable"
      },
      {
        "message": "I do not. Are you a Snoop Dogg fan? He wrote a song for his son's football team. How cool is that?",
        "agent": "agent_2",
        "sentiment": "Curious to dive deeper",
        "knowledge_source": [
          "FS1"
        ],
        "turn_rating": "Excellent"
      },
      {
        "message": "That is pretty cool. I wonder if the song is longer than that the length of live game play in the NFL which is only 11 mins",
        "agent": "agent_1",
        "sentiment": "Curious to dive deeper",
        "knowledge_source": [
          "FS2"
        ],
        "turn_rating": "Passable"
      },
      {
        "message": "I don't know. It's amazing that college football teams have 14 of the largest stadiums in the world. I would have thought those would belong to NFL teams.",
        "agent": "agent_2",
        "sentiment": "Surprised",
        "knowledge_source": [
          "FS1"
        ],
        "turn_rating": "Excellent"
      },
      {
        "message": "They even have a pink visitors locker room located at Iowa!",
        "agent": "agent_1",
        "sentiment": "Neutral",
        "knowledge_source": [
          "FS1"
        ],
        "turn_rating": "Passable"
      },
      {
        "message": "That's funny. Surprisingly, the coaches of the military football teams, are the highest paid employees at the Department of Defense. Seems a little silly that they are worth more than the people who put their lives on the line to keep us safe.",
        "agent": "agent_2",
        "sentiment": "Surprised",
        "knowledge_source": [
          "FS1"
        ],
        "turn_rating": "Excellent"
      },
      {
        "message": "In many states coaches are also the highest paid person",
        "agent": "agent_1",
        "sentiment": "Neutral",
        "knowledge_source": [
          "Personal Knowledge"
        ],
        "turn_rating": "Passable"
      },
      {
        "message": "That's insane. So is the stadium in TX that cost 60 million...for a highschool team.",
        "agent": "agent_2",
        "sentiment": "Disgusted",
        "knowledge_source": [
          "FS1"
        ],
        "turn_rating": "Excellent"
      },
      {
        "message": "Was that all paid my taxes? You have to wonder",
        "agent": "agent_1",
        "sentiment": "Curious to dive deeper",
        "knowledge_source": [
          "Personal Knowledge"
        ],
        "turn_rating": "Good"
      },
      {
        "message": "Who knows. It's a little disgusting to think that they spend so much money on a tracking chip that monitors players every move, and all the stats of a football, yet...we don't have those capabilities on cars.",
        "agent": "agent_2",
        "sentiment": "Disgusted",
        "knowledge_source": [
          "FS2"
        ],
        "turn_rating": "Excellent"
      },
      {
        "message": "Maybe its because the average lifetime earnings of an engineer are higher than that of a player. Got to learn how to keep them healthy",
        "agent": "agent_1",
        "sentiment": "Neutral",
        "knowledge_source": [
          "FS2"
        ],
        "turn_rating": "Passable"
      },
      {
        "message": "There is a rocket scientist who coaches in the NFL. Matt Patricia, ever heard of him?",
        "agent": "agent_2",
        "sentiment": "Curious to dive deeper",
        "knowledge_source": [
          "FS2"
        ],
        "turn_rating": "Excellent"
      },
      {
        "message": "I have! He coaches the lions. Thats a crazy career path for a person",
        "agent": "agent_1",
        "sentiment": "Neutral",
        "knowledge_source": [
          "Personal Knowledge"
        ],
        "turn_rating": "Passable"
      },
      {
        "message": "His school's fight song has six digits of Pi in it, that would be a fun school to attend.",
        "agent": "agent_2",
        "sentiment": "Happy",
        "knowledge_source": [
          "FS2"
        ],
        "turn_rating": "Excellent"
      },
      {
        "message": "Thats funny",
        "agent": "agent_1",
        "sentiment": "Neutral",
        "knowledge_source": [
          "Personal Knowledge"
        ],
        "turn_rating": "Passable"
      },
      {
        "message": "Thank you for chatting with me, have a wonderful day.",
        "agent": "agent_2",
        "sentiment": "Happy",
        "knowledge_source": [
          "Personal Knowledge"
        ],
        "turn_rating": "Excellent"
      },
      {
        "message": "You as well thanks",
        "agent": "agent_1",
        "sentiment": "Neutral",
        "knowledge_source": [
          "Personal Knowledge"
        ],
        "turn_rating": "Passable"
      }
    ],
    "conversation_rating": {
      "agent_1": "Passable",
      "agent_2": "Excellent"
    }
  },
  "t_a12194d7-8a99-45e2-9dd9-6a7abccdfdf1": {
    "article_url": "http://www.washingtonpost.com/sports/2018/11/02/paul-zimmerman-influential-nfl-writer-sports-illustrated-dies/",
    "config": "B",
    "content": [
      {
        "message": "Good morning.",
        "agent": "agent_1",
        "sentiment": "Neutral",
        "knowledge_source": [
          "Personal Knowledge"
        ],
        "turn_rating": "Passable"
      },
      {
        "message": "Good morning.  Do you follow football?",
        "agent": "agent_2",
        "sentiment": "Curious to dive deeper",
        "knowledge_source": [
          "FS1"
        ],
        "turn_rating": "Good"
      },
      {
        "message": "Off and on.  I do watch it occasionally, both college and the NFL.",
        "agent": "agent_1",
        "sentiment": "Neutral",
        "knowledge_source": [
          "FS1",
          "FS2",
          "Personal Knowledge"
        ],
        "turn_rating": "Good"
      },
      {
        "message": "I first learned football in high school just sitting in the stands.  I wasn't there (originally) for it, but I got to learn the rules and such.  It sure helped me count/math by 7s!",
        "agent": "agent_2",
        "sentiment": "Happy",
        "knowledge_source": [
          "Personal Knowledge"
        ],
        "turn_rating": "Good"
      },
      {
        "message": "That is an interesting skill to pick up by watching football.  For how long of a game it is, it is surprising that they average game only has 11 minutes of live play time.",
        "agent": "agent_1",
        "sentiment": "Surprised",
        "knowledge_source": [
          "FS2"
        ],
        "turn_rating": "Good"
      },
      {
        "message": "I wonder how that compares to baseball, which is often regarded as a boring, no-action sport.  Soccer and hockey have continuous action, by comparison.  I'll be the highest-scoring game ever, a 222-0 rout, had more than 11 minutes.  It would certainly take me more than 11 minutes to run 222 football fields.",
        "agent": "agent_2",
        "sentiment": "Neutral",
        "knowledge_source": [
          "FS1",
          "Personal Knowledge"
        ],
        "turn_rating": "Good"
      },
      {
        "message": "That is a huge score for 1 football game.  I would have likes to see that.  Too bad that was in 1916",
        "agent": "agent_1",
        "sentiment": "Neutral",
        "knowledge_source": [
          "FS1"
        ],
        "turn_rating": "Good"
      },
      {
        "message": "I think it would have gotten boring after they reached 60 points, then exciting again after 100, when the novelty of it is just \"how high can they go\"  and \"will the other team score at all?\"  I'm much more interested in the strategy behind the game.  Only real players can give you that insight, like Paul Zimmerman, who wrote for Sports Illustrated.",
        "agent": "agent_2",
        "sentiment": "Neutral",
        "knowledge_source": [
          "AS1"
        ],
        "turn_rating": "Excellent"
      },
      {
        "message": "Yeah, I know he was highly respected and it was very sad when he passed away.",
        "agent": "agent_1",
        "sentiment": "Sad",
        "knowledge_source": [
          "AS1",
          "AS2",
          "AS3",
          "AS4"
        ],
        "turn_rating": "Good"
      },
      {
        "message": "I love hearing those more technical aspects of the game, \"behind the scenes,\" like he was able to give.  Have you learned such tidbits about football or other sports?",
        "agent": "agent_2",
        "sentiment": "Curious to dive deeper",
        "knowledge_source": [
          "AS4"
        ],
        "turn_rating": "Good"
      },
      {
        "message": "I think the funniest fact I ever heard about football was that the University of Iowa painted the locker room for the visiting team totally in pink.",
        "agent": "agent_1",
        "sentiment": "Happy",
        "knowledge_source": [
          "FS1"
        ],
        "turn_rating": "Good"
      },
      {
        "message": "Pink ... did you know that 100 years ago, pink was the color for baby boys, not blue?  It's a fact I heard on the Internet, so it must be true.",
        "agent": "agent_2",
        "sentiment": "Neutral",
        "knowledge_source": [
          "FS3",
          "Personal Knowledge"
        ],
        "turn_rating": "Good"
      },
      {
        "message": "I had heard that too.  People don't believe me.  The internet does had a vast tange of information, but it isn't all accurate, that's true.",
        "agent": "agent_1",
        "sentiment": "Neutral",
        "knowledge_source": [
          "FS3"
        ],
        "turn_rating": "Excellent"
      },
      {
        "message": "I'm largely skeptical too.  For instance, I can't believe that the current library of alexandria has saved a copy of the Internet.  What does that even mean?  Explain that to me, Internet!",
        "agent": "agent_2",
        "sentiment": "Disgusted",
        "knowledge_source": [
          "FS3"
        ],
        "turn_rating": "Good"
      },
      {
        "message": "How exactly do you save a copy of the internet.  That sounds like a bogus claim.  Did you know people can get an addiction to the internet?",
        "agent": "agent_1",
        "sentiment": "Surprised",
        "knowledge_source": [
          "FS3"
        ],
        "turn_rating": "Excellent"
      },
      {
        "message": "I'm pretty sure I'm addicted to it.  At least some aspects like social media.  You?",
        "agent": "agent_2",
        "sentiment": "Curious to dive deeper",
        "knowledge_source": [
          "Personal Knowledge"
        ],
        "turn_rating": "Good"
      },
      {
        "message": "I try to limit my time on social media, but, yeah I spend more time than I should on it.  It's just amazing that the internet connects you to people worldwide.",
        "agent": "agent_1",
        "sentiment": "Neutral",
        "knowledge_source": [
          "FS3"
        ],
        "turn_rating": "Excellent"
      },
      {
        "message": "It does.  My grandfather, who immigrated from eastern europe, still connects with other refugees via Skype.  In his eyes, it has to be true magic.",
        "agent": "agent_2",
        "sentiment": "Happy",
        "knowledge_source": [
          "FS3",
          "Personal Knowledge"
        ],
        "turn_rating": "Good"
      },
      {
        "message": "That is amazing.  I just learned the other day, that 'Internet' comes from the contraction of Interconnected Network.  I never realized that is what the name meant.",
        "agent": "agent_1",
        "sentiment": "Surprised",
        "knowledge_source": [
          "FS3"
        ],
        "turn_rating": "Excellent"
      },
      {
        "message": "I never knew that.  I just knew that Internet is supposed to be capitalized (in English at least) like we give it the respect of a proper title.",
        "agent": "agent_2",
        "sentiment": "Neutral",
        "knowledge_source": [
          "Personal Knowledge"
        ],
        "turn_rating": "Good"
      },
      {
        "message": "Really?  I didn't know that.  Did you read that on the Internet?  ;)",
        "agent": "agent_1",
        "sentiment": "Neutral",
        "knowledge_source": [
          "Personal Knowledge"
        ],
        "turn_rating": "Good"
      },
      {
        "message": "Autocorrect, the greatest* gift to us from Steve Jobs, always seems to correct me when I type it.  And yes, Internet tells me how to spell its (his? her?) name.",
        "agent": "agent_2",
        "sentiment": "Disgusted",
        "knowledge_source": [
          "Personal Knowledge"
        ],
        "turn_rating": "Good"
      },
      {
        "message": "Autocorrect is pretty great.  Well, I am off to do some research via the internet.  Thanks for the chat.",
        "agent": "agent_1",
        "sentiment": "Neutral",
        "knowledge_source": [
          "Personal Knowledge"
        ],
        "turn_rating": "Good"
      }
    ],
    "conversation_rating": {
      "agent_1": "Excellent",
      "agent_2": "Good"
    }
  },
  "t_bf9ca9bb-658f-4269-bf73-e560b0ed5805": {
    "article_url": "http://www.washingtonpost.com/sports/2018/11/02/paul-zimmerman-influential-nfl-writer-sports-illustrated-dies/",
    "config": "A",
    "content": [
      {
        "message": "Hey did you ever read any articles by Paul Zimmerman? He just passed away",
        "agent": "agent_1",
        "sentiment": "Curious to dive deeper",
        "knowledge_source": [
          "AS1"
        ],
        "turn_rating": "Good"
      },
      {
        "message": "Yes they were great articles about football.",
        "agent": "agent_2",
        "sentiment": "Neutral",
        "knowledge_source": [
          "AS4"
        ],
        "turn_rating": "Good"
      },
      {
        "message": "Yes I agree. What you lived until 86 so that was a full life I think. I think is most famous book was a \"thinking man's guide to pro football\"",
        "agent": "agent_1",
        "sentiment": "Neutral",
        "knowledge_source": [
          "AS1"
        ],
        "turn_rating": "Good"
      },
      {
        "message": "Speaking of football. So many countries call other sports football",
        "agent": "agent_2",
        "sentiment": "Neutral",
        "knowledge_source": [
          "FS1"
        ],
        "turn_rating": "Good"
      },
      {
        "message": "Yes there are a lot of different versions of football. One of them is Australian Rules Football and another is Rugby Football",
        "agent": "agent_1",
        "sentiment": "Surprised",
        "knowledge_source": [
          "FS1"
        ],
        "turn_rating": "Good"
      },
      {
        "message": "They are known as football codes",
        "agent": "agent_2",
        "sentiment": "Curious to dive deeper",
        "knowledge_source": [
          "FS1"
        ],
        "turn_rating": "Not Good"
      },
      {
        "message": "Yep that's true. Do you ever watch football on TV? Do you know who invented the yellow line that shows the first down?",
        "agent": "agent_1",
        "sentiment": "Curious to dive deeper",
        "knowledge_source": [
          "FS1"
        ],
        "turn_rating": "Excellent"
      },
      {
        "message": "I don't know. Did you know a high school stadium cost $60 million to build",
        "agent": "agent_2",
        "sentiment": "Surprised",
        "knowledge_source": [
          "FS1"
        ],
        "turn_rating": "Good"
      },
      {
        "message": "No I didn't. That's quite an amount! Also quite an amount, is that Bowlers in the 60s made 2 times as much as top football stars at the time",
        "agent": "agent_1",
        "sentiment": "Surprised",
        "knowledge_source": [
          "FS1"
        ],
        "turn_rating": "Good"
      },
      {
        "message": "I did hear that. Those huge flags they have at the games cost $50,000 and weigh 1,100 lbs!",
        "agent": "agent_2",
        "sentiment": "Surprised",
        "knowledge_source": [
          "FS1"
        ],
        "turn_rating": "Good"
      },
      {
        "message": "That's very impressive! I would never buy one of those personally haha. What do you think about the Patriots running back BenJarvus Green-Ellis? He's never fumbled the football, he's awesome!",
        "agent": "agent_1",
        "sentiment": "Curious to dive deeper",
        "knowledge_source": [
          "FS1"
        ],
        "turn_rating": "Good"
      },
      {
        "message": "That's awesome. Did you know they put tracking devices in the shoulder pads and football",
        "agent": "agent_2",
        "sentiment": "Surprised",
        "knowledge_source": [
          "FS2"
        ],
        "turn_rating": "Good"
      },
      {
        "message": "No I didn't know that. Do they take them off when they're done playing? That sounds like a breach of privacy to me",
        "agent": "agent_1",
        "sentiment": "Curious to dive deeper",
        "knowledge_source": [
          "FS2"
        ],
        "turn_rating": "Good"
      },
      {
        "message": "It's to track the players moves and distance of the football during the game.",
        "agent": "agent_2",
        "sentiment": "Surprised",
        "knowledge_source": [
          "FS2"
        ],
        "turn_rating": "Good"
      },
      {
        "message": "Ok that makes sense. They should track the average NFL game length, apparently it's only about 11 minutes of Live gameplay",
        "agent": "agent_1",
        "sentiment": "Surprised",
        "knowledge_source": [
          "FS2"
        ],
        "turn_rating": "Good"
      },
      {
        "message": "That's such a short time for a game that seems so long. The first N playoff game was played in 1932",
        "agent": "agent_2",
        "sentiment": "Surprised",
        "knowledge_source": [
          "FS2"
        ],
        "turn_rating": "Good"
      },
      {
        "message": "That's a long time ago! I wonder if they recorded the first game? Do you know that females can actually play for the NFL too? There's no rule against it",
        "agent": "agent_1",
        "sentiment": "Surprised",
        "knowledge_source": [
          "FS2"
        ],
        "turn_rating": "Excellent"
      },
      {
        "message": "Not sure if they recorded but the field was only 80 yards. Do you think a female will ever play?",
        "agent": "agent_2",
        "sentiment": "Curious to dive deeper",
        "knowledge_source": [
          "FS2"
        ],
        "turn_rating": "Good"
      },
      {
        "message": "Yes I think that one will eventually. They will be a kicker or something to start. I'm just shocked that an engineer will make over their lifetime more money than an NFL player",
        "agent": "agent_1",
        "sentiment": "Surprised",
        "knowledge_source": [
          "FS2"
        ],
        "turn_rating": "Good"
      },
      {
        "message": "Probably be their careers are long and not as physical. Matt Patricia is a coach and he's a rocket scientist",
        "agent": "agent_2",
        "sentiment": "Surprised",
        "knowledge_source": [
          "FS2"
        ],
        "turn_rating": "Good"
      },
      {
        "message": "Yeah he seemed really smart. how often do use the internet by the way? Have you ever clicked the hamburger button before?",
        "agent": "agent_1",
        "sentiment": "Curious to dive deeper",
        "knowledge_source": [
          "FS3"
        ],
        "turn_rating": "Good"
      }
    ],
    "conversation_rating": {
      "agent_1": "Good",
      "agent_2": "Good"
    }
  },
  "t_c44cf045-e396-4661-bc57-9ccc5d93882c": {
    "article_url": "http://www.washingtonpost.com/sports/2018/11/02/paul-zimmerman-influential-nfl-writer-sports-illustrated-dies/",
    "config": "C",
    "content": [
      {
        "message": "Hello,  do you like football?",
        "agent": "agent_1",
        "sentiment": "Curious to dive deeper",
        "knowledge_source": [
          "FS1"
        ],
        "turn_rating": "Excellent"
      },
      {
        "message": "I do like football but i like the internet better. Do you use the Internet much?",
        "agent": "agent_2",
        "sentiment": "Curious to dive deeper",
        "knowledge_source": [
          "FS1",
          "FS3",
          "Personal Knowledge"
        ],
        "turn_rating": "Good"
      },
      {
        "message": "Yes I do.  I use it daily. ",
        "agent": "agent_1",
        "sentiment": "Curious to dive deeper",
        "knowledge_source": [
          "FS3"
        ],
        "turn_rating": "Excellent"
      },
      {
        "message": "There are a lot of little known facts about the Internet. For instance, did you know that the 3 horizontal line menu on apps and websites is called a hamburger button?",
        "agent": "agent_2",
        "sentiment": "Curious to dive deeper",
        "knowledge_source": [
          "FS3",
          "Personal Knowledge"
        ],
        "turn_rating": "Good"
      },
      {
        "message": "Yeah I did  that is really interesting,  I wonder why it is called a hangurger.  Apparently,  constant clicking can cause an addition.",
        "agent": "agent_1",
        "sentiment": "Curious to dive deeper",
        "knowledge_source": [
          "FS3"
        ],
        "turn_rating": "Excellent"
      },
      {
        "message": "Or, a hamburger looks like that icon, two buns with the hamburger  in the middle, get it? Anyway, yes I agree that constant clicking can cause an addiction. I think I've got that one as well.",
        "agent": "agent_2",
        "sentiment": "Curious to dive deeper",
        "knowledge_source": [
          "FS3",
          "Personal Knowledge"
        ],
        "turn_rating": "Good"
      },
      {
        "message": "Oops,  sorry about the spelling error.  You have an addiction to clicking?  Are there any support groups that help with this addiction?",
        "agent": "agent_1",
        "sentiment": "Curious to dive deeper",
        "knowledge_source": [
          "FS3"
        ],
        "turn_rating": "Excellent"
      },
      {
        "message": "Funny, not that I've heard of but one never knows what could started.  Another funny fact is that only 7% of people read the full terms when buying a product or service on the Internet. I, myself am guilty of that sometimes.",
        "agent": "agent_2",
        "sentiment": "Curious to dive deeper",
        "knowledge_source": [
          "FS3",
          "Personal Knowledge"
        ],
        "turn_rating": "Good"
      },
      {
        "message": "I believe that for sure.  It full terms is so much reading and sometimes hard to understand. ",
        "agent": "agent_1",
        "sentiment": "Curious to dive deeper",
        "knowledge_source": [
          "FS3"
        ],
        "turn_rating": "Excellent"
      },
      {
        "message": "True, it can get complicated. Even the Internet itself can be hard to understand with its vast range of information resources and services like hypertext documents, www, e-mail, and file sharing.",
        "agent": "agent_2",
        "sentiment": "Curious to dive deeper",
        "knowledge_source": [
          "FS3",
          "Personal Knowledge"
        ],
        "turn_rating": "Good"
      },
      {
        "message": "Yeah.  Did you know there is 3g cell service at the top of Mt. Everest?",
        "agent": "agent_1",
        "sentiment": "Curious to dive deeper",
        "knowledge_source": [
          "FS3"
        ],
        "turn_rating": "Excellent"
      },
      {
        "message": "Wow, imagine that? I couldn't imagine how that happened but I do know that the current library of Alexandria has a saved copy of the Internet in case of catastrophe.",
        "agent": "agent_2",
        "sentiment": "Curious to dive deeper",
        "knowledge_source": [
          "FS3",
          "Personal Knowledge"
        ],
        "turn_rating": "Good"
      },
      {
        "message": "Now you can take selfies and post them when you get to the top of the mountain lol Wow,  the internet is backed up,  thats cool. ",
        "agent": "agent_1",
        "sentiment": "Curious to dive deeper",
        "knowledge_source": [
          "FS3"
        ],
        "turn_rating": "Excellent"
      },
      {
        "message": "And also consider how huge the Internet is. Since its a network of networks that consists of private, public, academic, business, and government networks of local to a global scope, it's size is immeasurable to me.",
        "agent": "agent_2",
        "sentiment": "Curious to dive deeper",
        "knowledge_source": [
          "FS3",
          "Personal Knowledge"
        ],
        "turn_rating": "Good"
      },
      {
        "message": "Yeah,  the internet is amazing,  it's so convenient.  I can't imagine doing research the old fashion way.  Or even using a phone book lol",
        "agent": "agent_1",
        "sentiment": "Curious to dive deeper",
        "knowledge_source": [
          "FS3"
        ],
        "turn_rating": "Excellent"
      },
      {
        "message": "Yes, technology has taken over most manual processes for sure.  Even the NFL uses tracking chips embedded in the player's shoulder pads to records all of their moves.",
        "agent": "agent_2",
        "sentiment": "Curious to dive deeper",
        "knowledge_source": [
          "FS2",
          "FS3",
          "Personal Knowledge"
        ],
        "turn_rating": "Good"
      },
      {
        "message": "Also,  in the football!",
        "agent": "agent_1",
        "sentiment": "Curious to dive deeper",
        "knowledge_source": [
          "FS2"
        ],
        "turn_rating": "Excellent"
      },
      {
        "message": "Yes, they put a chip in the football to record and track the velocity, rotation, ball speed, and location of the football which probably saves a lot of time.",
        "agent": "agent_2",
        "sentiment": "Curious to dive deeper",
        "knowledge_source": [
          "FS2",
          "Personal Knowledge"
        ],
        "turn_rating": "Good"
      },
      {
        "message": "Yeah,  looks like technology has made a great impact on football and other sports.",
        "agent": "agent_1",
        "sentiment": "Curious to dive deeper",
        "knowledge_source": [
          "FS2"
        ],
        "turn_rating": "Excellent"
      },
      {
        "message": "Yes, I think it will help to give more game play time.  An average NFL game only has 11 minutes of live gameplay.",
        "agent": "agent_2",
        "sentiment": "Curious to dive deeper",
        "knowledge_source": [
          "FS2",
          "Personal Knowledge"
        ],
        "turn_rating": "Good"
      },
      {
        "message": "Its been good talking to you,  have a good one. ",
        "agent": "agent_1",
        "sentiment": "Neutral",
        "knowledge_source": [
          "FS1"
        ],
        "turn_rating": "Excellent"
      }
    ],
    "conversation_rating": {
      "agent_1": "Excellent",
      "agent_2": "Good"
    }
  },
  "t_59801c28-e9e3-43f6-a801-0a0e6bb696e1": {
    "article_url": "http://www.washingtonpost.com/sports/2018/11/02/paul-zimmerman-influential-nfl-writer-sports-illustrated-dies/",
    "config": "D",
    "content": [
      {
        "message": "hi, do you watch football?",
        "agent": "agent_1",
        "sentiment": "Curious to dive deeper",
        "knowledge_source": [
          "FS1"
        ],
        "turn_rating": "Excellent"
      },
      {
        "message": "I'm not really a fan, but I compete with my brother to pick the most winning teams each week.",
        "agent": "agent_2",
        "sentiment": "Neutral",
        "knowledge_source": [
          "Personal Knowledge"
        ],
        "turn_rating": "Excellent"
      },
      {
        "message": "nice. did you know women can play too?",
        "agent": "agent_1",
        "sentiment": "Curious to dive deeper",
        "knowledge_source": [
          "FS2"
        ],
        "turn_rating": "Good"
      },
      {
        "message": "We actually had a girl on the football team where I went to high school, though I have never seen a girl play football professionally.",
        "agent": "agent_2",
        "sentiment": "Surprised",
        "knowledge_source": [
          "Personal Knowledge"
        ],
        "turn_rating": "Excellent"
      },
      {
        "message": "me either, would like to see them though playing there",
        "agent": "agent_1",
        "sentiment": "Curious to dive deeper",
        "knowledge_source": [
          "FS2"
        ],
        "turn_rating": "Good"
      },
      {
        "message": "I'm sure popular football writer Paul Zimmerman would be surprised to see it happen.",
        "agent": "agent_2",
        "sentiment": "Curious to dive deeper",
        "knowledge_source": [
          "AS1"
        ],
        "turn_rating": "Excellent"
      },
      {
        "message": "yeah, too bad he passed away",
        "agent": "agent_1",
        "sentiment": "Curious to dive deeper",
        "knowledge_source": [
          "FS1"
        ],
        "turn_rating": "Good"
      },
      {
        "message": "He had been having poor health for a while. It's good to know he isn't suffering anymore.",
        "agent": "agent_2",
        "sentiment": "Sad",
        "knowledge_source": [
          "AS2",
          "Personal Knowledge"
        ],
        "turn_rating": "Excellent"
      },
      {
        "message": "yes that is true. did you know there is only 11 minutes of gameplay in a game",
        "agent": "agent_1",
        "sentiment": "Curious to dive deeper",
        "knowledge_source": [
          "FS2"
        ],
        "turn_rating": "Good"
      },
      {
        "message": "There are four quarters of 15 minutes each. How are there only 11 minutes of actual play?",
        "agent": "agent_2",
        "sentiment": "Curious to dive deeper",
        "knowledge_source": [
          "Personal Knowledge"
        ],
        "turn_rating": "Excellent"
      },
      {
        "message": "I guess there is a lot of getting in position and stuff that does not count",
        "agent": "agent_1",
        "sentiment": "Curious to dive deeper",
        "knowledge_source": [
          "FS2"
        ],
        "turn_rating": "Good"
      },
      {
        "message": "Not like the sport called \"football\" in other countries, what we call soccer, there is always action in that game!",
        "agent": "agent_2",
        "sentiment": "Neutral",
        "knowledge_source": [
          "FS1"
        ],
        "turn_rating": "Excellent"
      },
      {
        "message": "yeah that is for sure. do you use the internet much?",
        "agent": "agent_1",
        "sentiment": "Curious to dive deeper",
        "knowledge_source": [
          "FS3"
        ],
        "turn_rating": "Excellent"
      },
      {
        "message": "I am actually addicted to the Internet.",
        "agent": "agent_2",
        "sentiment": "Curious to dive deeper",
        "knowledge_source": [
          "FS3"
        ],
        "turn_rating": "Excellent"
      },
      {
        "message": "yeah me too i think actually you can develop addiction from clicking too much",
        "agent": "agent_1",
        "sentiment": "Curious to dive deeper",
        "knowledge_source": [
          "FS3"
        ],
        "turn_rating": "Excellent"
      },
      {
        "message": "Email and file sharing are very useful Internet services that I use daily.",
        "agent": "agent_2",
        "sentiment": "Neutral",
        "knowledge_source": [
          "FS3"
        ],
        "turn_rating": "Excellent"
      },
      {
        "message": "those sure are. Do you know what hamburger has to do with the internet?",
        "agent": "agent_1",
        "sentiment": "Curious to dive deeper",
        "knowledge_source": [
          "FS3"
        ],
        "turn_rating": "Passable"
      },
      {
        "message": "I'm not really sure, though sometimes I get hungry when using the Internet and order dinner to go from an online food delivery service.",
        "agent": "agent_2",
        "sentiment": "Surprised",
        "knowledge_source": [
          "Personal Knowledge"
        ],
        "turn_rating": "Excellent"
      },
      {
        "message": "yeah those are convenient. it is the three horizonal line menu",
        "agent": "agent_1",
        "sentiment": "Curious to dive deeper",
        "knowledge_source": [
          "FS3"
        ],
        "turn_rating": "Excellent"
      },
      {
        "message": "I wonder why it is called a hamburger menu?",
        "agent": "agent_2",
        "sentiment": "Curious to dive deeper",
        "knowledge_source": [
          "FS3"
        ],
        "turn_rating": "Excellent"
      },
      {
        "message": "i guess it looks like one. nice chat",
        "agent": "agent_1",
        "sentiment": "Happy",
        "knowledge_source": [
          "Personal Knowledge"
        ],
        "turn_rating": "Good"
      }
    ],
    "conversation_rating": {
      "agent_1": "Excellent",
      "agent_2": "Excellent"
    }
  },
  "t_022a9e43-bb8e-4452-9713-ebf456d6320e": {
    "article_url": "https://www.washingtonpost.com/news/early-lead/wp/2018/03/15/saints-pelicans-owner-tom-benson-dies-at-90-leaves-widow-gayle-benson-in-control-of-teams/",
    "config": "C",
    "content": [
      {
        "message": "Hello, lets talk abut the NFL. Did you know that there is no written rule that women can not play?",
        "agent": "agent_1",
        "sentiment": "Surprised",
        "knowledge_source": [
          "FS1"
        ],
        "turn_rating": "Good"
      },
      {
        "message": "Hi, yeah, I had heard that.  Wonder why one hasn't tried to play, yet?",
        "agent": "agent_2",
        "sentiment": "Curious to dive deeper",
        "knowledge_source": [
          "FS1",
          "Personal Knowledge"
        ],
        "turn_rating": "Excellent"
      },
      {
        "message": "if they meet the leagues's eligibility requirements they could play, I wonder what the requirements are.",
        "agent": "agent_1",
        "sentiment": "Surprised",
        "knowledge_source": [
          "FS1"
        ],
        "turn_rating": "Good"
      },
      {
        "message": "Probably physically tougher than a lot would want to attempt.  A kicker would make a nice start, though!",
        "agent": "agent_2",
        "sentiment": "Curious to dive deeper",
        "knowledge_source": [
          "FS1",
          "Personal Knowledge"
        ],
        "turn_rating": "Excellent"
      },
      {
        "message": "The games seem so long while watching , but there is only 11 minutes of live game play on average  ",
        "agent": "agent_1",
        "sentiment": "Surprised",
        "knowledge_source": [
          "FS1"
        ],
        "turn_rating": "Good"
      },
      {
        "message": "I feel your pain!  The last Super Bowl dragged on over three hours.  Too much standing around and other nonsense.  It should be streamlined and made faster.",
        "agent": "agent_2",
        "sentiment": "Disgusted",
        "knowledge_source": [
          "FS1",
          "Personal Knowledge"
        ],
        "turn_rating": "Excellent"
      },
      {
        "message": "Did you know that over a life time an engineer can make more money then an nfl player",
        "agent": "agent_1",
        "sentiment": "Surprised",
        "knowledge_source": [
          "FS1"
        ],
        "turn_rating": "Good"
      },
      {
        "message": "Wow, that's interesting.  But, I guess that's an average player, not a Tom Brady type.  Do you have a favorite team?",
        "agent": "agent_2",
        "sentiment": "Curious to dive deeper",
        "knowledge_source": [
          "FS1",
          "Personal Knowledge"
        ],
        "turn_rating": "Excellent"
      },
      {
        "message": "Patriots are mine, what about you? Engineers can also make more then an mlb player over a lifetime  ",
        "agent": "agent_1",
        "sentiment": "Surprised",
        "knowledge_source": [
          "FS1"
        ],
        "turn_rating": "Good"
      },
      {
        "message": "New England Patriots are my favorite team, also! Go Pats!  ",
        "agent": "agent_2",
        "sentiment": "Happy",
        "knowledge_source": [
          "FS1",
          "Personal Knowledge"
        ],
        "turn_rating": "Excellent"
      },
      {
        "message": "There are tracking chips that are located in player's shoulders pads to track them on the field ",
        "agent": "agent_1",
        "sentiment": "Surprised",
        "knowledge_source": [
          "FS1"
        ],
        "turn_rating": "Good"
      },
      {
        "message": "I read there are also chips placed in the balls that track various things, as well.  The NFL is getting so high tech, aren't they?",
        "agent": "agent_2",
        "sentiment": "Curious to dive deeper",
        "knowledge_source": [
          "FS1",
          "Personal Knowledge"
        ],
        "turn_rating": "Excellent"
      },
      {
        "message": "yes, Lets talk about the NBA next. Nike used to pay the fine for Jordan to wear Air Jordan's ",
        "agent": "agent_1",
        "sentiment": "Surprised",
        "knowledge_source": [
          "FS3"
        ],
        "turn_rating": "Good"
      },
      {
        "message": "I remember when they were banned when they first came out.  Nike had the money to pay all those fines, it didn't matter they made it all back from the exposure it gave them.  Everybody wanted a pair of Air Jordan's!",
        "agent": "agent_2",
        "sentiment": "Happy",
        "knowledge_source": [
          "FS3",
          "Personal Knowledge"
        ],
        "turn_rating": "Excellent"
      },
      {
        "message": "Tim duncan could have went straight to the NBA but decided to stay in college instead. ",
        "agent": "agent_1",
        "sentiment": "Surprised",
        "knowledge_source": [
          "FS3"
        ],
        "turn_rating": "Good"
      },
      {
        "message": "That was very smart of him to do.  Always good to have a fall back career, in case basketball doesn't work out.  The statistics are not good for the average player after leaving the game.  Within 5 years, most are bankrupt.",
        "agent": "agent_2",
        "sentiment": "Neutral",
        "knowledge_source": [
          "FS3",
          "Personal Knowledge"
        ],
        "turn_rating": "Excellent"
      },
      {
        "message": "interesting, I dont think that will happen to Allen Iverson since he signed an endorsement deal with reebok paying him 32 million at age 55",
        "agent": "agent_1",
        "sentiment": "Surprised",
        "knowledge_source": [
          "FS3"
        ],
        "turn_rating": "Good"
      },
      {
        "message": "He made one good deal!  I would like to have him negotiate for me! Lol",
        "agent": "agent_2",
        "sentiment": "Surprised",
        "knowledge_source": [
          "FS3",
          "Personal Knowledge"
        ],
        "turn_rating": "Excellent"
      },
      {
        "message": "I agree, it also pays him 800,000 a year which sounds like a really good deal to me ",
        "agent": "agent_1",
        "sentiment": "Surprised",
        "knowledge_source": [
          "FS3"
        ],
        "turn_rating": "Good"
      },
      {
        "message": "Do you have a favorite basketball team?",
        "agent": "agent_2",
        "sentiment": "Curious to dive deeper",
        "knowledge_source": [
          "FS3",
          "Personal Knowledge"
        ],
        "turn_rating": "Excellent"
      },
      {
        "message": "I dont really. You? Reggie Miller's sister was also very good at basketball breaking 8 national records. Nice talking to you today  ",
        "agent": "agent_1",
        "sentiment": "Happy",
        "knowledge_source": [
          "FS3"
        ],
        "turn_rating": "Good"
      }
    ],
    "conversation_rating": {
      "agent_1": "Good",
      "agent_2": "Excellent"
    }
  },
  "t_69ea5f2a-fd67-4a0f-ae4e-c31a802de8a3": {
    "article_url": "https://www.washingtonpost.com/news/early-lead/wp/2018/08/07/one-of-the-nfls-toughest-receivers-tells-how-depression-robbed-him-of-enjoying-his-career/",
    "config": "D",
    "content": [
      {
        "message": "It's almost superbowl time!! Did you know that the highest score in a football game was 222-0 in 1916? Georgia Tech did that!!! Pretty Impressive!",
        "agent": "agent_1",
        "sentiment": "Curious to dive deeper",
        "knowledge_source": [
          "FS2"
        ],
        "turn_rating": "Excellent"
      },
      {
        "message": "It is almost super bowl!!! I am so exited. Who are you rooting for",
        "agent": "agent_2",
        "sentiment": "Curious to dive deeper",
        "knowledge_source": [
          "Personal Knowledge"
        ],
        "turn_rating": "Good"
      },
      {
        "message": "I don't really have a preference... just looking forward to a good game.. The NFL uses tracking chips inside the shoulder pads that track the player's moves...rotation, velocity, speed, all that's tracked!! ",
        "agent": "agent_1",
        "sentiment": "Curious to dive deeper",
        "knowledge_source": [
          "FS2"
        ],
        "turn_rating": "Excellent"
      },
      {
        "message": "I will be using chips super bowl weekend too! I'm leaning towards doritos.... Di you know Steve Smith when he played?",
        "agent": "agent_2",
        "sentiment": "Curious to dive deeper",
        "knowledge_source": [
          "AS1",
          "Personal Knowledge"
        ],
        "turn_rating": "Good"
      },
      {
        "message": "No. I'm not familiar with him. I recently found out though that the NFL has no written rule against female players! As long as they meet requirements, they can play!! That's interesting!",
        "agent": "agent_1",
        "sentiment": "Curious to dive deeper",
        "knowledge_source": [
          "FS2"
        ],
        "turn_rating": "Excellent"
      },
      {
        "message": "Yeah. I am not sure I have the stomach to watch a woman play against some of those men.",
        "agent": "agent_2",
        "sentiment": "Fearful",
        "knowledge_source": [
          "Personal Knowledge"
        ],
        "turn_rating": "Passable"
      },
      {
        "message": "Well, one thing for sure is she has to be able to hold her own to get out on the field. Players have to be mentally ready for the challenge, whether male or female...Its pretty demanding... and could lead to anxiety!",
        "agent": "agent_1",
        "sentiment": "Surprised",
        "knowledge_source": [
          "AS2"
        ],
        "turn_rating": "Excellent"
      },
      {
        "message": "I wonder if she could eat at the same restauarants as the players. The Saints Cheerleaders cannot....",
        "agent": "agent_2",
        "sentiment": "Sad",
        "knowledge_source": [
          "FS2"
        ],
        "turn_rating": "Excellent"
      },
      {
        "message": "I know!! That's an odd rule. Being able to relax and enjoy good company might be what is needed to get rid of depression. Steve Smith probably could have used a little laughter and fun when he was struggling in 2014.",
        "agent": "agent_1",
        "sentiment": "Curious to dive deeper",
        "knowledge_source": [
          "AS1"
        ],
        "turn_rating": "Excellent"
      },
      {
        "message": "He has been in 2 or 3 known fights with team mates. He broke one of their jaws and he was out for like 8 weeks. I wonder if all the head collision has anything to do with it?",
        "agent": "agent_2",
        "sentiment": "Sad",
        "knowledge_source": [
          "AS1",
          "AS2"
        ],
        "turn_rating": "Excellent"
      },
      {
        "message": "Could be!! He admits that the demons he fights are inside... but he's learning to cope with them and to understand things and seek help. That's a start!",
        "agent": "agent_1",
        "sentiment": "Curious to dive deeper",
        "knowledge_source": [
          "AS2"
        ],
        "turn_rating": "Excellent"
      },
      {
        "message": "Yeah. I worry about the mental health of these football players. A lot of pain and depression in the whole league.",
        "agent": "agent_2",
        "sentiment": "Fearful",
        "knowledge_source": [
          "Personal Knowledge"
        ],
        "turn_rating": "Excellent"
      },
      {
        "message": "Yes, I agree. Smith has some advice to anyone suffering from depression. He recommends asking for help! He wants to relay the message that they are not alone and there's help.",
        "agent": "agent_1",
        "sentiment": "Curious to dive deeper",
        "knowledge_source": [
          "AS4"
        ],
        "turn_rating": "Excellent"
      },
      {
        "message": "Most NFL teams have a psychologist on staff. I hope they reach out to them when they need it. I know a lot of players are retiring early...",
        "agent": "agent_2",
        "sentiment": "Curious to dive deeper",
        "knowledge_source": [
          "Personal Knowledge"
        ],
        "turn_rating": "Excellent"
      },
      {
        "message": "yes they are... theysend powerful messages to fans everyday with the actions that they choose. Like Tim Duncan of the San Antonio Spurs... he chose going to college for four years over going into the NBA and making loot!",
        "agent": "agent_1",
        "sentiment": "Curious to dive deeper",
        "knowledge_source": [
          "FS3"
        ],
        "turn_rating": "Excellent"
      },
      {
        "message": "yeah. I am glad he didn't get hurt. It's always a fear of mine when people go back to college instead of the league. ",
        "agent": "agent_2",
        "sentiment": "Happy",
        "knowledge_source": [
          "FS3"
        ],
        "turn_rating": "Good"
      },
      {
        "message": "absolutely... there's always the fear of missing an opportunity! They have to weigh their options closely when making life changing decisions, just like anyone else.",
        "agent": "agent_1",
        "sentiment": "Curious to dive deeper",
        "knowledge_source": [
          "Personal Knowledge"
        ],
        "turn_rating": "Excellent"
      },
      {
        "message": "Most athletes are now being told to go pro to end their rookie contract a year earlier. It's that second contract that makes all the money.",
        "agent": "agent_2",
        "sentiment": "Happy",
        "knowledge_source": [
          "Personal Knowledge"
        ],
        "turn_rating": "Excellent"
      },
      {
        "message": "Well, sometimes it pays not to listen so much but to take risks and go against the grain! Like Michael Jordan. When he first introduced Jordan's to the NBA, they were banned! Imagine that. But Mike kept wearing them anyway, faithfully, and NIKE had his back, they agreed to pay all fines!!",
        "agent": "agent_1",
        "sentiment": "Curious to dive deeper",
        "knowledge_source": [
          "FS3"
        ],
        "turn_rating": "Excellent"
      },
      {
        "message": "He's the one that put Nike on the map!",
        "agent": "agent_2",
        "sentiment": "Curious to dive deeper",
        "knowledge_source": [
          "Personal Knowledge"
        ],
        "turn_rating": "Excellent"
      },
      {
        "message": "Absolutely!!! Well, its been nice talking to you!! I hope you enjoy the rest of your day!! Stay warm!! Goodbye!",
        "agent": "agent_1",
        "sentiment": "Neutral",
        "knowledge_source": [
          "Personal Knowledge"
        ],
        "turn_rating": "Excellent"
      },
      {
        "message": "You too!",
        "agent": "agent_2",
        "sentiment": "Happy",
        "knowledge_source": [
          "Personal Knowledge"
        ],
        "turn_rating": "Excellent"
      }
    ],
    "conversation_rating": {
      "agent_1": "Excellent",
      "agent_2": "Excellent"
    }
  },
  "t_418633e7-00ea-43b0-91dc-0ba99c41c9e3": {
    "article_url": "https://www.washingtonpost.com/news/early-lead/wp/2018/03/15/saints-pelicans-owner-tom-benson-dies-at-90-leaves-widow-gayle-benson-in-control-of-teams/",
    "config": "D",
    "content": [
      {
        "message": "Hi, how are you this morning?",
        "agent": "agent_1",
        "sentiment": "Happy",
        "knowledge_source": [
          "Personal Knowledge"
        ],
        "turn_rating": "Passable"
      },
      {
        "message": "LOL....just trying to wake up! I hope you're well, how's your sports chops in football and basketball?",
        "agent": "agent_2",
        "sentiment": "Neutral",
        "knowledge_source": [
          "FS2"
        ],
        "turn_rating": "Good"
      },
      {
        "message": "I'm good, thanks for asking.  I love football more than basketball, but only by a little!",
        "agent": "agent_1",
        "sentiment": "Happy",
        "knowledge_source": [
          "Personal Knowledge"
        ],
        "turn_rating": "Good"
      },
      {
        "message": "We match perfect then. Shame that Tom Bensen of the Saints passes away after his team was ripped off this year in the playoffs.",
        "agent": "agent_2",
        "sentiment": "Sad",
        "knowledge_source": [
          "AS1"
        ],
        "turn_rating": "Good"
      },
      {
        "message": "Yeah, I was sad to hear that.  ",
        "agent": "agent_1",
        "sentiment": "Sad",
        "knowledge_source": [
          "AS1"
        ],
        "turn_rating": "Passable"
      },
      {
        "message": "Though in the National Football League my favorite team is the Browns. (And it hasn't been easy being a fan of them in the last 25 years, but this year they were a lot better with Baker Mayfield and the gang.",
        "agent": "agent_2",
        "sentiment": "Neutral",
        "knowledge_source": [
          "FS2"
        ],
        "turn_rating": "Good"
      },
      {
        "message": "Yes, I agree the Browns have had a tough time of it, but things are looking up for them.  Did you watch the Superbowl?",
        "agent": "agent_1",
        "sentiment": "Curious to dive deeper",
        "knowledge_source": [
          "FS1"
        ],
        "turn_rating": "Good"
      },
      {
        "message": "No, not this year. It's the first Super Bowl I've ever missed. I was boycotting the game, because I didn't think the Rams belonged in it. The New Orleans Saints were a far better team, and they got ripped off.",
        "agent": "agent_2",
        "sentiment": "Curious to dive deeper",
        "knowledge_source": [
          "AS1"
        ],
        "turn_rating": "Good"
      },
      {
        "message": "I agree with you on that. I watched just to see if the GOAT, Tom Brady could pull off another one and he did.  Lol",
        "agent": "agent_1",
        "sentiment": "Happy",
        "knowledge_source": [
          "FS1"
        ],
        "turn_rating": "Excellent"
      },
      {
        "message": "Yep! I did bet the Patriots to win that and I won a little coin. Thanks Football!",
        "agent": "agent_2",
        "sentiment": "Curious to dive deeper",
        "knowledge_source": [
          "FS2"
        ],
        "turn_rating": "Good"
      },
      {
        "message": "Cool Beans!  You know I've played football since little league and watched it all my adult life and I was shocked to find out that there is only 11 minutes of actual live gameplay.",
        "agent": "agent_1",
        "sentiment": "Surprised",
        "knowledge_source": [
          "FS1"
        ],
        "turn_rating": "Good"
      },
      {
        "message": "I know, I can't believe that. Next year when a football game is on, I'm going to have to grab a stopwatch and actually time the gameplay....I still can't believe it's  only 11 minutes.",
        "agent": "agent_2",
        "sentiment": "Curious to dive deeper",
        "knowledge_source": [
          "FS2"
        ],
        "turn_rating": "Good"
      },
      {
        "message": "Do you ever wonder why the NFL doesn't have a female player yet?  I mean there is no rule against female players.",
        "agent": "agent_1",
        "sentiment": "Surprised",
        "knowledge_source": [
          "FS1"
        ],
        "turn_rating": "Good"
      },
      {
        "message": "I've known a couple female football players in my life, and they were good; it's just that they both agreed that they aren't anywhere as near as strong as males. I think that's the whole thing. Would like to see it though.",
        "agent": "agent_2",
        "sentiment": "Curious to dive deeper",
        "knowledge_source": [
          "FS2"
        ],
        "turn_rating": "Good"
      },
      {
        "message": "Me too.  A nice jiggly one!  Not a big Bertha!",
        "agent": "agent_1",
        "sentiment": "Surprised",
        "knowledge_source": [
          "FS1"
        ],
        "turn_rating": "Passable"
      },
      {
        "message": "LOL....man, we do think the same. I haven't watched any of the National Basketball Association since Cleveland lost Lebron James (yet again). But, we understand why he left. And go figure, it may be his first time in forever that he may not make the playoffs. Good for that silly Laker team",
        "agent": "agent_2",
        "sentiment": "Neutral",
        "knowledge_source": [
          "FS3"
        ],
        "turn_rating": "Good"
      },
      {
        "message": "That's so true.  Do you know that the granny style of shooting is the absolute best technique for scoring points on the line?",
        "agent": "agent_1",
        "sentiment": "Curious to dive deeper",
        "knowledge_source": [
          "FS3"
        ],
        "turn_rating": "Good"
      },
      {
        "message": "Wow...never knew that! Hey, have you watched any of the new Alliance of American Football yet? It's not too bad, and I've bet all 8 games this year, and won 6. They set the over/under way too high for guys that barely practiced as of yet. I'll bet the betting lines go way down this next week.",
        "agent": "agent_2",
        "sentiment": "Neutral",
        "knowledge_source": [
          "FS2"
        ],
        "turn_rating": "Good"
      },
      {
        "message": "Nope, I haven't caught any of those games, yet.  ",
        "agent": "agent_1",
        "sentiment": "Neutral",
        "knowledge_source": [
          "Personal Knowledge"
        ],
        "turn_rating": "Passable"
      },
      {
        "message": "You'll have to check one out. Decent football. Well, it's been nice chatting with you this early. Good luck in picking up good payers on MTurk today. And have a Great day my friend!",
        "agent": "agent_2",
        "sentiment": "Neutral",
        "knowledge_source": [
          "FS2"
        ],
        "turn_rating": "Good"
      },
      {
        "message": "You too, my friend!",
        "agent": "agent_1",
        "sentiment": "Happy",
        "knowledge_source": [
          "Personal Knowledge"
        ],
        "turn_rating": "Passable"
      },
      {
        "message": "To the next survey....lol.",
        "agent": "agent_2",
        "sentiment": "Neutral",
        "knowledge_source": [
          "Personal Knowledge"
        ],
        "turn_rating": "Good"
      }
    ],
    "conversation_rating": {
      "agent_1": "Good",
      "agent_2": "Good"
    }
  },
  "t_ce7dd6e9-086a-4c4a-845a-fd68f03d9813": {
    "article_url": "https://www.washingtonpost.com/news/early-lead/wp/2018/03/15/saints-pelicans-owner-tom-benson-dies-at-90-leaves-widow-gayle-benson-in-control-of-teams/",
    "config": "A",
    "content": [
      {
        "message": "do you like the NFL?",
        "agent": "agent_1",
        "sentiment": "Curious to dive deeper",
        "knowledge_source": [
          "FS1"
        ],
        "turn_rating": "Excellent"
      },
      {
        "message": "I do. Did you hear they are using tracking chips on the players now",
        "agent": "agent_2",
        "sentiment": "Curious to dive deeper",
        "knowledge_source": [
          "FS1"
        ],
        "turn_rating": "Excellent"
      },
      {
        "message": "Oh cool what for? Did you know women can play too?",
        "agent": "agent_1",
        "sentiment": "Curious to dive deeper",
        "knowledge_source": [
          "FS1"
        ],
        "turn_rating": "Excellent"
      },
      {
        "message": "On nice. Yes they are tracking velocity and rotation and stuff like that",
        "agent": "agent_2",
        "sentiment": "Curious to dive deeper",
        "knowledge_source": [
          "FS1"
        ],
        "turn_rating": "Excellent"
      },
      {
        "message": "Nice. I hope they can use that to make the game safer too.",
        "agent": "agent_1",
        "sentiment": "Curious to dive deeper",
        "knowledge_source": [
          "FS1"
        ],
        "turn_rating": "Excellent"
      },
      {
        "message": "Good point. So how come women can play too?",
        "agent": "agent_2",
        "sentiment": "Curious to dive deeper",
        "knowledge_source": [
          "FS1"
        ],
        "turn_rating": "Excellent"
      },
      {
        "message": "Well there is no written rule against them playing so if they make the cut, they play",
        "agent": "agent_1",
        "sentiment": "Curious to dive deeper",
        "knowledge_source": [
          "FS1"
        ],
        "turn_rating": "Excellent"
      },
      {
        "message": "I see. Did you know there is a coach who used to be a scientist?",
        "agent": "agent_2",
        "sentiment": "Curious to dive deeper",
        "knowledge_source": [
          "FS1"
        ],
        "turn_rating": "Excellent"
      },
      {
        "message": "I have not heard of that one, who is it? DO you know how long the gameplay is",
        "agent": "agent_1",
        "sentiment": "Curious to dive deeper",
        "knowledge_source": [
          "FS1"
        ],
        "turn_rating": "Excellent"
      },
      {
        "message": "It is Matt Patrica. I have no idea, is it not the entire game?",
        "agent": "agent_2",
        "sentiment": "Curious to dive deeper",
        "knowledge_source": [
          "FS1"
        ],
        "turn_rating": "Excellent"
      },
      {
        "message": "Nope it is actually 11 minutes the average",
        "agent": "agent_1",
        "sentiment": "Curious to dive deeper",
        "knowledge_source": [
          "FS1"
        ],
        "turn_rating": "Excellent"
      },
      {
        "message": "and yet we are glued to the tv for hours for the game to end\n",
        "agent": "agent_2",
        "sentiment": "Curious to dive deeper",
        "knowledge_source": [
          "FS1"
        ],
        "turn_rating": "Excellent"
      },
      {
        "message": "True. Did you know engineers make more than football players over the lifetime?",
        "agent": "agent_1",
        "sentiment": "Curious to dive deeper",
        "knowledge_source": [
          "FS1"
        ],
        "turn_rating": "Excellent"
      },
      {
        "message": "I guess they have longer careers too though to maybe more time to make money",
        "agent": "agent_2",
        "sentiment": "Curious to dive deeper",
        "knowledge_source": [
          "FS1"
        ],
        "turn_rating": "Excellent"
      },
      {
        "message": "True. Did you know U of Iowa painted the visitor locker room pink?",
        "agent": "agent_1",
        "sentiment": "Curious to dive deeper",
        "knowledge_source": [
          "FS2"
        ],
        "turn_rating": "Excellent"
      },
      {
        "message": "Oh wow no did not know that. Did you know more than half of the largest football stadiums are in the US?",
        "agent": "agent_2",
        "sentiment": "Curious to dive deeper",
        "knowledge_source": [
          "FS2"
        ],
        "turn_rating": "Excellent"
      },
      {
        "message": "I guess that makes sense it is such a popular sport here now",
        "agent": "agent_1",
        "sentiment": "Curious to dive deeper",
        "knowledge_source": [
          "FS2"
        ],
        "turn_rating": "Excellent"
      },
      {
        "message": "True. Do you know how much the flags in the stadiums weight?",
        "agent": "agent_2",
        "sentiment": "Curious to dive deeper",
        "knowledge_source": [
          "FS2"
        ],
        "turn_rating": "Excellent"
      },
      {
        "message": "I have no idea but I bet you it is a lot, they are huge",
        "agent": "agent_1",
        "sentiment": "Curious to dive deeper",
        "knowledge_source": [
          "FS2"
        ],
        "turn_rating": "Excellent"
      },
      {
        "message": "Yes , they weight 1100 pounds an cost about $50 000 to make",
        "agent": "agent_2",
        "sentiment": "Curious to dive deeper",
        "knowledge_source": [
          "FS2"
        ],
        "turn_rating": "Excellent"
      },
      {
        "message": "WOw that is amazing. It was nice chatting with you.",
        "agent": "agent_1",
        "sentiment": "Curious to dive deeper",
        "knowledge_source": [
          "FS2"
        ],
        "turn_rating": "Excellent"
      }
    ],
    "conversation_rating": {
      "agent_1": "Excellent",
      "agent_2": "Excellent"
    }
  },
  "t_02722a25-ceef-47a5-8cea-205186520f9e": {
    "article_url": "https://www.washingtonpost.com/news/early-lead/wp/2018/03/15/saints-pelicans-owner-tom-benson-dies-at-90-leaves-widow-gayle-benson-in-control-of-teams/",
    "config": "C",
    "content": [
      {
        "message": "Are you a NFL fan? THere are currently 32 teams, I'm a huge Giants fan",
        "agent": "agent_1",
        "sentiment": "Curious to dive deeper",
        "knowledge_source": [
          "FS1"
        ],
        "turn_rating": "Excellent"
      },
      {
        "message": "I am a broncos fan, and I love football. the 32 teams are divided into two conferences NFC and AFC",
        "agent": "agent_2",
        "sentiment": "Happy",
        "knowledge_source": [
          "FS1"
        ],
        "turn_rating": "Good"
      },
      {
        "message": "Yep, it's the highest level of American footbal with 16 regular season games a year",
        "agent": "agent_1",
        "sentiment": "Neutral",
        "knowledge_source": [
          "FS1"
        ],
        "turn_rating": "Excellent"
      },
      {
        "message": "They get to rest one week",
        "agent": "agent_2",
        "sentiment": "Happy",
        "knowledge_source": [
          "FS1"
        ],
        "turn_rating": "Good"
      },
      {
        "message": "yep. The nfl has no written rule against female players; women would in fact be allowed if they met the league's eligibility requirements. I wonder if there will ever be a female player anytime soon",
        "agent": "agent_1",
        "sentiment": "Curious to dive deeper",
        "knowledge_source": [
          "FS1"
        ],
        "turn_rating": "Excellent"
      },
      {
        "message": "that would be fun. It would have to be a very strong one. and I found it very hard to believe that in average and NFL game has only 11 minutes of actual play",
        "agent": "agent_2",
        "sentiment": "Surprised",
        "knowledge_source": [
          "FS1"
        ],
        "turn_rating": "Good"
      },
      {
        "message": "Well they do take a lot of time to set up between plays, kickoffs, timeouts so I can see how there is only 11 minutes of actual action",
        "agent": "agent_1",
        "sentiment": "Neutral",
        "knowledge_source": [
          "FS1"
        ],
        "turn_rating": "Excellent"
      },
      {
        "message": "I enjoy the whole game. There is so much we can know about the players because they are using tracking chips  that they locate in the player's shoulder pads.",
        "agent": "agent_2",
        "sentiment": "Happy",
        "knowledge_source": [
          "FS1"
        ],
        "turn_rating": "Good"
      },
      {
        "message": "Yea, and they also put chips in the ball to track velocity, rotation, speed, and location. Pretty wild",
        "agent": "agent_1",
        "sentiment": "Curious to dive deeper",
        "knowledge_source": [
          "FS1"
        ],
        "turn_rating": "Excellent"
      },
      {
        "message": "that makes it way more interesting, did you know the New Orleans Saints cheerleaders are forbidden from eating i the same restaurants as the players!! kind of crazy",
        "agent": "agent_2",
        "sentiment": "Curious to dive deeper",
        "knowledge_source": [
          "FS1"
        ],
        "turn_rating": "Good"
      },
      {
        "message": "Yea, I read about the cheerleader not being allowed to eat with the Saints players. I think the cheerleaders are suing the team",
        "agent": "agent_1",
        "sentiment": "Neutral",
        "knowledge_source": [
          "FS1"
        ],
        "turn_rating": "Excellent"
      },
      {
        "message": "the should. If they are already eating there and a player comes in, they have to leave. I think this is can not be real!",
        "agent": "agent_2",
        "sentiment": "Curious to dive deeper",
        "knowledge_source": [
          "FS1"
        ],
        "turn_rating": "Good"
      },
      {
        "message": "If they have to the players and cheerleader separate it should be whoever comes in last",
        "agent": "agent_1",
        "sentiment": "Neutral",
        "knowledge_source": [
          "FS1"
        ],
        "turn_rating": "Excellent"
      },
      {
        "message": "hopefully that will be changing pretty soon. I found amusing that the university of Iowa's locker room for the visiting team is painted completely pink!",
        "agent": "agent_2",
        "sentiment": "Happy",
        "knowledge_source": [
          "FS2"
        ],
        "turn_rating": "Good"
      },
      {
        "message": "I found it funnier top bowlers made twice as much as football player in the 1960s",
        "agent": "agent_1",
        "sentiment": "Neutral",
        "knowledge_source": [
          "FS1"
        ],
        "turn_rating": "Excellent"
      },
      {
        "message": "wow how differerent it was!! there is a game I would like to watch and It was played in 1916 , the score was 222 to 0",
        "agent": "agent_2",
        "sentiment": "Happy",
        "knowledge_source": [
          "FS2"
        ],
        "turn_rating": "Good"
      },
      {
        "message": "Yea I might have to youtube that Georgia tech-Cumberland game too, well if it's on film",
        "agent": "agent_1",
        "sentiment": "Curious to dive deeper",
        "knowledge_source": [
          "FS1"
        ],
        "turn_rating": "Excellent"
      },
      {
        "message": "Hopefully it is. we are getting close to the superbowl which is the second week of February!",
        "agent": "agent_2",
        "sentiment": "Happy",
        "knowledge_source": [
          "FS1"
        ],
        "turn_rating": "Good"
      },
      {
        "message": "Yea, that's awesome, hopefully they stick to the superimposed yellow line that won espn an emmy and not try any other stuff",
        "agent": "agent_1",
        "sentiment": "Neutral",
        "knowledge_source": [
          "FS1"
        ],
        "turn_rating": "Excellent"
      },
      {
        "message": "the playoffs are actually like another tournament consisting of six teams of each conference. that is when it starts to be way more exciting!",
        "agent": "agent_2",
        "sentiment": "Happy",
        "knowledge_source": [
          "FS1"
        ],
        "turn_rating": "Good"
      },
      {
        "message": "Yep, I wonder if Benjarvus Green-Ellis is still playing, he's never fumbled the football in his nfl career",
        "agent": "agent_1",
        "sentiment": "Surprised",
        "knowledge_source": [
          "FS1"
        ],
        "turn_rating": "Excellent"
      },
      {
        "message": "there are other types of football like the Australian, rugby and gaelic, but NFL is my favorite! well it was super nice talking to you!",
        "agent": "agent_2",
        "sentiment": "Happy",
        "knowledge_source": [
          "FS1"
        ],
        "turn_rating": "Good"
      }
    ],
    "conversation_rating": {
      "agent_1": "Excellent",
      "agent_2": "Good"
    }
  },
  "t_829f6f94-837e-4194-be77-359cfe9da372": {
    "article_url": "https://www.washingtonpost.com/news/early-lead/wp/2018/08/07/one-of-the-nfls-toughest-receivers-tells-how-depression-robbed-him-of-enjoying-his-career/",
    "config": "B",
    "content": [
      {
        "message": "Do you like watching football?",
        "agent": "agent_1",
        "sentiment": "Curious to dive deeper",
        "knowledge_source": [
          "AS1"
        ],
        "turn_rating": "Excellent"
      },
      {
        "message": "Hi. Yes I love watching football. How about yourself?",
        "agent": "agent_2",
        "sentiment": "Happy",
        "knowledge_source": [
          "AS1"
        ],
        "turn_rating": "Excellent"
      },
      {
        "message": "Sometimes I do but I have to be in the mood. It's sad that football players, even though they are successful, they suffer from depression as well.\n",
        "agent": "agent_1",
        "sentiment": "Curious to dive deeper",
        "knowledge_source": [
          "AS1"
        ],
        "turn_rating": "Excellent"
      },
      {
        "message": "Yes I agree. Some players have reported feeling free after retiring. ",
        "agent": "agent_2",
        "sentiment": "Happy",
        "knowledge_source": [
          "AS1"
        ],
        "turn_rating": "Excellent"
      },
      {
        "message": "Steve Smith is known as a tough wide receiver but throughout his career he felt trapped, inferior and alone. ",
        "agent": "agent_1",
        "sentiment": "Sad",
        "knowledge_source": [
          "AS1"
        ],
        "turn_rating": "Excellent"
      },
      {
        "message": "Yes its amazing the grip depression has over some lives. ",
        "agent": "agent_2",
        "sentiment": "Happy",
        "knowledge_source": [
          "AS2"
        ],
        "turn_rating": "Excellent"
      },
      {
        "message": "His own words were overwhelmed and broken.",
        "agent": "agent_1",
        "sentiment": "Sad",
        "knowledge_source": [
          "AS1"
        ],
        "turn_rating": "Excellent"
      },
      {
        "message": "Sometimes the best thing players and others can do is to get help.",
        "agent": "agent_2",
        "sentiment": "Happy",
        "knowledge_source": [
          "AS3"
        ],
        "turn_rating": "Excellent"
      },
      {
        "message": "A Philadelpha Eagles great Brian Dawkins even said he was considering suicide, but thinking of methods that his family could collect life insurance on. Yeah, getting help is a must but sometimes kind of tough.",
        "agent": "agent_1",
        "sentiment": "Sad",
        "knowledge_source": [
          "AS1"
        ],
        "turn_rating": "Excellent"
      },
      {
        "message": "I agree. It is tough I have needed to get help myself. ",
        "agent": "agent_2",
        "sentiment": "Happy",
        "knowledge_source": [
          "FS2"
        ],
        "turn_rating": "Excellent"
      },
      {
        "message": "Hours upon hours of counseling is sometimes needed even for NFL players",
        "agent": "agent_1",
        "sentiment": "Sad",
        "knowledge_source": [
          "AS2"
        ],
        "turn_rating": "Excellent"
      },
      {
        "message": "Do you like basketball any?",
        "agent": "agent_2",
        "sentiment": "Happy",
        "knowledge_source": [
          "FS3",
          "Personal Knowledge"
        ],
        "turn_rating": "Good"
      },
      {
        "message": "Yes, I like it better than football. How about you?",
        "agent": "agent_1",
        "sentiment": "Curious to dive deeper",
        "knowledge_source": [
          "FS3"
        ],
        "turn_rating": "Excellent"
      },
      {
        "message": "Yes I do too. \n",
        "agent": "agent_2",
        "sentiment": "Happy",
        "knowledge_source": [
          "FS3"
        ],
        "turn_rating": "Excellent"
      },
      {
        "message": "Do you ever see NBA players shoot granny style? Apparently that is actually statistically the best technique.",
        "agent": "agent_1",
        "sentiment": "Surprised",
        "knowledge_source": [
          "FS3"
        ],
        "turn_rating": "Excellent"
      },
      {
        "message": "I can not say that I have. That would be very funny though.                          ",
        "agent": "agent_2",
        "sentiment": "Happy",
        "knowledge_source": [
          "FS2"
        ],
        "turn_rating": "Excellent"
      },
      {
        "message": "I know, wouldn't it? Do you like the shoes Air Jordans?",
        "agent": "agent_1",
        "sentiment": "Curious to dive deeper",
        "knowledge_source": [
          "FS3"
        ],
        "turn_rating": "Good"
      },
      {
        "message": "My boyfriend loves them. He has too many pairs to even count.",
        "agent": "agent_2",
        "sentiment": "Happy",
        "knowledge_source": [
          "FS3"
        ],
        "turn_rating": "Excellent"
      },
      {
        "message": "They were banned when they first came out by the NBA. Jordan wore them anyway knowing he would just pay a fine every game.",
        "agent": "agent_1",
        "sentiment": "Surprised",
        "knowledge_source": [
          "FS3"
        ],
        "turn_rating": "Excellent"
      },
      {
        "message": "Its been very nice talking to you.",
        "agent": "agent_2",
        "sentiment": "Happy",
        "knowledge_source": [
          "FS3"
        ],
        "turn_rating": "Good"
      },
      {
        "message": "You too! ",
        "agent": "agent_1",
        "sentiment": "Happy",
        "knowledge_source": [
          "Personal Knowledge"
        ],
        "turn_rating": "Excellent"
      }
    ],
    "conversation_rating": {
      "agent_1": "Excellent",
      "agent_2": "Excellent"
    }
  },
  "t_f17f499c-a08d-4326-a2a3-553a434a5af5": {
    "article_url": "https://www.washingtonpost.com/news/early-lead/wp/2018/08/07/one-of-the-nfls-toughest-receivers-tells-how-depression-robbed-him-of-enjoying-his-career/",
    "config": "A",
    "content": [
      {
        "message": "I know depression affects everyone, but that really surprises me that a top NFL player struggles with it",
        "agent": "agent_1",
        "sentiment": "Neutral",
        "knowledge_source": [
          "AS1"
        ],
        "turn_rating": "Excellent"
      },
      {
        "message": "I know, I have heard a lot about head injuries with NFL players so I wonder if it is connected",
        "agent": "agent_2",
        "sentiment": "Curious to dive deeper",
        "knowledge_source": [
          "AS1"
        ],
        "turn_rating": "Good"
      },
      {
        "message": "That could definitely be a part of it. It's cool that people are talking about it, even people like Michael Phelps",
        "agent": "agent_1",
        "sentiment": "Curious to dive deeper",
        "knowledge_source": [
          "AS3"
        ],
        "turn_rating": "Excellent"
      },
      {
        "message": "Yeah it's very groundbreaking for Steve Smith to speak so openly about his feelings.",
        "agent": "agent_2",
        "sentiment": "Curious to dive deeper",
        "knowledge_source": [
          "AS1"
        ],
        "turn_rating": "Good"
      },
      {
        "message": "Yeah, mental health awareness is important, and I agree with Brandon Marshall.",
        "agent": "agent_1",
        "sentiment": "Curious to dive deeper",
        "knowledge_source": [
          "AS3"
        ],
        "turn_rating": "Excellent"
      },
      {
        "message": "What did he say?",
        "agent": "agent_2",
        "sentiment": "Curious to dive deeper",
        "knowledge_source": [
          "AS3",
          "Personal Knowledge"
        ],
        "turn_rating": "Good"
      },
      {
        "message": "That mental health awareness is \"the civil rights issue of our era\" at the end of Article Section 3. ",
        "agent": "agent_1",
        "sentiment": "Curious to dive deeper",
        "knowledge_source": [
          "AS3"
        ],
        "turn_rating": "Excellent"
      },
      {
        "message": "I don't have that, can you tell me about it?",
        "agent": "agent_2",
        "sentiment": "Curious to dive deeper",
        "knowledge_source": [
          "Personal Knowledge"
        ],
        "turn_rating": "Good"
      },
      {
        "message": "It's another wide receiver in the NFL agreeing with other athletes who are coming out about mental health issues. He thinks that it is the next social problem we have to solve",
        "agent": "agent_1",
        "sentiment": "Neutral",
        "knowledge_source": [
          "AS3"
        ],
        "turn_rating": "Excellent"
      },
      {
        "message": "Wow, that's very interesting! So many athletes seem to be speaking up lately like Michael Phelps, Kevin Love, DeMar DeRozan, Brandon Marshall, just to name a few.",
        "agent": "agent_2",
        "sentiment": "Curious to dive deeper",
        "knowledge_source": [
          "AS3"
        ],
        "turn_rating": "Good"
      },
      {
        "message": "I like that Steve Smith says that having depression doesn't mean there's something wrong with him. I think a lot of times people think having a mental health issue means you're broken",
        "agent": "agent_1",
        "sentiment": "Neutral",
        "knowledge_source": [
          "AS4"
        ],
        "turn_rating": "Excellent"
      },
      {
        "message": "I know, excactly, just being open like phelps was is great",
        "agent": "agent_2",
        "sentiment": "Sad",
        "knowledge_source": [
          "AS1"
        ],
        "turn_rating": "Good"
      },
      {
        "message": "What do you think about the NFL in general? Like professional football in general?",
        "agent": "agent_1",
        "sentiment": "Curious to dive deeper",
        "knowledge_source": [
          "FS1"
        ],
        "turn_rating": "Excellent"
      },
      {
        "message": "I think it's pretty fun to watch but like I said the fact that all of these players suffer depression it makes me concerned that the players are maybe hurting themsevles! ",
        "agent": "agent_2",
        "sentiment": "Curious to dive deeper",
        "knowledge_source": [
          "AS3"
        ],
        "turn_rating": "Good"
      },
      {
        "message": "What do you think the NFL or NBA can do about it? ",
        "agent": "agent_1",
        "sentiment": "Curious to dive deeper",
        "knowledge_source": [
          "FS3"
        ],
        "turn_rating": "Excellent"
      },
      {
        "message": "I'm not sure, perhaps they can offer the players a large platform to tell people to seek help like Brandon Marshall did",
        "agent": "agent_2",
        "sentiment": "Curious to dive deeper",
        "knowledge_source": [
          "AS4"
        ],
        "turn_rating": "Good"
      },
      {
        "message": "Yeah, maybe they can offer them counseling, too, in a more transparent way. There's a lot of money in these leagues, I'm sure they have enough",
        "agent": "agent_1",
        "sentiment": "Neutral",
        "knowledge_source": [
          "FS2",
          "FS3"
        ],
        "turn_rating": "Excellent"
      },
      {
        "message": "That's true, hopefully they pay for the athletes to have insurance policies which cover all of these mental health needs. ",
        "agent": "agent_2",
        "sentiment": "Curious to dive deeper",
        "knowledge_source": [
          "Personal Knowledge"
        ],
        "turn_rating": "Good"
      },
      {
        "message": "And if coaches are talking about this stuff, too, and not just players, it could go a long way towards changing the culture",
        "agent": "agent_1",
        "sentiment": "Neutral",
        "knowledge_source": [
          "Personal Knowledge"
        ],
        "turn_rating": "Excellent"
      },
      {
        "message": "Yeah which makes sense since people in our culture in all industries like music even have been speaking a lot about mental health ",
        "agent": "agent_2",
        "sentiment": "Curious to dive deeper",
        "knowledge_source": [
          "Personal Knowledge"
        ],
        "turn_rating": "Good"
      },
      {
        "message": "Nice talking to you, take care",
        "agent": "agent_1",
        "sentiment": "Neutral",
        "knowledge_source": [
          "Personal Knowledge"
        ],
        "turn_rating": "Excellent"
      },
      {
        "message": "You too , merry christmas",
        "agent": "agent_2",
        "sentiment": "Curious to dive deeper",
        "knowledge_source": [
          "Personal Knowledge"
        ],
        "turn_rating": "Good"
      },
      {
        "message": "Merry Christmas!",
        "agent": "agent_1",
        "sentiment": "Neutral",
        "knowledge_source": [
          "Personal Knowledge"
        ],
        "turn_rating": "Excellent"
      }
    ],
    "conversation_rating": {
      "agent_1": "Excellent",
      "agent_2": "Passable"
    }
  },
  "t_950e5127-b76b-4ddb-99dc-245164a05d52": {
    "article_url": "http://www.washingtonpost.com/sports/2018/11/08/with-james-conner-steelers-havent-needed-leveon-bell-get-leveon-bell-level-play/",
    "config": "C",
    "content": [
      {
        "message": "hi, do you watch football?",
        "agent": "agent_1",
        "sentiment": "Curious to dive deeper",
        "knowledge_source": [
          "Personal Knowledge"
        ],
        "turn_rating": "Excellent"
      },
      {
        "message": "I don't, but I do attend a Super Bowl party on the first Sunday of February.",
        "agent": "agent_2",
        "sentiment": "Happy",
        "knowledge_source": [
          "FS1"
        ],
        "turn_rating": "Excellent"
      },
      {
        "message": "Nice. did you know women can play if they want?",
        "agent": "agent_1",
        "sentiment": "Curious to dive deeper",
        "knowledge_source": [
          "FS1"
        ],
        "turn_rating": "Excellent"
      },
      {
        "message": "Yeah, if they met the eligibility requirements. I wonder if that will happen one day.",
        "agent": "agent_2",
        "sentiment": "Curious to dive deeper",
        "knowledge_source": [
          "FS1"
        ],
        "turn_rating": "Excellent"
      },
      {
        "message": "I hpe so, it would be interesting. do you know about that rule for new orleans cheerleaders?",
        "agent": "agent_1",
        "sentiment": "Curious to dive deeper",
        "knowledge_source": [
          "FS1"
        ],
        "turn_rating": "Excellent"
      },
      {
        "message": "Yeah, that seems pretty sexist. Even if the cheerleaders were already eating in that restaurant, they have to leave if the players want to eat there. I mean, I know players are more important to the game, but still.",
        "agent": "agent_2",
        "sentiment": "Sad",
        "knowledge_source": [
          "FS1"
        ],
        "turn_rating": "Excellent"
      },
      {
        "message": "yeah, it is so sexist, I do not see the point of it either",
        "agent": "agent_1",
        "sentiment": "Curious to dive deeper",
        "knowledge_source": [
          "FS1"
        ],
        "turn_rating": "Excellent"
      },
      {
        "message": "I am a woman and don't know if I'd want to play in the NFL even if I could. I'd rather be an engineer. Anyway, over a lifetime, engineers make more than the average NFL player.",
        "agent": "agent_2",
        "sentiment": "Surprised",
        "knowledge_source": [
          "FS1"
        ],
        "turn_rating": "Excellent"
      },
      {
        "message": "Yeah and I am glad that is the case because engineers contribute more to the society",
        "agent": "agent_1",
        "sentiment": "Curious to dive deeper",
        "knowledge_source": [
          "FS1"
        ],
        "turn_rating": "Excellent"
      },
      {
        "message": "Right, though I am sure many engineers do watch NFL games to unwind! I am not too interested in football, perhaps because  there are only 11 minutes of live gameplay per game.",
        "agent": "agent_2",
        "sentiment": "Curious to dive deeper",
        "knowledge_source": [
          "FS1"
        ],
        "turn_rating": "Excellent"
      },
      {
        "message": "I know yet we are glued to the tv for so long to watch the entire thing",
        "agent": "agent_1",
        "sentiment": "Curious to dive deeper",
        "knowledge_source": [
          "FS1"
        ],
        "turn_rating": "Excellent"
      },
      {
        "message": "Yeah. Since ESPN created the superimposed yellow line it has helped out too. They won an emmy for that",
        "agent": "agent_2",
        "sentiment": "Surprised",
        "knowledge_source": [
          "FS2"
        ],
        "turn_rating": "Excellent"
      },
      {
        "message": "that is crazy to win an award for that. did you know now they use chips on the padding of the players?",
        "agent": "agent_1",
        "sentiment": "Curious to dive deeper",
        "knowledge_source": [
          "FS1"
        ],
        "turn_rating": "Excellent"
      },
      {
        "message": "Yeah, and in footballs too. The sport of football has sure progressed a lot.",
        "agent": "agent_2",
        "sentiment": "Surprised",
        "knowledge_source": [
          "FS1"
        ],
        "turn_rating": "Excellent"
      },
      {
        "message": "yeah for sure. do you watch much tv?",
        "agent": "agent_1",
        "sentiment": "Curious to dive deeper",
        "knowledge_source": [
          "FS3"
        ],
        "turn_rating": "Excellent"
      },
      {
        "message": "I don't watch that much. I like to watch comedy, light things. I heard that Jim Carrey doesn't make dramas anymore because he believes he should only play in movies that project positivity.",
        "agent": "agent_2",
        "sentiment": "Curious to dive deeper",
        "knowledge_source": [
          "FS3"
        ],
        "turn_rating": "Excellent"
      },
      {
        "message": "Well if that is what he prefers. did you ever watch House?",
        "agent": "agent_1",
        "sentiment": "Curious to dive deeper",
        "knowledge_source": [
          "FS3"
        ],
        "turn_rating": "Excellent"
      },
      {
        "message": "I did but I got bored of it. Apparently others did not since Hugh Laurie is the highest paid actor ever for tv drama.",
        "agent": "agent_2",
        "sentiment": "Surprised",
        "knowledge_source": [
          "FS3"
        ],
        "turn_rating": "Excellent"
      },
      {
        "message": "yeah he made so much money off it, $700 000 per episode",
        "agent": "agent_1",
        "sentiment": "Curious to dive deeper",
        "knowledge_source": [
          "FS3"
        ],
        "turn_rating": "Excellent"
      },
      {
        "message": "Wow, that's awesome. I wonder what motivated him to become an actor. For Michael Caine, it was because all the prettiest girls at his school were in drama class.",
        "agent": "agent_2",
        "sentiment": "Surprised",
        "knowledge_source": [
          "FS3"
        ],
        "turn_rating": "Excellent"
      },
      {
        "message": "hahah what a reason, good for him. nice chatting with you",
        "agent": "agent_1",
        "sentiment": "Happy",
        "knowledge_source": [
          "Personal Knowledge"
        ],
        "turn_rating": "Excellent"
      }
    ],
    "conversation_rating": {
      "agent_1": "Excellent",
      "agent_2": "Excellent"
    }
  },
  "t_56db17d0-ae07-4fc4-b0ac-50381885b3fb": {
    "article_url": "http://www.washingtonpost.com/sports/2018/11/08/with-james-conner-steelers-havent-needed-leveon-bell-get-leveon-bell-level-play/",
    "config": "D",
    "content": [
      {
        "message": "hey there, do you like NFL?",
        "agent": "agent_1",
        "sentiment": "Neutral",
        "knowledge_source": [
          "Personal Knowledge"
        ],
        "turn_rating": "Good"
      },
      {
        "message": "Sure! Have you been following the LeVeon Bell saga with the Steelers?",
        "agent": "agent_2",
        "sentiment": "Curious to dive deeper",
        "knowledge_source": [
          "AS1"
        ],
        "turn_rating": "Excellent"
      },
      {
        "message": "not so much really. DId you know women can play too if they make the cut?",
        "agent": "agent_1",
        "sentiment": "Curious to dive deeper",
        "knowledge_source": [
          "FS1"
        ],
        "turn_rating": "Good"
      },
      {
        "message": "Yeah, while the NFL has written rules against having female players, what woman in her right mind would choose to do that? ",
        "agent": "agent_2",
        "sentiment": "Curious to dive deeper",
        "knowledge_source": [
          "FS1"
        ],
        "turn_rating": "Excellent"
      },
      {
        "message": "it is a violent sport for sure. but the game only lasts for 11 minutes, play time ",
        "agent": "agent_1",
        "sentiment": "Surprised",
        "knowledge_source": [
          "FS1"
        ],
        "turn_rating": "Good"
      },
      {
        "message": "Yeah, but they train for years to play for just a few seconds a game. I could see a female punter doing well, but they only play for seconds per game. And the avg lifetime earnings of an NFL player is less than that of an engineer. Women are too practical to make throw away real money on a few seconds worth of playtime.",
        "agent": "agent_2",
        "sentiment": "Happy",
        "knowledge_source": [
          "FS1",
          "Personal Knowledge"
        ],
        "turn_rating": "Excellent"
      },
      {
        "message": "new orleans cheerleaders on the other hand are not allowed to eat in the same restaurant as the players. i wonder why that rule is.",
        "agent": "agent_1",
        "sentiment": "Surprised",
        "knowledge_source": [
          "FS1"
        ],
        "turn_rating": "Good"
      },
      {
        "message": "Another reason why women won't play for the Saints.. She would be prohibited from socializing with her cheerleader friends!",
        "agent": "agent_2",
        "sentiment": "Happy",
        "knowledge_source": [
          "FS1"
        ],
        "turn_rating": "Excellent"
      },
      {
        "message": "strange rules sometimes. it is cool that now the players carry chips on their padding.",
        "agent": "agent_1",
        "sentiment": "Surprised",
        "knowledge_source": [
          "FS1"
        ],
        "turn_rating": "Good"
      },
      {
        "message": "That is the final straw! Tell a woman you if she plays football, you will monitor what she eats, track he every movement, prevent her from socializing, and then televise statistics on he age, weight, and historical choices? Not gonna happen!",
        "agent": "agent_2",
        "sentiment": "Happy",
        "knowledge_source": [
          "FS1",
          "Personal Knowledge"
        ],
        "turn_rating": "Excellent"
      },
      {
        "message": "I think they use the chips for good things though, like hits and such to prevent concussions and stuff",
        "agent": "agent_1",
        "sentiment": "Surprised",
        "knowledge_source": [
          "FS1"
        ],
        "turn_rating": "Good"
      },
      {
        "message": "Hey, the reason that the Univ of Iowa painted the visitor locker room pink is to help encourage recruitment of female players?",
        "agent": "agent_2",
        "sentiment": "Happy",
        "knowledge_source": [
          "FS2"
        ],
        "turn_rating": "Excellent"
      },
      {
        "message": "I have no idea. Do you know what the highest score in a football game was?",
        "agent": "agent_1",
        "sentiment": "Curious to dive deeper",
        "knowledge_source": [
          "FS2"
        ],
        "turn_rating": "Good"
      },
      {
        "message": "Well, there was a game in college ball where the score was run up to 222-0. Georgia Tech trounced Cumberland. But that was years ago. Could be another game too.  It would have been hard to keep track of yardage in that game?",
        "agent": "agent_2",
        "sentiment": "Happy",
        "knowledge_source": [
          "FS2"
        ],
        "turn_rating": "Excellent"
      },
      {
        "message": "that is very true. Did you know ESPN won an emmy for the creation of the superimposed yellow line?",
        "agent": "agent_1",
        "sentiment": "Curious to dive deeper",
        "knowledge_source": [
          "FS2"
        ],
        "turn_rating": "Good"
      },
      {
        "message": "Nice feature! Finally an Emmy decision I can agree with.  Did you know that in Green-Ellis's career with the Patriots, he never fumbled the ball? Neither did I , but my NFL career was restricted to a recliner. Still, a great accomplishment considering that I had a beer in one hand and chips in the other...",
        "agent": "agent_2",
        "sentiment": "Happy",
        "knowledge_source": [
          "FS3"
        ],
        "turn_rating": "Excellent"
      },
      {
        "message": "hahaha that is funny. do you watch much tv other than football",
        "agent": "agent_1",
        "sentiment": "Curious to dive deeper",
        "knowledge_source": [
          "FS3"
        ],
        "turn_rating": "Good"
      },
      {
        "message": "Sure. I watch a lot of reruns of classic programs like House, starring Hugh Laurie. He made $700k per episode for that series, so it's gotta be good, right?",
        "agent": "agent_2",
        "sentiment": "Happy",
        "knowledge_source": [
          "FS3"
        ],
        "turn_rating": "Excellent"
      },
      {
        "message": "Yeah that show really rocked so I am not surprised he made that much money.",
        "agent": "agent_1",
        "sentiment": "Surprised",
        "knowledge_source": [
          "FS3"
        ],
        "turn_rating": "Good"
      },
      {
        "message": "Laurie is a great actor. Unlike the classic over-actor, Jim Carrey, who gave up drama because of \"personal beliefs\" ... I think when he played the role as Andy Kaufman it messed with his brain\u2026",
        "agent": "agent_2",
        "sentiment": "Happy",
        "knowledge_source": [
          "FS3"
        ],
        "turn_rating": "Excellent"
      },
      {
        "message": "Seems like it. he has really changed. It was nice chatting with you.",
        "agent": "agent_1",
        "sentiment": "Happy",
        "knowledge_source": [
          "Personal Knowledge"
        ],
        "turn_rating": "Good"
      }
    ],
    "conversation_rating": {
      "agent_1": "Good",
      "agent_2": "Excellent"
    }
  },
  "t_c2c7aa33-7ff3-48a8-b045-e2f6958d360a": {
    "article_url": "http://www.washingtonpost.com/sports/2018/10/25/redskins-defense-is-stout-it-has-yet-face-duo-like-saquon-barkley-odell-beckham-jr/",
    "config": "B",
    "content": [
      {
        "message": "How's it going, do you follow football? The redskins have a challenge ahead of them when they play the giants offense",
        "agent": "agent_1",
        "sentiment": "Curious to dive deeper",
        "knowledge_source": [
          "AS1"
        ],
        "turn_rating": "Excellent"
      },
      {
        "message": "I don't watch football much, but it does interest me some. Who do you think will win that football game? ",
        "agent": "agent_2",
        "sentiment": "Curious to dive deeper",
        "knowledge_source": [
          "AS1",
          "Personal Knowledge"
        ],
        "turn_rating": "Good"
      },
      {
        "message": "Probably the Redskins, they have a great defense and the Giants qb has been playing badly",
        "agent": "agent_1",
        "sentiment": "Surprised",
        "knowledge_source": [
          "AS1",
          "Personal Knowledge"
        ],
        "turn_rating": "Good"
      },
      {
        "message": "Don't Barkely and Beckham Jr. Play for the Giants, though? Or am I thinking of the wrong NFL team? They're in the news for being really good lately.",
        "agent": "agent_2",
        "sentiment": "Curious to dive deeper",
        "knowledge_source": [
          "AS1",
          "Personal Knowledge"
        ],
        "turn_rating": "Good"
      },
      {
        "message": "Yea Bekham and Barkley play for the giants but they were still 1-6.",
        "agent": "agent_1",
        "sentiment": "Neutral",
        "knowledge_source": [
          "AS2"
        ],
        "turn_rating": "Excellent"
      },
      {
        "message": "I see. Which NFL team do you think has the best cheerleaders? I think they're pretty talented, too. And they have danger like the football players, too.",
        "agent": "agent_2",
        "sentiment": "Curious to dive deeper",
        "knowledge_source": [
          "Personal Knowledge"
        ],
        "turn_rating": "Not Good"
      },
      {
        "message": "No idea, I feel bad for the Saints' cheerleader though, they can't be in the same place as the football player",
        "agent": "agent_1",
        "sentiment": "Disgusted",
        "knowledge_source": [
          "FS1"
        ],
        "turn_rating": "Excellent"
      },
      {
        "message": "I don't like how some NFL teams have strange rules like if the cheerleaders are at a restaurant and the football players show up the cheerleaders are expected to leave. Very strange.",
        "agent": "agent_2",
        "sentiment": "Curious to dive deeper",
        "knowledge_source": [
          "FS1",
          "Personal Knowledge"
        ],
        "turn_rating": "Poor"
      },
      {
        "message": "Yea those rules on cheerleaders and players are outdated and sexist",
        "agent": "agent_1",
        "sentiment": "Disgusted",
        "knowledge_source": [
          "FS1"
        ],
        "turn_rating": "Passable"
      },
      {
        "message": "lol those were the same rules you meant? It is very odd. I think it might have started because it would be too distracting for the cheerleaders and football players to have relationships together?",
        "agent": "agent_2",
        "sentiment": "Curious to dive deeper",
        "knowledge_source": [
          "FS1",
          "Personal Knowledge"
        ],
        "turn_rating": "Good"
      },
      {
        "message": "I don't think that's an issue on the professional level. ",
        "agent": "agent_1",
        "sentiment": "Neutral",
        "knowledge_source": [
          "FS1"
        ],
        "turn_rating": "Excellent"
      },
      {
        "message": "True. I think there's actually a music video made based off of that with football players and cheerleaders like that. I think it's interesting no females have played for the NFL.",
        "agent": "agent_2",
        "sentiment": "Curious to dive deeper",
        "knowledge_source": [
          "FS1",
          "Personal Knowledge"
        ],
        "turn_rating": "Good"
      },
      {
        "message": "Maybe there will be a female place kicker soon since there are no rules forbidding women from playing",
        "agent": "agent_1",
        "sentiment": "Neutral",
        "knowledge_source": [
          "FS1"
        ],
        "turn_rating": "Excellent"
      },
      {
        "message": "That sounds like it would be reasonable. I think the average football game only has just over ten minutes of play. Think of how much time that leaves for commercials!",
        "agent": "agent_2",
        "sentiment": "Curious to dive deeper",
        "knowledge_source": [
          "FS1",
          "Personal Knowledge"
        ],
        "turn_rating": "Good"
      },
      {
        "message": "I guess that's a big reason Benjarvus Green-Ellis has never fumble the ball if he only actually plays less than 10 mins a game",
        "agent": "agent_1",
        "sentiment": "Neutral",
        "knowledge_source": [
          "FS2"
        ],
        "turn_rating": "Excellent"
      },
      {
        "message": "Did you know that despite how much NFL players make that engineers make more in a lifetime?",
        "agent": "agent_2",
        "sentiment": "Curious to dive deeper",
        "knowledge_source": [
          "FS2",
          "Personal Knowledge"
        ],
        "turn_rating": "Good"
      },
      {
        "message": "That's pretty crazy, plus Engineers make more than MLB players too",
        "agent": "agent_1",
        "sentiment": "Surprised",
        "knowledge_source": [
          "FS1"
        ],
        "turn_rating": "Good"
      },
      {
        "message": "I like now the NFL uses chips to track players and the ball. I wish I was the one who invented that or even the one to have the job analyzing the tracking of them. Seems interesting.",
        "agent": "agent_2",
        "sentiment": "Curious to dive deeper",
        "knowledge_source": [
          "FS1",
          "Personal Knowledge"
        ],
        "turn_rating": "Good"
      },
      {
        "message": "Yea,maybe one day they will combined the chips with the superimposed first down line ESPN made for some crazy tv viewing",
        "agent": "agent_1",
        "sentiment": "Neutral",
        "knowledge_source": [
          "FS2"
        ],
        "turn_rating": "Excellent"
      },
      {
        "message": "That would be interesting Almost as interesting as how there's a University where they have the opposingfootball team's locker room painted pink. I'm gonna go watch some Netflix now. ttyl",
        "agent": "agent_2",
        "sentiment": "Curious to dive deeper",
        "knowledge_source": [
          "FS2",
          "Personal Knowledge"
        ],
        "turn_rating": "Good"
      },
      {
        "message": "Have a good one",
        "agent": "agent_1",
        "sentiment": "Neutral",
        "knowledge_source": [
          "Personal Knowledge"
        ],
        "turn_rating": "Not Good"
      }
    ],
    "conversation_rating": {
      "agent_1": "Excellent",
      "agent_2": "Good"
    }
  },
  "t_556a1108-5daf-4a59-aab7-745a8c677286": {
    "article_url": "https://www.washingtonpost.com/sports/alex-smith-has-seen-a-lot-in-the-nfl-he-likes-what-he-sees-with-the-redskins/2018/08/19/3db73fbe-a3e3-11e8-a656-943eefab5daf_story.html",
    "config": "A",
    "content": [
      {
        "message": "Hi! Are you a fan of the NFL? I think it's hard to believe the average game is only 11 minutes long in terms of live gameplay!",
        "agent": "agent_1",
        "sentiment": "Surprised",
        "knowledge_source": [
          "FS2"
        ],
        "turn_rating": "Good"
      },
      {
        "message": "Yeah...I like Alex Smith. He's gotten a raw deal in past, like with SF",
        "agent": "agent_2",
        "sentiment": "Angry",
        "knowledge_source": [
          "AS1",
          "AS2"
        ],
        "turn_rating": "Passable"
      },
      {
        "message": "True. But he seems to like what he sees with the Redskins as they're not like Washington teams of the past! Plus they don't like using the word drama too much!",
        "agent": "agent_1",
        "sentiment": "Neutral",
        "knowledge_source": [
          "AS1"
        ],
        "turn_rating": "Good"
      },
      {
        "message": "Yeah, no hype. Can't hurt to have adrian peterson involved too",
        "agent": "agent_2",
        "sentiment": "Happy",
        "knowledge_source": [
          "AS2"
        ],
        "turn_rating": "Passable"
      },
      {
        "message": "Agreed. So speaking of the NFL, do you think we'll ever see a female player drafted or signed? They can actually play as long as they meet the eligibility requirements!",
        "agent": "agent_1",
        "sentiment": "Neutral",
        "knowledge_source": [
          "FS2"
        ],
        "turn_rating": "Good"
      },
      {
        "message": "I dunno...but I think that would make for quite a drama. Patrick Stewert would probably lecture about it",
        "agent": "agent_2",
        "sentiment": "Happy",
        "knowledge_source": [
          "FS3"
        ],
        "turn_rating": "Good"
      },
      {
        "message": "Ha! Maybe so! But I don't think anything could be more dramatic in football than if a Saints cheerleader is caught dining in the same restaurant as a Saints football player. I can't believe there haven't been any lawsuits filed over that misogynistic rule.",
        "agent": "agent_1",
        "sentiment": "Angry",
        "knowledge_source": [
          "FS2"
        ],
        "turn_rating": "Good"
      },
      {
        "message": "At this rate they'll probably insert tracking chips on their Cheerleaders. ",
        "agent": "agent_2",
        "sentiment": "Happy",
        "knowledge_source": [
          "FS2"
        ],
        "turn_rating": "Passable"
      },
      {
        "message": "Yeah, that would be crazy if they did! Those engineers are geniuses. With technology like that, no wonder they make more than the average lifetime earnings of both MLB and NFL players!",
        "agent": "agent_1",
        "sentiment": "Neutral",
        "knowledge_source": [
          "FS2"
        ],
        "turn_rating": "Good"
      },
      {
        "message": "Yeah, you don't need to be a rocket scientist to play football. However, it might help. Lets see how things work out for Matt Patricia.",
        "agent": "agent_2",
        "sentiment": "Happy",
        "knowledge_source": [
          "FS2"
        ],
        "turn_rating": "Excellent"
      },
      {
        "message": "No kidding! It takes more physical talent it seems. Like Benjarvus Green-Ellis who's never fumbled the football in his entire pro career. Now that really takes talent!",
        "agent": "agent_1",
        "sentiment": "Neutral",
        "knowledge_source": [
          "FS1"
        ],
        "turn_rating": "Good"
      },
      {
        "message": "That's why they make the big bucks. The highest paid people in the military are football coaches",
        "agent": "agent_2",
        "sentiment": "Sad",
        "knowledge_source": [
          "FS1"
        ],
        "turn_rating": "Excellent"
      },
      {
        "message": "Are they really? That is almost unbelievable! But I used to think a yellow first down line was unbelievable as well until ESPN pulled it off and even won an Emmy for it, which they rightfully deserved!",
        "agent": "agent_1",
        "sentiment": "Surprised",
        "knowledge_source": [
          "FS1"
        ],
        "turn_rating": "Good"
      },
      {
        "message": "What unbelievable is that the QB with the most wins in Cleveland doesn't play for the Browns. ",
        "agent": "agent_2",
        "sentiment": "Surprised",
        "knowledge_source": [
          "FS2"
        ],
        "turn_rating": "Excellent"
      },
      {
        "message": "That is unbelievable and kind of funny! Ha! On another humorous note, did you know the University of Iowa's visiting football team's locker room is actually pink? That would drive me crazy if I was a visiting football player! Ha!",
        "agent": "agent_1",
        "sentiment": "Neutral",
        "knowledge_source": [
          "FS1"
        ],
        "turn_rating": "Good"
      },
      {
        "message": "Well locker rooms are soap operas. They even have soap in them.",
        "agent": "agent_2",
        "sentiment": "Happy",
        "knowledge_source": [
          "FS3"
        ],
        "turn_rating": "Passable"
      },
      {
        "message": "Ha! So true! And there's a lot of drama like soap operas as well. Speaking of drama, can you believe Michael Caine only became an actor because he said all the prettiest girls at his school were drama students? I should have taken drama then. Ha!",
        "agent": "agent_1",
        "sentiment": "Surprised",
        "knowledge_source": [
          "FS3"
        ],
        "turn_rating": "Good"
      },
      {
        "message": "Well Joe Hamm taught Drama in High School. Ellie Kemper was his student.",
        "agent": "agent_2",
        "sentiment": "Happy",
        "knowledge_source": [
          "FS3"
        ],
        "turn_rating": "Good"
      },
      {
        "message": "It's a small world, isn't it? I can't believe Hugh Laurie of all people is the highest paid actor for tv dramas. He made $700k each House episode. That is insane!",
        "agent": "agent_1",
        "sentiment": "Surprised",
        "knowledge_source": [
          "FS3"
        ],
        "turn_rating": "Good"
      },
      {
        "message": "A few more of those and he could afford a texas High School stadium...which cost $60M to build",
        "agent": "agent_2",
        "sentiment": "Happy",
        "knowledge_source": [
          "FS1"
        ],
        "turn_rating": "Excellent"
      },
      {
        "message": "Holy cow! I couldn't imagine a high school stadium costing that much to build! Well, I'm off to to visit this website that has thousands of classic radio dramas available to listen to for no charge. It was great chatting with you today! Have a great evening!",
        "agent": "agent_1",
        "sentiment": "Surprised",
        "knowledge_source": [
          "FS3"
        ],
        "turn_rating": "Good"
      },
      {
        "message": "Take care.",
        "agent": "agent_2",
        "sentiment": "Happy",
        "knowledge_source": [
          "Personal Knowledge"
        ],
        "turn_rating": "Poor"
      }
    ],
    "conversation_rating": {
      "agent_1": "Good",
      "agent_2": "Good"
    }
  },
  "t_690543d8-bd45-4528-8433-806c94e81c51": {
    "article_url": "https://www.washingtonpost.com/sports/alex-smith-has-seen-a-lot-in-the-nfl-he-likes-what-he-sees-with-the-redskins/2018/08/19/3db73fbe-a3e3-11e8-a656-943eefab5daf_story.html",
    "config": "D",
    "content": [
      {
        "message": "Football apparently comes in different forms and names around the world.  What do you think of american football?",
        "agent": "agent_1",
        "sentiment": "Neutral",
        "knowledge_source": [
          "FS1"
        ],
        "turn_rating": "Good"
      },
      {
        "message": "I like it, Im watching the Superbowl for sure this year, what do you think about the Redskins this season,",
        "agent": "agent_2",
        "sentiment": "Neutral",
        "knowledge_source": [
          "AS1"
        ],
        "turn_rating": "Good"
      },
      {
        "message": "They were okay.  it was a shame that Alex Smith, the quarterback, got hurt.",
        "agent": "agent_1",
        "sentiment": "Neutral",
        "knowledge_source": [
          "AS1",
          "Personal Knowledge"
        ],
        "turn_rating": "Good"
      },
      {
        "message": "Yeah I thought they were going to do better, it seems the team has a lot of determination, and it is a shame.",
        "agent": "agent_2",
        "sentiment": "Curious to dive deeper",
        "knowledge_source": [
          "AS1"
        ],
        "turn_rating": "Good"
      },
      {
        "message": "They have some good players and do things quietly in a way.  Adrian Peterson worked out for them and hardly anything was said.",
        "agent": "agent_1",
        "sentiment": "Neutral",
        "knowledge_source": [
          "AS2"
        ],
        "turn_rating": "Good"
      },
      {
        "message": "They used to have flashy names now the team is decent, fears can always slow you down specially with all the talent out there.",
        "agent": "agent_2",
        "sentiment": "Curious to dive deeper",
        "knowledge_source": [
          "AS1",
          "AS2"
        ],
        "turn_rating": "Good"
      },
      {
        "message": "True.  Alex Smith is known, he's been around 13 years, but he's not flashy if you know what I mean.",
        "agent": "agent_1",
        "sentiment": "Neutral",
        "knowledge_source": [
          "AS2"
        ],
        "turn_rating": "Good"
      },
      {
        "message": "Yeah I get you, sports what team are you a fan of? ",
        "agent": "agent_2",
        "sentiment": "Curious to dive deeper",
        "knowledge_source": [
          "FS1"
        ],
        "turn_rating": "Good"
      },
      {
        "message": "Well for the superbowl I can't really decide. I'd like to see the Rams win but then again, it'd be great to see Drew Brees win.  What about you?",
        "agent": "agent_1",
        "sentiment": "Neutral",
        "knowledge_source": [
          "Personal Knowledge"
        ],
        "turn_rating": "Good"
      },
      {
        "message": "I am a Patriots fan, I really like them I became a fan of the since Benjarvus Green-Ellis, so I am rooting for them in this Superbowl.",
        "agent": "agent_2",
        "sentiment": "Happy",
        "knowledge_source": [
          "FS1"
        ],
        "turn_rating": "Good"
      },
      {
        "message": "My bad a bit ago. I was still thinking of the nfc championship game.  I am pulling for the Rams to win.  did you know that green-ellis has never fumbled in his entire career?",
        "agent": "agent_1",
        "sentiment": "Neutral",
        "knowledge_source": [
          "FS1",
          "Personal Knowledge"
        ],
        "turn_rating": "Good"
      },
      {
        "message": "I didnt know that, he is one of my favorite playes but didnt know that about him and what are your thoughts about the NFC championship game?",
        "agent": "agent_2",
        "sentiment": "Curious to dive deeper",
        "knowledge_source": [
          "FS1"
        ],
        "turn_rating": "Good"
      },
      {
        "message": "Considering the Rams player himself admitted that it should have been a penalty I think they should replay the game.  I'd like to see what would happen.  I also think they should play it out until a winner.  Let it go like back in 1916 when georgia tech defeated cumberland 222-0.",
        "agent": "agent_1",
        "sentiment": "Neutral",
        "knowledge_source": [
          "FS1",
          "Personal Knowledge"
        ],
        "turn_rating": "Good"
      },
      {
        "message": "220-0 that is close score lol, I bet the other team retired from football forever.",
        "agent": "agent_2",
        "sentiment": "Curious to dive deeper",
        "knowledge_source": [
          "FS1"
        ],
        "turn_rating": "Good"
      },
      {
        "message": "That would be pretty bad.  So what do you think about the nfc championship game?",
        "agent": "agent_1",
        "sentiment": "Neutral",
        "knowledge_source": [
          "Personal Knowledge"
        ],
        "turn_rating": "Good"
      },
      {
        "message": "I thought the Saints were going to win, I was kind of rooting for them.",
        "agent": "agent_2",
        "sentiment": "Curious to dive deeper",
        "knowledge_source": [
          "FS2",
          "Personal Knowledge"
        ],
        "turn_rating": "Good"
      },
      {
        "message": "I had thought they would win for a while too.  It was a bit of a surprise. I also thought kansas city was going to beat the patriots.  Did you know the saints cheerleaders are not allowed to eat in the same restaurant as the players?",
        "agent": "agent_1",
        "sentiment": "Neutral",
        "knowledge_source": [
          "FS2",
          "Personal Knowledge"
        ],
        "turn_rating": "Good"
      },
      {
        "message": "I didnt know that, that rule should be abolished, its unfair cheerleaders  have to leave if a player arrives.",
        "agent": "agent_2",
        "sentiment": "Curious to dive deeper",
        "knowledge_source": [
          "FS2"
        ],
        "turn_rating": "Good"
      },
      {
        "message": "It is unfair.  The nfl has no rule against women players though so that's fair.",
        "agent": "agent_1",
        "sentiment": "Neutral",
        "knowledge_source": [
          "FS2"
        ],
        "turn_rating": "Good"
      },
      {
        "message": "Yeah I guess so although I don't see a pro team lining up a woman",
        "agent": "agent_2",
        "sentiment": "Curious to dive deeper",
        "knowledge_source": [
          "FS2"
        ],
        "turn_rating": "Good"
      },
      {
        "message": "I agree. A woman would have to meet eligibility requirements first.",
        "agent": "agent_1",
        "sentiment": "Neutral",
        "knowledge_source": [
          "FS2"
        ],
        "turn_rating": "Good"
      }
    ],
    "conversation_rating": {
      "agent_1": "Good",
      "agent_2": "Good"
    }
  },
  "t_ed2e47b4-e361-49e8-9e0b-afd0351e080d": {
    "article_url": "http://www.washingtonpost.com/sports/2018/10/25/redskins-defense-is-stout-it-has-yet-face-duo-like-saquon-barkley-odell-beckham-jr/",
    "config": "D",
    "content": [
      {
        "message": "Hi, are you familiar with the NFL?",
        "agent": "agent_1",
        "sentiment": "Curious to dive deeper",
        "knowledge_source": [
          "FS1"
        ],
        "turn_rating": "Passable"
      },
      {
        "message": "Oh yeah, I'm a Chiefs fan.  ",
        "agent": "agent_2",
        "sentiment": "Curious to dive deeper",
        "knowledge_source": [
          "Personal Knowledge"
        ],
        "turn_rating": "Good"
      },
      {
        "message": "Apparently, the NFL has no written rule against female players.  It surprised me when I heard about it.",
        "agent": "agent_1",
        "sentiment": "Curious to dive deeper",
        "knowledge_source": [
          "FS1"
        ],
        "turn_rating": "Good"
      },
      {
        "message": "Yeah, let 'em play as long as men can play women's sports too.  I heard the average NFL game only has 11 minutes of live gameplay.  They won't get hurt, right?",
        "agent": "agent_2",
        "sentiment": "Surprised",
        "knowledge_source": [
          "FS1",
          "Personal Knowledge"
        ],
        "turn_rating": "Good"
      },
      {
        "message": "I was surprised to hear about it.  What do players do then since 11 minutes is very short?",
        "agent": "agent_1",
        "sentiment": "Curious to dive deeper",
        "knowledge_source": [
          "AS1"
        ],
        "turn_rating": "Good"
      },
      {
        "message": "Wait... I played in HS and they were always moving chains, officiating, time-outs, etc. Now they are going to put chips in things like shoulder pads to get even more information.",
        "agent": "agent_2",
        "sentiment": "Curious to dive deeper",
        "knowledge_source": [
          "FS1",
          "Personal Knowledge"
        ],
        "turn_rating": "Good"
      },
      {
        "message": "Technology is available for teams to be more efficient. Coaches are smart to take advantage of the available technology.",
        "agent": "agent_1",
        "sentiment": "Curious to dive deeper",
        "knowledge_source": [
          "FS1"
        ],
        "turn_rating": "Good"
      },
      {
        "message": "Yeah, but I wonder if the U. of Iowa is smart in painting the visitor's locker room pink?  It may just make them more motivated...",
        "agent": "agent_2",
        "sentiment": "Curious to dive deeper",
        "knowledge_source": [
          "FS2"
        ],
        "turn_rating": "Good"
      },
      {
        "message": "I would be more motivated if I were a member of the visiting teams.",
        "agent": "agent_1",
        "sentiment": "Neutral",
        "knowledge_source": [
          "FS2"
        ],
        "turn_rating": "Good"
      },
      {
        "message": "Yeah.  As a dude, I don't hate the color pink.  I love ESPN's yellow 1st down line.  The best Emmy ever awarded!",
        "agent": "agent_2",
        "sentiment": "Surprised",
        "knowledge_source": [
          "FS2"
        ],
        "turn_rating": "Good"
      },
      {
        "message": "I agree with you.  I cannot imagine an NFL  game without the superimposed yellow line.",
        "agent": "agent_1",
        "sentiment": "Happy",
        "knowledge_source": [
          "FS3"
        ],
        "turn_rating": "Passable"
      },
      {
        "message": "It makes the game more exciting to me... Wow, former Pat' RB Green-Ellis never fumbled in his entire NFL career.  ",
        "agent": "agent_2",
        "sentiment": "Surprised",
        "knowledge_source": [
          "FS2"
        ],
        "turn_rating": "Good"
      },
      {
        "message": "It must be very stressful to have that kind of record.  As some people say, there is always the first time.",
        "agent": "agent_1",
        "sentiment": "Curious to dive deeper",
        "knowledge_source": [
          "FS3"
        ],
        "turn_rating": "Good"
      },
      {
        "message": "Yeah, as a RB, that's a tall order.  My alma mater once beat Cumberland 222-0.  I'm not sure I like that...",
        "agent": "agent_2",
        "sentiment": "Surprised",
        "knowledge_source": [
          "FS2",
          "Personal Knowledge"
        ],
        "turn_rating": "Good"
      },
      {
        "message": "That was amazing.  I wonder if Cumberland players were sleep walking.",
        "agent": "agent_1",
        "sentiment": "Surprised",
        "knowledge_source": [
          "FS2"
        ],
        "turn_rating": "Good"
      },
      {
        "message": "I wonder if they ever played again.  I can't remember playing them when I was there.  Do you like Michael Caine.  I guess he got his start in acting by taking a drama class because it had cute girls in it.",
        "agent": "agent_2",
        "sentiment": "Surprised",
        "knowledge_source": [
          "FS3",
          "Personal Knowledge"
        ],
        "turn_rating": "Good"
      },
      {
        "message": "That was funny because he is a brilliant actor.",
        "agent": "agent_1",
        "sentiment": "Surprised",
        "knowledge_source": [
          "FS3"
        ],
        "turn_rating": "Good"
      },
      {
        "message": "Yes, he's cool.  So do you follow the Redskins?  I guess they have a good defense but they have their challenges too.",
        "agent": "agent_2",
        "sentiment": "Curious to dive deeper",
        "knowledge_source": [
          "AS1"
        ],
        "turn_rating": "Good"
      },
      {
        "message": "No, I do not follow the Redskins.  I would watch any NFL team if they were in the Superbowl.",
        "agent": "agent_1",
        "sentiment": "Neutral",
        "knowledge_source": [
          "AS1",
          "FS2"
        ],
        "turn_rating": "Good"
      },
      {
        "message": "Same here.  All NFL teams are good.  Funny, even they were sweating playing the 1-6 Giants. I guess even being good against the run may not help against certain teams.  ",
        "agent": "agent_2",
        "sentiment": "Neutral",
        "knowledge_source": [
          "AS2",
          "AS3"
        ],
        "turn_rating": "Good"
      },
      {
        "message": "I agree with you, all NFL teams are good.  Anyway, I need to go to bed.  It was nice chatting with you.  Good night.",
        "agent": "agent_1",
        "sentiment": "Happy",
        "knowledge_source": [
          "FS1",
          "Personal Knowledge"
        ],
        "turn_rating": "Good"
      }
    ],
    "conversation_rating": {
      "agent_1": "Good",
      "agent_2": "Good"
    }
  },
  "t_1d57f7d9-51d6-4ea1-b590-6236bf74c3e4": {
    "article_url": "http://www.washingtonpost.com/sports/2018/11/08/with-james-conner-steelers-havent-needed-leveon-bell-get-leveon-bell-level-play/",
    "config": "B",
    "content": [
      {
        "message": "What was the issue with Le'Veon Bell?",
        "agent": "agent_1",
        "sentiment": "Curious to dive deeper",
        "knowledge_source": [
          "AS1"
        ],
        "turn_rating": "Good"
      },
      {
        "message": "I am not sure about that.  I think he wanted more money. It was definitely a contract dispute.",
        "agent": "agent_2",
        "sentiment": "Neutral",
        "knowledge_source": [
          "AS1"
        ],
        "turn_rating": "Good"
      },
      {
        "message": "Which NFL team did he play for?\n",
        "agent": "agent_1",
        "sentiment": "Curious to dive deeper",
        "knowledge_source": [
          "AS1"
        ],
        "turn_rating": "Good"
      },
      {
        "message": "Oh, he played for the Pittsburgh Steelers.  He was their running back.  If he didn't sign a contract and join any team he wouldn't be able to play for the season.",
        "agent": "agent_2",
        "sentiment": "Neutral",
        "knowledge_source": [
          "AS1"
        ],
        "turn_rating": "Good"
      },
      {
        "message": "Oh.    I also heard they had someone replacing him at his position.    Who was that?",
        "agent": "agent_1",
        "sentiment": "Surprised",
        "knowledge_source": [
          "AS1"
        ],
        "turn_rating": "Good"
      },
      {
        "message": "I think it was James Conner.  He's only been around for two years whereas Bell has been around for a while and even been to the pro-bowl twice.",
        "agent": "agent_2",
        "sentiment": "Neutral",
        "knowledge_source": [
          "AS1"
        ],
        "turn_rating": "Good"
      },
      {
        "message": "Well, age is always an issue.    Any reason they did not trade Bell?",
        "agent": "agent_1",
        "sentiment": "Happy",
        "knowledge_source": [
          "AS1"
        ],
        "turn_rating": "Good"
      },
      {
        "message": "Most likely due to his record. He is a good running back and they need one.  However, with Connor stepping up his game it seems Bell might not be so needed anymore.",
        "agent": "agent_2",
        "sentiment": "Neutral",
        "knowledge_source": [
          "FS1"
        ],
        "turn_rating": "Good"
      },
      {
        "message": "Who would make that decision.   The head coach, right?   What is his name?",
        "agent": "agent_1",
        "sentiment": "Curious to dive deeper",
        "knowledge_source": [
          "AS2"
        ],
        "turn_rating": "Good"
      },
      {
        "message": "Mike Tomlin is the head coach and he would be the one to make the decision along with others.  Tomlin's a good coach so he knows talent when he sees it.  Word is he's happy with Connor's work so far.",
        "agent": "agent_2",
        "sentiment": "Neutral",
        "knowledge_source": [
          "FS2"
        ],
        "turn_rating": "Good"
      },
      {
        "message": "I would guess the quarterback has some role too.     That Big Ben guy.   Do you know his last name?",
        "agent": "agent_1",
        "sentiment": "Surprised",
        "knowledge_source": [
          "AS3"
        ],
        "turn_rating": "Good"
      },
      {
        "message": "I do, but not sure on spelling. It's Rothelsburger.  He's a good quarterback that's been around for a while too.  I've heard he likes Connor as a pass catcher.",
        "agent": "agent_2",
        "sentiment": "Neutral",
        "knowledge_source": [
          "AS3"
        ],
        "turn_rating": "Good"
      },
      {
        "message": "Football is a funny game.       What about that final game coming up on the first Sunday in February?",
        "agent": "agent_1",
        "sentiment": "Happy",
        "knowledge_source": [
          "FS1"
        ],
        "turn_rating": "Good"
      },
      {
        "message": "The superbowl is coming up.  That's the game between the nfc and afc champions.  The nfc and afc are divisons of the national football league.",
        "agent": "agent_2",
        "sentiment": "Neutral",
        "knowledge_source": [
          "FS1"
        ],
        "turn_rating": "Good"
      },
      {
        "message": "Thanks!     How many teams total are in the National Football League?",
        "agent": "agent_1",
        "sentiment": "Curious to dive deeper",
        "knowledge_source": [
          "FS1"
        ],
        "turn_rating": "Good"
      },
      {
        "message": "There are 32 teams in the league, equally divided between both conferences.",
        "agent": "agent_2",
        "sentiment": "Neutral",
        "knowledge_source": [
          "FS1"
        ],
        "turn_rating": "Good"
      },
      {
        "message": "Cool.    How long is the regular season?    I know it goes all fall.",
        "agent": "agent_1",
        "sentiment": "Surprised",
        "knowledge_source": [
          "FS1"
        ],
        "turn_rating": "Good"
      },
      {
        "message": "They play 16 games and then there are playoff games and the superbowl.",
        "agent": "agent_2",
        "sentiment": "Neutral",
        "knowledge_source": [
          "FS1"
        ],
        "turn_rating": "Good"
      },
      {
        "message": "It seems there is a lot of dead time when I watch on TV.   Do you know how much action there actually is in a game?",
        "agent": "agent_1",
        "sentiment": "Happy",
        "knowledge_source": [
          "FS1"
        ],
        "turn_rating": "Good"
      },
      {
        "message": "It seems like i heard there is only about 11 minutes of actual playing time.  However, to me it seems like there is more.",
        "agent": "agent_2",
        "sentiment": "Neutral",
        "knowledge_source": [
          "FS1"
        ],
        "turn_rating": "Good"
      },
      {
        "message": "Perhaps, but I guess they know, given all the chips inside footballs and shoulder pads.",
        "agent": "agent_1",
        "sentiment": "Happy",
        "knowledge_source": [
          "FS1"
        ],
        "turn_rating": "Good"
      },
      {
        "message": "That's true.  Football is studied quite a bit.  I suppose all the different kinds of football are studied.",
        "agent": "agent_2",
        "sentiment": "Neutral",
        "knowledge_source": [
          "FS1"
        ],
        "turn_rating": "Good"
      },
      {
        "message": "Other than soccer, are there other types of football?",
        "agent": "agent_1",
        "sentiment": "Surprised",
        "knowledge_source": [
          "FS2"
        ],
        "turn_rating": "Good"
      },
      {
        "message": "Yes there is Canadian football and ruby, and Australian rules football.",
        "agent": "agent_2",
        "sentiment": "Neutral",
        "knowledge_source": [
          "FS1"
        ],
        "turn_rating": "Good"
      }
    ],
    "conversation_rating": {
      "agent_1": "Good",
      "agent_2": "Good"
    }
  },
  "t_f651eab4-42c4-494d-83c7-fd959017a25e": {
    "article_url": "https://www.washingtonpost.com/sports/alex-smith-has-seen-a-lot-in-the-nfl-he-likes-what-he-sees-with-the-redskins/2018/08/19/3db73fbe-a3e3-11e8-a656-943eefab5daf_story.html",
    "config": "B",
    "content": [
      {
        "message": "Do you follow the Redskins or any team in particular?",
        "agent": "agent_1",
        "sentiment": "Curious to dive deeper",
        "knowledge_source": [
          "AS1"
        ],
        "turn_rating": "Passable"
      },
      {
        "message": "I keep an eye out for a few specific teams and have many friends who are Redskins fans. Do you have a particular favorite team or opinion on the Redskins?",
        "agent": "agent_2",
        "sentiment": "Curious to dive deeper",
        "knowledge_source": [
          "Personal Knowledge"
        ],
        "turn_rating": "Good"
      },
      {
        "message": "My favorite team is the Patriots bur I think The Redskins have a nice team, I thinik they have a good QB and could surprise us next season",
        "agent": "agent_1",
        "sentiment": "Curious to dive deeper",
        "knowledge_source": [
          "AS1"
        ],
        "turn_rating": "Excellent"
      },
      {
        "message": "There has been recent backlash against the redskins because of their name. How do you think that has affected team morale? They've also had some qb issues lately. Do you think they have that settled?",
        "agent": "agent_2",
        "sentiment": "Neutral",
        "knowledge_source": [
          "AS2"
        ],
        "turn_rating": "Good"
      },
      {
        "message": "I think they have settled the QB issues, I think the team is motivated and will move forward, hopefully they can add new talents to their roster.",
        "agent": "agent_1",
        "sentiment": "Curious to dive deeper",
        "knowledge_source": [
          "AS1"
        ],
        "turn_rating": "Good"
      },
      {
        "message": "Do you think there will be an adjustment season? The chemistry and dynamic of the team has certainly changed but I do think they have potential. ",
        "agent": "agent_2",
        "sentiment": "Neutral",
        "knowledge_source": [
          "AS4"
        ],
        "turn_rating": "Good"
      },
      {
        "message": "I guess will just have to see how things play out, hopefully they can have a good campaign, do you have a favorite team? mine is the Cowboys",
        "agent": "agent_1",
        "sentiment": "Curious to dive deeper",
        "knowledge_source": [
          "FS1",
          "FS2"
        ],
        "turn_rating": "Poor"
      },
      {
        "message": "I thought you said you preferred the Patriots? ",
        "agent": "agent_2",
        "sentiment": "Surprised",
        "knowledge_source": [
          "Personal Knowledge"
        ],
        "turn_rating": "Good"
      },
      {
        "message": "I actually like both teams the same, the Cowboys a bit more but in general I just like football, I also like Gergia Tech",
        "agent": "agent_1",
        "sentiment": "Curious to dive deeper",
        "knowledge_source": [
          "FS1"
        ],
        "turn_rating": "Passable"
      },
      {
        "message": "Ah I understand! I'm sure you know about the crazy Georgia Tech 1916 game with the 222-0 score?",
        "agent": "agent_2",
        "sentiment": "Curious to dive deeper",
        "knowledge_source": [
          "FS1"
        ],
        "turn_rating": "Good"
      },
      {
        "message": "I didnt know about that! that is a crazy victory, it happened back in 1916 so maybe thats why I dont know about it, do you think the other team retired from football?",
        "agent": "agent_1",
        "sentiment": "Happy",
        "knowledge_source": [
          "FS1"
        ],
        "turn_rating": "Good"
      },
      {
        "message": "You know, I don't know enough to say with confidence. The other team was Cumberland? It's not a team that I've heard of. That is an absurd football score though. ",
        "agent": "agent_2",
        "sentiment": "Curious to dive deeper",
        "knowledge_source": [
          "FS1"
        ],
        "turn_rating": "Good"
      },
      {
        "message": "I would have nightmares about the players of the other teams lol, another interesting fact is how Espn won an Emmy because of football.",
        "agent": "agent_1",
        "sentiment": "Curious to dive deeper",
        "knowledge_source": [
          "FS1"
        ],
        "turn_rating": "Passable"
      },
      {
        "message": "For the creation of the lines for downs? I find that very interesting. It's not your average Emmy",
        "agent": "agent_2",
        "sentiment": "Curious to dive deeper",
        "knowledge_source": [
          "FS1"
        ],
        "turn_rating": "Good"
      },
      {
        "message": "Yeah, for the creation of the first down yellow line and I agree its not common although it has influence the game for sure.",
        "agent": "agent_1",
        "sentiment": "Curious to dive deeper",
        "knowledge_source": [
          "FS1"
        ],
        "turn_rating": "Passable"
      },
      {
        "message": "Do you know what year that happened?",
        "agent": "agent_2",
        "sentiment": "Curious to dive deeper",
        "knowledge_source": [
          "Personal Knowledge"
        ],
        "turn_rating": "Good"
      },
      {
        "message": "Im not sure but definetely a long time ago.",
        "agent": "agent_1",
        "sentiment": "Curious to dive deeper",
        "knowledge_source": [
          "FS1"
        ],
        "turn_rating": "Passable"
      },
      {
        "message": "Fair enough. Did you know that women aren't technically banned from playing in the NFL? If a woman met the eligibility requirements it would be permissable for her to play!",
        "agent": "agent_2",
        "sentiment": "Surprised",
        "knowledge_source": [
          "FS2"
        ],
        "turn_rating": "Good"
      },
      {
        "message": "I didnt know that but who knows if we'll be seeing one playing anytime soon",
        "agent": "agent_1",
        "sentiment": "Curious to dive deeper",
        "knowledge_source": [
          "FS1"
        ],
        "turn_rating": "Good"
      },
      {
        "message": "Yes I think you are right. I wonder if there are male NFL cheerleaders. Saints Cheerleaders can't eat at the same restaurant as an NFL player. Even if the cheerleader was there first they are required to leavE! ",
        "agent": "agent_2",
        "sentiment": "Surprised",
        "knowledge_source": [
          "FS2"
        ],
        "turn_rating": "Good"
      },
      {
        "message": "That seems really unfair and sexist, that rule make me really angry, the Saints should change that. ",
        "agent": "agent_1",
        "sentiment": "Curious to dive deeper",
        "knowledge_source": [
          "FS1"
        ],
        "turn_rating": "Good"
      }
    ],
    "conversation_rating": {
      "agent_1": "Passable",
      "agent_2": "Good"
    }
  },
  "t_0962caa2-8e41-48c9-8096-64fd717b2e8f": {
    "article_url": "https://www.washingtonpost.com/sports/alex-smith-has-seen-a-lot-in-the-nfl-he-likes-what-he-sees-with-the-redskins/2018/08/19/3db73fbe-a3e3-11e8-a656-943eefab5daf_story.html",
    "config": "D",
    "content": [
      {
        "message": "Do you watch football?",
        "agent": "agent_1",
        "sentiment": "Curious to dive deeper",
        "knowledge_source": [
          "FS1"
        ],
        "turn_rating": "Good"
      },
      {
        "message": "Yes I do, I am a Redskins fan and like the team this year.",
        "agent": "agent_2",
        "sentiment": "Curious to dive deeper",
        "knowledge_source": [
          "AS1",
          "Personal Knowledge"
        ],
        "turn_rating": "Good"
      },
      {
        "message": "That's cool. The highest score ever in a football game occurred in 1916 when georgia tech defeated cumberland 222-0!",
        "agent": "agent_1",
        "sentiment": "Surprised",
        "knowledge_source": [
          "FS1"
        ],
        "turn_rating": "Good"
      },
      {
        "message": "That is an epic win! I wasnt aware of it, what foorball team do you like?",
        "agent": "agent_2",
        "sentiment": "Curious to dive deeper",
        "knowledge_source": [
          "Personal Knowledge"
        ],
        "turn_rating": "Good"
      },
      {
        "message": "I like the Eagles. Amazing game last week! Did you know An average nfl game only has 11 minutes of live gameplay?",
        "agent": "agent_1",
        "sentiment": "Surprised",
        "knowledge_source": [
          "FS2"
        ],
        "turn_rating": "Good"
      },
      {
        "message": "I didnt know that either, interesting stats, it sure seems like a lot longer, do you know other interesting facts.",
        "agent": "agent_2",
        "sentiment": "Curious to dive deeper",
        "knowledge_source": [
          "Personal Knowledge"
        ],
        "turn_rating": "Good"
      },
      {
        "message": "It definitely does! The NFL has no written rules against women players. ",
        "agent": "agent_1",
        "sentiment": "Surprised",
        "knowledge_source": [
          "FS2"
        ],
        "turn_rating": "Good"
      },
      {
        "message": "It would be interesting to watch a woman play.",
        "agent": "agent_2",
        "sentiment": "Curious to dive deeper",
        "knowledge_source": [
          "Personal Knowledge"
        ],
        "turn_rating": "Good"
      },
      {
        "message": "Yeah, that aspect is pro woman, but the Saints cheerleaders are forbidden from eating in the same restaurant as any NFL player and if they are already dining at a restaurant and an NFL player comes in after, the cheerleaders are required to leave!",
        "agent": "agent_1",
        "sentiment": "Surprised",
        "knowledge_source": [
          "FS2"
        ],
        "turn_rating": "Good"
      },
      {
        "message": "Thats interesting, I also heard that the Iowas University locker room for visiting teams is completely pink. ",
        "agent": "agent_2",
        "sentiment": "Curious to dive deeper",
        "knowledge_source": [
          "FS1"
        ],
        "turn_rating": "Good"
      },
      {
        "message": "That's really funny! In the 1960's top bowlers made twice as much as top football stars!",
        "agent": "agent_1",
        "sentiment": "Surprised",
        "knowledge_source": [
          "FS1"
        ],
        "turn_rating": "Good"
      },
      {
        "message": "I know, it must be weird to be in a pink locker room, what do you think about the NFL chips.",
        "agent": "agent_2",
        "sentiment": "Curious to dive deeper",
        "knowledge_source": [
          "FS2"
        ],
        "turn_rating": "Good"
      },
      {
        "message": "It's a little creepy but gives some cool detailed information. ",
        "agent": "agent_1",
        "sentiment": "Surprised",
        "knowledge_source": [
          "FS2"
        ],
        "turn_rating": "Passable"
      },
      {
        "message": "Its interesting, I wonder how those stats change the game.",
        "agent": "agent_2",
        "sentiment": "Neutral",
        "knowledge_source": [
          "FS2"
        ],
        "turn_rating": "Good"
      },
      {
        "message": "I'm not sure. Espn won an emmy for the creation of the superimposed yellow line representing the first down line for american football games!",
        "agent": "agent_1",
        "sentiment": "Surprised",
        "knowledge_source": [
          "FS1"
        ],
        "turn_rating": "Passable"
      },
      {
        "message": "I didnt know they gave Emmys for that, what is your favorite NFL team?",
        "agent": "agent_2",
        "sentiment": "Neutral",
        "knowledge_source": [
          "FS2"
        ],
        "turn_rating": "Good"
      },
      {
        "message": "Yeah, I didn't know that either. Kinda neat. I like the Eagles!",
        "agent": "agent_1",
        "sentiment": "Surprised",
        "knowledge_source": [
          "FS1"
        ],
        "turn_rating": "Good"
      },
      {
        "message": "Yeah, that an interesting fact for a gathering, I like the Patriots and the Redskins.",
        "agent": "agent_2",
        "sentiment": "Neutral",
        "knowledge_source": [
          "FS2",
          "Personal Knowledge"
        ],
        "turn_rating": "Good"
      },
      {
        "message": "Very cool. Espn won an emmy for the creation of the superimposed yellow line representing the first down line for american football games.",
        "agent": "agent_1",
        "sentiment": "Surprised",
        "knowledge_source": [
          "FS1"
        ],
        "turn_rating": "Passable"
      },
      {
        "message": "I wonder if Espn won other awards.",
        "agent": "agent_2",
        "sentiment": "Neutral",
        "knowledge_source": [
          "Personal Knowledge"
        ],
        "turn_rating": "Good"
      },
      {
        "message": "Former Partiots RB Benjarvus Breen-Ellis has never fumbled the football in his nfl career! I learned a lot. Thanks for chatting!",
        "agent": "agent_1",
        "sentiment": "Neutral",
        "knowledge_source": [
          "FS1"
        ],
        "turn_rating": "Good"
      }
    ],
    "conversation_rating": {
      "agent_1": "Passable",
      "agent_2": "Good"
    }
  },
  "t_e5017570-0cf0-4594-8afa-96f571e02039": {
    "article_url": "http://www.washingtonpost.com/sports/2018/11/08/with-james-conner-steelers-havent-needed-leveon-bell-get-leveon-bell-level-play/",
    "config": "A",
    "content": [
      {
        "message": "Are you a fan of the steelers? ",
        "agent": "agent_1",
        "sentiment": "Curious to dive deeper",
        "knowledge_source": [
          "FS1"
        ],
        "turn_rating": "Excellent"
      },
      {
        "message": "I love football but am not a steelers fan. Are you?",
        "agent": "agent_2",
        "sentiment": "Curious to dive deeper",
        "knowledge_source": [
          "Personal Knowledge"
        ],
        "turn_rating": "Excellent"
      },
      {
        "message": "Me either to be honest, I'm a redskins fan. What's your team? ",
        "agent": "agent_1",
        "sentiment": "Curious to dive deeper",
        "knowledge_source": [
          "FS1"
        ],
        "turn_rating": "Excellent"
      },
      {
        "message": "Bears. How did your season go?",
        "agent": "agent_2",
        "sentiment": "Curious to dive deeper",
        "knowledge_source": [
          "Personal Knowledge"
        ],
        "turn_rating": "Excellent"
      },
      {
        "message": "Terrible, like usual. Ever since Dan Snyder bought them, they stink. How about the bears? ",
        "agent": "agent_1",
        "sentiment": "Curious to dive deeper",
        "knowledge_source": [
          "FS1",
          "Personal Knowledge"
        ],
        "turn_rating": "Excellent"
      },
      {
        "message": "We made the playoffs but lost in the first round thanks to Cody parkey's double doink... Didn't you lose your QB near the middle of the season? Kirk Cousins, right?",
        "agent": "agent_2",
        "sentiment": "Curious to dive deeper",
        "knowledge_source": [
          "Personal Knowledge"
        ],
        "turn_rating": "Excellent"
      },
      {
        "message": "We did, I think he is good, but not worth the money. They made a huge mistake with RG3 a few years ago. ",
        "agent": "agent_1",
        "sentiment": "Curious to dive deeper",
        "knowledge_source": [
          "FS1"
        ],
        "turn_rating": "Excellent"
      },
      {
        "message": "Mistake? In letting him go? Drafting him? Shannahan getting him killed?",
        "agent": "agent_2",
        "sentiment": "Curious to dive deeper",
        "knowledge_source": [
          "Personal Knowledge"
        ],
        "turn_rating": "Excellent"
      },
      {
        "message": "In drafting RG3. He's a great athlete, but he isn't NFL material. He is just way to small and prone to injuries. Which is what happened to him.",
        "agent": "agent_1",
        "sentiment": "Curious to dive deeper",
        "knowledge_source": [
          "FS1"
        ],
        "turn_rating": "Excellent"
      },
      {
        "message": "The Shannahans got him killed. I remember seeing Nota (big ole d-linman from the Ravens) land on him and worried about his health.",
        "agent": "agent_2",
        "sentiment": "Fearful",
        "knowledge_source": [
          "Personal Knowledge"
        ],
        "turn_rating": "Excellent"
      },
      {
        "message": "Yeah, I think he ended up going to the Ravens. Like I said he was really small entering the NFL and he told people here in DC he was gonna bulk up before his 1st season, but he never did. ",
        "agent": "agent_1",
        "sentiment": "Curious to dive deeper",
        "knowledge_source": [
          "FS1"
        ],
        "turn_rating": "Excellent"
      },
      {
        "message": "He had that track speed which was appealing. Do you remember when people that he would be better than Luck and thought he should have gone number one overall?",
        "agent": "agent_2",
        "sentiment": "Surprised",
        "knowledge_source": [
          "Personal Knowledge"
        ],
        "turn_rating": "Excellent"
      },
      {
        "message": "Yeah, I remember that. The good QBs always tend to have similar traits. They can take really hard hits, stand in the pocket, and are around a really long time. ",
        "agent": "agent_1",
        "sentiment": "Curious to dive deeper",
        "knowledge_source": [
          "FS2",
          "Personal Knowledge"
        ],
        "turn_rating": "Excellent"
      },
      {
        "message": "Yeah and I wouldn't want Big Ben on my team. Would you?",
        "agent": "agent_2",
        "sentiment": "Disgusted",
        "knowledge_source": [
          "Personal Knowledge"
        ],
        "turn_rating": "Excellent"
      },
      {
        "message": "I'm not sure. He's pretty good, but he's had some bad off field antics. ",
        "agent": "agent_1",
        "sentiment": "Curious to dive deeper",
        "knowledge_source": [
          "FS1",
[truncated: 3,385,293 more chars]
