# Supplementary material for: Emotion inference in conversations based on commonsense enhancement and graph structures
Source: PLoS One. 2024 Dec 11;19(12):e0315039. doi: 10.1371/journal.pone.0315039 (PMC11633976; doi:10.1371/journal.pone.0315039)
Supplement: S2 File — Description: Public dataset that was used in this study, including all measured variables. This dataset can be directly downloaded from the internet. Format: json file. Availability: The complete dataset can be downloaded from the following link: https://github.com/alexa/Topical-Chat. (ZIP) [file pone.0315039.s002.zip › TopicalChat-conversations/valid_rare.json]

{
  "t_f9116d33-7a0d-4969-a519-764a190fe7d9": {
    "article_url": "https://www.washingtonpost.com/entertainment/books/the-real-life-soap-opera-behind-the-publication-of-emily-dickinsons-poems/2018/11/21/5f83a122-eceb-11e8-8679-934a2b33be52_story.html",
    "config": "A",
    "content": [
      {
        "message": "Do you know who Emily Dickson is? ",
        "agent": "agent_1",
        "sentiment": "Curious to dive deeper",
        "knowledge_source": [
          "AS1",
          "Personal Knowledge"
        ],
        "turn_rating": "Good"
      },
      {
        "message": "Emily Dickinson? The poet? I do! \"Tell all the truth, but tell it slant\" she once said. Do you like her poetry?",
        "agent": "agent_2",
        "sentiment": "Curious to dive deeper",
        "knowledge_source": [
          "AS1"
        ],
        "turn_rating": "Excellent"
      },
      {
        "message": "Yeah she was an icon she died in 1886 at the tender age of 55.",
        "agent": "agent_1",
        "sentiment": "Curious to dive deeper",
        "knowledge_source": [
          "AS2",
          "Personal Knowledge"
        ],
        "turn_rating": "Passable"
      },
      {
        "message": "Though she was reclusive, she lived an interesting 55 years. Do you know much about her life?",
        "agent": "agent_2",
        "sentiment": "Curious to dive deeper",
        "knowledge_source": [
          "AS1"
        ],
        "turn_rating": "Excellent"
      },
      {
        "message": "I did not unfortunately! I hear over the years she shared at least 250 poems with Susan her close friend before marrying Austin. ",
        "agent": "agent_1",
        "sentiment": "Curious to dive deeper",
        "knowledge_source": [
          "AS2",
          "Personal Knowledge"
        ],
        "turn_rating": "Passable"
      },
      {
        "message": "Yes. she wrote hundreds and hundreds of poems, but they were locked away in a drawer, and a critic said that there were many arresting phrases, nothing scanned or rhymed properly, and so he declined to help get them published. ",
        "agent": "agent_2",
        "sentiment": "Neutral",
        "knowledge_source": [
          "AS2"
        ],
        "turn_rating": "Excellent"
      },
      {
        "message": "Did you kow theres a poem when read normally is depressing but when read backward is uplifting? ",
        "agent": "agent_1",
        "sentiment": "Curious to dive deeper",
        "knowledge_source": [
          "FS2",
          "Personal Knowledge"
        ],
        "turn_rating": "Passable"
      },
      {
        "message": "Wow! That is certainly different than Emily's poetry.  There's such a diversity in poetry. It's no surprise, since poetry dates back to prehistorical times. Did you know some of the first poetry was hunting poetry in Africa?",
        "agent": "agent_2",
        "sentiment": "Curious to dive deeper",
        "knowledge_source": [
          "FS1"
        ],
        "turn_rating": "Excellent"
      },
      {
        "message": "Yes and and extensively throughout the history of the empire of the Nile, Niger and Volta river valleys. ",
        "agent": "agent_1",
        "sentiment": "Curious to dive deeper",
        "knowledge_source": [
          "FS1",
          "Personal Knowledge"
        ],
        "turn_rating": "Passable"
      },
      {
        "message": "Yes. Some of the earliest written poetry in Africa is found among Pyramid texts, written during the 25th century, BCE! Of course, poetry spread throughout the world, too. ",
        "agent": "agent_2",
        "sentiment": "Neutral",
        "knowledge_source": [
          "FS1"
        ],
        "turn_rating": "Excellent"
      },
      {
        "message": "Wow i did not know that. Edgar Allen Poe received 9.00 for the raven,can you believe that? ",
        "agent": "agent_1",
        "sentiment": "Curious to dive deeper",
        "knowledge_source": [
          "FS1",
          "Personal Knowledge"
        ],
        "turn_rating": "Good"
      },
      {
        "message": "Just $9? You know, art, music, and poetry were once Olympic sports? Can you imagine Edgar Allen Poe as an Olympian?",
        "agent": "agent_2",
        "sentiment": "Curious to dive deeper",
        "knowledge_source": [
          "FS1"
        ],
        "turn_rating": "Excellent"
      },
      {
        "message": "I can not but the fact that those parts of our culture use to be in the Olympics is amazing. They should bring that back.",
        "agent": "agent_1",
        "sentiment": "Curious to dive deeper",
        "knowledge_source": [
          "FS1",
          "Personal Knowledge"
        ],
        "turn_rating": "Passable"
      },
      {
        "message": "Yes, poetry does seem to have lost some respect. In the past, the Vikings were warrior-poets, and poetry was considered a gift from Odin himself.",
        "agent": "agent_2",
        "sentiment": "Neutral",
        "knowledge_source": [
          "FS1"
        ],
        "turn_rating": "Excellent"
      },
      {
        "message": "Now that's interesting. Homers Odyssey was one of my favorites. ",
        "agent": "agent_1",
        "sentiment": "Curious to dive deeper",
        "knowledge_source": [
          "FS2",
          "Personal Knowledge"
        ],
        "turn_rating": "Passable"
      },
      {
        "message": "Ah yes! Quite an epic, isn't it? And Homer wrote the Iliad, as well. ",
        "agent": "agent_2",
        "sentiment": "Surprised",
        "knowledge_source": [
          "FS1"
        ],
        "turn_rating": "Excellent"
      },
      {
        "message": "Bringing back so many memories, i think i might listen to that soon. Demetri Martin wrote a 224 word palindrome poem. ",
        "agent": "agent_1",
        "sentiment": "Curious to dive deeper",
        "knowledge_source": [
          "FS2",
          "Personal Knowledge"
        ],
        "turn_rating": "Passable"
      },
      {
        "message": "Funny! You really can do so much with poetry! There's also a poem that's 274 lines, and features about 800 irregularly pronounced English words. It's called The Chaos. I'd like hear that one read out loud!",
        "agent": "agent_2",
        "sentiment": "Surprised",
        "knowledge_source": [
          "FS1"
        ],
        "turn_rating": "Excellent"
      },
      {
        "message": "Yeah that seems like the right name for it. Do you listen to or play the piano? ",
        "agent": "agent_1",
        "sentiment": "Curious to dive deeper",
        "knowledge_source": [
          "FS2",
          "Personal Knowledge"
        ],
        "turn_rating": "Passable"
      },
      {
        "message": "Funny you should ask! I was just going to ask if you knew that they used to call typewriters \"literary pianos\"! Isn't that funny? I like to bang on the keyboard every now and then! What about you?",
        "agent": "agent_2",
        "sentiment": "Curious to dive deeper",
        "knowledge_source": [
          "FS3"
        ],
        "turn_rating": "Excellent"
      },
      {
        "message": "That's all i do is bang on them while missing the keys i'm aiming for, lol! Nice chatting with you. ",
        "agent": "agent_1",
        "sentiment": "Curious to dive deeper",
        "knowledge_source": [
          "FS3",
          "Personal Knowledge"
        ],
        "turn_rating": "Passable"
      },
      {
        "message": "Good thing you're not playing on an old steam piano! They'd hear you for miles around! Goodbye!",
        "agent": "agent_2",
        "sentiment": "Happy",
        "knowledge_source": [
          "FS3"
        ],
        "turn_rating": "Excellent"
      },
      {
        "message": "Well maybe not on Mars, haha, Goodbye. ",
        "agent": "agent_1",
        "sentiment": "Curious to dive deeper",
        "knowledge_source": [
          "FS2",
          "FS3",
          "Personal Knowledge"
        ],
        "turn_rating": "Passable"
      }
    ],
    "conversation_rating": {
      "agent_1": "Passable",
      "agent_2": "Excellent"
    }
  },
  "t_1bdb0da2-7b3b-41b8-b908-91e4c09c6ea7": {
    "article_url": "https://www.washingtonpost.com/express/wp/2018/02/27/trending-jane-walker-scotch-is-for-the-ladies-serenas-hubby-shows-love-with-four-billboards/",
    "config": "B",
    "content": [
      {
        "message": "Did you know the richest superhero is black panther?",
        "agent": "agent_1",
        "sentiment": "Curious to dive deeper",
        "knowledge_source": [
          "FS1"
        ],
        "turn_rating": "Good"
      },
      {
        "message": "Is that the character in the 2018 film, or the actor who played the role?",
        "agent": "agent_2",
        "sentiment": "Neutral",
        "knowledge_source": [
          "FS1"
        ],
        "turn_rating": "Good"
      },
      {
        "message": "I think it is the character. I will check closer.",
        "agent": "agent_1",
        "sentiment": "Curious to dive deeper",
        "knowledge_source": [
          "FS1"
        ],
        "turn_rating": "Passable"
      },
      {
        "message": "Okay. Have you seen the film? Heard it was nominated for Oscars...",
        "agent": "agent_2",
        "sentiment": "Curious to dive deeper",
        "knowledge_source": [
          "FS1",
          "Personal Knowledge"
        ],
        "turn_rating": "Good"
      },
      {
        "message": "I haven't yet but I plan to.",
        "agent": "agent_1",
        "sentiment": "Neutral",
        "knowledge_source": [
          "FS1"
        ],
        "turn_rating": "Passable"
      },
      {
        "message": "Me, too. Understand that symbols and script were based on 4th century Nigerian story. Costume designer won an Oscar, I think...deserved to, at least...",
        "agent": "agent_2",
        "sentiment": "Curious to dive deeper",
        "knowledge_source": [
          "FS1"
        ],
        "turn_rating": "Good"
      },
      {
        "message": "Interesting. Costume designing would be a fun occupation.",
        "agent": "agent_1",
        "sentiment": "Neutral",
        "knowledge_source": [
          "FS1"
        ],
        "turn_rating": "Good"
      },
      {
        "message": "Agree. One young star in the film, Chadwick Boseman, was sponsored to an Oxford, England theater program by a \"private benefactor\". Turned out to be the great actor, Denzel Washington. Fun fact?",
        "agent": "agent_2",
        "sentiment": "Curious to dive deeper",
        "knowledge_source": [
          "FS1"
        ],
        "turn_rating": "Good"
      },
      {
        "message": "Wow! That is interesting.",
        "agent": "agent_1",
        "sentiment": "Happy",
        "knowledge_source": [
          "FS1"
        ],
        "turn_rating": "Passable"
      },
      {
        "message": "Glad script made black panther richest superhero, over characters like Tony Stark (Iron Man) and Bruce Wayne (Batman). Why not??",
        "agent": "agent_2",
        "sentiment": "Curious to dive deeper",
        "knowledge_source": [
          "FS1",
          "Personal Knowledge"
        ],
        "turn_rating": "Good"
      },
      {
        "message": "True! If you want a superhero make him really rich.",
        "agent": "agent_1",
        "sentiment": "Happy",
        "knowledge_source": [
          "FS1"
        ],
        "turn_rating": "Good"
      },
      {
        "message": "And of noble ancestry! This nearly all-black film is possibly the biggest performance work to come along since Gershwin's black folk opera, Porgy & Bess. That was produced in the 1940's! About time??",
        "agent": "agent_2",
        "sentiment": "Curious to dive deeper",
        "knowledge_source": [
          "FS1",
          "Personal Knowledge"
        ],
        "turn_rating": "Good"
      },
      {
        "message": "That's amazing. ",
        "agent": "agent_1",
        "sentiment": "Happy",
        "knowledge_source": [
          "FS1"
        ],
        "turn_rating": "Passable"
      },
      {
        "message": "Yes. Disney Studios owes something to the black community, too. In the 50's, Disney did a really prejudiced film about blacks called \"Song of the South\". Ever see it??",
        "agent": "agent_2",
        "sentiment": "Curious to dive deeper",
        "knowledge_source": [
          "FS1"
        ],
        "turn_rating": "Good"
      },
      {
        "message": "There were so many racists shows back in the day. Never saw that one.",
        "agent": "agent_1",
        "sentiment": "Sad",
        "knowledge_source": [
          "Personal Knowledge"
        ],
        "turn_rating": "Good"
      },
      {
        "message": "True!! You didn't miss anything. Marvel Comics character was not named after the 70's Black Panther Party, though studio almost called film, Black Leopard.",
        "agent": "agent_2",
        "sentiment": "Curious to dive deeper",
        "knowledge_source": [
          "FS1"
        ],
        "turn_rating": "Good"
      },
      {
        "message": "That doesn't sound as scary.",
        "agent": "agent_1",
        "sentiment": "Neutral",
        "knowledge_source": [
          "FS1"
        ],
        "turn_rating": "Good"
      },
      {
        "message": "You're right! Don't think there are black leopards, are there??",
        "agent": "agent_2",
        "sentiment": "Curious to dive deeper",
        "knowledge_source": [
          "FS1"
        ],
        "turn_rating": "Good"
      },
      {
        "message": "LOL I don't know. You wouldn't be able to see their spots. ",
        "agent": "agent_1",
        "sentiment": "Curious to dive deeper",
        "knowledge_source": [
          "Personal Knowledge"
        ],
        "turn_rating": "Good"
      },
      {
        "message": "True. Have a \"panther\" of sorts in my own house, snuggled by my feet at the moment. American shorthair with tiger stripes & leopard-yellow eyes. About 5 months old...Do you like cats?",
        "agent": "agent_2",
        "sentiment": "Curious to dive deeper",
        "knowledge_source": [
          "FS2",
          "Personal Knowledge"
        ],
        "turn_rating": "Good"
      },
      {
        "message": "I like all animals. I dog sit a lot lately. It was nice chatting with you. I hope you have a nice day.",
        "agent": "agent_1",
        "sentiment": "Neutral",
        "knowledge_source": [
          "Personal Knowledge"
        ],
        "turn_rating": "Good"
      }
    ],
    "conversation_rating": {
      "agent_1": "Good",
      "agent_2": "Good"
    }
  },
  "t_e13b13b6-b590-4d24-a871-cd80279d4310": {
    "article_url": "https://www.washingtonpost.com/entertainment/books/the-real-life-soap-opera-behind-the-publication-of-emily-dickinsons-poems/2018/11/21/5f83a122-eceb-11e8-8679-934a2b33be52_story.html",
    "config": "D",
    "content": [
      {
        "message": "What arts do you enjoy? Music? Poetry?",
        "agent": "agent_1",
        "sentiment": "Neutral",
        "knowledge_source": [
          "Personal Knowledge"
        ],
        "turn_rating": "Passable"
      },
      {
        "message": "Hi there. I was an English major in college, so even though I took a lot of literature classes, I appreciate poetry, too. What about you?",
        "agent": "agent_2",
        "sentiment": "Curious to dive deeper",
        "knowledge_source": [
          "Personal Knowledge"
        ],
        "turn_rating": "Good"
      },
      {
        "message": "I took some poetry in high school and I still remember learning about palindromes",
        "agent": "agent_1",
        "sentiment": "Neutral",
        "knowledge_source": [
          "Personal Knowledge"
        ],
        "turn_rating": "Passable"
      },
      {
        "message": "Did you know that the comedian Demetri Martin wrote a 224-word palindrome poem? That's a lot of thinking and reading backwards!",
        "agent": "agent_2",
        "sentiment": "Neutral",
        "knowledge_source": [
          "FS2"
        ],
        "turn_rating": "Good"
      },
      {
        "message": "I can't even begin to comprehend how it would go",
        "agent": "agent_1",
        "sentiment": "Surprised",
        "knowledge_source": [
          "Personal Knowledge"
        ],
        "turn_rating": "Passable"
      },
      {
        "message": "There is also a poem that when read normally is depressing, but when read backwards is inspiring. I think that's impressive, as well.",
        "agent": "agent_2",
        "sentiment": "Neutral",
        "knowledge_source": [
          "FS1"
        ],
        "turn_rating": "Good"
      },
      {
        "message": "I think that in itself is pretty inspiring",
        "agent": "agent_1",
        "sentiment": "Neutral",
        "knowledge_source": [
          "FS1",
          "Personal Knowledge"
        ],
        "turn_rating": "Passable"
      },
      {
        "message": "Yes, some works of poetry like the Epic of Gilgamesh are pretty, well, epic, for lack of a better word haha. They try to take you to another time and place.",
        "agent": "agent_2",
        "sentiment": "Neutral",
        "knowledge_source": [
          "FS1"
        ],
        "turn_rating": "Good"
      },
      {
        "message": "It is pretty amazing how literature allows us to build worlds within our minds",
        "agent": "agent_1",
        "sentiment": "Neutral",
        "knowledge_source": [
          "Personal Knowledge"
        ],
        "turn_rating": "Passable"
      },
      {
        "message": "Speaking of other worlds, isn't it crazy how much we've learned about Mars, to the point where there's a colonization project planned for 2023?",
        "agent": "agent_2",
        "sentiment": "Curious to dive deeper",
        "knowledge_source": [
          "FS2"
        ],
        "turn_rating": "Good"
      },
      {
        "message": "Didn't the plan to colonize mars recently get canceled?",
        "agent": "agent_1",
        "sentiment": "Neutral",
        "knowledge_source": [
          "Personal Knowledge"
        ],
        "turn_rating": "Passable"
      },
      {
        "message": "Apparently this colonization is being funded by a reality TV show, although who knows if it is actually a viable idea. Science and entertainment aren't always the best marriage.",
        "agent": "agent_2",
        "sentiment": "Neutral",
        "knowledge_source": [
          "FS2"
        ],
        "turn_rating": "Good"
      },
      {
        "message": "I mean when a single mistake can kill you, I don't think a reality tv show environment is conducive either",
        "agent": "agent_1",
        "sentiment": "Neutral",
        "knowledge_source": [
          "FS2",
          "Personal Knowledge"
        ],
        "turn_rating": "Passable"
      },
      {
        "message": "It's really one of the lower forms of entertainments--definitely not up there with classical piano and such elevated forms of artistic expression. Do you like piano music?",
        "agent": "agent_2",
        "sentiment": "Neutral",
        "knowledge_source": [
          "Personal Knowledge"
        ],
        "turn_rating": "Good"
      },
      {
        "message": "I wonder if linchens and cyanobactera were planted on mars by people, would they evolve into new life forms?",
        "agent": "agent_1",
        "sentiment": "Curious to dive deeper",
        "knowledge_source": [
          "FS2",
          "Personal Knowledge"
        ],
        "turn_rating": "Passable"
      },
      {
        "message": "I bet the amount of time it would take for that would be longer than life on Earth would be around to observe it haha.",
        "agent": "agent_2",
        "sentiment": "Neutral",
        "knowledge_source": [
          "Personal Knowledge"
        ],
        "turn_rating": "Good"
      },
      {
        "message": "Perhaps. I hope when they colonize mars they would at least bring along a piano",
        "agent": "agent_1",
        "sentiment": "Neutral",
        "knowledge_source": [
          "FS3",
          "Personal Knowledge"
        ],
        "turn_rating": "Passable"
      },
      {
        "message": "Yes, although it it a luxury item that would probably increase the payload too much to be practical. Also, due to atmospheric differences, the sounds it creates would have a higher pitch on Mars.",
        "agent": "agent_2",
        "sentiment": "Curious to dive deeper",
        "knowledge_source": [
          "FS2"
        ],
        "turn_rating": "Good"
      },
      {
        "message": "Perhaps they would make it somehow there? I mean people a piano on the highest mountain peak in the uk.",
        "agent": "agent_1",
        "sentiment": "Neutral",
        "knowledge_source": [
          "Personal Knowledge"
        ],
        "turn_rating": "Good"
      },
      {
        "message": "The British can be pretty crazy. On April 18, 1930, the BBC broadcast piano music because they decided there was no news worth reporting.",
        "agent": "agent_2",
        "sentiment": "Neutral",
        "knowledge_source": [
          "FS3"
        ],
        "turn_rating": "Good"
      },
      {
        "message": "I wouldn't say that is crazy. Piano music is just that good. It has actually been used to deter crime successfully in public spaces",
        "agent": "agent_1",
        "sentiment": "Neutral",
        "knowledge_source": [
          "FS3",
          "Personal Knowledge"
        ],
        "turn_rating": "Passable"
      },
      {
        "message": "That's interesting. They've had about 300 years to perfect it since it was invented in Italy around 1700, so I hope it would be good!",
        "agent": "agent_2",
        "sentiment": "Neutral",
        "knowledge_source": [
          "FS3"
        ],
        "turn_rating": "Good"
      },
      {
        "message": "Indeed. In any case, thank you for the pleasant chat. Hope you have a wonderful day.",
        "agent": "agent_1",
        "sentiment": "Neutral",
        "knowledge_source": [
          "Personal Knowledge"
        ],
        "turn_rating": "Passable"
      }
    ],
    "conversation_rating": {
      "agent_1": "Passable",
      "agent_2": "Good"
    }
  },
  "t_2f6c6509-2624-435c-b070-644033cf3aa8": {
    "article_url": "https://www.washingtonpost.com/news/early-lead/wp/2018/07/11/olympic-gold-medalist-kikkan-randall-announces-breast-cancer-diagnosis/",
    "config": "B",
    "content": [
      {
        "message": "Are you familiar with summit meetings?",
        "agent": "agent_1",
        "sentiment": "Neutral",
        "knowledge_source": [
          "Personal Knowledge"
        ],
        "turn_rating": "Good"
      },
      {
        "message": "Hello! I know a little, how about you?",
        "agent": "agent_2",
        "sentiment": "Neutral",
        "knowledge_source": [
          "AS1"
        ],
        "turn_rating": "Good"
      },
      {
        "message": "I have a passing knowledge that they are meetings for international heads of state or government to discuss important topics and perhaps come to a mutually good agreement",
        "agent": "agent_1",
        "sentiment": "Neutral",
        "knowledge_source": [
          "FS2",
          "Personal Knowledge"
        ],
        "turn_rating": "Excellent"
      },
      {
        "message": "Yes, it is very important, the term summit was not used until the Geneva summit back in 1955, after the cold war era the number of sumiit events increased.",
        "agent": "agent_2",
        "sentiment": "Neutral",
        "knowledge_source": [
          "FS2"
        ],
        "turn_rating": "Good"
      },
      {
        "message": "They can also be very passive aggressive as when the Canadian prime minister said \"I guess I will shake your hand, but I only have one thing to say. You need to get out of Ukraine.\"",
        "agent": "agent_1",
        "sentiment": "Neutral",
        "knowledge_source": [
          "FS2",
          "Personal Knowledge"
        ],
        "turn_rating": "Good"
      },
      {
        "message": "Wow,I read that during a g20 summit, Russia gave heads of state thumb drives and phones chargers that had trojan viruses to pick up their computer and phone data, that's pretty crazy!",
        "agent": "agent_2",
        "sentiment": "Neutral",
        "knowledge_source": [
          "FS2"
        ],
        "turn_rating": "Good"
      },
      {
        "message": "I wonder if there were any real consequences when they were found out",
        "agent": "agent_1",
        "sentiment": "Neutral",
        "knowledge_source": [
          "FS2",
          "Personal Knowledge"
        ],
        "turn_rating": "Good"
      },
      {
        "message": "I don't know but I would think that would cause a lot of problems to say the least. Like back in 2007 an Austrailian satire group impersonated the Canadians and entered a secure zone of an apec of world leaders...they were only caught when one man was dressed as Osama Bin Laden, ",
        "agent": "agent_2",
        "sentiment": "Neutral",
        "knowledge_source": [
          "FS2"
        ],
        "turn_rating": "Good"
      },
      {
        "message": "I understand they are doing something important, but I feel that sometimes what they are doing isn't as important like awarding eve online a world summit award for e content and creativity. Recognition for the creators of the game is nice, but you would think they have bigger fish to fry",
        "agent": "agent_1",
        "sentiment": "Neutral",
        "knowledge_source": [
          "FS2",
          "Personal Knowledge"
        ],
        "turn_rating": "Good"
      },
      {
        "message": "Right? I would think the same thing! I was reading about an Olympic Gold Medalist getting a Breast Cancer diagnosis, she had reached the summit of the sport which she was a US pioneer. She won the 1st medal in cross country skiing for the US, do you watch the Olympics?",
        "agent": "agent_2",
        "sentiment": "Neutral",
        "knowledge_source": [
          "AS1"
        ],
        "turn_rating": "Good"
      },
      {
        "message": ".I watch it as well as the fifa world cup",
        "agent": "agent_1",
        "sentiment": "Neutral",
        "knowledge_source": [
          "FS1",
          "Personal Knowledge"
        ],
        "turn_rating": "Good"
      },
      {
        "message": "It is just sad she went from winning a gold medal and only 2 months into retirement...and gets such a bad diagnosis. She says she will beat it though, great frame of mind. Yes,FIFA is the most widely viewed and followed sport event in the world.The American team has never placed below 3rd since 1991 in the women's world cup.",
        "agent": "agent_2",
        "sentiment": "Neutral",
        "knowledge_source": [
          "AS2",
          "FS1"
        ],
        "turn_rating": "Good"
      },
      {
        "message": "I'm excited for the world up in qatar in 2022 despite the city not yet existing",
        "agent": "agent_1",
        "sentiment": "Neutral",
        "knowledge_source": [
          "FS1"
        ],
        "turn_rating": "Good"
      },
      {
        "message": "I heard that! I wonder how that is supposed to work lol, an non existing city....but definitely exciting! 17 countries have hosted the world cup, pretty awesome!",
        "agent": "agent_2",
        "sentiment": "Surprised",
        "knowledge_source": [
          "FS1"
        ],
        "turn_rating": "Good"
      },
      {
        "message": "i guess despite not net economic gains for hosting they do get benefits like prestige, recognition, and tourism that make it work investing in a high tech new city ",
        "agent": "agent_1",
        "sentiment": "Neutral",
        "knowledge_source": [
          "FS1",
          "Personal Knowledge"
        ],
        "turn_rating": "Good"
      },
      {
        "message": "Exactly, getting that many people in one place is surely good for the economy. ",
        "agent": "agent_2",
        "sentiment": "Neutral",
        "knowledge_source": [
          "FS1"
        ],
        "turn_rating": "Good"
      },
      {
        "message": "I think building the city would also generate jobs",
        "agent": "agent_1",
        "sentiment": "Neutral",
        "knowledge_source": [
          "Personal Knowledge"
        ],
        "turn_rating": "Good"
      },
      {
        "message": "Right, and that is something that is needed. I like it that The US got 3rd place in the first FIFA back in 1930.",
        "agent": "agent_2",
        "sentiment": "Neutral",
        "knowledge_source": [
          "FS1"
        ],
        "turn_rating": "Good"
      },
      {
        "message": "Indeed, given the US's impressive track record of always impressive at least 3rd since 1991, I am looking forward to their performance in the next world cup. In any case, I thank you for the pleasing chat.",
        "agent": "agent_1",
        "sentiment": "Neutral",
        "knowledge_source": [
          "FS1",
          "Personal Knowledge"
        ],
        "turn_rating": "Good"
      },
      {
        "message": "Exactly. Thank you so much it has been nice! ",
        "agent": "agent_2",
        "sentiment": "Neutral",
        "knowledge_source": [
          "FS1"
        ],
        "turn_rating": "Good"
      },
      {
        "message": "To you as well. Have a nice day.",
        "agent": "agent_1",
        "sentiment": "Neutral",
        "knowledge_source": [
          "Personal Knowledge"
        ],
        "turn_rating": "Good"
      }
    ],
    "conversation_rating": {
      "agent_1": "Good",
      "agent_2": "Good"
    }
  },
  "t_cbcfd55f-51ae-49b1-b072-926b398f3c34": {
    "article_url": "https://www.washingtonpost.com/news/early-lead/wp/2018/07/11/olympic-gold-medalist-kikkan-randall-announces-breast-cancer-diagnosis/",
    "config": "D",
    "content": [
      {
        "message": "Do you watch soccer?",
        "agent": "agent_1",
        "sentiment": "Curious to dive deeper",
        "knowledge_source": [
          "FS1"
        ],
        "turn_rating": "Excellent"
      },
      {
        "message": "I sure do. DO you know where the world cup is taking place in 2022?",
        "agent": "agent_2",
        "sentiment": "Curious to dive deeper",
        "knowledge_source": [
          "FS1"
        ],
        "turn_rating": "Excellent"
      },
      {
        "message": "Yes in Qatar but the city does not exist yet",
        "agent": "agent_1",
        "sentiment": "Curious to dive deeper",
        "knowledge_source": [
          "FS1"
        ],
        "turn_rating": "Excellent"
      },
      {
        "message": "Yeah. Did you know the US got third place when the cup first started",
        "agent": "agent_2",
        "sentiment": "Curious to dive deeper",
        "knowledge_source": [
          "FS1"
        ],
        "turn_rating": "Excellent"
      },
      {
        "message": "Yes but since 1930 they have not done very well after that",
        "agent": "agent_1",
        "sentiment": "Curious to dive deeper",
        "knowledge_source": [
          "FS1"
        ],
        "turn_rating": "Excellent"
      },
      {
        "message": "Yeah I know but the women's team is still doing very well",
        "agent": "agent_2",
        "sentiment": "Curious to dive deeper",
        "knowledge_source": [
          "FS1"
        ],
        "turn_rating": "Excellent"
      },
      {
        "message": "Yeah very true. Did you know host countries of the cup have no economic gains from it?",
        "agent": "agent_1",
        "sentiment": "Curious to dive deeper",
        "knowledge_source": [
          "FS1"
        ],
        "turn_rating": "Excellent"
      },
      {
        "message": "And yet they bid on it to host it, I do not get it",
        "agent": "agent_2",
        "sentiment": "Curious to dive deeper",
        "knowledge_source": [
          "FS1"
        ],
        "turn_rating": "Excellent"
      },
      {
        "message": "Yeah me either. Do you have a favorite pair of shoes?",
        "agent": "agent_1",
        "sentiment": "Curious to dive deeper",
        "knowledge_source": [
          "FS2"
        ],
        "turn_rating": "Excellent"
      },
      {
        "message": "I think my runners as they are comfy and you?",
        "agent": "agent_2",
        "sentiment": "Curious to dive deeper",
        "knowledge_source": [
          "FS3"
        ],
        "turn_rating": "Excellent"
      },
      {
        "message": "Me too. Did you know Stephon Marbury always leaves his cleats in the field after the game?",
        "agent": "agent_1",
        "sentiment": "Curious to dive deeper",
        "knowledge_source": [
          "FS3"
        ],
        "turn_rating": "Excellent"
      },
      {
        "message": "Hmm do not know but know that he once promoted shoes for free, and they cost $15 each pair. SO why?",
        "agent": "agent_2",
        "sentiment": "Curious to dive deeper",
        "knowledge_source": [
          "FS3"
        ],
        "turn_rating": "Excellent"
      },
      {
        "message": "Wow, he did to promote homelessness. What a guy",
        "agent": "agent_1",
        "sentiment": "Curious to dive deeper",
        "knowledge_source": [
          "FS3"
        ],
        "turn_rating": "Excellent"
      },
      {
        "message": "Did you know ballet dancer go through 4 pairs of shoes in a single week?",
        "agent": "agent_2",
        "sentiment": "Curious to dive deeper",
        "knowledge_source": [
          "FS3"
        ],
        "turn_rating": "Excellent"
      },
      {
        "message": "Yes lots of shoes. Did you know 5000 year old shoes are better than they are now?",
        "agent": "agent_1",
        "sentiment": "Curious to dive deeper",
        "knowledge_source": [
          "FS3"
        ],
        "turn_rating": "Excellent"
      },
      {
        "message": "Yeah that is pretty interesting, they need to crack that secret",
        "agent": "agent_2",
        "sentiment": "Curious to dive deeper",
        "knowledge_source": [
          "FS3"
        ],
        "turn_rating": "Excellent"
      },
      {
        "message": "Right? Do you know how to keep your shoes smelling good?",
        "agent": "agent_1",
        "sentiment": "Curious to dive deeper",
        "knowledge_source": [
          "FS3"
        ],
        "turn_rating": "Excellent"
      },
      {
        "message": "Yes you can use tea bags, and it works super well",
        "agent": "agent_2",
        "sentiment": "Curious to dive deeper",
        "knowledge_source": [
          "FS3"
        ],
        "turn_rating": "Excellent"
      },
      {
        "message": "Yeah they do. Did you know in fashion shoes are sometimes just a decoration?",
        "agent": "agent_1",
        "sentiment": "Curious to dive deeper",
        "knowledge_source": [
          "FS3"
        ],
        "turn_rating": "Excellent"
      },
      {
        "message": "Strange but ok,. There are so many designs though based on culture alone",
        "agent": "agent_2",
        "sentiment": "Curious to dive deeper",
        "knowledge_source": [
          "FS3"
        ],
        "turn_rating": "Excellent"
      },
      {
        "message": "Yes that is true and that determines if they have heels or not as well",
        "agent": "agent_1",
        "sentiment": "Curious to dive deeper",
        "knowledge_source": [
          "FS3"
        ],
        "turn_rating": ""
      }
    ],
    "conversation_rating": {
      "agent_1": "Excellent",
      "agent_2": "Excellent"
    }
  },
  "t_22b03430-1ee9-4d89-ae7c-cf6a7993eee8": {
    "article_url": "https://www.washingtonpost.com/news/early-lead/wp/2018/07/11/olympic-gold-medalist-kikkan-randall-announces-breast-cancer-diagnosis/",
    "config": "C",
    "content": [
      {
        "message": "Hello, do you like soccer?",
        "agent": "agent_1",
        "sentiment": "Curious to dive deeper",
        "knowledge_source": [
          "FS1"
        ],
        "turn_rating": "Good"
      },
      {
        "message": "Yes.  I sometimes watch the FIFA World Cup.  ",
        "agent": "agent_2",
        "sentiment": "Neutral",
        "knowledge_source": [
          "FS1"
        ],
        "turn_rating": "Excellent"
      },
      {
        "message": "Nice. Do you know that in 2022 will be held in Qatar but no one knows the name of the city?",
        "agent": "agent_1",
        "sentiment": "Curious to dive deeper",
        "knowledge_source": [
          "FS1"
        ],
        "turn_rating": "Excellent"
      },
      {
        "message": "Wow, I feel for those that have to print stuff for it.  I didn't realize the U.S. got 3rd place in the first FIFA World Cup in 1930. ",
        "agent": "agent_2",
        "sentiment": "Surprised",
        "knowledge_source": [
          "FS1"
        ],
        "turn_rating": "Excellent"
      },
      {
        "message": "Yeah but they have not done great since then. Women's team has done great though",
        "agent": "agent_1",
        "sentiment": "Curious to dive deeper",
        "knowledge_source": [
          "FS1"
        ],
        "turn_rating": "Excellent"
      },
      {
        "message": "I'm surprised that there are no economic gains for countries that host the World Cup. ",
        "agent": "agent_2",
        "sentiment": "Surprised",
        "knowledge_source": [
          "FS1"
        ],
        "turn_rating": "Excellent"
      },
      {
        "message": "Yes they keep doing it. Go figure. Hungary did pretty well between 1950 and 1956 it seems",
        "agent": "agent_1",
        "sentiment": "Curious to dive deeper",
        "knowledge_source": [
          "FS1"
        ],
        "turn_rating": "Excellent"
      },
      {
        "message": "I wonder how Spain does.  The are the only country that's a permanent guest at the G20 summit. ",
        "agent": "agent_2",
        "sentiment": "Neutral",
        "knowledge_source": [
          "FS2"
        ],
        "turn_rating": "Excellent"
      },
      {
        "message": "Yeah that one is interesting why they keep doing that. Have you heard of Eve-online game?",
        "agent": "agent_1",
        "sentiment": "Curious to dive deeper",
        "knowledge_source": [
          "FS2"
        ],
        "turn_rating": "Excellent"
      },
      {
        "message": "No. Have you ever heard of using dry tea bags to absorb odors in shoes or gym bags? ",
        "agent": "agent_2",
        "sentiment": "Curious to dive deeper",
        "knowledge_source": [
          "FS2",
          "FS3"
        ],
        "turn_rating": "Excellent"
      },
      {
        "message": "Yeah I actually use them sometimes, it does indeed keep them very fresh and smelling good.",
        "agent": "agent_1",
        "sentiment": "Curious to dive deeper",
        "knowledge_source": [
          "FS3"
        ],
        "turn_rating": "Excellent"
      },
      {
        "message": "I'll have to try that. I'd also like to try the 5000 year old shoes that are supposed to perform better than modern shoes. ",
        "agent": "agent_2",
        "sentiment": "Curious to dive deeper",
        "knowledge_source": [
          "FS3"
        ],
        "turn_rating": "Excellent"
      },
      {
        "message": "Yeah I wonder if anyone cracked that secret. They might work better for ballet dancers who go through 4 pairs in a week",
        "agent": "agent_1",
        "sentiment": "Curious to dive deeper",
        "knowledge_source": [
          "FS3"
        ],
        "turn_rating": "Excellent"
      },
      {
        "message": "I'm sure NIKE is on it. Wouldn't you be suspicious if Russia gave you a thumb drive at the G20 Summit? ",
        "agent": "agent_2",
        "sentiment": "Curious to dive deeper",
        "knowledge_source": [
          "FS2"
        ],
        "turn_rating": "Excellent"
      },
      {
        "message": "Yeah I guess so. Did you know in 2007 an Australian satire group impersonated the Canadian motorcade and entered the summit?",
        "agent": "agent_1",
        "sentiment": "Curious to dive deeper",
        "knowledge_source": [
          "FS2"
        ],
        "turn_rating": "Excellent"
      },
      {
        "message": "Ha, that's funny.  Was it Bob and Doug McKenzie? ",
        "agent": "agent_2",
        "sentiment": "Happy",
        "knowledge_source": [
          "FS3",
          "Personal Knowledge"
        ],
        "turn_rating": "Excellent"
      },
      {
        "message": "I have no idea what their names were but do you know how they got caught?",
        "agent": "agent_1",
        "sentiment": "Curious to dive deeper",
        "knowledge_source": [
          "FS2"
        ],
        "turn_rating": "Excellent"
      },
      {
        "message": "Someone was dressed like Bin Laden.  I bet some security staff people got fired. ",
        "agent": "agent_2",
        "sentiment": "Surprised",
        "knowledge_source": [
          "FS2"
        ],
        "turn_rating": "Excellent"
      },
      {
        "message": "Yeah that must have been strange. Do you know the NFL wide receiver Steve Smith?",
        "agent": "agent_1",
        "sentiment": "Curious to dive deeper",
        "knowledge_source": [
          "FS3"
        ],
        "turn_rating": "Excellent"
      },
      {
        "message": "No.  I wonder if he took ballet and went through 4 pairs of pointe shoes a week.  Some NFL players have to take ballet. ",
        "agent": "agent_2",
        "sentiment": "Curious to dive deeper",
        "knowledge_source": [
          "FS3",
          "Personal Knowledge"
        ],
        "turn_rating": "Excellent"
      },
      {
        "message": "He actually left his cleats in the field to raise awareness about homelessness. Nice chat",
        "agent": "agent_1",
        "sentiment": "Happy",
        "knowledge_source": [
          "FS3"
        ],
        "turn_rating": "Excellent"
      }
    ],
    "conversation_rating": {
      "agent_1": "Excellent",
      "agent_2": "Excellent"
    }
  },
  "t_092510f5-2bfa-4e26-ab70-d1cd7e406b0e": {
    "article_url": "https://www.washingtonpost.com/news/where-we-live/wp/2018/07/06/delmarva-estate-was-home-to-a-maryland-governor/",
    "config": "C",
    "content": [
      {
        "message": "Did you know that pianos were invented around 1700 by an Italian?",
        "agent": "agent_1",
        "sentiment": "Surprised",
        "knowledge_source": [
          "Personal Knowledge"
        ],
        "turn_rating": "Good"
      },
      {
        "message": "I did not, who was the person who invented them? Piano does sound italian though I suppose",
        "agent": "agent_2",
        "sentiment": "Curious to dive deeper",
        "knowledge_source": [
          "Personal Knowledge"
        ],
        "turn_rating": "Excellent"
      },
      {
        "message": "He was named Bartolomeo Cristofori.  I agree that he couldn't have picked a more Italian name for his invention.  Can you guess who used the same piano as Paul McCartney when he recorded Hey Jude?",
        "agent": "agent_1",
        "sentiment": "Surprised",
        "knowledge_source": [
          "FS3"
        ],
        "turn_rating": "Good"
      },
      {
        "message": "I would guess it would be Freddie Mercury in that case?",
        "agent": "agent_2",
        "sentiment": "Curious to dive deeper",
        "knowledge_source": [
          "FS3"
        ],
        "turn_rating": "Excellent"
      },
      {
        "message": "You are right my friend.  When he recorded Bohemian Rhapsody.  Two very epic songs",
        "agent": "agent_1",
        "sentiment": "Surprised",
        "knowledge_source": [
          "FS3"
        ],
        "turn_rating": "Good"
      },
      {
        "message": "It sure was an epic two songs, pianos make everything better too, so melodic",
        "agent": "agent_2",
        "sentiment": "Curious to dive deeper",
        "knowledge_source": [
          "Personal Knowledge"
        ],
        "turn_rating": "Excellent"
      },
      {
        "message": "They do.  I wished I played piano.  I should know how, my parents had one, but I never took the time to learn it...",
        "agent": "agent_1",
        "sentiment": "Happy",
        "knowledge_source": [
          "Personal Knowledge"
        ],
        "turn_rating": "Good"
      },
      {
        "message": "Did you ever hear about the climbers who climbed a mountain and found a piano on the top?",
        "agent": "agent_2",
        "sentiment": "Curious to dive deeper",
        "knowledge_source": [
          "FS3",
          "Personal Knowledge"
        ],
        "turn_rating": "Excellent"
      },
      {
        "message": "Yes, I believe in was in 2006 in britain, not any mountain, but the highest one.  How could that happen?",
        "agent": "agent_1",
        "sentiment": "Curious to dive deeper",
        "knowledge_source": [
          "FS3"
        ],
        "turn_rating": "Good"
      },
      {
        "message": "I am not sure, someone must have been playing a joke or something, use a helicopter or something",
        "agent": "agent_2",
        "sentiment": "Curious to dive deeper",
        "knowledge_source": [
          "FS3",
          "Personal Knowledge"
        ],
        "turn_rating": "Excellent"
      },
      {
        "message": "Pianos are very heavy, I have a hard time believing even an helicopter could pull something off like this, but you are right, there's no other logical explanation.",
        "agent": "agent_1",
        "sentiment": "Neutral",
        "knowledge_source": [
          "Personal Knowledge"
        ],
        "turn_rating": "Good"
      },
      {
        "message": "We may never know I guess. maybe they used a private jet, like Arnold Schwarzenegger does",
        "agent": "agent_2",
        "sentiment": "Curious to dive deeper",
        "knowledge_source": [
          "FS1"
        ],
        "turn_rating": "Good"
      },
      {
        "message": "Yeah.  The ex-Governor of California who keep saying that environment is important, yet he commuted to work by private plane everyday. ",
        "agent": "agent_1",
        "sentiment": "Disgusted",
        "knowledge_source": [
          "FS1"
        ],
        "turn_rating": "Good"
      },
      {
        "message": "I guess if its 3 hours by jet, it would be a very long drive, but still, just move",
        "agent": "agent_2",
        "sentiment": "Curious to dive deeper",
        "knowledge_source": [
          "FS3"
        ],
        "turn_rating": "Excellent"
      },
      {
        "message": "Exactly.  You can't tell people to save the planet while you're polluting it by the worst transport mode possible.  It's not like he can't afford a second home closer to work.",
        "agent": "agent_1",
        "sentiment": "Disgusted",
        "knowledge_source": [
          "FS1",
          "Personal Knowledge"
        ],
        "turn_rating": "Good"
      },
      {
        "message": "To each their own I guess, governors let power get to their head sometimes. Like when the North Dakota governor seceded from America",
        "agent": "agent_2",
        "sentiment": "Curious to dive deeper",
        "knowledge_source": [
          "FS1"
        ],
        "turn_rating": "Excellent"
      },
      {
        "message": "Some do some good though, like Ralph Lawrence Carr who refused the internment of Japanese-Americans during the second world war. ",
        "agent": "agent_1",
        "sentiment": "Neutral",
        "knowledge_source": [
          "FS1"
        ],
        "turn_rating": "Good"
      },
      {
        "message": "that is an awesome thing to do, i think that is one of the darkest parts of WW2 personally",
        "agent": "agent_2",
        "sentiment": "Curious to dive deeper",
        "knowledge_source": [
          "FS1"
        ],
        "turn_rating": "Good"
      },
      {
        "message": "On our side of the world, yes, but it wasn't much better in these nazi camps....",
        "agent": "agent_1",
        "sentiment": "Sad",
        "knowledge_source": [
          "Personal Knowledge"
        ],
        "turn_rating": "Good"
      },
      {
        "message": "That is for sure, that is just a dark time in history, before the ease of accessing information ",
        "agent": "agent_2",
        "sentiment": "Curious to dive deeper",
        "knowledge_source": [
          "Personal Knowledge"
        ],
        "turn_rating": "Good"
      },
      {
        "message": "Hopefully, the fact that now internet allows you to chat with stranger and exchange information will prevent this from happening again.  Have a great day.",
        "agent": "agent_1",
        "sentiment": "Happy",
        "knowledge_source": [
          "Personal Knowledge"
        ],
        "turn_rating": "Good"
      },
      {
        "message": "That is true, it makes it a lot harder to hide injustices. thank you, you as well!",
        "agent": "agent_2",
        "sentiment": "Curious to dive deeper",
        "knowledge_source": [
          "Personal Knowledge"
        ],
        "turn_rating": "Excellent"
      }
    ],
    "conversation_rating": {
      "agent_1": "Good",
      "agent_2": "Good"
    }
  },
  "t_2921fe56-d433-4355-86b5-da39f5b45e59": {
    "article_url": "https://www.washingtonpost.com/news/where-we-live/wp/2018/07/06/delmarva-estate-was-home-to-a-maryland-governor/",
    "config": "B",
    "content": [
      {
        "message": "Hi, how are you?",
        "agent": "agent_1",
        "sentiment": "Happy",
        "knowledge_source": [
          "Personal Knowledge"
        ],
        "turn_rating": "Passable"
      },
      {
        "message": "Good, thanks, how are you?",
        "agent": "agent_2",
        "sentiment": "Curious to dive deeper",
        "knowledge_source": [
          "Personal Knowledge"
        ],
        "turn_rating": "Excellent"
      },
      {
        "message": "I am well, thanks. Do you play any instruments?",
        "agent": "agent_1",
        "sentiment": "Curious to dive deeper",
        "knowledge_source": [
          "FS3"
        ],
        "turn_rating": "Excellent"
      },
      {
        "message": "I used to play the piano and flute but haven't in a while. How about you? Did you know that there is a piano at the top of britain's highest mountain? It was discovered in 2006.",
        "agent": "agent_2",
        "sentiment": "Curious to dive deeper",
        "knowledge_source": [
          "FS3"
        ],
        "turn_rating": "Excellent"
      },
      {
        "message": "Wow. Who put it there? In 1930, the BBC had no worthy news so they just broadcast piano music. Seems logical!",
        "agent": "agent_1",
        "sentiment": "Surprised",
        "knowledge_source": [
          "FS3"
        ],
        "turn_rating": "Excellent"
      },
      {
        "message": "Hmm, I don't know if people know who put it there. No idea how it got there without people noticing. Ha. There was also a piano on the Airship Hindenburg. It weight 356 pounds, light for a piano!",
        "agent": "agent_2",
        "sentiment": "Surprised",
        "knowledge_source": [
          "FS3"
        ],
        "turn_rating": "Excellent"
      },
      {
        "message": "Who has the strength or will to drag a piano up there? That is light for a piano. I wounder what it sounds like?",
        "agent": "agent_1",
        "sentiment": "Curious to dive deeper",
        "knowledge_source": [
          "Personal Knowledge"
        ],
        "turn_rating": "Excellent"
      },
      {
        "message": "Hmm, perhaps it was a team of people. Seems like an awesome place to play though. Have you heard of the song circus galop? That song is for stress testing auto pianos. humans cannot play it.",
        "agent": "agent_2",
        "sentiment": "Curious to dive deeper",
        "knowledge_source": [
          "FS1"
        ],
        "turn_rating": "Excellent"
      },
      {
        "message": "I had no idea. Im on spotify and will have to check it out. There's one piano that can crank out hits though.  It was used for Hey Jude and Bohemian rhapsody.",
        "agent": "agent_1",
        "sentiment": "Surprised",
        "knowledge_source": [
          "FS3"
        ],
        "turn_rating": "Excellent"
      },
      {
        "message": "Nice! My parents actually bribed me to take piano lessons by saying I could take horseback riding lessons as well. Did you know that two high school students rode their horses to school on no vehicles day and got suspended? Haha.",
        "agent": "agent_2",
        "sentiment": "Curious to dive deeper",
        "knowledge_source": [
          "FS2"
        ],
        "turn_rating": "Excellent"
      },
      {
        "message": "What? That seems like such a great idea! Why not reward their ingenuity?",
        "agent": "agent_1",
        "sentiment": "Surprised",
        "knowledge_source": [
          "Personal Knowledge"
        ],
        "turn_rating": "Excellent"
      },
      {
        "message": "Right? I'd really like to ride an Icelandic horse. They have a fifth speed, a tolt. It's like speedwalking!",
        "agent": "agent_2",
        "sentiment": "Surprised",
        "knowledge_source": [
          "FS2"
        ],
        "turn_rating": "Excellent"
      },
      {
        "message": "HAHA! I am picturing a speed walking horse, the the speed walkers from the olympics. With beadbands and wristbands...",
        "agent": "agent_1",
        "sentiment": "Curious to dive deeper",
        "knowledge_source": [
          "Personal Knowledge"
        ],
        "turn_rating": "Excellent"
      },
      {
        "message": "That is a hilarious picture! Lipizzaner horses seem pretty cool too. They are born black or brown and then turn completely white after about 6 years.",
        "agent": "agent_2",
        "sentiment": "Happy",
        "knowledge_source": [
          "FS2"
        ],
        "turn_rating": "Excellent"
      },
      {
        "message": "Probably the stress from raising a family. ",
        "agent": "agent_1",
        "sentiment": "Happy",
        "knowledge_source": [
          "Personal Knowledge"
        ],
        "turn_rating": "Excellent"
      },
      {
        "message": "Ha, funny. Have you watched movies with Clint Eastwood on horseback? Apparently there are many. Clint Eastwood actually had a mid life allergy to horses.",
        "agent": "agent_2",
        "sentiment": "Curious to dive deeper",
        "knowledge_source": [
          "FS2"
        ],
        "turn_rating": "Excellent"
      },
      {
        "message": "I have not. Now that I thiink about it, I have not seen many clint eastwood movies... Gran Tourino may be the only one.",
        "agent": "agent_1",
        "sentiment": "Sad",
        "knowledge_source": [
          "Personal Knowledge"
        ],
        "turn_rating": "Excellent"
      },
      {
        "message": "Yeah, they were mostly movies made a long time ago. Speaking of things from history, even further before that Dalmatians were associated with firefighters because they would calm and protect the horses, for the horse and carriages that firefighters used back then.",
        "agent": "agent_2",
        "sentiment": "Surprised",
        "knowledge_source": [
          "FS2"
        ],
        "turn_rating": "Excellent"
      },
      {
        "message": "I was just wondering about that the other day. Thanks for sharing that!",
        "agent": "agent_1",
        "sentiment": "Happy",
        "knowledge_source": [
          "Personal Knowledge"
        ],
        "turn_rating": "Excellent"
      },
      {
        "message": "Sure, I think Dalmatians are still really cool dogs!",
        "agent": "agent_2",
        "sentiment": "Happy",
        "knowledge_source": [
          "Personal Knowledge"
        ],
        "turn_rating": "Excellent"
      },
      {
        "message": "Nice chatting with you!",
        "agent": "agent_1",
        "sentiment": "Happy",
        "knowledge_source": [
          "Personal Knowledge"
        ],
        "turn_rating": "Passable"
      }
    ],
    "conversation_rating": {
      "agent_1": "Good",
      "agent_2": "Excellent"
    }
  },
  "t_e7878a99-e31c-4312-8076-8ae8a4aab814": {
    "article_url": "https://www.washingtonpost.com/news/where-we-live/wp/2018/07/06/delmarva-estate-was-home-to-a-maryland-governor/",
    "config": "C",
    "content": [
      {
        "message": "Do you enjoy music?",
        "agent": "agent_1",
        "sentiment": "Neutral",
        "knowledge_source": [
          "Personal Knowledge"
        ],
        "turn_rating": "Good"
      },
      {
        "message": "I love music, I especially enjoy classical music where the piano shines through and you can hear the relaxing sounds of the strings being struck by hammers. Do you?",
        "agent": "agent_2",
        "sentiment": "Curious to dive deeper",
        "knowledge_source": [
          "FS3"
        ],
        "turn_rating": "Good"
      },
      {
        "message": "I agree, the piano is a wonderful instrument producing what is arguable the most beautiful of sounds",
        "agent": "agent_1",
        "sentiment": "Neutral",
        "knowledge_source": [
          "FS3",
          "Personal Knowledge"
        ],
        "turn_rating": "Good"
      },
      {
        "message": "Lady Gaga, Freddie Mercury all play piano but Mercury used the same piano to record Bohemian Rhapsody that Paul McCartney used to record Hey Jude, both amazing songs.",
        "agent": "agent_2",
        "sentiment": "Happy",
        "knowledge_source": [
          "FS3"
        ],
        "turn_rating": "Good"
      },
      {
        "message": "Really? what piano is this? must be famous if so many amazing people used it",
        "agent": "agent_1",
        "sentiment": "Surprised",
        "knowledge_source": [
          "Personal Knowledge"
        ],
        "turn_rating": "Passable"
      },
      {
        "message": "Exactly! Though I don't think it's the same piano that was found at the top of Britain's highest mountain, I'd imagine those strings and sounds would be frozen.",
        "agent": "agent_2",
        "sentiment": "Surprised",
        "knowledge_source": [
          "FS3"
        ],
        "turn_rating": "Good"
      },
      {
        "message": "In any case, you have to respect Cristofori for making such a complex, yet beautifully sounding instrument so long ago in the 1700s",
        "agent": "agent_1",
        "sentiment": "Neutral",
        "knowledge_source": [
          "FS3",
          "Personal Knowledge"
        ],
        "turn_rating": "Good"
      },
      {
        "message": "Is that who invented the piano, not familiar with who Cristofori is.",
        "agent": "agent_2",
        "sentiment": "Curious to dive deeper",
        "knowledge_source": [
          "FS3"
        ],
        "turn_rating": "Good"
      },
      {
        "message": "Ya Bartolomeo Cristofori created the acoustic piano in Italy several centuries ago. I wonder how he got the idea to make such a instrument",
        "agent": "agent_1",
        "sentiment": "Neutral",
        "knowledge_source": [
          "FS3",
          "Personal Knowledge"
        ],
        "turn_rating": "Good"
      },
      {
        "message": "I see, thanks for clarifying, he is a genius. I wonder how he would feel to know that some one created an aluminum grand piano to put into the lounge of a spaceship and weighs only 356 pounds!",
        "agent": "agent_2",
        "sentiment": "Surprised",
        "knowledge_source": [
          "FS3"
        ],
        "turn_rating": "Good"
      },
      {
        "message": "I wonder if it being aluminum gave the piano any other special quality in regard to sound",
        "agent": "agent_1",
        "sentiment": "Neutral",
        "knowledge_source": [
          "FS3",
          "Personal Knowledge"
        ],
        "turn_rating": "Good"
      },
      {
        "message": "I'm thinking it would sound like chimes, a bit more soothing perhaps it is probably just as soothing as the song composed solely by stress testing auto pianos is.",
        "agent": "agent_2",
        "sentiment": "Happy",
        "knowledge_source": [
          "FS3"
        ],
        "turn_rating": "Good"
      },
      {
        "message": "I don't think aluminum would survive the circus galop for some reason. I feel like the metal will bend",
        "agent": "agent_1",
        "sentiment": "Neutral",
        "knowledge_source": [
          "FS3",
          "Personal Knowledge"
        ],
        "turn_rating": "Good"
      },
      {
        "message": "That's a good point. I was surprised to see that Texas elected their first female governor before some states even ratified the 19th amendment, it would seem to me that Texas was a more conservative state.",
        "agent": "agent_2",
        "sentiment": "Surprised",
        "knowledge_source": [
          "FS1"
        ],
        "turn_rating": "Good"
      },
      {
        "message": "It is a shame such people didn't have more sway. There were also a person called Ralph carr who was the only governor who opposed the internment of japanese americans in wwii",
        "agent": "agent_1",
        "sentiment": "Neutral",
        "knowledge_source": [
          "FS1",
          "Personal Knowledge"
        ],
        "turn_rating": "Good"
      },
      {
        "message": "Wow, just one person, I'd actually like to know how many people felt the same way but was afraid to speak up for fear of being criticized as 'unpatriotic' or something.",
        "agent": "agent_2",
        "sentiment": "Surprised",
        "knowledge_source": [
          "FS1"
        ],
        "turn_rating": "Good"
      },
      {
        "message": "I mean being unpatriotic is being like north dakota's governor who declared martial law and seceded from the us back in 1934",
        "agent": "agent_1",
        "sentiment": "Neutral",
        "knowledge_source": [
          "FS1",
          "Personal Knowledge"
        ],
        "turn_rating": "Good"
      },
      {
        "message": "Was the secession successful back then? I don't recall whether or not any states actually seceded back then?",
        "agent": "agent_2",
        "sentiment": "Curious to dive deeper",
        "knowledge_source": [
          "FS1"
        ],
        "turn_rating": "Good"
      },
      {
        "message": "He tried, but what matters now is that we are one country. Not the us and north dakota",
        "agent": "agent_1",
        "sentiment": "Neutral",
        "knowledge_source": [
          "FS1",
          "Personal Knowledge"
        ],
        "turn_rating": "Good"
      },
      {
        "message": "I agree and that was emphasized by The Beatles song \"come together\", luckily they had so much sway and power for the public to embrace the united we stand mentality.",
        "agent": "agent_2",
        "sentiment": "Happy",
        "knowledge_source": [
          "FS1"
        ],
        "turn_rating": "Good"
      },
      {
        "message": "I totally agree. In any case, thank you for this enjoyable chat.",
        "agent": "agent_1",
        "sentiment": "Neutral",
        "knowledge_source": [
          "Personal Knowledge"
        ],
        "turn_rating": "Good"
      }
    ],
    "conversation_rating": {
      "agent_1": "Good",
      "agent_2": "Good"
    }
  },
  "t_3a4d842c-050b-461d-a03d-04009d2f476c": {
    "article_url": "https://www.washingtonpost.com/news/comic-riffs/wp/2018/07/11/ant-man-and-the-wasp-director-likes-life-as-marvels-humble-superhero-comedy/",
    "config": "C",
    "content": [
      {
        "message": "Are you a Marvel comics fan?",
        "agent": "agent_1",
        "sentiment": "Curious to dive deeper",
        "knowledge_source": [
          "FS1"
        ],
        "turn_rating": "Good"
      },
      {
        "message": "Yes, I am. ",
        "agent": "agent_2",
        "sentiment": "Happy",
        "knowledge_source": [
          "Personal Knowledge"
        ],
        "turn_rating": "Passable"
      },
      {
        "message": "I did not know that the super hero thing has been around since the 1930'S. Did you?",
        "agent": "agent_1",
        "sentiment": "Surprised",
        "knowledge_source": [
          "FS2"
        ],
        "turn_rating": "Passable"
      },
      {
        "message": "No. I knew most of them were from comics from many years ago, but I did not know they were from the 30s. I did not know that they had kept Spiderman and not all the characters. They are all so integral to Marvel. ",
        "agent": "agent_2",
        "sentiment": "Curious to dive deeper",
        "knowledge_source": [
          "FS1"
        ],
        "turn_rating": "Excellent"
      },
      {
        "message": "I had no idea that superheroes are registered and that there are over 300!",
        "agent": "agent_1",
        "sentiment": "Surprised",
        "knowledge_source": [
          "FS2"
        ],
        "turn_rating": "Passable"
      },
      {
        "message": "Me neither! I love that Marvel was able to successfully argue that mutants are not people. Pretty cool information. I also love how they make up some heroes for their fans, like BlueEar",
        "agent": "agent_2",
        "sentiment": "Curious to dive deeper",
        "knowledge_source": [
          "FS1"
        ],
        "turn_rating": "Excellent"
      },
      {
        "message": "I have not seen all of the movies but I did see infinity war. I thought the avengers were very cool!",
        "agent": "agent_1",
        "sentiment": "Happy",
        "knowledge_source": [
          "FS3"
        ],
        "turn_rating": "Passable"
      },
      {
        "message": "I have seen every single movie from Marvel and some from DC. I feel like if you have not seen enough Marvel movies then it is hard to connect with the characters on the level that Infinity Wars demanded. As the characters vanished, it broke my heart. ",
        "agent": "agent_2",
        "sentiment": "Curious to dive deeper",
        "knowledge_source": [
          "FS1",
          "FS3",
          "Personal Knowledge"
        ],
        "turn_rating": "Excellent"
      },
      {
        "message": "OMG! I bet it did! You are a fan! I find it interesting that Lou Ferrigno has been involved since the 1970s as the hulk.",
        "agent": "agent_1",
        "sentiment": "Happy",
        "knowledge_source": [
          "FS3"
        ],
        "turn_rating": "Good"
      },
      {
        "message": "Yes, I am a huge fan of Marvel. I was also a child when Lou Ferrigno had the TV series. I did not know that Jarvis (the voice actor) has not seen the films. I think that is kind of disgraceful. ",
        "agent": "agent_2",
        "sentiment": "Curious to dive deeper",
        "knowledge_source": [
          "FS3",
          "Personal Knowledge"
        ],
        "turn_rating": "Excellent"
      },
      {
        "message": "Aww that is. I also think that I have heard interviews on NPR by Stan Lee. I know he invented a bunch of comic book heroes for Marvel.",
        "agent": "agent_1",
        "sentiment": "Neutral",
        "knowledge_source": [
          "FS1"
        ],
        "turn_rating": "Good"
      },
      {
        "message": "Stan Lee was quite brilliant in his creation and handling of Marvel. It's a shame he recently passed. I think the thing I loved most about Infinity Wars, Avengers, and others like it, are that they had so many superheros in it at once. It gave the film so many opportunities to explore different story lines etc. ",
        "agent": "agent_2",
        "sentiment": "Curious to dive deeper",
        "knowledge_source": [
          "FS3",
          "Personal Knowledge"
        ],
        "turn_rating": "Excellent"
      },
      {
        "message": "I find it fascinating that there was a series about fixing the damage caused by super heroes. ",
        "agent": "agent_1",
        "sentiment": "Surprised",
        "knowledge_source": [
          "FS2"
        ],
        "turn_rating": "Good"
      },
      {
        "message": "I agree,it makes sense though as they cause a lot of damage. lol I like that there was a spinoff to Garfield about a Superhero. That's pretty  neat. ",
        "agent": "agent_2",
        "sentiment": "Curious to dive deeper",
        "knowledge_source": [
          "FS2",
          "Personal Knowledge"
        ],
        "turn_rating": "Excellent"
      },
      {
        "message": "I think that is so cool. The creator of Garfield went to Ball State and my sister babysat for him. I like that Garfield and his friends were all super  heroes.",
        "agent": "agent_1",
        "sentiment": "Happy",
        "knowledge_source": [
          "FS2"
        ],
        "turn_rating": "Excellent"
      },
      {
        "message": "WOW, that is amazing! My cousin does Comicons and makes his own costumes. He has won awards for his Ironman and Transformers",
        "agent": "agent_2",
        "sentiment": "Surprised",
        "knowledge_source": [
          "Personal Knowledge"
        ],
        "turn_rating": "Good"
      },
      {
        "message": "The fact that Normal man was a reverse hero on a super hero planet is creative!",
        "agent": "agent_1",
        "sentiment": "Happy",
        "knowledge_source": [
          "FS2"
        ],
        "turn_rating": "Good"
      },
      {
        "message": "I agree. I also love Guardians of the Galaxy. Groot is my favorite. It hurt to see him disappear.",
        "agent": "agent_2",
        "sentiment": "Curious to dive deeper",
        "knowledge_source": [
          "Personal Knowledge"
        ],
        "turn_rating": "Good"
      },
      {
        "message": "I did not know that Disney can not use the big Marvel characters in its theme parks. I have been to the spiderman ride in Universal Studios.",
        "agent": "agent_1",
        "sentiment": "Happy",
        "knowledge_source": [
          "FS1"
        ],
        "turn_rating": "Good"
      },
      {
        "message": "I need to look up access, as I did not know that this character existed, so I guess I do not know about all Marvel things. ",
        "agent": "agent_2",
        "sentiment": "Surprised",
        "knowledge_source": [
          "FS1",
          "Personal Knowledge"
        ],
        "turn_rating": "Good"
      },
      {
        "message": "I had never heard of access and they think it is to keep the two companies separate! How confusing!",
        "agent": "agent_1",
        "sentiment": "Surprised",
        "knowledge_source": [
          "FS1"
        ],
        "turn_rating": "Good"
      },
      {
        "message": "I agree. Funny how much legal stuff there are between them. They should just  join forces. ",
        "agent": "agent_2",
        "sentiment": "Neutral",
        "knowledge_source": [
          "FS1",
          "Personal Knowledge"
        ],
        "turn_rating": "Passable"
      },
      {
        "message": "That would definitely be like Disney combining with Universal. I like that the Marvel Comics began in 1961.",
        "agent": "agent_1",
        "sentiment": "Happy",
        "knowledge_source": [
          "FS1"
        ],
        "turn_rating": "Good"
      },
      {
        "message": "Me too. It's been great talking to you. Have a great day. ",
        "agent": "agent_2",
        "sentiment": "Neutral",
        "knowledge_source": [
          "Personal Knowledge"
        ],
        "turn_rating": "Good"
      },
      {
        "message": "Thank you!",
        "agent": "agent_1",
        "sentiment": "Neutral",
        "knowledge_source": [
          "Personal Knowledge"
        ],
        "turn_rating": "Good"
      },
      {
        "message": "Bye",
        "agent": "agent_2",
        "sentiment": "Neutral",
        "knowledge_source": [
          "Personal Knowledge"
        ],
        "turn_rating": "Good"
      }
    ],
    "conversation_rating": {
      "agent_1": "Excellent",
      "agent_2": "Excellent"
    }
  },
  "t_41792ad7-9b92-476b-bf95-18a370bcd966": {
    "article_url": "https://www.washingtonpost.com/news/comic-riffs/wp/2018/07/11/ant-man-and-the-wasp-director-likes-life-as-marvels-humble-superhero-comedy/",
    "config": "B",
    "content": [
      {
        "message": "Hello, do you like superhero movies?",
        "agent": "agent_1",
        "sentiment": "Curious to dive deeper",
        "knowledge_source": [
          "Personal Knowledge"
        ],
        "turn_rating": "Good"
      },
      {
        "message": "Hello. Yes, I like some superhero movies like the spider-man ones, what about you?",
        "agent": "agent_2",
        "sentiment": "Happy",
        "knowledge_source": [
          "FS2"
        ],
        "turn_rating": "Excellent"
      },
      {
        "message": "I love Spiderman!  Infinity War was great though.  Spiderman was in it!",
        "agent": "agent_1",
        "sentiment": "Curious to dive deeper",
        "knowledge_source": [
          "FS3"
        ],
        "turn_rating": "Excellent"
      },
      {
        "message": "Cool! did you watch ant-man and the wasp? Looks like is a fun movie",
        "agent": "agent_2",
        "sentiment": "Happy",
        "knowledge_source": [
          "AS1"
        ],
        "turn_rating": "Excellent"
      },
      {
        "message": "Yes, I have seen it too. Paul Rudd is funny",
        "agent": "agent_1",
        "sentiment": "Curious to dive deeper",
        "knowledge_source": [
          "AS1"
        ],
        "turn_rating": "Excellent"
      },
      {
        "message": "i like how a superhero is also a dad!!.. Reminds me of a superhero called \"normalman\".. did yo ever hear of that?",
        "agent": "agent_2",
        "sentiment": "Happy",
        "knowledge_source": [
          "AS1",
          "FS2"
        ],
        "turn_rating": "Excellent"
      },
      {
        "message": "Haha.  He lived with superheroes all around him.  Maybe he was a pet.",
        "agent": "agent_1",
        "sentiment": "Curious to dive deeper",
        "knowledge_source": [
          "FS2"
        ],
        "turn_rating": "Excellent"
      },
      {
        "message": "A superhero with no powers in a world of super heroes, that is unique!! did you know there are more than 300 registered superheroes in the US?",
        "agent": "agent_2",
        "sentiment": "Happy",
        "knowledge_source": [
          "FS2"
        ],
        "turn_rating": "Excellent"
      },
      {
        "message": "I heard!  Suprised there is not more since Superhero fiction has been around since 1930",
        "agent": "agent_1",
        "sentiment": "Curious to dive deeper",
        "knowledge_source": [
          "FS2"
        ],
        "turn_rating": "Excellent"
      },
      {
        "message": "Wow that is a very longtime!! Marvel started in 1939 long time too",
        "agent": "agent_2",
        "sentiment": "Happy",
        "knowledge_source": [
          "FS1"
        ],
        "turn_rating": "Excellent"
      },
      {
        "message": "Love Marvel.  Sony could have owned it but just got Spiderman alone!",
        "agent": "agent_1",
        "sentiment": "Curious to dive deeper",
        "knowledge_source": [
          "FS1"
        ],
        "turn_rating": "Excellent"
      },
      {
        "message": "Yes they missed the oportunity and now the superheroes are more popular than ever!!",
        "agent": "agent_2",
        "sentiment": "Happy",
        "knowledge_source": [
          "FS1"
        ],
        "turn_rating": "Excellent"
      },
      {
        "message": "Did you know they created a hearing aid for a super hero to motivate a child to wear his?",
        "agent": "agent_1",
        "sentiment": "Curious to dive deeper",
        "knowledge_source": [
          "FS1"
        ],
        "turn_rating": "Excellent"
      },
      {
        "message": "That is so cute.. yes it was for a 4 year old boy!!",
        "agent": "agent_2",
        "sentiment": "Happy",
        "knowledge_source": [
          "FS2"
        ],
        "turn_rating": "Excellent"
      },
      {
        "message": "Yes! Did you know Garfield has a spinoff named pet force?",
        "agent": "agent_1",
        "sentiment": "Curious to dive deeper",
        "knowledge_source": [
          "FS2"
        ],
        "turn_rating": "Excellent"
      },
      {
        "message": "I did not know but I am going to search for that book series!!",
        "agent": "agent_2",
        "sentiment": "Happy",
        "knowledge_source": [
          "FS2"
        ],
        "turn_rating": "Excellent"
      },
      {
        "message": "Me too.  Did you know infinity wars was shot entirely with Imax?",
        "agent": "agent_1",
        "sentiment": "Curious to dive deeper",
        "knowledge_source": [
          "FS2",
          "Personal Knowledge"
        ],
        "turn_rating": "Excellent"
      },
      {
        "message": "No I did not know.. Thats is cool!'did you know that avengers helped increase shawarma sales? ",
        "agent": "agent_2",
        "sentiment": "Happy",
        "knowledge_source": [
          "FS3"
        ],
        "turn_rating": "Excellent"
      },
      {
        "message": "I saw that on the news haha.  Nice talking to you and take care",
        "agent": "agent_1",
        "sentiment": "Curious to dive deeper",
        "knowledge_source": [
          "Personal Knowledge"
        ],
        "turn_rating": "Excellent"
      },
      {
        "message": "Well you are right, its been nice to talk about superheroes, take care!",
        "agent": "agent_2",
        "sentiment": "Happy",
        "knowledge_source": [
          "Personal Knowledge"
        ],
        "turn_rating": "Excellent"
      },
      {
        "message": "Take care",
        "agent": "agent_1",
        "sentiment": "Curious to dive deeper",
        "knowledge_source": [
          "Personal Knowledge"
        ],
        "turn_rating": "Good"
      }
    ],
    "conversation_rating": {
      "agent_1": "Excellent",
      "agent_2": "Excellent"
    }
  },
  "t_25bee471-c901-4903-ab98-cd2b037ca397": {
    "article_url": "https://www.washingtonpost.com/news/act-four/wp/2018/03/16/the-avengers-infinity-war-trailer-reminds-me-why-i-like-marvel-movies/",
    "config": "A",
    "content": [
      {
        "message": "Hello how are you doing?  Do you like Marvel comics? In 1998, marvel offered the cinematic rights of almost all of its characters to sony for a mere $25 million. sony rejected the offer, and only purchased the rights to spiderman for $10 million believing that movie audiences would only care about him.",
        "agent": "agent_1",
        "sentiment": "Surprised",
        "knowledge_source": [
          "FS1"
        ],
        "turn_rating": "Excellent"
      },
      {
        "message": "Wow, they would have made a ton of money had they taken the deal.  And I am ok, thank you. ",
        "agent": "agent_2",
        "sentiment": "Curious to dive deeper",
        "knowledge_source": [
          "FS1"
        ],
        "turn_rating": "Excellent"
      },
      {
        "message": "Heres another fun fact! Marvel successfully argued in court that mutants are not people and thus got to pay the lower rate on x-men \"toys\" instead of the higher rate for dolls because they are not human.",
        "agent": "agent_1",
        "sentiment": "Surprised",
        "knowledge_source": [
          "FS1"
        ],
        "turn_rating": "Excellent"
      },
      {
        "message": "I guess people will argue over anything if it involves money.  Did you know Michael Jackson tried to buy Marvel Comics at one point?",
        "agent": "agent_2",
        "sentiment": "Curious to dive deeper",
        "knowledge_source": [
          "FS1"
        ],
        "turn_rating": "Excellent"
      },
      {
        "message": "Wow of course he did lol did you know Avengers: infinity war is the first film ever to be shot entirely with digital imax cameras",
        "agent": "agent_1",
        "sentiment": "Surprised",
        "knowledge_source": [
          "FS2"
        ],
        "turn_rating": "Excellent"
      },
      {
        "message": "No I didn't know that, very interesting.  I did know that it did very well at the box office. ",
        "agent": "agent_2",
        "sentiment": "Curious to dive deeper",
        "knowledge_source": [
          "AS1"
        ],
        "turn_rating": "Excellent"
      },
      {
        "message": "It was a great movie,  did you see it?  The sequel is coming out this year!",
        "agent": "agent_1",
        "sentiment": "Surprised",
        "knowledge_source": [
          "FS2"
        ],
        "turn_rating": "Excellent"
      },
      {
        "message": "No I didn't see it but I would like to.  I will try and go see the sequel but not before I see the first. ",
        "agent": "agent_2",
        "sentiment": "Curious to dive deeper",
        "knowledge_source": [
          "AS1"
        ],
        "turn_rating": "Excellent"
      },
      {
        "message": "There are over 300 registered superheroes in the united states.",
        "agent": "agent_1",
        "sentiment": "Surprised",
        "knowledge_source": [
          "FS3"
        ],
        "turn_rating": "Excellent"
      },
      {
        "message": "I didn't know that, that is a ton!  I do know that superheroes have been around since the 30's. ",
        "agent": "agent_2",
        "sentiment": "Curious to dive deeper",
        "knowledge_source": [
          "FS3"
        ],
        "turn_rating": "Excellent"
      },
      {
        "message": "Me either!  ",
        "agent": "agent_1",
        "sentiment": "Surprised",
        "knowledge_source": [
          "FS2"
        ],
        "turn_rating": "Excellent"
      },
      {
        "message": "I also guess there are at least 30 superhero movies set to come out from 2016 and throughout 2020. ",
        "agent": "agent_2",
        "sentiment": "Curious to dive deeper",
        "knowledge_source": [
          "FS3"
        ],
        "turn_rating": "Excellent"
      },
      {
        "message": "wow thats a lot lol There is actually a superhero called \"normalman.\" he was the only person without superpowers on a planet full of superheroes.",
        "agent": "agent_1",
        "sentiment": "Surprised",
        "knowledge_source": [
          "FS3"
        ],
        "turn_rating": "Excellent"
      },
      {
        "message": "That is too funny, I know they made a blind superhero as well. ",
        "agent": "agent_2",
        "sentiment": "Happy",
        "knowledge_source": [
          "FS3"
        ],
        "turn_rating": "Excellent"
      },
      {
        "message": "Thats definitely a super hero,  super hearing!  lol Marvel comics creator stan lee wrote 15 dc comics, re-imagining popular superheroes like batman and superman",
        "agent": "agent_1",
        "sentiment": "Surprised",
        "knowledge_source": [
          "FS3"
        ],
        "turn_rating": "Excellent"
      },
      {
        "message": "Yeah Stan Lee was an awesome guy.  It was sad to see him go. ",
        "agent": "agent_2",
        "sentiment": "Sad",
        "knowledge_source": [
          "FS1"
        ],
        "turn_rating": "Excellent"
      },
      {
        "message": "I know right!  I read somewhere that everytime he ended a phone call he would say \"excelsior\" lol",
        "agent": "agent_1",
        "sentiment": "Surprised",
        "knowledge_source": [
          "FS3",
          "Personal Knowledge"
        ],
        "turn_rating": "Excellent"
      },
      {
        "message": "I think I've heard that before lol.  I guess in marvel's main universe, isaac newton was once a supreme sorcerer! ",
        "agent": "agent_2",
        "sentiment": "Curious to dive deeper",
        "knowledge_source": [
          "FS1"
        ],
        "turn_rating": "Excellent"
      },
      {
        "message": "Well how did he become that?  I need that on my resume,  supreme sorcerer or graduated from Hogwarts.  ",
        "agent": "agent_1",
        "sentiment": "Surprised",
        "knowledge_source": [
          "FS2",
          "FS3",
          "Personal Knowledge"
        ],
        "turn_rating": "Excellent"
      },
      {
        "message": "Yeah that would be the best thing you could have on there lol. ",
        "agent": "agent_2",
        "sentiment": "Happy",
        "knowledge_source": [
          "FS1"
        ],
        "turn_rating": "Excellent"
      },
      {
        "message": "Right!  lol its been fun talking to you,  have a good one! ",
        "agent": "agent_1",
        "sentiment": "Surprised",
        "knowledge_source": [
          "FS2",
          "FS3"
        ],
        "turn_rating": "Excellent"
      }
    ],
    "conversation_rating": {
      "agent_1": "Excellent",
      "agent_2": "Excellent"
    }
  },
  "t_e83b5cfb-0296-4541-aa64-4903708858d7": {
    "article_url": "http://www.washingtonpost.com/business/2018/11/07/its-first-print-toy-catalog-amazon-bets-classics/",
    "config": "B",
    "content": [
      {
        "message": "Good morning to you there partner. Do you like Amazon? I think Bezos is a genius for creating it on July 5, 1994.",
        "agent": "agent_1",
        "sentiment": "Happy",
        "knowledge_source": [
          "FS1"
        ],
        "turn_rating": "Excellent"
      },
      {
        "message": "Hello there, I do I use it quite a bit.  How about you?",
        "agent": "agent_2",
        "sentiment": "Curious to dive deeper",
        "knowledge_source": [
          "FS1"
        ],
        "turn_rating": "Excellent"
      },
      {
        "message": "Yeah, I use it all the time! I love how they have a deal with USPS and can deliver on Sunday.",
        "agent": "agent_1",
        "sentiment": "Happy",
        "knowledge_source": [
          "FS1"
        ],
        "turn_rating": "Excellent"
      },
      {
        "message": "Yeah I remember getting a package on Sunday for the first time and thinking, hey this is ok lol. ",
        "agent": "agent_2",
        "sentiment": "Curious to dive deeper",
        "knowledge_source": [
          "FS1"
        ],
        "turn_rating": "Excellent"
      },
      {
        "message": "Yep it is really awesome. The Amazon warehouse workers work hard and they walk between seven and 15 miles each day to for fill orders.",
        "agent": "agent_1",
        "sentiment": "Surprised",
        "knowledge_source": [
          "FS1"
        ],
        "turn_rating": "Excellent"
      },
      {
        "message": "That is pretty crazy, I wouldn't think that a warehouse worker would walk that much. ",
        "agent": "agent_2",
        "sentiment": "Curious to dive deeper",
        "knowledge_source": [
          "FS1"
        ],
        "turn_rating": "Excellent"
      },
      {
        "message": "Now that's a lot of exercise. IMDB has been owned by Amazon.com since 1998!",
        "agent": "agent_1",
        "sentiment": "Surprised",
        "knowledge_source": [
          "FS1"
        ],
        "turn_rating": "Excellent"
      },
      {
        "message": "I didn't know that, very interesting, I wonder what else they all own?",
        "agent": "agent_2",
        "sentiment": "Curious to dive deeper",
        "knowledge_source": [
          "FS1"
        ],
        "turn_rating": "Excellent"
      },
      {
        "message": "Yes me too. I know that they also have a publishing arm, a films studio, and their own electronics line.",
        "agent": "agent_1",
        "sentiment": "Curious to dive deeper",
        "knowledge_source": [
          "FS1"
        ],
        "turn_rating": "Excellent"
      },
      {
        "message": "Yeah and I think they are investing more and more into that studio part, they are starting to make some really good content. ",
        "agent": "agent_2",
        "sentiment": "Curious to dive deeper",
        "knowledge_source": [
          "FS1"
        ],
        "turn_rating": "Excellent"
      },
      {
        "message": "Yes they are, they are catching up with Netflix. A lot of Amazon prices are matched by other competitors like Best Buy and target.",
        "agent": "agent_1",
        "sentiment": "Curious to dive deeper",
        "knowledge_source": [
          "FS2"
        ],
        "turn_rating": "Excellent"
      },
      {
        "message": "Yeah I heard that those guys are now price matching, I guess you have to do what you can to keep up.",
        "agent": "agent_2",
        "sentiment": "Curious to dive deeper",
        "knowledge_source": [
          "FS1"
        ],
        "turn_rating": "Excellent"
      },
      {
        "message": "Exactly. And I still like those stores like target. The only state to not have a target is Vermont.",
        "agent": "agent_1",
        "sentiment": "Surprised",
        "knowledge_source": [
          "FS2"
        ],
        "turn_rating": "Excellent"
      },
      {
        "message": "That is pretty funny, I wonder why Vermont?",
        "agent": "agent_2",
        "sentiment": "Curious to dive deeper",
        "knowledge_source": [
          "FS1"
        ],
        "turn_rating": "Excellent"
      },
      {
        "message": "Maybe it is just too small of a state? Target hasn't carried a tobacco product since 1996. Smokers must not like that store.",
        "agent": "agent_1",
        "sentiment": "Curious to dive deeper",
        "knowledge_source": [
          "FS2"
        ],
        "turn_rating": "Excellent"
      },
      {
        "message": "That is pretty cool actually, I heard that those herbal supplements they sell aren't all they are cracked up to be as well. ",
        "agent": "agent_2",
        "sentiment": "Curious to dive deeper",
        "knowledge_source": [
          "FS2"
        ],
        "turn_rating": "Excellent"
      },
      {
        "message": "Wow you are right. Up to 80% of them don't contain the advertised herbs. Scary!",
        "agent": "agent_1",
        "sentiment": "Angry",
        "knowledge_source": [
          "FS2"
        ],
        "turn_rating": "Excellent"
      },
      {
        "message": "That is very scary!  I wonder what they all have in them then?  I would figure Target wouldn't stand for that. ",
        "agent": "agent_2",
        "sentiment": "Curious to dive deeper",
        "knowledge_source": [
          "FS2"
        ],
        "turn_rating": "Excellent"
      },
      {
        "message": "Yes agreed. Not sure. But I know Target sells lot of Lego's! They are very consistent with only 18 bricks out of every 1 million being defective!",
        "agent": "agent_1",
        "sentiment": "Surprised",
        "knowledge_source": [
          "FS3"
        ],
        "turn_rating": "Excellent"
      },
      {
        "message": "Wow, that is very impressive, I know my nephews love playing with Legos!",
        "agent": "agent_2",
        "sentiment": "Curious to dive deeper",
        "knowledge_source": [
          "FS3"
        ],
        "turn_rating": "Excellent"
      },
      {
        "message": "Yeah they are a great interactive toy and a good break from all the electronics. They are planning to search for more environmentally friendly options of making their legos! It was so good talking to you! ",
        "agent": "agent_1",
        "sentiment": "Happy",
        "knowledge_source": [
          "FS3"
        ],
        "turn_rating": "Excellent"
      },
      {
        "message": "Yeah same here, I hope you enjoy the rest of the day!",
        "agent": "agent_2",
        "sentiment": "Happy",
        "knowledge_source": [
          "Personal Knowledge"
        ],
        "turn_rating": "Excellent"
      }
    ],
    "conversation_rating": {
      "agent_1": "Excellent",
      "agent_2": "Excellent"
    }
  },
  "t_98fa9bc6-0a13-488a-a199-5b6cd67e052d": {
    "article_url": "http://www.washingtonpost.com/business/2018/11/07/its-first-print-toy-catalog-amazon-bets-classics/",
    "config": "D",
    "content": [
      {
        "message": "Hi. You shop on Amazon? Have you heard about them putting out a toy catalogue?",
        "agent": "agent_1",
        "sentiment": "Curious to dive deeper",
        "knowledge_source": [
          "AS1"
        ],
        "turn_rating": "Good"
      },
      {
        "message": "Yeah I did hear about that, Amazon is placing its bets on the classics and I guess they are right, classics are always better",
        "agent": "agent_2",
        "sentiment": "Curious to dive deeper",
        "knowledge_source": [
          "AS1"
        ],
        "turn_rating": "Excellent"
      },
      {
        "message": "Interesting. Yeah that's true. Everyone gets so nostalgic and it makes them want to spend money. I remember when catalogues were popular lol!",
        "agent": "agent_1",
        "sentiment": "Curious to dive deeper",
        "knowledge_source": [
          "AS1",
          "Personal Knowledge"
        ],
        "turn_rating": "Good"
      },
      {
        "message": "Maybe they can recover the popularity, Amazon did give Toys R Us a hard time, its a $3.3 billion dollar market",
        "agent": "agent_2",
        "sentiment": "Curious to dive deeper",
        "knowledge_source": [
          "AS1"
        ],
        "turn_rating": "Excellent"
      },
      {
        "message": "Oh wow. I think Amazon is a great company. So happy that Jeff Bezos had such a great vision on July 5, 1994 when he founded the company!",
        "agent": "agent_1",
        "sentiment": "Happy",
        "knowledge_source": [
          "FS1"
        ],
        "turn_rating": "Good"
      },
      {
        "message": "I agree with you there, Jeff Bezos is a genious, he also built this amazing clock into a mountain, its supposed to ran for $10,000 years",
        "agent": "agent_2",
        "sentiment": "Curious to dive deeper",
        "knowledge_source": [
          "FS1"
        ],
        "turn_rating": "Excellent"
      },
      {
        "message": "Whoa cool. The people who work at Amazon are important too, and can walk between 7 and 15 miles each day! Fulfilling orders I assume.",
        "agent": "agent_1",
        "sentiment": "Surprised",
        "knowledge_source": [
          "FS1"
        ],
        "turn_rating": "Good"
      },
      {
        "message": "Thats a good way to stay healthy, Imdb is also a company owned by Amazon",
        "agent": "agent_2",
        "sentiment": "Curious to dive deeper",
        "knowledge_source": [
          "FS1"
        ],
        "turn_rating": "Excellent"
      },
      {
        "message": "Really? They have a lot of powerful friends. The USPS is also contracted with them to deliver on Sunday even!",
        "agent": "agent_1",
        "sentiment": "Surprised",
        "knowledge_source": [
          "FS1"
        ],
        "turn_rating": "Good"
      },
      {
        "message": "I guess they didnt want to miss on that business, the first costumer sure got a great deal, did you hear about that case?",
        "agent": "agent_2",
        "sentiment": "Curious to dive deeper",
        "knowledge_source": [
          "FS1"
        ],
        "turn_rating": "Excellent"
      },
      {
        "message": "Oh yeah you are right! Got a building named after them. All for only 27.95!",
        "agent": "agent_1",
        "sentiment": "Happy",
        "knowledge_source": [
          "FS1"
        ],
        "turn_rating": "Good"
      },
      {
        "message": "I would do that, he/she got his/her order and got his/her name on a building do you also shop at Targer?",
        "agent": "agent_2",
        "sentiment": "Curious to dive deeper",
        "knowledge_source": [
          "FS1",
          "FS2"
        ],
        "turn_rating": "Excellent"
      },
      {
        "message": "Wow you are so good at being gender neutral lol. Yeah I like Target! I didn't realize it was founded in Minneapolis.",
        "agent": "agent_1",
        "sentiment": "Surprised",
        "knowledge_source": [
          "FS2"
        ],
        "turn_rating": "Good"
      },
      {
        "message": "Target will match the price of amazon, ",
        "agent": "agent_2",
        "sentiment": "Curious to dive deeper",
        "knowledge_source": [
          "FS2"
        ],
        "turn_rating": "Passable"
      },
      {
        "message": "That's good to know. 80% of herbal supplements in Walmart, Walgreens, Target, and GNC contain none of the advertised herbs so be careful.",
        "agent": "agent_1",
        "sentiment": "Angry",
        "knowledge_source": [
          "FS2"
        ],
        "turn_rating": "Good"
      },
      {
        "message": "Oh thanks, I will be carefull, maybe not get my supplements from Target or any of those places",
        "agent": "agent_2",
        "sentiment": "Curious to dive deeper",
        "knowledge_source": [
          "FS2"
        ],
        "turn_rating": "Excellent"
      },
      {
        "message": "Yeah I wonder where would be a better place to buy? Well if you like Target it would be best not to live in Vermont! They don't have one there!",
        "agent": "agent_1",
        "sentiment": "Surprised",
        "knowledge_source": [
          "FS2"
        ],
        "turn_rating": "Good"
      },
      {
        "message": "It must be the only state, Target is really popular and theres a store almost everywhere",
        "agent": "agent_2",
        "sentiment": "Curious to dive deeper",
        "knowledge_source": [
          "FS2"
        ],
        "turn_rating": "Good"
      },
      {
        "message": "Yeah I agree. I also like the store because they don't carry tobacco products! Health conscious of them for sure. ",
        "agent": "agent_1",
        "sentiment": "Happy",
        "knowledge_source": [
          "FS2"
        ],
        "turn_rating": "Good"
      },
      {
        "message": "Yeah tabacco free since the year 1996, ",
        "agent": "agent_2",
        "sentiment": "Curious to dive deeper",
        "knowledge_source": [
          "FS2"
        ],
        "turn_rating": "Good"
      },
      {
        "message": "Good for them! They do sell legos though! That company is so consistent! Only 18 out of 1 million bricks are defective. Nice talking with you!",
        "agent": "agent_1",
        "sentiment": "Surprised",
        "knowledge_source": [
          "FS3"
        ],
        "turn_rating": "Good"
      }
    ],
    "conversation_rating": {
      "agent_1": "Good",
      "agent_2": "Good"
    }
  },
  "t_438f8b34-f489-43a5-9d21-ae01c6d84a9d": {
    "article_url": "https://www.washingtonpost.com/entertainment/music/war-is-hell-and-other-original-insights-silent-night-at-the-opera/2018/11/11/78a40a7e-e5df-11e8-bbdb-72fdbf9d4fed_story.html",
    "config": "C",
    "content": [
      {
        "message": "Do you like classical music?",
        "agent": "agent_1",
        "sentiment": "Curious to dive deeper",
        "knowledge_source": [
          "FS1"
        ],
        "turn_rating": "Excellent"
      },
      {
        "message": "yes i do! i enjoy it quite a bit. You?",
        "agent": "agent_2",
        "sentiment": "Neutral",
        "knowledge_source": [
          "FS1"
        ],
        "turn_rating": "Good"
      },
      {
        "message": "I like it as well, its been around for a while since the 6th century, a lot of history there",
        "agent": "agent_1",
        "sentiment": "Curious to dive deeper",
        "knowledge_source": [
          "FS1"
        ],
        "turn_rating": "Excellent"
      },
      {
        "message": "i did not know that. when i think classical i thnk 17 and 18 century. i wonder how it all started. royalty?",
        "agent": "agent_2",
        "sentiment": "Neutral",
        "knowledge_source": [
          "FS1"
        ],
        "turn_rating": "Good"
      },
      {
        "message": "I  think music has been around almost forever but yeah I think that sounds about right, maybe with royalty it got exploited and a bit more appriciated",
        "agent": "agent_1",
        "sentiment": "Curious to dive deeper",
        "knowledge_source": [
          "FS1"
        ],
        "turn_rating": "Excellent"
      },
      {
        "message": "i hope so. allpeople can appreciate music. i think that there is something in there for everyone, rich, poor, educated or no.",
        "agent": "agent_2",
        "sentiment": "Neutral",
        "knowledge_source": [
          "FS1"
        ],
        "turn_rating": "Good"
      },
      {
        "message": "I agree with you, you know a shopping center in Australia actually uses classical music to stop teenagers from loitering I woner how that works",
        "agent": "agent_1",
        "sentiment": "Curious to dive deeper",
        "knowledge_source": [
          "FS1"
        ],
        "turn_rating": "Excellent"
      },
      {
        "message": "classical music is totally uncool dude. the kids hate it! LOL there is also the \"mosquito\" for getting rid of teenagers.",
        "agent": "agent_2",
        "sentiment": "Neutral",
        "knowledge_source": [
          "FS1"
        ],
        "turn_rating": "Good"
      },
      {
        "message": "You have a great point lol, it looks like classical music also stops crime and vandalism",
        "agent": "agent_1",
        "sentiment": "Curious to dive deeper",
        "knowledge_source": [
          "FS1"
        ],
        "turn_rating": "Excellent"
      },
      {
        "message": "yes, i bet it can be used to get rid of gangs in certain areas. maybe they could play pop music and rap and hip hop to draw them into other areas.",
        "agent": "agent_2",
        "sentiment": "Neutral",
        "knowledge_source": [
          "FS1"
        ],
        "turn_rating": "Good"
      },
      {
        "message": "In fact using classical music resulted in 33% fewer robberies, 25% less assaults, %37 less vandalisma and all of this in a time period of 18 months",
        "agent": "agent_1",
        "sentiment": "Curious to dive deeper",
        "knowledge_source": [
          "FS1"
        ],
        "turn_rating": "Excellent"
      },
      {
        "message": "that is an amazing statistic. i wonder if it could be broadcast all of the tough parts of chicago and la. the ensuing calm would be unreal.",
        "agent": "agent_2",
        "sentiment": "Neutral",
        "knowledge_source": [
          "FS1"
        ],
        "turn_rating": "Good"
      },
      {
        "message": "Maybe it can work, theres nothing to lose with trying I heard a compyter composed a piece of classic music back in 2011",
        "agent": "agent_1",
        "sentiment": "Curious to dive deeper",
        "knowledge_source": [
          "FS1"
        ],
        "turn_rating": "Excellent"
      },
      {
        "message": "we could have AI come up with different music, figure out which is the most effective at crime prevention, blast it around the planet. presto!",
        "agent": "agent_2",
        "sentiment": "Neutral",
        "knowledge_source": [
          "FS1"
        ],
        "turn_rating": "Good"
      },
      {
        "message": "That would be a great strategy, using tetch like that and also classical music, a combination of two elements created many years appart",
        "agent": "agent_1",
        "sentiment": "Curious to dive deeper",
        "knowledge_source": [
          "FS2"
        ],
        "turn_rating": "Excellent"
      },
      {
        "message": "yes, we can punish evildoers everywhere with classical music! art triumphs over evil!",
        "agent": "agent_2",
        "sentiment": "Neutral",
        "knowledge_source": [
          "FS1"
        ],
        "turn_rating": "Good"
      },
      {
        "message": "Sounds like a great way, do you like comedy films?",
        "agent": "agent_1",
        "sentiment": "Curious to dive deeper",
        "knowledge_source": [
          "FS3"
        ],
        "turn_rating": "Excellent"
      },
      {
        "message": "i do like comedies a lot. i like bill murray. you?",
        "agent": "agent_2",
        "sentiment": "Neutral",
        "knowledge_source": [
          "FS3"
        ],
        "turn_rating": "Good"
      },
      {
        "message": "Bill Murray is one of my favorite and it seems Kunf Fu Hustle is one of his favorites",
        "agent": "agent_1",
        "sentiment": "Curious to dive deeper",
        "knowledge_source": [
          "FS3"
        ],
        "turn_rating": "Excellent"
      },
      {
        "message": "i wonder if he was being facetious about that. it is probably a great film, but could it be the greatest without him in it? Anyway, great chat!",
        "agent": "agent_2",
        "sentiment": "Neutral",
        "knowledge_source": [
          "FS3"
        ],
        "turn_rating": "Good"
      },
      {
        "message": "I liked Kunf Fu Hustle so maybe he was being honest, and its been a great chat I agree, bye",
        "agent": "agent_1",
        "sentiment": "Curious to dive deeper",
        "knowledge_source": [
          "FS3"
        ],
        "turn_rating": "Excellent"
      }
    ],
    "conversation_rating": {
      "agent_1": "Excellent",
      "agent_2": "Good"
    }
  },
  "t_1352bdac-d8c5-4680-8cab-a891a96ce80f": {
    "article_url": "https://www.washingtonpost.com/entertainment/music/war-is-hell-and-other-original-insights-silent-night-at-the-opera/2018/11/11/78a40a7e-e5df-11e8-bbdb-72fdbf9d4fed_story.html",
    "config": "A",
    "content": [
      {
        "message": "Hello. I love Classical music concerts. Do you ?",
        "agent": "agent_1",
        "sentiment": "Happy",
        "knowledge_source": [
          "FS1"
        ],
        "turn_rating": "Excellent"
      },
      {
        "message": "I do. Especially the opera Silent night by Kevin Puts",
        "agent": "agent_2",
        "sentiment": "Curious to dive deeper",
        "knowledge_source": [
          "AS1"
        ],
        "turn_rating": "Excellent"
      },
      {
        "message": "arthur lintgen is amazing one how he can identify a piece of classical music by simply analyzing the grooves on a vinyl record.",
        "agent": "agent_1",
        "sentiment": "Happy",
        "knowledge_source": [
          "FS1"
        ],
        "turn_rating": "Excellent"
      },
      {
        "message": "Amazing. Sadly, not many people use vinyl records anymore. Speaking of classical music, did you know that heavy metal fans and classical music fans often have similar personalities? ",
        "agent": "agent_2",
        "sentiment": "Curious to dive deeper",
        "knowledge_source": [
          "FS1"
        ],
        "turn_rating": "Excellent"
      },
      {
        "message": "I did not know that. I would have love to hear the computer composed piece of contemporary classical music.",
        "agent": "agent_1",
        "sentiment": "Happy",
        "knowledge_source": [
          "FS1"
        ],
        "turn_rating": "Good"
      },
      {
        "message": "I wonder if it would sound a lot more static compared to regular music. I was surprised a whole time period was named the classical period. ",
        "agent": "agent_2",
        "sentiment": "Curious to dive deeper",
        "knowledge_source": [
          "FS2"
        ],
        "turn_rating": "Excellent"
      },
      {
        "message": "Do you like movies ? Disney's \"treasure planet\" flopped but i liked it",
        "agent": "agent_1",
        "sentiment": "Happy",
        "knowledge_source": [
          "FS2"
        ],
        "turn_rating": "Passable"
      },
      {
        "message": "I prefer the comedy genre while watching movies. Ironically, the original green lantern film was intended to be a comedy starring Jack Black.",
        "agent": "agent_2",
        "sentiment": "Happy",
        "knowledge_source": [
          "FS3"
        ],
        "turn_rating": "Excellent"
      },
      {
        "message": "3rd rock from the sun was so funny they deserved to win awards ",
        "agent": "agent_1",
        "sentiment": "Neutral",
        "knowledge_source": [
          "FS3"
        ],
        "turn_rating": "Good"
      },
      {
        "message": "Yes, that was a great comedy. However, I prefer the black and white ones from the 1920s.",
        "agent": "agent_2",
        "sentiment": "Neutral",
        "knowledge_source": [
          "FS3"
        ],
        "turn_rating": "Excellent"
      },
      {
        "message": "bromantic comedies are so funny to me",
        "agent": "agent_1",
        "sentiment": "Happy",
        "knowledge_source": [
          "FS3"
        ],
        "turn_rating": "Passable"
      },
      {
        "message": "Since its creation in 1989, Comedy central has cancelled over 100 shows! I cannot think of another organization that has cancelled so many.",
        "agent": "agent_2",
        "sentiment": "Surprised",
        "knowledge_source": [
          "FS3"
        ],
        "turn_rating": "Excellent"
      },
      {
        "message": "I see how Bill murray thinks kung fu hustle is \"the supreme achievement of the modern age in terms of comedy\".",
        "agent": "agent_1",
        "sentiment": "Neutral",
        "knowledge_source": [
          "FS3"
        ],
        "turn_rating": "Good"
      },
      {
        "message": "Did you know  that Mortal Kombat II was the very first game to make more than Hollywood box office sales?",
        "agent": "agent_2",
        "sentiment": "Surprised",
        "knowledge_source": [
          "FS2"
        ],
        "turn_rating": "Excellent"
      },
      {
        "message": "no i did not. The silence of the lambs came out on valentine's day in 1991 and had a box office of over $270 million. thats a crazy movie",
        "agent": "agent_1",
        "sentiment": "Happy",
        "knowledge_source": [
          "FS2"
        ],
        "turn_rating": "Excellent"
      },
      {
        "message": "And the lord of the rings trilogy actually lost money despite their astounding performance in the box office. ",
        "agent": "agent_2",
        "sentiment": "Disgusted",
        "knowledge_source": [
          "FS2"
        ],
        "turn_rating": "Excellent"
      },
      {
        "message": "Demetri martin was accepted into harvard law, He should have went to finish school",
        "agent": "agent_1",
        "sentiment": "Neutral",
        "knowledge_source": [
          "FS3"
        ],
        "turn_rating": "Good"
      },
      {
        "message": "Did you know that John Carter failed for Disney, it broke records in Russia!",
        "agent": "agent_2",
        "sentiment": "Surprised",
        "knowledge_source": [
          "FS2"
        ],
        "turn_rating": "Excellent"
      },
      {
        "message": "Wow i did not know that. tom hanks is the highest all-time box office star. wow",
        "agent": "agent_1",
        "sentiment": "Happy",
        "knowledge_source": [
          "FS2"
        ],
        "turn_rating": "Good"
      },
      {
        "message": "Really? I thought it would be someone like Tom Cruise! Classical music can be used in public spaces to deter crime. ",
        "agent": "agent_2",
        "sentiment": "Happy",
        "knowledge_source": [
          "FS1"
        ],
        "turn_rating": "Excellent"
      },
      {
        "message": "Enjoy you music and movies",
        "agent": "agent_1",
        "sentiment": "Happy",
        "knowledge_source": [
          "FS3"
        ],
        "turn_rating": "Passable"
      }
    ],
    "conversation_rating": {
      "agent_1": "Excellent",
      "agent_2": "Excellent"
    }
  },
  "t_65a08c8f-d148-4643-8e5e-298243164a77": {
    "article_url": "https://www.washingtonpost.com/entertainment/music/war-is-hell-and-other-original-insights-silent-night-at-the-opera/2018/11/11/78a40a7e-e5df-11e8-bbdb-72fdbf9d4fed_story.html",
    "config": "A",
    "content": [
      {
        "message": "Hi, how are you?",
        "agent": "agent_1",
        "sentiment": "Happy",
        "knowledge_source": [
          "Personal Knowledge"
        ],
        "turn_rating": "Poor"
      },
      {
        "message": "Hello, I'm well! Do you have an opinion on opera?",
        "agent": "agent_2",
        "sentiment": "Curious to dive deeper",
        "knowledge_source": [
          "AS1"
        ],
        "turn_rating": "Excellent"
      },
      {
        "message": "Not really. I would probably enjoy it if I went but have no desire to go.",
        "agent": "agent_1",
        "sentiment": "Neutral",
        "knowledge_source": [
          "Personal Knowledge"
        ],
        "turn_rating": "Passable"
      },
      {
        "message": "Me neither, I think it can be boring but I would probably be interested if they did something new and untraditional.",
        "agent": "agent_2",
        "sentiment": "Neutral",
        "knowledge_source": [
          "AS1"
        ],
        "turn_rating": "Good"
      },
      {
        "message": "Have you been to the opera in the past?",
        "agent": "agent_1",
        "sentiment": "Curious to dive deeper",
        "knowledge_source": [
          "Personal Knowledge"
        ],
        "turn_rating": "Passable"
      },
      {
        "message": "I have not! But I have been interested, as I love mediums of theater that play around with changing music frequently.",
        "agent": "agent_2",
        "sentiment": "Happy",
        "knowledge_source": [
          "AS2"
        ],
        "turn_rating": "Excellent"
      },
      {
        "message": "Classical music concerts had loud, moving, wild audiences during the performance.",
        "agent": "agent_1",
        "sentiment": "Surprised",
        "knowledge_source": [
          "FS1"
        ],
        "turn_rating": "Passable"
      },
      {
        "message": "Are you a fan of classical music?",
        "agent": "agent_2",
        "sentiment": "Curious to dive deeper",
        "knowledge_source": [
          "FS1"
        ],
        "turn_rating": "Excellent"
      },
      {
        "message": "I listen to barowue music a lot to help me concentrate on work or studying or reading.",
        "agent": "agent_1",
        "sentiment": "Happy",
        "knowledge_source": [
          "Personal Knowledge"
        ],
        "turn_rating": "Passable"
      },
      {
        "message": "That's definitely a good idea. I think it gets a rep for being boring but it certainly isn't! I had no idea Paul McCartney had four classical albums.",
        "agent": "agent_2",
        "sentiment": "Surprised",
        "knowledge_source": [
          "FS1"
        ],
        "turn_rating": "Excellent"
      },
      {
        "message": "Really? I thought it was just Wings... In 2011 a computer composed a piece of contemporary classical music.",
        "agent": "agent_1",
        "sentiment": "Surprised",
        "knowledge_source": [
          "FS1"
        ],
        "turn_rating": "Good"
      },
      {
        "message": "Technology is amazing with that. Classical music is useful like you say too, some cities actually have used it to play in public spaces and deter crime.",
        "agent": "agent_2",
        "sentiment": "Happy",
        "knowledge_source": [
          "FS1"
        ],
        "turn_rating": "Excellent"
      },
      {
        "message": "That funny, like Bill Murray. He hinks kung fu hustle is \"the supreme achievement of the modern age in terms of comedy\".",
        "agent": "agent_1",
        "sentiment": "Happy",
        "knowledge_source": [
          "FS3"
        ],
        "turn_rating": "Passable"
      },
      {
        "message": "Bill Murray is definitely funny, one of the best Hollywood successes. Are you a movie fan?",
        "agent": "agent_2",
        "sentiment": "Curious to dive deeper",
        "knowledge_source": [
          "FS2"
        ],
        "turn_rating": "Excellent"
      },
      {
        "message": "I am but dont get a chance to watch them often. You?",
        "agent": "agent_1",
        "sentiment": "Happy",
        "knowledge_source": [
          "Personal Knowledge"
        ],
        "turn_rating": "Passable"
      },
      {
        "message": "Somewhat! I find the box office interesting in general.",
        "agent": "agent_2",
        "sentiment": "Neutral",
        "knowledge_source": [
          "FS2"
        ],
        "turn_rating": "Excellent"
      },
      {
        "message": "Disney considered shutting down their animation studio after sleeping beauty was a box office failure. Can you imagine!",
        "agent": "agent_1",
        "sentiment": "Surprised",
        "knowledge_source": [
          "FS2"
        ],
        "turn_rating": "Excellent"
      },
      {
        "message": "That is unbelievable, I can't imagine how different animation might be, considering how influential they were. Are you a comedy film fan?",
        "agent": "agent_2",
        "sentiment": "Surprised",
        "knowledge_source": [
          "FS3"
        ],
        "turn_rating": "Excellent"
      },
      {
        "message": "I am. You?",
        "agent": "agent_1",
        "sentiment": "Curious to dive deeper",
        "knowledge_source": [
          "Personal Knowledge"
        ],
        "turn_rating": "Poor"
      },
      {
        "message": "I am! Monty Python was one of my favorite films, one of the actors, Graham Chapman, was actually a doctor originally.",
        "agent": "agent_2",
        "sentiment": "Happy",
        "knowledge_source": [
          "FS3"
        ],
        "turn_rating": "Excellent"
      },
      {
        "message": "Nice chatting with you.",
        "agent": "agent_1",
        "sentiment": "Happy",
        "knowledge_source": [
          "Personal Knowledge"
        ],
        "turn_rating": "Passable"
      }
    ],
    "conversation_rating": {
      "agent_1": "Passable",
      "agent_2": "Excellent"
    }
  },
  "t_35d7f32a-7183-4636-913f-61f665de4e0b": {
    "article_url": "https://www.washingtonpost.com/entertainment/music/war-is-hell-and-other-original-insights-silent-night-at-the-opera/2018/11/11/78a40a7e-e5df-11e8-bbdb-72fdbf9d4fed_story.html",
    "config": "B",
    "content": [
      {
        "message": "hey did you know that disney had thought about closing down after Sleeping Beauty didn't make a lot of money in theaters?",
        "agent": "agent_1",
        "sentiment": "Surprised",
        "knowledge_source": [
          "FS2"
        ],
        "turn_rating": "Good"
      },
      {
        "message": "That is surprising.  It may have not been a big earner, but it showed they had artistic talent.  They further refined the arts and had some serious moneymakers later.",
        "agent": "agent_2",
        "sentiment": "Surprised",
        "knowledge_source": [
          "FS2"
        ],
        "turn_rating": "Good"
      },
      {
        "message": "yes, imagine the loss if they had closed that early, but they have had a lot of flops like the movie Treasure Planet, definitely one of the biggest flops of all time, that movie was OK but nothing special",
        "agent": "agent_1",
        "sentiment": "Curious to dive deeper",
        "knowledge_source": [
          "FS2"
        ],
        "turn_rating": "Excellent"
      },
      {
        "message": "Did you know Tom Hanks is related to Walt Disney.  So it runs in the family! He is a real earner with $8.5 billion in box office sale.",
        "agent": "agent_2",
        "sentiment": "Surprised",
        "knowledge_source": [
          "FS2"
        ],
        "turn_rating": "Good"
      },
      {
        "message": "wow didn't know that! that's a lot of money! Bill Murray is a good actor, he loves the movie Kung fu hustle, have you seen it?",
        "agent": "agent_1",
        "sentiment": "Curious to dive deeper",
        "knowledge_source": [
          "FS3",
          "Personal Knowledge"
        ],
        "turn_rating": "Excellent"
      },
      {
        "message": "I have not. Bill has had a lot of comedic success on the big screen.  On the small screen, I was a big fan of 3rd Rock from the Sun.",
        "agent": "agent_2",
        "sentiment": "Surprised",
        "knowledge_source": [
          "FS3"
        ],
        "turn_rating": "Good"
      },
      {
        "message": "ya I guess 3rd Rock won a golden globe, I've never seen that show, but it beat Seinfeld and Frasier which are shows that I do like",
        "agent": "agent_1",
        "sentiment": "Curious to dive deeper",
        "knowledge_source": [
          "FS3"
        ],
        "turn_rating": "Excellent"
      },
      {
        "message": "Living in a rural area, we have limited access to live arts.  So, I get a lot of my performance arts from PBS.  Have you seen the opera \"Silent Night\"?",
        "agent": "agent_2",
        "sentiment": "Curious to dive deeper",
        "knowledge_source": [
          "FS1",
          "FS3"
        ],
        "turn_rating": "Good"
      },
      {
        "message": "I haven't, I do like opera though and I like classical music, which apparently if played in public can reduce the cases of robberies and assault haha",
        "agent": "agent_1",
        "sentiment": "Surprised",
        "knowledge_source": [
          "FS1"
        ],
        "turn_rating": "Excellent"
      },
      {
        "message": "I suppose classical music is not a genre favored by thugs.  I have been to only one classical music concert in DC.  They claim audiences can be wild and moving, but my experience was that it was very quiet and subdued.",
        "agent": "agent_2",
        "sentiment": "Surprised",
        "knowledge_source": [
          "FS2",
          "Personal Knowledge"
        ],
        "turn_rating": "Good"
      },
      {
        "message": "ya it has an effect on people, in Austrailia they play it in malls to stop kids from loitering too haha",
        "agent": "agent_1",
        "sentiment": "Surprised",
        "knowledge_source": [
          "FS1"
        ],
        "turn_rating": "Excellent"
      },
      {
        "message": "I could see it drive out the mall rats!!!  That would make shopping a more pleasant experience.  I hope the Silent Night opera makes it to the big screen or PBS.  It is an interesting juxtaposition of an 1918 song on the 1914 WW1 Armistice.",
        "agent": "agent_2",
        "sentiment": "Curious to dive deeper",
        "knowledge_source": [
          "AS1",
          "AS2",
          "FS1"
        ],
        "turn_rating": "Good"
      },
      {
        "message": "ya I'll have to check that out, what is crazy is in 2011 a computer composed a brand new classical music song, AI is getting so advanced!",
        "agent": "agent_1",
        "sentiment": "Surprised",
        "knowledge_source": [
          "FS1"
        ],
        "turn_rating": "Excellent"
      },
      {
        "message": "I guess AI can compose, but does it have \"soul\" and \"feeling\"?  AI is getting better, but will it every truly master human emotion?  Could AI have composes Silent Night without have human emotion or experience?",
        "agent": "agent_2",
        "sentiment": "Curious to dive deeper",
        "knowledge_source": [
          "AS1",
          "FS2"
        ],
        "turn_rating": "Good"
      },
      {
        "message": "that's a good question, we will have to see, I want to see the AI that can identify classical music just from vinyl records like Arthur Lintgen apparently can",
        "agent": "agent_1",
        "sentiment": "Surprised",
        "knowledge_source": [
          "FS1"
        ],
        "turn_rating": "Excellent"
      },
      {
        "message": "That is unbelievable!  I would find it hard to believe that AI could accomplish a feat such as turning Silent Night into an opera.  Even with encyclopedic knowledge of WW1, I doubt it could capture the emotions of soldiers from three warring nations temporarily laying down their arms for Christmas.",
        "agent": "agent_2",
        "sentiment": "Curious to dive deeper",
        "knowledge_source": [
          "AS1",
          "FS1"
        ],
        "turn_rating": "Good"
      },
      {
        "message": "speaking of WWI, have you seen the new peter Jackson documentary on it? It's called They will not grow old, it's actually really good he colorized old wwi footage and has interviews in it, I'd highly recommend it",
        "agent": "agent_1",
        "sentiment": "Curious to dive deeper",
        "knowledge_source": [
          "Personal Knowledge"
        ],
        "turn_rating": "Good"
      },
      {
        "message": "I will look that up.  Why do you think that Silent Night composers wanted to commemorate Armistice Day that occurred more than a century ago?",
        "agent": "agent_2",
        "sentiment": "Curious to dive deeper",
        "knowledge_source": [
          "AS1",
          "FS1"
        ],
        "turn_rating": "Good"
      },
      {
        "message": "I don't know, I know that they wanted to celebrate the peace, but I can only imagine, it is crazy that WWI was over 100 years ago and everyone from that war has passed on",
        "agent": "agent_1",
        "sentiment": "Curious to dive deeper",
        "knowledge_source": [
          "Personal Knowledge"
        ],
        "turn_rating": "Excellent"
      },
      {
        "message": "I wonder myself considering the conflicts ongoing today.  Apparently from a reviewer's perspective the opera was not that good.  But, with audiences, its a hit with shows in multiple venues.",
        "agent": "agent_2",
        "sentiment": "Neutral",
        "knowledge_source": [
          "AS1",
          "AS2"
        ],
        "turn_rating": "Good"
      },
      {
        "message": "well I will have to check that out and you should definitely check out that documentary I recommended!",
        "agent": "agent_1",
        "sentiment": "Happy",
        "knowledge_source": [
          "Personal Knowledge"
        ],
        "turn_rating": "Passable"
      }
    ],
    "conversation_rating": {
      "agent_1": "Good",
      "agent_2": "Good"
    }
  },
  "t_7a40b96e-e73f-444a-820b-4efe9442daaf": {
    "article_url": "http://www.washingtonpost.com/business/2018/11/07/its-first-print-toy-catalog-amazon-bets-classics/",
    "config": "C",
    "content": [
      {
        "message": "I just learned that Jeff Bezos built a clock in a mountain, that will run for 10,00 years. One would think he would find something else to spend his time and money on.",
        "agent": "agent_1",
        "sentiment": "Curious to dive deeper",
        "knowledge_source": [
          "FS1"
        ],
        "turn_rating": "Good"
      },
      {
        "message": "I agree.  I can only imagine how much he spent on that.  Did you see that the first Amazon customer got a building named after him?",
        "agent": "agent_2",
        "sentiment": "Surprised",
        "knowledge_source": [
          "FS1"
        ],
        "turn_rating": "Good"
      },
      {
        "message": "That is so crazy! I never knew Best Buy would price match Amazon, I knew Target did, which you cannot find in Vermont.",
        "agent": "agent_1",
        "sentiment": "Curious to dive deeper",
        "knowledge_source": [
          "FS2"
        ],
        "turn_rating": "Good"
      },
      {
        "message": "That's interesting!  I wonder that Vermont doesn't have one.  I didn't realize how Target got it's start so many years ago in 1902, originally.",
        "agent": "agent_2",
        "sentiment": "Surprised",
        "knowledge_source": [
          "FS2"
        ],
        "turn_rating": "Good"
      },
      {
        "message": "I never knew that either. Weird that they haven't carried tobacco products since the 90's.",
        "agent": "agent_1",
        "sentiment": "Curious to dive deeper",
        "knowledge_source": [
          "FS2"
        ],
        "turn_rating": "Good"
      },
      {
        "message": "Yes it is. Apparently the herbs that are advertised to be in most of the supplements in several stores don't contain the ones they advertise.",
        "agent": "agent_2",
        "sentiment": "Surprised",
        "knowledge_source": [
          "FS2"
        ],
        "turn_rating": "Good"
      },
      {
        "message": "Naughty naughty. One would think these companies would take a page out of Lego's book, and find environmentally friendly alternatives to oil-based plastics.",
        "agent": "agent_1",
        "sentiment": "Curious to dive deeper",
        "knowledge_source": [
          "FS3"
        ],
        "turn_rating": "Passable"
      },
      {
        "message": "Legos have been around for so long and continue to be popular.  The company is actually based in Denmark.",
        "agent": "agent_2",
        "sentiment": "Neutral",
        "knowledge_source": [
          "FS2",
          "FS3"
        ],
        "turn_rating": "Good"
      },
      {
        "message": "Yep. Many think they are an American company. They've been around since 1949. That's a long time.",
        "agent": "agent_1",
        "sentiment": "Curious to dive deeper",
        "knowledge_source": [
          "FS3"
        ],
        "turn_rating": "Good"
      },
      {
        "message": "I thought they were an American company too!  Just since July 2015, 600 billion Lego parts have been made.",
        "agent": "agent_2",
        "sentiment": "Neutral",
        "knowledge_source": [
          "FS3"
        ],
        "turn_rating": "Good"
      },
      {
        "message": "I think half of those are in my house. It's insane how Amazon warehouse workers walk up to 15 miles a shift. That's hard work.",
        "agent": "agent_1",
        "sentiment": "Curious to dive deeper",
        "knowledge_source": [
          "FS1"
        ],
        "turn_rating": "Good"
      },
      {
        "message": "They must have to be in Great shape!  Did you know that Lego brand is considered more powerful then Ferrari?",
        "agent": "agent_2",
        "sentiment": "Happy",
        "knowledge_source": [
          "FS3"
        ],
        "turn_rating": "Good"
      },
      {
        "message": "I did, and that Lego gave out a 14K gold brick to factory workers who had been there for over 25 years. That would be so cool to own.",
        "agent": "agent_1",
        "sentiment": "Curious to dive deeper",
        "knowledge_source": [
          "FS3"
        ],
        "turn_rating": "Good"
      },
      {
        "message": "It sure would.  It sounds like the employees are taken care of well.  They are valued at about $15000.00",
        "agent": "agent_2",
        "sentiment": "Surprised",
        "knowledge_source": [
          "FS3"
        ],
        "turn_rating": "Good"
      },
      {
        "message": "Have you been to one of their amusement parks? Legoland is always worth a visit, their stores are amazing, and you can buy individual bricks.",
        "agent": "agent_1",
        "sentiment": "Curious to dive deeper",
        "knowledge_source": [
          "FS3",
          "Personal Knowledge"
        ],
        "turn_rating": "Good"
      },
      {
        "message": "No I haven't, but it sounds like fun!  So there are enough Lego bricks for every person on Earth to own 86 of them.",
        "agent": "agent_2",
        "sentiment": "Happy",
        "knowledge_source": [
          "FS3"
        ],
        "turn_rating": "Good"
      },
      {
        "message": "I bet there are at least double that in every home. Especially the yard. Those things are everywhere.",
        "agent": "agent_1",
        "sentiment": "Happy",
        "knowledge_source": [
          "Personal Knowledge"
        ],
        "turn_rating": "Good"
      },
      {
        "message": "I know, they end up everywhere and they're are very painful to step on, ha ha!  It would be beneficial if they can produce a more environmental material to use for all those legos.",
        "agent": "agent_2",
        "sentiment": "Neutral",
        "knowledge_source": [
          "FS3"
        ],
        "turn_rating": "Passable"
      },
      {
        "message": "They are working on an alternative, I was surprised to find out they had a very low defective rate in the plant.",
        "agent": "agent_1",
        "sentiment": "Curious to dive deeper",
        "knowledge_source": [
          "FS3"
        ],
        "turn_rating": "Good"
      },
      {
        "message": "That is surprising!  Did you see where a German graffiti artist painted a bridge that's 250 sq feet to look like a lego?  That would be a sight!",
        "agent": "agent_2",
        "sentiment": "Surprised",
        "knowledge_source": [
          "FS3"
        ],
        "turn_rating": "Good"
      },
      {
        "message": "I did. Some interior decorators are using accent pieces made of Legos. mostly in white.",
        "agent": "agent_1",
        "sentiment": "Curious to dive deeper",
        "knowledge_source": [
          "Personal Knowledge"
        ],
        "turn_rating": "Good"
      },
      {
        "message": "Interesting!  I enjoyed our conversation and got an education on several companies.  Have a Great Night!",
        "agent": "agent_2",
        "sentiment": "Neutral",
        "knowledge_source": [
          "FS3",
          "Personal Knowledge"
        ],
        "turn_rating": "Excellent"
      },
      {
        "message": "Thank you, you do the same.",
        "agent": "agent_1",
        "sentiment": "Neutral",
        "knowledge_source": [
          "Personal Knowledge"
        ],
        "turn_rating": "Good"
      },
      {
        "message": "Thanks!",
        "agent": "agent_2",
        "sentiment": "Happy",
        "knowledge_source": [
          "Personal Knowledge"
        ],
        "turn_rating": "Good"
      }
    ],
    "conversation_rating": {
      "agent_1": "Good",
      "agent_2": "Good"
    }
  },
  "t_1372eca1-f498-4833-a8bb-dd3e8cc5339b": {
    "article_url": "http://www.washingtonpost.com/business/2018/11/07/its-first-print-toy-catalog-amazon-bets-classics/",
    "config": "C",
    "content": [
      {
        "message": "Hi, how are youse doing tonight?",
        "agent": "agent_1",
        "sentiment": "Neutral",
        "knowledge_source": [
          "Personal Knowledge"
        ],
        "turn_rating": "Passable"
      },
      {
        "message": "Not bad, what do you think about Amazon?",
        "agent": "agent_2",
        "sentiment": "Curious to dive deeper",
        "knowledge_source": [
          "FS1"
        ],
        "turn_rating": "Excellent"
      },
      {
        "message": "Amazon does well by its customers, but not so good by its workers. Do youse use Amazon?",
        "agent": "agent_1",
        "sentiment": "Neutral",
        "knowledge_source": [
          "FS1"
        ],
        "turn_rating": "Good"
      },
      {
        "message": "Yes.  I have heard their warehouse workers walk between 7 and 15 miles a day, that's pretty crazy.",
        "agent": "agent_2",
        "sentiment": "Surprised",
        "knowledge_source": [
          "FS1"
        ],
        "turn_rating": "Excellent"
      },
      {
        "message": "I guess the workers must be fit. The first customer got a building named after them. That must be a strange honor.",
        "agent": "agent_1",
        "sentiment": "Neutral",
        "knowledge_source": [
          "FS1"
        ],
        "turn_rating": "Good"
      },
      {
        "message": "Yeah it had to have been a book because amazon started out as a online bookstore.  I wonder what book the person bought?",
        "agent": "agent_2",
        "sentiment": "Surprised",
        "knowledge_source": [
          "FS1"
        ],
        "turn_rating": "Excellent"
      },
      {
        "message": "They probably bought Jeff Bezos autobiography. The man has a clock that will run for 10,000 years!",
        "agent": "agent_1",
        "sentiment": "Neutral",
        "knowledge_source": [
          "FS1"
        ],
        "turn_rating": "Excellent"
      },
      {
        "message": "Haha I hope it runs better than my Kindle, I had to replace one after 2 weeks but amazon sent me a new one and gave me a free book of my choice so that was nice.",
        "agent": "agent_2",
        "sentiment": "Happy",
        "knowledge_source": [
          "Personal Knowledge"
        ],
        "turn_rating": "Excellent"
      },
      {
        "message": "That's great! They love their customers! I don't know about the workers though. They struck a deal with United States postal service  to deliver  packages on Sunday",
        "agent": "agent_1",
        "sentiment": "Neutral",
        "knowledge_source": [
          "FS1"
        ],
        "turn_rating": "Good"
      },
      {
        "message": "Well they are certainly better than Target, even though Target is the 8th largest department store in the US.",
        "agent": "agent_2",
        "sentiment": "Neutral",
        "knowledge_source": [
          "FS2"
        ],
        "turn_rating": "Excellent"
      },
      {
        "message": "And yet Vermont is the only state in the USA to not have a target store. Isn't that Bernie Sanders home state? Bernie! What up?!",
        "agent": "agent_1",
        "sentiment": "Neutral",
        "knowledge_source": [
          "FS2"
        ],
        "turn_rating": "Excellent"
      },
      {
        "message": "Yeah, they say they will price match amazon but I'll believe it when I see it.",
        "agent": "agent_2",
        "sentiment": "Surprised",
        "knowledge_source": [
          "FS2"
        ],
        "turn_rating": "Excellent"
      },
      {
        "message": " I ain't never tried that! I bet Amazon will do anything to beat a competitor!",
        "agent": "agent_1",
        "sentiment": "Neutral",
        "knowledge_source": [
          "FS1",
          "FS2"
        ],
        "turn_rating": "Excellent"
      },
      {
        "message": "Well they are second in the world in total sales after the Alibaba Group.  They are the largest internet retailer in the world by a decent margin I think.",
        "agent": "agent_2",
        "sentiment": "Neutral",
        "knowledge_source": [
          "FS1"
        ],
        "turn_rating": "Excellent"
      },
      {
        "message": "Plus they own IMDB. Since 1998. Soon they will own everything.",
        "agent": "agent_1",
        "sentiment": "Neutral",
        "knowledge_source": [
          "FS1"
        ],
        "turn_rating": "Excellent"
      },
      {
        "message": "Well it takes something special to have the USPS deliver on sundays that's for sure!",
        "agent": "agent_2",
        "sentiment": "Surprised",
        "knowledge_source": [
          "FS1"
        ],
        "turn_rating": "Excellent"
      },
      {
        "message": "I think they must get time and a half or double time or something. Those guys do not work on Sundays!",
        "agent": "agent_1",
        "sentiment": "Neutral",
        "knowledge_source": [
          "FS1"
        ],
        "turn_rating": "Excellent"
      },
      {
        "message": "No kidding, amazon has gotten so big now, they have their own film and television studio.  I watched the Jack Ryan show, it was pretty good.",
        "agent": "agent_2",
        "sentiment": "Happy",
        "knowledge_source": [
          "FS1"
        ],
        "turn_rating": "Excellent"
      },
      {
        "message": "That WAS good. I think they got a good shot at getting some awards. Anyhow, great chatting with youse tonight. I wish you the BEST!",
        "agent": "agent_1",
        "sentiment": "Neutral",
        "knowledge_source": [
          "FS1"
        ],
        "turn_rating": "Good"
      },
      {
        "message": "You too avoid Target!",
        "agent": "agent_2",
        "sentiment": "Happy",
        "knowledge_source": [
          "Personal Knowledge"
        ],
        "turn_rating": "Excellent"
      },
      {
        "message": "I will! I'll move to Vermont!",
        "agent": "agent_1",
        "sentiment": "Neutral",
        "knowledge_source": [
          "Personal Knowledge"
        ],
        "turn_rating": "Excellent"
      },
      {
        "message": "Haha take care!",
        "agent": "agent_2",
        "sentiment": "Happy",
        "knowledge_source": [
          "Personal Knowledge"
        ],
        "turn_rating": "Excellent"
      }
    ],
    "conversation_rating": {
      "agent_1": "Excellent",
      "agent_2": "Excellent"
    }
  },
  "t_175baee6-cd5d-4379-ba81-90ba50855310": {
    "article_url": "http://www.washingtonpost.com/business/2018/11/07/its-first-print-toy-catalog-amazon-bets-classics/",
    "config": "A",
    "content": [
      {
        "message": "I think the classics are a sure bet, what are your thoughs on this?",
        "agent": "agent_1",
        "sentiment": "Curious to dive deeper",
        "knowledge_source": [
          "AS1"
        ],
        "turn_rating": "Excellent"
      },
      {
        "message": "I think the classics are a good start if it is measured. With a growing gen X income and nostalgia, the classics are a good strrt but there has to be new stuff too to create the millenials with a future \"classic\" toy they can buy too.",
        "agent": "agent_2",
        "sentiment": "Happy",
        "knowledge_source": [
          "Personal Knowledge"
        ],
        "turn_rating": "Good"
      },
      {
        "message": "I agree, there must always be innovation, its great how we have access to digital versions of book on Kingle know.",
        "agent": "agent_1",
        "sentiment": "Curious to dive deeper",
        "knowledge_source": [
          "AS1"
        ],
        "turn_rating": "Excellent"
      },
      {
        "message": "Yeah. I am trying to go all digital with my books but there's something about holding a book that the kindle cant replicate. Do you use a kindle?",
        "agent": "agent_2",
        "sentiment": "Curious to dive deeper",
        "knowledge_source": [
          "Personal Knowledge"
        ],
        "turn_rating": "Good"
      },
      {
        "message": "I do use kindle, what about you? I got a Fire Tablet and been using it since then. ",
        "agent": "agent_1",
        "sentiment": "Curious to dive deeper",
        "knowledge_source": [
          "FS1"
        ],
        "turn_rating": "Excellent"
      },
      {
        "message": "I had a fire tablet but now use the Kindle app on my iPad. I love it. I may get a white paper kindle so I can travel with it. ",
        "agent": "agent_2",
        "sentiment": "Curious to dive deeper",
        "knowledge_source": [
          "Personal Knowledge"
        ],
        "turn_rating": "Good"
      },
      {
        "message": "I think thats a great choice, I heard it has a long batterylife so thats good, kind of like the clock Jeff Bezos built on a mountain.",
        "agent": "agent_1",
        "sentiment": "Curious to dive deeper",
        "knowledge_source": [
          "FS1"
        ],
        "turn_rating": "Excellent"
      },
      {
        "message": "10,000 years! That's a long time. I will never know if it lasts that long... Did you know they own the patent on one-click shopping?",
        "agent": "agent_2",
        "sentiment": "Curious to dive deeper",
        "knowledge_source": [
          "FS1"
        ],
        "turn_rating": "Good"
      },
      {
        "message": "I didnt know that was a thing that could be patented lol, and it sure is a long time, I guess we wont be alive to see if its true.",
        "agent": "agent_1",
        "sentiment": "Curious to dive deeper",
        "knowledge_source": [
          "FS1"
        ],
        "turn_rating": "Excellent"
      },
      {
        "message": "Apple pays Amazon a usage fee for the technology. Seems like Amazon got it right. Not sure how you can patent customer service but hey...",
        "agent": "agent_2",
        "sentiment": "Surprised",
        "knowledge_source": [
          "Personal Knowledge"
        ],
        "turn_rating": "Good"
      },
      {
        "message": "Jeff Bezos is sure talented and smart, its more than 20 years and the company seems to have no limits.",
        "agent": "agent_1",
        "sentiment": "Curious to dive deeper",
        "knowledge_source": [
          "FS1"
        ],
        "turn_rating": "Excellent"
      },
      {
        "message": "Not if he buys up companies like Whole Foods. I heard they are looking into opening new stores in Sears buildings since they closed.",
        "agent": "agent_2",
        "sentiment": "Surprised",
        "knowledge_source": [
          "Personal Knowledge"
        ],
        "turn_rating": "Good"
      },
      {
        "message": "I see, that would be a good way to reactivate economy, an interesting fact is how much warehouse workers have to walk,",
        "agent": "agent_1",
        "sentiment": "Curious to dive deeper",
        "knowledge_source": [
          "FS1"
        ],
        "turn_rating": "Excellent"
      },
      {
        "message": "Amazon walks like 7-15. I worked in office max warehouse and walked about the same. I was so tired after my shifts.",
        "agent": "agent_2",
        "sentiment": "Neutral",
        "knowledge_source": [
          "Personal Knowledge"
        ],
        "turn_rating": "Good"
      },
      {
        "message": "I can imagine, 7-15 can be a lot but on the other side can be really healthy.",
        "agent": "agent_1",
        "sentiment": "Happy",
        "knowledge_source": [
          "FS1"
        ],
        "turn_rating": "Excellent"
      },
      {
        "message": "I was so disgusting after working in an un-air conditioned warehouse. Not fresh!",
        "agent": "agent_2",
        "sentiment": "Sad",
        "knowledge_source": [
          "Personal Knowledge"
        ],
        "turn_rating": "Good"
      },
      {
        "message": "I see, that can be unhealthy on the other hand, do you ever shop at Target?",
        "agent": "agent_1",
        "sentiment": "Curious to dive deeper",
        "knowledge_source": [
          "FS2"
        ],
        "turn_rating": "Excellent"
      },
      {
        "message": "I do shop there. Do you?",
        "agent": "agent_2",
        "sentiment": "Curious to dive deeper",
        "knowledge_source": [
          "Personal Knowledge"
        ],
        "turn_rating": "Good"
      },
      {
        "message": "I do, I  like  that they will match the prize that Amazon has, so no doubt Im getting a good deal there.",
        "agent": "agent_1",
        "sentiment": "Curious to dive deeper",
        "knowledge_source": [
          "FS2"
        ],
        "turn_rating": "Excellent"
      },
      {
        "message": "I didn't know that.That's good news! I will shop there more often.",
        "agent": "agent_2",
        "sentiment": "Happy",
        "knowledge_source": [
          "Personal Knowledge"
        ],
        "turn_rating": "Good"
      },
      {
        "message": "You should definetely with it a try, dont buy herbal supplements though as it seems like its a scam",
        "agent": "agent_1",
        "sentiment": "Happy",
        "knowledge_source": [
          "FS2"
        ],
        "turn_rating": "Excellent"
      }
    ],
    "conversation_rating": {
      "agent_1": "Excellent",
      "agent_2": "Good"
    }
  },
  "t_56bbccce-1d4a-4a5b-9b1f-abab0b528ad4": {
    "article_url": "https://www.washingtonpost.com/news/speaking-of-science/wp/2018/06/14/large-crab-spiders-take-flight-using-invisible-9-foot-silk-strings/",
    "config": "C",
    "content": [
      {
        "message": "hi there, do you use the computer a lot?",
        "agent": "agent_1",
        "sentiment": "Curious to dive deeper",
        "knowledge_source": [
          "Personal Knowledge"
        ],
        "turn_rating": "Excellent"
      },
      {
        "message": "I do, I spend most of my time on one each day, but not the kind that can run on water or anything cool like that.",
        "agent": "agent_2",
        "sentiment": "Neutral",
        "knowledge_source": [
          "FS1"
        ],
        "turn_rating": "Excellent"
      },
      {
        "message": "I know we need to ask them russians how they came up with that",
        "agent": "agent_1",
        "sentiment": "Curious to dive deeper",
        "knowledge_source": [
          "FS1"
        ],
        "turn_rating": "Excellent"
      },
      {
        "message": "Yeah, all the way back in 1936 too.  Crazy the way technology develops isn't it?",
        "agent": "agent_2",
        "sentiment": "Curious to dive deeper",
        "knowledge_source": [
          "FS1",
          "Personal Knowledge"
        ],
        "turn_rating": "Excellent"
      },
      {
        "message": "Of course. Do you know why you should not smoke near an apple computer?",
        "agent": "agent_1",
        "sentiment": "Curious to dive deeper",
        "knowledge_source": [
          "FS1"
        ],
        "turn_rating": "Excellent"
      },
      {
        "message": "I've heard it voids the warranty.  I've never done it, and I'm not sure how they'd know if you did or not.",
        "agent": "agent_2",
        "sentiment": "Surprised",
        "knowledge_source": [
          "FS1",
          "Personal Knowledge"
        ],
        "turn_rating": "Excellent"
      },
      {
        "message": "Exactly, how would they know. are you annoyed by insects?",
        "agent": "agent_1",
        "sentiment": "Curious to dive deeper",
        "knowledge_source": [
          "FS2"
        ],
        "turn_rating": "Excellent"
      },
      {
        "message": "All the time!  They are like the plague in florida, especially during the summer.  How about you?",
        "agent": "agent_2",
        "sentiment": "Curious to dive deeper",
        "knowledge_source": [
          "Personal Knowledge"
        ],
        "turn_rating": "Excellent"
      },
      {
        "message": "I am not a fan either. have you heard of gold bugs?",
        "agent": "agent_1",
        "sentiment": "Curious to dive deeper",
        "knowledge_source": [
          "FS2"
        ],
        "turn_rating": "Excellent"
      },
      {
        "message": "No, but they sound like the kind of buy I could possible get behind.  What do they do?",
        "agent": "agent_2",
        "sentiment": "Curious to dive deeper",
        "knowledge_source": [
          "Personal Knowledge"
        ],
        "turn_rating": "Excellent"
      },
      {
        "message": "they breathe in dissolved gold and excrete solid gold",
        "agent": "agent_1",
        "sentiment": "Curious to dive deeper",
        "knowledge_source": [
          "FS2"
        ],
        "turn_rating": "Excellent"
      },
      {
        "message": "I wouldn't mind having some of those around.  Nothing like those wasps that turn ladybugs into zombie babysitters.",
        "agent": "agent_2",
        "sentiment": "Surprised",
        "knowledge_source": [
          "FS3"
        ],
        "turn_rating": "Excellent"
      },
      {
        "message": "My goodness that is scary. do you know what clover mites are?",
        "agent": "agent_1",
        "sentiment": "Curious to dive deeper",
        "knowledge_source": [
          "FS2"
        ],
        "turn_rating": "Excellent"
      },
      {
        "message": "Are they those bugs that you always find in piles of bricks?",
        "agent": "agent_2",
        "sentiment": "Curious to dive deeper",
        "knowledge_source": [
          "FS2"
        ],
        "turn_rating": "Excellent"
      },
      {
        "message": "Yes and in concrete as well",
        "agent": "agent_1",
        "sentiment": "Curious to dive deeper",
        "knowledge_source": [
          "FS2"
        ],
        "turn_rating": "Excellent"
      },
      {
        "message": "I wonder if those are the same bugs that are in carmine, or red dye 4",
        "agent": "agent_2",
        "sentiment": "Curious to dive deeper",
        "knowledge_source": [
          "FS2"
        ],
        "turn_rating": "Excellent"
      },
      {
        "message": "I know they were using them in food dyes as well and it became a huge issue",
        "agent": "agent_1",
        "sentiment": "Curious to dive deeper",
        "knowledge_source": [
          "FS2"
        ],
        "turn_rating": "Excellent"
      },
      {
        "message": "The thought of eating bugs is pretty gross, but I guess its not too harmful",
        "agent": "agent_2",
        "sentiment": "Neutral",
        "knowledge_source": [
          "Personal Knowledge"
        ],
        "turn_rating": "Excellent"
      },
      {
        "message": "I am not sure if it is harmful or not but just heard about it. Are you much into science?",
        "agent": "agent_1",
        "sentiment": "Curious to dive deeper",
        "knowledge_source": [
          "FS3"
        ],
        "turn_rating": "Excellent"
      },
      {
        "message": "I enjoy it, but Im definitely no Einstein.",
        "agent": "agent_2",
        "sentiment": "Curious to dive deeper",
        "knowledge_source": [
          "Personal Knowledge"
        ],
        "turn_rating": "Excellent"
      },
      {
        "message": "Neither am I but also enjoy it too. Nice chatting with you.",
        "agent": "agent_1",
        "sentiment": "Happy",
        "knowledge_source": [
          "Personal Knowledge"
        ],
        "turn_rating": "Excellent"
      }
    ],
    "conversation_rating": {
      "agent_1": "Excellent",
      "agent_2": "Excellent"
    }
  },
  "t_1ee0bb26-be22-478a-bda8-0faea505d383": {
    "article_url": "http://www.washingtonpost.com/nation/2018/11/13/rejected-cacti-street-graffiti-thousands-sandwiches-outlandish-tactics-that-cities-used-try-lure-amazon/",
    "config": "D",
    "content": [
      {
        "message": "Hi, how are you?",
        "agent": "agent_1",
        "sentiment": "Happy",
        "knowledge_source": [
          "Personal Knowledge"
        ],
        "turn_rating": "Good"
      },
      {
        "message": "I am okay. How are you? I shop at Amazon a lot. Do you?",
        "agent": "agent_2",
        "sentiment": "Curious to dive deeper",
        "knowledge_source": [
          "FS1"
        ],
        "turn_rating": "Excellent"
      },
      {
        "message": "I do. I like amazon but wish I had more will power not to buy as much.",
        "agent": "agent_1",
        "sentiment": "Happy",
        "knowledge_source": [
          "AS1"
        ],
        "turn_rating": "Good"
      },
      {
        "message": "It does get easy to get out of control on there. Did you know that the company was founded in 1994? I can't believe it's been around that long. ",
        "agent": "agent_2",
        "sentiment": "Surprised",
        "knowledge_source": [
          "FS1"
        ],
        "turn_rating": "Excellent"
      },
      {
        "message": "I know, right? Did you know that Bezos is getting divorced and his wife and he married one year before he started Amazon so she gets half!",
        "agent": "agent_1",
        "sentiment": "Surprised",
        "knowledge_source": [
          "AS1",
          "FS1"
        ],
        "turn_rating": "Good"
      },
      {
        "message": "Yes I did hear that. I'm sure he has a hand in that not working out. I thought I heard he was unfaithful but I would have to verify that. For some reason he built a clock into a mountain that should run for 10,000 years. I wonder why?",
        "agent": "agent_2",
        "sentiment": "Curious to dive deeper",
        "knowledge_source": [
          "FS1"
        ],
        "turn_rating": "Excellent"
      },
      {
        "message": "I think he has a girl friend. The internet was abuzz about it but I wasn't interested enough to click on the stories. I would like a building named after me, like their first customer...",
        "agent": "agent_1",
        "sentiment": "Happy",
        "knowledge_source": [
          "FS1"
        ],
        "turn_rating": "Good"
      },
      {
        "message": "I had heard that the first customer has a building named after him. And he only spent $27.95 so that's a good deal. ",
        "agent": "agent_2",
        "sentiment": "Happy",
        "knowledge_source": [
          "FS1"
        ],
        "turn_rating": "Excellent"
      },
      {
        "message": "Yeah! Their warehouse workers walk between 7 and 15 miles a day. I used to work in a warehouse and you walk A LOT!",
        "agent": "agent_1",
        "sentiment": "Curious to dive deeper",
        "knowledge_source": [
          "FS1",
          "Personal Knowledge"
        ],
        "turn_rating": "Good"
      },
      {
        "message": "Wow! That's a huge warehouse. Apparently USPS has a contract with Amazon to deliver their packages on Sundays but I've never received a Sunday delivery. ",
        "agent": "agent_2",
        "sentiment": "Curious to dive deeper",
        "knowledge_source": [
          "FS1"
        ],
        "turn_rating": "Excellent"
      },
      {
        "message": "I think I have but I am in chicago so that might play a role in it.",
        "agent": "agent_1",
        "sentiment": "Happy",
        "knowledge_source": [
          "Personal Knowledge"
        ],
        "turn_rating": "Good"
      },
      {
        "message": "I'm sure it definitely does. I'm in Ohio but I love Chicago. It's an amazing town. I was unaware until recently that Amazon owns IMDB. I go there a lot also. ",
        "agent": "agent_2",
        "sentiment": "Surprised",
        "knowledge_source": [
          "FS1"
        ],
        "turn_rating": "Excellent"
      },
      {
        "message": "I do too. Especially when I hear cartoon voice I recognize but can't figure out. Or regular actors that I cannot place.",
        "agent": "agent_1",
        "sentiment": "Curious to dive deeper",
        "knowledge_source": [
          "Personal Knowledge"
        ],
        "turn_rating": "Good"
      },
      {
        "message": "Yes I use it all of the time for the \"where I have I seen that person\" question. Do you use Spotify?",
        "agent": "agent_2",
        "sentiment": "Curious to dive deeper",
        "knowledge_source": [
          "FS2"
        ],
        "turn_rating": "Excellent"
      },
      {
        "message": "I do listen to spotify. All the time. You?",
        "agent": "agent_1",
        "sentiment": "Happy",
        "knowledge_source": [
          "Personal Knowledge"
        ],
        "turn_rating": "Good"
      },
      {
        "message": "I'm more of a Pandora person but I do use it sometimes. It's crazy to me that an artist has to get 130,745 plays per day to earn minimum wage on Spotify. ",
        "agent": "agent_2",
        "sentiment": "Surprised",
        "knowledge_source": [
          "FS2"
        ],
        "turn_rating": "Excellent"
      },
      {
        "message": "That's a lot of plays!!! Seems like the artist got the short end of the stick.",
        "agent": "agent_1",
        "sentiment": "Sad",
        "knowledge_source": [
          "FS2"
        ],
        "turn_rating": "Good"
      },
      {
        "message": "It does. But on the flip side a band once earned $20,000 on the app for a silent album which is mind blowing. ",
        "agent": "agent_2",
        "sentiment": "Surprised",
        "knowledge_source": [
          "FS2"
        ],
        "turn_rating": "Excellent"
      },
      {
        "message": "That is crazy! I think Spotify just went public...",
        "agent": "agent_1",
        "sentiment": "Curious to dive deeper",
        "knowledge_source": [
          "FS2"
        ],
        "turn_rating": "Good"
      },
      {
        "message": "I will have to look into that. I know they have 4 million songs so they should be around for a while and you'd think the stock would be a good investment. ",
        "agent": "agent_2",
        "sentiment": "Neutral",
        "knowledge_source": [
          "FS2"
        ],
        "turn_rating": "Excellent"
      },
      {
        "message": "Yeah. That and Amazon! Nice chatting with you!",
        "agent": "agent_1",
        "sentiment": "Happy",
        "knowledge_source": [
          "Personal Knowledge"
        ],
        "turn_rating": "Good"
      },
      {
        "message": "You as well. ",
        "agent": "agent_2",
        "sentiment": "Happy",
        "knowledge_source": [
          "Personal Knowledge"
        ],
        "turn_rating": "Excellent"
      }
    ],
    "conversation_rating": {
      "agent_1": "Good",
      "agent_2": "Excellent"
    }
  },
  "t_e0aa29e8-5df2-49bb-b526-9598c0430250": {
    "article_url": "https://www.washingtonpost.com/news/speaking-of-science/wp/2018/06/14/large-crab-spiders-take-flight-using-invisible-9-foot-silk-strings/",
    "config": "B",
    "content": [
      {
        "message": "How's it going? Did you know Spiders actually fall from the sky, that's terrifying",
        "agent": "agent_1",
        "sentiment": "Curious to dive deeper",
        "knowledge_source": [
          "AS1"
        ],
        "turn_rating": "Excellent"
      },
      {
        "message": "Yeah.  It is like the float.  Scary",
        "agent": "agent_2",
        "sentiment": "Disgusted",
        "knowledge_source": [
          "AS1"
        ],
        "turn_rating": "Good"
      },
      {
        "message": "It's crazy that spiders can parachute on long strands of webbing",
        "agent": "agent_1",
        "sentiment": "Surprised",
        "knowledge_source": [
          "AS1"
        ],
        "turn_rating": "Excellent"
      },
      {
        "message": "I know, so creepy",
        "agent": "agent_2",
        "sentiment": "Neutral",
        "knowledge_source": [
          "AS1"
        ],
        "turn_rating": "Good"
      },
      {
        "message": "I guess spiders used that method to move onto volcanic islands",
        "agent": "agent_1",
        "sentiment": "Neutral",
        "knowledge_source": [
          "AS2"
        ],
        "turn_rating": "Excellent"
      },
      {
        "message": "That would be a lot of silk to get across the ocean, but If they float, I guess that explains it.",
        "agent": "agent_2",
        "sentiment": "Neutral",
        "knowledge_source": [
          "Personal Knowledge"
        ],
        "turn_rating": "Good"
      },
      {
        "message": "Yea, Charles Darwin claims to of caught a spider that had traveled at least 60 miles",
        "agent": "agent_1",
        "sentiment": "Neutral",
        "knowledge_source": [
          "AS2"
        ],
        "turn_rating": "Excellent"
      },
      {
        "message": "How would he have known?",
        "agent": "agent_2",
        "sentiment": "Neutral",
        "knowledge_source": [
          "AS2"
        ],
        "turn_rating": "Good"
      },
      {
        "message": "Apparently he was on a newly formed volcanic island and was able to identify the spider as an Aeronaut spider which are found far away from there",
        "agent": "agent_1",
        "sentiment": "Neutral",
        "knowledge_source": [
          "AS2"
        ],
        "turn_rating": "Excellent"
      },
      {
        "message": "Ahh.  I dont know why so many people are afraid of them.",
        "agent": "agent_2",
        "sentiment": "Neutral",
        "knowledge_source": [
          "Personal Knowledge"
        ],
        "turn_rating": "Good"
      },
      {
        "message": "I don't know but much can be learned about how they travel through the air which can lead to innovations in engineering",
        "agent": "agent_1",
        "sentiment": "Neutral",
        "knowledge_source": [
          "AS4"
        ],
        "turn_rating": "Excellent"
      },
      {
        "message": "I didn't think of that.  That would be a neat thing to study.",
        "agent": "agent_2",
        "sentiment": "Neutral",
        "knowledge_source": [
          "Personal Knowledge"
        ],
        "turn_rating": "Good"
      },
      {
        "message": "Yea, spiders and insects can be pretty cool. Spiders aren't the only ones who travel in the sky, ladybugs do too",
        "agent": "agent_1",
        "sentiment": "Neutral",
        "knowledge_source": [
          "FS2"
        ],
        "turn_rating": "Excellent"
      },
      {
        "message": "There are gold bugs, that breathe in dissolved gold and excrete solid gold.  ",
        "agent": "agent_2",
        "sentiment": "Neutral",
        "knowledge_source": [
          "FS2"
        ],
        "turn_rating": "Good"
      },
      {
        "message": "Thats awesome, I wonder if there is any places that have the gold bugs on display, I'd love to see them",
        "agent": "agent_1",
        "sentiment": "Neutral",
        "knowledge_source": [
          "FS2"
        ],
        "turn_rating": "Excellent"
      },
      {
        "message": "Id like to own a few.  Maybe make some extra money from the gold the excrete.",
        "agent": "agent_2",
        "sentiment": "Curious to dive deeper",
        "knowledge_source": [
          "FS2",
          "Personal Knowledge"
        ],
        "turn_rating": "Good"
      },
      {
        "message": "Theres a wasp that turns ladybugs into zombie babysitters, too bad they can't change them to gold",
        "agent": "agent_1",
        "sentiment": "Neutral",
        "knowledge_source": [
          "FS2"
        ],
        "turn_rating": "Excellent"
      },
      {
        "message": "Yeah.  There is a bug that ends up in red dye 4",
        "agent": "agent_2",
        "sentiment": "Neutral",
        "knowledge_source": [
          "FS2"
        ],
        "turn_rating": "Good"
      },
      {
        "message": "Yea and theres bugs in carmine and cochineal extract, at least it's extra protein",
        "agent": "agent_1",
        "sentiment": "Neutral",
        "knowledge_source": [
          "FS2"
        ],
        "turn_rating": "Excellent"
      },
      {
        "message": "Thats  a good way of thinking of it.  lol",
        "agent": "agent_2",
        "sentiment": "Neutral",
        "knowledge_source": [
          "Personal Knowledge"
        ],
        "turn_rating": "Good"
      },
      {
        "message": "Well I got to go, nice talking with you",
        "agent": "agent_1",
        "sentiment": "Neutral",
        "knowledge_source": [
          "Personal Knowledge"
        ],
        "turn_rating": "Excellent"
      }
    ],
    "conversation_rating": {
      "agent_1": "Excellent",
      "agent_2": "Good"
    }
  },
  "t_b6221d31-aa87-46ed-8ac4-560363a469cd": {
    "article_url": "https://www.washingtonpost.com/news/speaking-of-science/wp/2018/06/14/large-crab-spiders-take-flight-using-invisible-9-foot-silk-strings/",
    "config": "C",
    "content": [
      {
        "message": "How's it going? Are you into computers much? They are used in a lot of things such as controlling systems and industrial and consumer devices",
        "agent": "agent_1",
        "sentiment": "Curious to dive deeper",
        "knowledge_source": [
          "FS1"
        ],
        "turn_rating": "Good"
      },
      {
        "message": "I'm using computer right now, actually. It's crazy that they have such wide range of uses these days--it seems like they can do pretty much anything humans can! No wonder people are trying to upload their minds to them.",
        "agent": "agent_2",
        "sentiment": "Curious to dive deeper",
        "knowledge_source": [
          "FS1"
        ],
        "turn_rating": "Good"
      },
      {
        "message": "Yea computers are interesting, in 1936 russia invented one that ran off water",
        "agent": "agent_1",
        "sentiment": "Neutral",
        "knowledge_source": [
          "FS1"
        ],
        "turn_rating": "Passable"
      },
      {
        "message": "Yes, they can consist of materials other than the metals and rare earth elements we're used to, Someone even built one virtually in minecraft!",
        "agent": "agent_2",
        "sentiment": "Neutral",
        "knowledge_source": [
          "FS1"
        ],
        "turn_rating": "Good"
      },
      {
        "message": "That's crazy, so is apple voiding warranties for smoking near their computers",
        "agent": "agent_1",
        "sentiment": "Surprised",
        "knowledge_source": [
          "FS1"
        ],
        "turn_rating": "Passable"
      },
      {
        "message": "Yes, humans can have weird rules, but there must be some scientific reasoning behind it. I mean, that's how we got computers and the internet in the first place--scientists.",
        "agent": "agent_2",
        "sentiment": "Neutral",
        "knowledge_source": [
          "FS3",
          "Personal Knowledge"
        ],
        "turn_rating": "Good"
      },
      {
        "message": "Yea, the world wide web was invented by an english scientist working at CERN",
        "agent": "agent_1",
        "sentiment": "Neutral",
        "knowledge_source": [
          "FS3"
        ],
        "turn_rating": "Good"
      },
      {
        "message": "Yes, the internet was originally for sharing research data. The idea of a scientist is a pretty recent idea--it wasn't a term until the 19th century when Williams Whewell invented it in 1833.",
        "agent": "agent_2",
        "sentiment": "Neutral",
        "knowledge_source": [
          "FS3",
          "Personal Knowledge"
        ],
        "turn_rating": "Good"
      },
      {
        "message": "That's interesting, plus scientists tend to be really smart at a young age. Von Neumann could divide two 8 digit number in his head at 6",
        "agent": "agent_1",
        "sentiment": "Neutral",
        "knowledge_source": [
          "FS3"
        ],
        "turn_rating": "Good"
      },
      {
        "message": "Smart people tend to stay that way and remain curious throughout their lives. The emperor of Japan is trained as a scientist and continues to publish research today.",
        "agent": "agent_2",
        "sentiment": "Neutral",
        "knowledge_source": [
          "FS3",
          "Personal Knowledge"
        ],
        "turn_rating": "Good"
      },
      {
        "message": "That's awesome, I wonder what emperor Akihito studies?",
        "agent": "agent_1",
        "sentiment": "Curious to dive deeper",
        "knowledge_source": [
          "FS3"
        ],
        "turn_rating": "Passable"
      },
      {
        "message": "It would be neat if he studied something that isn't theoretical, like insects.",
        "agent": "agent_2",
        "sentiment": "Neutral",
        "knowledge_source": [
          "Personal Knowledge"
        ],
        "turn_rating": "Good"
      },
      {
        "message": "Yea  insects are pretty cool, there are gold bugs in the ocean that breath gold",
        "agent": "agent_1",
        "sentiment": "Neutral",
        "knowledge_source": [
          "FS2"
        ],
        "turn_rating": "Good"
      },
      {
        "message": "That seems wasteful haha. I guess that kind of unusual use of resources is to be expected when they make up over 90% of animal life on earth!",
        "agent": "agent_2",
        "sentiment": "Neutral",
        "knowledge_source": [
          "FS2"
        ],
        "turn_rating": "Good"
      },
      {
        "message": "Yea plus they transport themselves through the sky, that's crazy and a little scary",
        "agent": "agent_1",
        "sentiment": "Fearful",
        "knowledge_source": [
          "FS2"
        ],
        "turn_rating": "Passable"
      },
      {
        "message": "I don't think they have the mental capacity to be scared--I mean, they can even end up as zombies like ladybugs who are infected by dinocampus coccinellae wasps.",
        "agent": "agent_2",
        "sentiment": "Neutral",
        "knowledge_source": [
          "FS2"
        ],
        "turn_rating": "Good"
      },
      {
        "message": "That's pretty scary, so is eating crushed up bugs with food that contains red 4",
        "agent": "agent_1",
        "sentiment": "Fearful",
        "knowledge_source": [
          "FS2"
        ],
        "turn_rating": "Good"
      },
      {
        "message": "Yes, and those bugs that actually look red that we see on concrete are called clover mites, which seems kind of ironic.",
        "agent": "agent_2",
        "sentiment": "Neutral",
        "knowledge_source": [
          "FS2"
        ],
        "turn_rating": "Good"
      },
      {
        "message": "It's crazy how bugs are found everywhere including oceans",
        "agent": "agent_1",
        "sentiment": "Curious to dive deeper",
        "knowledge_source": [
          "FS2"
        ],
        "turn_rating": "Passable"
      },
      {
        "message": "Yes, even though crustaceans are the dominant life form there.",
        "agent": "agent_2",
        "sentiment": "Neutral",
        "knowledge_source": [
          "FS2"
        ],
        "turn_rating": "Good"
      },
      {
        "message": "Well both crustaceans and insects are arthropods ",
        "agent": "agent_1",
        "sentiment": "Neutral",
        "knowledge_source": [
          "FS2"
        ],
        "turn_rating": "Good"
      },
      {
        "message": "Yes, they are.",
        "agent": "agent_2",
        "sentiment": "Neutral",
        "knowledge_source": [
          "Personal Knowledge"
        ],
        "turn_rating": "Good"
      }
    ],
    "conversation_rating": {
      "agent_1": "Good",
      "agent_2": "Good"
    }
  },
  "t_4eea8c68-a25f-408b-baaf-6e67e5ada0d3": {
    "article_url": "https://www.washingtonpost.com/news/speaking-of-science/wp/2018/06/14/large-crab-spiders-take-flight-using-invisible-9-foot-silk-strings/",
    "config": "C",
    "content": [
      {
        "message": "hi how are you? do you like computers?",
        "agent": "agent_1",
        "sentiment": "Neutral",
        "knowledge_source": [
          "FS1"
        ],
        "turn_rating": "Excellent"
      },
      {
        "message": "Hello there, I do like computers, they are very useful.  How about you?",
        "agent": "agent_2",
        "sentiment": "Curious to dive deeper",
        "knowledge_source": [
          "FS1"
        ],
        "turn_rating": "Excellent"
      },
      {
        "message": "i love computers. they are my best friends. almost. i spend too much time with them. Did you know that in 1936, the russians made a computer that ran on water?",
        "agent": "agent_1",
        "sentiment": "Neutral",
        "knowledge_source": [
          "FS1"
        ],
        "turn_rating": "Excellent"
      },
      {
        "message": "Holy cow that is impressive, I wonder what that would look like?",
        "agent": "agent_2",
        "sentiment": "Curious to dive deeper",
        "knowledge_source": [
          "FS1"
        ],
        "turn_rating": "Excellent"
      },
      {
        "message": "i cant imagine that it went very fast though. probably an interesting design.",
        "agent": "agent_1",
        "sentiment": "Neutral",
        "knowledge_source": [
          "FS1"
        ],
        "turn_rating": "Excellent"
      },
      {
        "message": "Yeah sounds like it would be.  Do you know how much ram the space shuttle's general computer runs on?",
        "agent": "agent_2",
        "sentiment": "Curious to dive deeper",
        "knowledge_source": [
          "FS1"
        ],
        "turn_rating": "Excellent"
      },
      {
        "message": "the shuttle is pretty old technology. 100k? 500?",
        "agent": "agent_1",
        "sentiment": "Neutral",
        "knowledge_source": [
          "FS1"
        ],
        "turn_rating": "Excellent"
      },
      {
        "message": "I guess 1mb of ram.  I don't think that is very much at all!",
        "agent": "agent_2",
        "sentiment": "Surprised",
        "knowledge_source": [
          "FS1"
        ],
        "turn_rating": "Excellent"
      },
      {
        "message": "that is not much, but i bet the programmers were efficient about memory usage. not like the OSs of today.",
        "agent": "agent_1",
        "sentiment": "Neutral",
        "knowledge_source": [
          "FS1"
        ],
        "turn_rating": "Excellent"
      },
      {
        "message": "Yeah that is most likely true.  Did you know that smoking around Apple computers voids the warranty?",
        "agent": "agent_2",
        "sentiment": "Curious to dive deeper",
        "knowledge_source": [
          "FS1"
        ],
        "turn_rating": "Excellent"
      },
      {
        "message": "that is strange, but i guess it could hurt the electronics. what about vaping though? is that ok?",
        "agent": "agent_1",
        "sentiment": "Neutral",
        "knowledge_source": [
          "FS1"
        ],
        "turn_rating": "Excellent"
      },
      {
        "message": "That I could't tell you, but I can say that most people probably never knew that about the smoking. ",
        "agent": "agent_2",
        "sentiment": "Curious to dive deeper",
        "knowledge_source": [
          "FS1"
        ],
        "turn_rating": "Excellent"
      },
      {
        "message": "that is true. smoking? it is not that uncommon. especially in europe and south america and japan and china.",
        "agent": "agent_1",
        "sentiment": "Neutral",
        "knowledge_source": [
          "FS1"
        ],
        "turn_rating": "Excellent"
      },
      {
        "message": "Yeah I bet, on a different note, do you know much about insects?",
        "agent": "agent_2",
        "sentiment": "Curious to dive deeper",
        "knowledge_source": [
          "FS2"
        ],
        "turn_rating": "Excellent"
      },
      {
        "message": "i dont know much about insects. they have six legs. spiders have eight.",
        "agent": "agent_1",
        "sentiment": "Neutral",
        "knowledge_source": [
          "FS2"
        ],
        "turn_rating": "Excellent"
      },
      {
        "message": "That is true, there are some crazy bugs like gold bugs that can breath in dissolved gold and excrete solid gold!",
        "agent": "agent_2",
        "sentiment": "Surprised",
        "knowledge_source": [
          "FS2"
        ],
        "turn_rating": "Excellent"
      },
      {
        "message": "really? i have never seen that! i heard the gold bug was a story by Poe. it can find gold.",
        "agent": "agent_1",
        "sentiment": "Neutral",
        "knowledge_source": [
          "FS2"
        ],
        "turn_rating": "Excellent"
      },
      {
        "message": "Yeah that bug sounds crazy.  Do you know what those tiny red bugs that usually are on concrete are called?",
        "agent": "agent_2",
        "sentiment": "Curious to dive deeper",
        "knowledge_source": [
          "FS2"
        ],
        "turn_rating": "Excellent"
      },
      {
        "message": "ladybugs? ladybirds? is that what you mean? red with black spots?",
        "agent": "agent_1",
        "sentiment": "Neutral",
        "knowledge_source": [
          "FS2"
        ],
        "turn_rating": "Excellent"
      },
      {
        "message": "No those tiny tiny ones, I guess they are called clover mites. ",
        "agent": "agent_2",
        "sentiment": "Neutral",
        "knowledge_source": [
          "FS2"
        ],
        "turn_rating": "Excellent"
      },
      {
        "message": "oh, ok. what about them? what are clover mites? ",
        "agent": "agent_1",
        "sentiment": "Neutral",
        "knowledge_source": [
          "FS2"
        ],
        "turn_rating": "Excellent"
      },
      {
        "message": "I just never knew what they were called.  But it's been good talking with you, I hope you have a good day!",
        "agent": "agent_2",
        "sentiment": "Happy",
        "knowledge_source": [
          "FS2",
          "Personal Knowledge"
        ],
        "turn_rating": "Excellent"
      }
    ],
    "conversation_rating": {
      "agent_1": "Excellent",
      "agent_2": "Excellent"
    }
  },
  "t_afd925c7-1068-4d2c-98d7-a8b407d73348": {
    "article_url": "http://www.washingtonpost.com/nation/2018/11/13/rejected-cacti-street-graffiti-thousands-sandwiches-outlandish-tactics-that-cities-used-try-lure-amazon/",
    "config": "D",
    "content": [
      {
        "message": "Good morning! How are you?",
        "agent": "agent_1",
        "sentiment": "Curious to dive deeper",
        "knowledge_source": [
          "Personal Knowledge"
        ],
        "turn_rating": "Excellent"
      },
      {
        "message": "Im great how are you?",
        "agent": "agent_2",
        "sentiment": "Neutral",
        "knowledge_source": [
          "Personal Knowledge"
        ],
        "turn_rating": "Excellent"
      },
      {
        "message": "I'm great as well! Do you have Amazon Prime?",
        "agent": "agent_1",
        "sentiment": "Curious to dive deeper",
        "knowledge_source": [
          "FS1"
        ],
        "turn_rating": "Excellent"
      },
      {
        "message": "No i dont. what is it, exactly?",
        "agent": "agent_2",
        "sentiment": "Neutral",
        "knowledge_source": [
          "FS1"
        ],
        "turn_rating": "Excellent"
      },
      {
        "message": "It's an electronic commerce and cloud computing company based in Seattle.",
        "agent": "agent_1",
        "sentiment": "Surprised",
        "knowledge_source": [
          "FS1"
        ],
        "turn_rating": "Excellent"
      },
      {
        "message": "Amazon Prime? I know what amazon is. ",
        "agent": "agent_2",
        "sentiment": "Neutral",
        "knowledge_source": [
          "FS1"
        ],
        "turn_rating": "Excellent"
      },
      {
        "message": "It's there E-commerce portion of their company though but also a place you can rent movies and shows, etc. If you know what amazon is you know what Prime is lol.",
        "agent": "agent_1",
        "sentiment": "Surprised",
        "knowledge_source": [
          "FS1"
        ],
        "turn_rating": "Excellent"
      },
      {
        "message": "Oh, ok. I guess i have seen the name, but i usually just buy stuff from amazon. i dont watch shows there. do you have it?",
        "agent": "agent_2",
        "sentiment": "Neutral",
        "knowledge_source": [
          "FS1"
        ],
        "turn_rating": "Excellent"
      },
      {
        "message": "I do. Do you have spotify?",
        "agent": "agent_1",
        "sentiment": "Curious to dive deeper",
        "knowledge_source": [
          "FS2"
        ],
        "turn_rating": "Excellent"
      },
      {
        "message": "I do not use spotify. thats a music service, right?",
        "agent": "agent_2",
        "sentiment": "Neutral",
        "knowledge_source": [
          "FS2"
        ],
        "turn_rating": "Excellent"
      },
      {
        "message": "That is, I dont either. I can't believe it has 4 million songs that still has yet to be played!",
        "agent": "agent_1",
        "sentiment": "Curious to dive deeper",
        "knowledge_source": [
          "FS2"
        ],
        "turn_rating": "Excellent"
      },
      {
        "message": "I guess people hope to get discovered on spotify? i wonder how many people actually make it after spotify.",
        "agent": "agent_2",
        "sentiment": "Neutral",
        "knowledge_source": [
          "FS2"
        ],
        "turn_rating": "Excellent"
      },
      {
        "message": "That's a good question! I know a musician needs to get 130,745 plays per day just to earn a minimum wage!",
        "agent": "agent_1",
        "sentiment": "Surprised",
        "knowledge_source": [
          "FS2"
        ],
        "turn_rating": "Excellent"
      },
      {
        "message": "that is insane. i wonder how many visitors per day there are. not enough to make a living.",
        "agent": "agent_2",
        "sentiment": "Neutral",
        "knowledge_source": [
          "FS2"
        ],
        "turn_rating": "Excellent"
      },
      {
        "message": "That is definitely something to look into. Were you ever a fan of Michael Jordan?",
        "agent": "agent_1",
        "sentiment": "Curious to dive deeper",
        "knowledge_source": [
          "FS3"
        ],
        "turn_rating": "Excellent"
      },
      {
        "message": "I liked MJ. he was an exciting player. made big plays. ",
        "agent": "agent_2",
        "sentiment": "Neutral",
        "knowledge_source": [
          "FS3"
        ],
        "turn_rating": "Excellent"
      },
      {
        "message": "He really was! Do you know how Michael Jordan ruined Muggsy Bogues' career?",
        "agent": "agent_1",
        "sentiment": "Curious to dive deeper",
        "knowledge_source": [
          "FS3"
        ],
        "turn_rating": "Excellent"
      },
      {
        "message": "how did he do that? i know that muggsy was tiny, but a great player.",
        "agent": "agent_2",
        "sentiment": "Neutral",
        "knowledge_source": [
          "FS3"
        ],
        "turn_rating": "Excellent"
      },
      {
        "message": "From what I read before, he said \"Shoot it you ******* midget\". That's harsh. Anyways, great chatting with you!",
        "agent": "agent_1",
        "sentiment": "Curious to dive deeper",
        "knowledge_source": [
          "FS3"
        ],
        "turn_rating": "Excellent"
      },
      {
        "message": "Yeah, that is harsh. and not really sportsmanlike. Yes, i enjoyed chatting. Have a good day.",
        "agent": "agent_2",
        "sentiment": "Neutral",
        "knowledge_source": [
          "FS3"
        ],
        "turn_rating": "Excellent"
      },
      {
        "message": "Thanks you too!",
        "agent": "agent_1",
        "sentiment": "Curious to dive deeper",
        "knowledge_source": [
          "FS3"
        ],
        "turn_rating": "Excellent"
      }
    ],
    "conversation_rating": {
      "agent_1": "Excellent",
      "agent_2": "Excellent"
    }
  },
  "t_c6790f64-05f9-4787-81ac-5098ef28018a": {
    "article_url": "https://www.washingtonpost.com/news/comic-riffs/wp/2018/08/07/anamorphine-beautifully-manipulates-time-space-and-memory/",
    "config": "D",
    "content": [
      {
        "message": "Do you like video games? I have a PlayStation 4 an I am exited to buy \"Ananmorphine\" its a game that shows a lot of promise.",
        "agent": "agent_1",
        "sentiment": "Happy",
        "knowledge_source": [
          "AS1"
        ],
        "turn_rating": "Good"
      },
      {
        "message": "I have one and but haven't heard of that game. I like watching horror films tape Steven king.",
        "agent": "agent_2",
        "sentiment": "Neutral",
        "knowledge_source": [
          "FS1"
        ],
        "turn_rating": "Good"
      },
      {
        "message": "It looks pretty good, one of the main attractions of the game is that you can manipulate time, space and memory. I like Steven King as well!",
        "agent": "agent_1",
        "sentiment": "Happy",
        "knowledge_source": [
          "AS1",
          "FS1"
        ],
        "turn_rating": "Good"
      },
      {
        "message": "Did you know watching horror movies can burn up to 180 calories.",
        "agent": "agent_2",
        "sentiment": "Surprised",
        "knowledge_source": [
          "FS1"
        ],
        "turn_rating": "Good"
      },
      {
        "message": "I want to lose some weight I didnt know it was that easy lol, have you seen the movie \"The Shinning\"?",
        "agent": "agent_1",
        "sentiment": "Curious to dive deeper",
        "knowledge_source": [
          "FS1"
        ],
        "turn_rating": "Good"
      },
      {
        "message": "I did I heard the boy Danny didnt know he was acting in a horror films until several years later.",
        "agent": "agent_2",
        "sentiment": "Surprised",
        "knowledge_source": [
          "FS1"
        ],
        "turn_rating": "Good"
      },
      {
        "message": "I heard that too! that movie is scary I wonder how they managed to trick him.",
        "agent": "agent_1",
        "sentiment": "Curious to dive deeper",
        "knowledge_source": [
          "FS1"
        ],
        "turn_rating": "Good"
      },
      {
        "message": "Probably young and niave. Stephen king thought Bambi was a horror movie.",
        "agent": "agent_2",
        "sentiment": "Surprised",
        "knowledge_source": [
          "FS1"
        ],
        "turn_rating": "Good"
      },
      {
        "message": "Thats funny lol, I don't see Bambi as a horror movie but we all have our perceptions. There is an instrument called water phone, its used in many horror movies.",
        "agent": "agent_1",
        "sentiment": "Surprised",
        "knowledge_source": [
          "FS1"
        ],
        "turn_rating": "Good"
      },
      {
        "message": "Yes to make the creepy metallic noises",
        "agent": "agent_2",
        "sentiment": "Neutral",
        "knowledge_source": [
          "FS1"
        ],
        "turn_rating": "Passable"
      },
      {
        "message": "Yeah to think horror films were inspired by authors such as Edgar Allan Poe, Mary Shelley.",
        "agent": "agent_1",
        "sentiment": "Neutral",
        "knowledge_source": [
          "FS1"
        ],
        "turn_rating": "Good"
      },
      {
        "message": "Do you play any instruments? I like the violin.",
        "agent": "agent_2",
        "sentiment": "Surprised",
        "knowledge_source": [
          "FS2"
        ],
        "turn_rating": "Good"
      },
      {
        "message": "I like the guitar but think the violin is a cool instrument as well, I like that it has a small size.",
        "agent": "agent_1",
        "sentiment": "Curious to dive deeper",
        "knowledge_source": [
          "FS2"
        ],
        "turn_rating": "Good"
      },
      {
        "message": "Modern violins were preferred over million dollar Stradivarius violins when tested on the blind ",
        "agent": "agent_2",
        "sentiment": "Neutral",
        "knowledge_source": [
          "FS2"
        ],
        "turn_rating": "Good"
      },
      {
        "message": "I wonder why that is, interesting fact indeed, did you know there is a violin that is made out of stone! it must be heavy and hard to play.",
        "agent": "agent_1",
        "sentiment": "Surprised",
        "knowledge_source": [
          "FS2"
        ],
        "turn_rating": "Good"
      },
      {
        "message": "That is cool. Albert Einstein played the violin",
        "agent": "agent_2",
        "sentiment": "Surprised",
        "knowledge_source": [
          "FS2"
        ],
        "turn_rating": "Good"
      },
      {
        "message": "He did? Wow, I bet he was a skilled player after all he was a genius. ",
        "agent": "agent_1",
        "sentiment": "Surprised",
        "knowledge_source": [
          "FS2",
          "Personal Knowledge"
        ],
        "turn_rating": "Good"
      },
      {
        "message": "Yes he played the piano too.",
        "agent": "agent_2",
        "sentiment": "Surprised",
        "knowledge_source": [
          "FS2"
        ],
        "turn_rating": "Passable"
      },
      {
        "message": "I've always wanted to learn to play the piano but I spent my early years busy playing PlayStation. It's crazy how they built a supercomputer using a bunch of used PlayStation 3s.",
        "agent": "agent_1",
        "sentiment": "Surprised",
        "knowledge_source": [
          "FS3"
        ],
        "turn_rating": "Good"
      },
      {
        "message": "Play station was made in Japan right?",
        "agent": "agent_2",
        "sentiment": "Surprised",
        "knowledge_source": [
          "FS3"
        ],
        "turn_rating": "Good"
      },
      {
        "message": "Thats right, its abbreviated as PS and it was created by Sony.",
        "agent": "agent_1",
        "sentiment": "Neutral",
        "knowledge_source": [
          "FS3"
        ],
        "turn_rating": "Good"
      }
    ],
    "conversation_rating": {
      "agent_1": "Good",
      "agent_2": "Good"
    }
  },
  "t_7f628703-b621-4b06-b96a-9ffa2c2c3628": {
    "article_url": "https://www.washingtonpost.com/news/comic-riffs/wp/2018/08/07/anamorphine-beautifully-manipulates-time-space-and-memory/",
    "config": "B",
    "content": [
      {
        "message": "hey what do you thnk of the game Anamorphine?",
        "agent": "agent_1",
        "sentiment": "Curious to dive deeper",
        "knowledge_source": [
          "AS1"
        ],
        "turn_rating": "Good"
      },
      {
        "message": "I haven't tried it myself. Have you?",
        "agent": "agent_2",
        "sentiment": "Neutral",
        "knowledge_source": [
          "Personal Knowledge"
        ],
        "turn_rating": "Passable"
      },
      {
        "message": "No I haven't played it yet. But it sounds very interesting. I like the designer, hideo Kojima. He is really awesome and made the Metal Gear Solid games",
        "agent": "agent_1",
        "sentiment": "Happy",
        "knowledge_source": [
          "AS1",
          "Personal Knowledge"
        ],
        "turn_rating": "Good"
      },
      {
        "message": "Yeah, I'm glad he's able to still work considering what happened to him. Have you played a lot of play station games in the past?",
        "agent": "agent_2",
        "sentiment": "Neutral",
        "knowledge_source": [
          "Personal Knowledge"
        ],
        "turn_rating": "Good"
      },
      {
        "message": "I did used to play a lot of video games. I haven't played them anymore though. I love Metal Gear Solid, what about you? That was for the original PlayStation",
        "agent": "agent_1",
        "sentiment": "Curious to dive deeper",
        "knowledge_source": [
          "FS3"
        ],
        "turn_rating": "Good"
      },
      {
        "message": "Yeah I played a lot of PlayStation. I use to own an original and had a demo for metal gear solid but never had the game. I eventually got a ps2 and played a lot on that, I've owned a ps3 for some time but moved onto PC gaming. Was Metal Gear your favorite ps1 game?",
        "agent": "agent_2",
        "sentiment": "Happy",
        "knowledge_source": [
          "FS3",
          "Personal Knowledge"
        ],
        "turn_rating": "Excellent"
      },
      {
        "message": "Yes it would be that and also Final Fantasy 7. I remember when they came out with the DualShock as a new controller. That was one of my favorite controllers of all time",
        "agent": "agent_1",
        "sentiment": "Happy",
        "knowledge_source": [
          "FS3",
          "Personal Knowledge"
        ],
        "turn_rating": "Good"
      },
      {
        "message": "I loved the old ps1 controllers. You ever play a game called legend of dragoon?",
        "agent": "agent_2",
        "sentiment": "Neutral",
        "knowledge_source": [
          "Personal Knowledge"
        ],
        "turn_rating": "Good"
      },
      {
        "message": "I have heard of that game. I think it was published by Sony, I heard it was good but never played it, what did you think about it?",
        "agent": "agent_1",
        "sentiment": "Curious to dive deeper",
        "knowledge_source": [
          "FS3"
        ],
        "turn_rating": "Good"
      },
      {
        "message": "I really enjoyed it. I got to borrow it back in the early 2000s but managed to get a copy a few years ago. I really enjoy the combat system but the game itself can get a bit repetitive. It's a long game though, on four disc!",
        "agent": "agent_2",
        "sentiment": "Happy",
        "knowledge_source": [
          "Personal Knowledge"
        ],
        "turn_rating": "Good"
      },
      {
        "message": "That is long game! I missed games that had multiple discs. I think it's cool that the Grand Theft Auto game for Playstation could play music if you put it in a CD player though",
        "agent": "agent_1",
        "sentiment": "Surprised",
        "knowledge_source": [
          "FS3"
        ],
        "turn_rating": "Good"
      },
      {
        "message": "I didn't know that! I knew the original ps1 could play music, I use to play ",
        "agent": "agent_2",
        "sentiment": "Curious to dive deeper",
        "knowledge_source": [
          "Personal Knowledge"
        ],
        "turn_rating": "Good"
      },
      {
        "message": "Did you know that the US DOD bought 1800 PlayStation 3s? They wanted to build a super computer and it was cheaper than actually doing any alternative methods for that",
        "agent": "agent_1",
        "sentiment": "Surprised",
        "knowledge_source": [
          "FS3"
        ],
        "turn_rating": "Good"
      },
      {
        "message": "That's crazy. I think I remember hearing about something like that before. I also know that it was used to research black holes. It was defiantly one of the more advance consoles compared to the level of technology at the time.",
        "agent": "agent_2",
        "sentiment": "Curious to dive deeper",
        "knowledge_source": [
          "FS3",
          "Personal Knowledge"
        ],
        "turn_rating": "Good"
      },
      {
        "message": "Yep I agree. I didn't like how they got rid of Linux on the PlayStation 3 though. It's funny that a company executive actually tweeted the unlock code for the Playstation 3. Talk about a mess up haha",
        "agent": "agent_1",
        "sentiment": "Surprised",
        "knowledge_source": [
          "FS3"
        ],
        "turn_rating": "Good"
      },
      {
        "message": "Yeah it can happen. Did you know that they actually made an official linux kit for the ps2? When  I found out I thought it was crazy to think a company would support something like that so officially. Usually consoles are very closed systems.",
        "agent": "agent_2",
        "sentiment": "Curious to dive deeper",
        "knowledge_source": [
          "Personal Knowledge"
        ],
        "turn_rating": "Good"
      },
      {
        "message": "Yes I agree. And that's why they close down the Linux access, because people were hacking it LOL. They just didn't think that stuff out very well. I think it is cool that the last game for the PS2 was FIFA 14, which spanned 3 console Generations",
        "agent": "agent_1",
        "sentiment": "Surprised",
        "knowledge_source": [
          "FS3"
        ],
        "turn_rating": "Good"
      },
      {
        "message": "It's wild to think of how long a systems lifespan can reach. I remember hearing that someone made a NES game and got it supported through donations and even released a physical copy.",
        "agent": "agent_2",
        "sentiment": "Curious to dive deeper",
        "knowledge_source": [
          "Personal Knowledge"
        ],
        "turn_rating": "Good"
      },
      {
        "message": "That is really cool! I actually stopped playing a lot of games and I played a piano or now. Because I think it is more useful to play an instrument, do you play the violin by the way?",
        "agent": "agent_1",
        "sentiment": "Curious to dive deeper",
        "knowledge_source": [
          "FS2"
        ],
        "turn_rating": "Good"
      },
      {
        "message": "I don't really play any instruments. I mostly work and spend time outside when I can. I enjoy video games when it's either way too cold or the weathers really bad. Are you looking for a violin player?",
        "agent": "agent_2",
        "sentiment": "Curious to dive deeper",
        "knowledge_source": [
          "Personal Knowledge"
        ],
        "turn_rating": "Good"
      },
      {
        "message": "No but I thought about starting to play. Someone actually made a violin out of stone, which I would be interested in buying",
        "agent": "agent_1",
        "sentiment": "Surprised",
        "knowledge_source": [
          "FS2"
        ],
        "turn_rating": "Good"
      }
    ],
    "conversation_rating": {
      "agent_1": "Passable",
      "agent_2": "Good"
    }
  },
  "t_3fd8d004-4a94-4175-8b86-6f5214811840": {
    "article_url": "https://www.washingtonpost.com/news/comic-riffs/wp/2018/08/07/anamorphine-beautifully-manipulates-time-space-and-memory/",
    "config": "D",
    "content": [
      {
        "message": "Horror film seeks to fear. Many fans are for horror films.",
        "agent": "agent_1",
        "sentiment": "Happy",
        "knowledge_source": [
          "FS1"
        ],
        "turn_rating": "Excellent"
      },
      {
        "message": "I love horror films. Did you know Stephen King was afraid of Bambi when he was younger?",
        "agent": "agent_2",
        "sentiment": "Surprised",
        "knowledge_source": [
          "FS1"
        ],
        "turn_rating": "Good"
      },
      {
        "message": "It was interesting watching horror movies can burn up more than 180 calories.",
        "agent": "agent_1",
        "sentiment": "Happy",
        "knowledge_source": [
          "FS1"
        ],
        "turn_rating": "Excellent"
      },
      {
        "message": "Wow, I guess that's a good way to lose some weight.",
        "agent": "agent_2",
        "sentiment": "Surprised",
        "knowledge_source": [
          "FS1"
        ],
        "turn_rating": "Good"
      },
      {
        "message": "Horror film may also have supernatural fiction and thriller genres.",
        "agent": "agent_1",
        "sentiment": "Happy",
        "knowledge_source": [
          "FS1"
        ],
        "turn_rating": "Excellent"
      },
      {
        "message": "Very cool. I saw that watching horror films before viewing abstract art can make you enjoy the art more.",
        "agent": "agent_2",
        "sentiment": "Surprised",
        "knowledge_source": [
          "FS1"
        ],
        "turn_rating": "Good"
      },
      {
        "message": "Waterphone is  used to make creepy metallic noises in horror movies. The  cost of movie is very low is compared with other film.",
        "agent": "agent_1",
        "sentiment": "Happy",
        "knowledge_source": [
          "FS1"
        ],
        "turn_rating": "Excellent"
      },
      {
        "message": "Very cool to know. I heard the boy from the Shining didn't even know it was a horror film until several years later.",
        "agent": "agent_2",
        "sentiment": "Surprised",
        "knowledge_source": [
          "FS1"
        ],
        "turn_rating": "Good"
      },
      {
        "message": "It is very interesting. While watching make more thriller.",
        "agent": "agent_1",
        "sentiment": "Happy",
        "knowledge_source": [
          "Personal Knowledge"
        ],
        "turn_rating": "Excellent"
      },
      {
        "message": "Do you like the violin?",
        "agent": "agent_2",
        "sentiment": "Curious to dive deeper",
        "knowledge_source": [
          "FS2"
        ],
        "turn_rating": "Good"
      },
      {
        "message": "Yes, It is a wooden instrument. The body of violin is made up of wooden body.",
        "agent": "agent_1",
        "sentiment": "Happy",
        "knowledge_source": [
          "FS2"
        ],
        "turn_rating": "Excellent"
      },
      {
        "message": "There is actually a violin made out of stone that is fully playable.",
        "agent": "agent_2",
        "sentiment": "Surprised",
        "knowledge_source": [
          "FS2"
        ],
        "turn_rating": "Good"
      },
      {
        "message": "It is very interesting. Albert einstein was also a gifted musician, playing the violin with exceptional skill.",
        "agent": "agent_1",
        "sentiment": "Happy",
        "knowledge_source": [
          "FS2"
        ],
        "turn_rating": "Excellent"
      },
      {
        "message": "Modern violins were preferred over million-dollar violins when the sound tests were blind.",
        "agent": "agent_2",
        "sentiment": "Surprised",
        "knowledge_source": [
          "FS2"
        ],
        "turn_rating": "Good"
      },
      {
        "message": "Do you have playstation ?",
        "agent": "agent_1",
        "sentiment": "Happy",
        "knowledge_source": [
          "FS3"
        ],
        "turn_rating": "Excellent"
      },
      {
        "message": "I do. I have a PS4. What about you?",
        "agent": "agent_2",
        "sentiment": "Curious to dive deeper",
        "knowledge_source": [
          "FS3"
        ],
        "turn_rating": "Good"
      },
      {
        "message": "Classic sony.",
        "agent": "agent_1",
        "sentiment": "Happy",
        "knowledge_source": [
          "FS3"
        ],
        "turn_rating": "Excellent"
      },
      {
        "message": "Very cool. The US department of defense used 1760 Playstation 3's to build a supercomputer.",
        "agent": "agent_2",
        "sentiment": "Surprised",
        "knowledge_source": [
          "FS3"
        ],
        "turn_rating": "Good"
      },
      {
        "message": "The PlayStation 2 is the best-selling home console to date, having reached over 155 millions.",
        "agent": "agent_1",
        "sentiment": "Happy",
        "knowledge_source": [
          "FS3"
        ],
        "turn_rating": "Excellent"
      },
      {
        "message": "I agree. I love all Playstation consoles.",
        "agent": "agent_2",
        "sentiment": "Happy",
        "knowledge_source": [
          "FS3",
          "Personal Knowledge"
        ],
        "turn_rating": "Good"
      },
      {
        "message": "PlayStation mobile is a software framework that provides PlayStation content on mobile devices",
        "agent": "agent_1",
        "sentiment": "Happy",
        "knowledge_source": [
          "FS3"
        ],
        "turn_rating": "Excellent"
      },
      {
        "message": "Yep they have. Well, it was good chatting with you. Have a great day!",
        "agent": "agent_2",
        "sentiment": "Happy",
        "knowledge_source": [
          "Personal Knowledge"
        ],
        "turn_rating": "Excellent"
      }
    ],
    "conversation_rating": {
      "agent_1": "Excellent",
      "agent_2": "Excellent"
    }
  },
  "t_c3ee8f2a-75bb-42fa-80d9-36e74fb819a0": {
    "article_url": "https://www.washingtonpost.com/news/comic-riffs/wp/2018/08/07/anamorphine-beautifully-manipulates-time-space-and-memory/",
    "config": "A",
    "content": [
      {
        "message": "hey have you played the game Anamorphine?",
        "agent": "agent_1",
        "sentiment": "Curious to dive deeper",
        "knowledge_source": [
          "AS1"
        ],
        "turn_rating": "Good"
      },
      {
        "message": "No I haven't have you?",
        "agent": "agent_2",
        "sentiment": "Curious to dive deeper",
        "knowledge_source": [
          "AS1"
        ],
        "turn_rating": "Passable"
      },
      {
        "message": "No I haven't played it yet, but I want to, it is apparently being built by hideo Kojima who created the Metal Gear series",
        "agent": "agent_1",
        "sentiment": "Happy",
        "knowledge_source": [
          "AS1"
        ],
        "turn_rating": "Excellent"
      },
      {
        "message": "I was reading through the summary and it sounds complicated.",
        "agent": "agent_2",
        "sentiment": "Curious to dive deeper",
        "knowledge_source": [
          "AS1"
        ],
        "turn_rating": "Good"
      },
      {
        "message": "It sounds very in-depth, but I am excited for the game. Do you like horror movies by the way? I think this is going to be like a horror video game",
        "agent": "agent_1",
        "sentiment": "Curious to dive deeper",
        "knowledge_source": [
          "FS1"
        ],
        "turn_rating": "Excellent"
      },
      {
        "message": "Yes I do like horror films. Did you ever see the exorcist?",
        "agent": "agent_2",
        "sentiment": "Curious to dive deeper",
        "knowledge_source": [
          "FS1"
        ],
        "turn_rating": "Good"
      },
      {
        "message": "Yes that's one of my favorite ones, I also like Stephen King horror movies like The Shining, have you seen that movie?",
        "agent": "agent_1",
        "sentiment": "Curious to dive deeper",
        "knowledge_source": [
          "FS1"
        ],
        "turn_rating": "Excellent"
      },
      {
        "message": "Oh yeah that was great. Jack Nicholson was at his best in that film.",
        "agent": "agent_2",
        "sentiment": "Curious to dive deeper",
        "knowledge_source": [
          "FS1"
        ],
        "turn_rating": "Good"
      },
      {
        "message": "Yep I agree. What do you think about Danny in that movie? He was only a kid but luckily he didn't realize he was making a very violent horror movie at the time LOL",
        "agent": "agent_1",
        "sentiment": "Happy",
        "knowledge_source": [
          "FS1",
          "Personal Knowledge"
        ],
        "turn_rating": "Excellent"
      },
      {
        "message": "He did a good job. I didn't know he didn't realize it was a horror film. Apparently no one in the exorcist felt that were making a horror film either.",
        "agent": "agent_2",
        "sentiment": "Curious to dive deeper",
        "knowledge_source": [
          "FS1"
        ],
        "turn_rating": "Good"
      },
      {
        "message": "Well that's good because that would have messed up that little girl in that movie too, what do you think about Stephen King movies? Did you know that he thinks that Bambi should be considered a horror movie",
        "agent": "agent_1",
        "sentiment": "Curious to dive deeper",
        "knowledge_source": [
          "FS1"
        ],
        "turn_rating": "Excellent"
      },
      {
        "message": "No I didn't know that. What can I say about Stephen King, he is definitely the King.",
        "agent": "agent_2",
        "sentiment": "Surprised",
        "knowledge_source": [
          "Personal Knowledge"
        ],
        "turn_rating": "Good"
      },
      {
        "message": "Haha I agree with you. I also like horror movies because they can burn calories when you watch them, up to 180 per movie",
        "agent": "agent_1",
        "sentiment": "Surprised",
        "knowledge_source": [
          "FS1"
        ],
        "turn_rating": "Excellent"
      },
      {
        "message": "I could see where that could happen. I'm trying to think of the King movie where Kathy Bates breaks the guys leg with a sledge hammer. That just wrenches my gut.",
        "agent": "agent_2",
        "sentiment": "Fearful",
        "knowledge_source": [
          "Personal Knowledge"
        ],
        "turn_rating": "Good"
      },
      {
        "message": "Yeah I think that movie was called Misery, and I was in misery as I watched it LOL. Have you ever heard of the instrument called the water phone by the way?",
        "agent": "agent_1",
        "sentiment": "Curious to dive deeper",
        "knowledge_source": [
          "FS1"
        ],
        "turn_rating": "Excellent"
      },
      {
        "message": "That's it Misery, thanks. No, what is a water phone?",
        "agent": "agent_2",
        "sentiment": "Curious to dive deeper",
        "knowledge_source": [
          "FS2"
        ],
        "turn_rating": "Good"
      },
      {
        "message": "It's an instrument that horror movies used to create that creepy metallic sound, it makes you feel scared when you hear it",
        "agent": "agent_1",
        "sentiment": "Neutral",
        "knowledge_source": [
          "FS1"
        ],
        "turn_rating": "Excellent"
      },
      {
        "message": "That's interesting. I think it is really interesting how they used to create different sound effects without the electronics they use today.",
        "agent": "agent_2",
        "sentiment": "Curious to dive deeper",
        "knowledge_source": [
          "Personal Knowledge"
        ],
        "turn_rating": "Good"
      },
      {
        "message": "Yeah I agree with you. Have you ever played an instrument before? For instance the violin?",
        "agent": "agent_1",
        "sentiment": "Curious to dive deeper",
        "knowledge_source": [
          "FS2"
        ],
        "turn_rating": "Excellent"
      },
      {
        "message": "No, I played the trumpet mostly but never a string instrument, you?",
        "agent": "agent_2",
        "sentiment": "Curious to dive deeper",
        "knowledge_source": [
          "FS2"
        ],
        "turn_rating": "Good"
      },
      {
        "message": "I never play the violin, I played myself, I do want to see a violin made out of stone which apparently exists though",
        "agent": "agent_1",
        "sentiment": "Curious to dive deeper",
        "knowledge_source": [
          "FS2"
        ],
        "turn_rating": "Excellent"
      }
    ],
    "conversation_rating": {
      "agent_1": "Excellent",
      "agent_2": "Good"
    }
  },
  "t_18755369-66e4-4c44-a663-b98ae4701321": {
    "article_url": "https://www.washingtonpost.com/local/obituaries/barbara-brooks-wallace-author-of-peppermints-in-the-parlor-and-other-childrens-mysteries-dies-at-95/2018/12/05/dd1802e0-f718-11e8-8d64-4e79db33382f_story.html",
    "config": "C",
    "content": [
      {
        "message": "Hi, do you ever listen to audio books? I get a ton of them from the library here.",
        "agent": "agent_1",
        "sentiment": "Curious to dive deeper",
        "knowledge_source": [
          "FS3"
        ],
        "turn_rating": "Passable"
      },
      {
        "message": "Yes, I have a ton of audiobooks. I have the harry potter series on audobook! ",
        "agent": "agent_2",
        "sentiment": "Happy",
        "knowledge_source": [
          "Personal Knowledge"
        ],
        "turn_rating": "Excellent"
      },
      {
        "message": "me too! It's interesting that audiobooks were originally just so that blind people could \"read\" books but I think they are great for everyone. Especially when on the go.",
        "agent": "agent_1",
        "sentiment": "Surprised",
        "knowledge_source": [
          "FS3",
          "Personal Knowledge"
        ],
        "turn_rating": "Good"
      },
      {
        "message": "It's awesome listening to some of these artists narrating audiobooks. Audiobook is something of the future, before that was e-books. I feel sorry for barnes and noble.",
        "agent": "agent_2",
        "sentiment": "Happy",
        "knowledge_source": [
          "FS3",
          "Personal Knowledge"
        ],
        "turn_rating": "Excellent"
      },
      {
        "message": "They can still sell e-books if they make the retail experience worth going to. Michael Jackson made an audio book for ET, it's pretty cool.",
        "agent": "agent_1",
        "sentiment": "Happy",
        "knowledge_source": [
          "FS3"
        ],
        "turn_rating": "Good"
      },
      {
        "message": "Well, audiobooks were originally made for blind people. However, with advent of vehicles and mindless driving, listening to audiobooks are easy.",
        "agent": "agent_2",
        "sentiment": "Neutral",
        "knowledge_source": [
          "FS3",
          "Personal Knowledge"
        ],
        "turn_rating": "Excellent"
      },
      {
        "message": "Yeah, even just at home it's nice too. Reading paper literature is nice either artistic stories or intellectual information, but it can be a strain on your eyes.",
        "agent": "agent_1",
        "sentiment": "Happy",
        "knowledge_source": [
          "FS2",
          "FS3",
          "Personal Knowledge"
        ],
        "turn_rating": "Good"
      },
      {
        "message": "However, it's quicker to read a book than it is to listen to it. You can also take notes, i love post-it notes. Sci-fi books are great when i'm about to hit the hay. I love to read fantasy books.",
        "agent": "agent_2",
        "sentiment": "Happy",
        "knowledge_source": [
          "FS2",
          "FS3",
          "Personal Knowledge"
        ],
        "turn_rating": "Excellent"
      },
      {
        "message": "That is true, but I'm rarely in a rush. Take Harry Potter which you've mentioned. It's probably the greatest fantasy book and the audio books are even better. Jim Dale performs 300 different voices, and he certainly sounds better then i do in my head.",
        "agent": "agent_1",
        "sentiment": "Curious to dive deeper",
        "knowledge_source": [
          "FS3"
        ],
        "turn_rating": "Good"
      },
      {
        "message": "Yep. There's a janitor from chicago who wrote a 15,145 page fantasy manuscript and spent over 6 years writing it. ",
        "agent": "agent_2",
        "sentiment": "Curious to dive deeper",
        "knowledge_source": [
          "FS1",
          "FS3"
        ],
        "turn_rating": "Excellent"
      },
      {
        "message": "Wow! and I thought the Harry Potter books were long. What was it called? I'd imagine that would take a long time to read.",
        "agent": "agent_1",
        "sentiment": "Surprised",
        "knowledge_source": [
          "FS1",
          "Personal Knowledge"
        ],
        "turn_rating": "Passable"
      },
      {
        "message": "The author was henry darger. It was \"the story of the vivian girls\". I personally never read it, but i heard about it. if you have time, you should read it!",
        "agent": "agent_2",
        "sentiment": "Curious to dive deeper",
        "knowledge_source": [
          "FS1"
        ],
        "turn_rating": "Good"
      },
      {
        "message": "I'm not sure I do, but I'll put it on my list of things to read. I'm just about to start reading some dungeons and dragons books. By read of course I mean listen to audio books. Lots of famous people narrated them.",
        "agent": "agent_1",
        "sentiment": "Curious to dive deeper",
        "knowledge_source": [
          "FS3"
        ],
        "turn_rating": "Passable"
      },
      {
        "message": "Who is your favorite narrator for audiobooks? Weird Al? Felicia Day? Wil Wheaton?",
        "agent": "agent_2",
        "sentiment": "Curious to dive deeper",
        "knowledge_source": [
          "FS3"
        ],
        "turn_rating": "Excellent"
      },
      {
        "message": "That's a tough one to answer. I guess weird al, but Ice-T is surprisingly good too.",
        "agent": "agent_1",
        "sentiment": "Curious to dive deeper",
        "knowledge_source": [
          "FS3"
        ],
        "turn_rating": "Passable"
      },
      {
        "message": "I can't get past Ice-T as a rapper and TV celebrity. Audiobook narration by him just makes me think about all the stuff he played in.",
        "agent": "agent_2",
        "sentiment": "Neutral",
        "knowledge_source": [
          "Personal Knowledge"
        ],
        "turn_rating": "Excellent"
      },
      {
        "message": "I can see that, but he does such a good job. I hear he's really into spelling bee's too among other things. Did you know there are fantasy drafts for the national spelling bee? I bet T is into that.",
        "agent": "agent_1",
        "sentiment": "Surprised",
        "knowledge_source": [
          "FS1",
          "FS3"
        ],
        "turn_rating": "Good"
      },
      {
        "message": "lol. fantasy drafts of national spelling bees? I could see that. Such a baller. ",
        "agent": "agent_2",
        "sentiment": "Happy",
        "knowledge_source": [
          "Personal Knowledge"
        ],
        "turn_rating": "Excellent"
      },
      {
        "message": "People will bet on anything. I prefer fantasy baseball.",
        "agent": "agent_1",
        "sentiment": "Happy",
        "knowledge_source": [
          "FS1",
          "Personal Knowledge"
        ],
        "turn_rating": "Passable"
      },
      {
        "message": "I wasn't aware you can bet on fantasy baseball.. Did you make any bets on the Superbowl?",
        "agent": "agent_2",
        "sentiment": "Neutral",
        "knowledge_source": [
          "Personal Knowledge"
        ],
        "turn_rating": "Excellent"
      },
      {
        "message": "No, not into football. Maybe next year though. I think I'm going to head out now. I'm actually going to go to the book store so maybe i'll see if that have that 15,145 page book. I bet it will be heavy.",
        "agent": "agent_1",
        "sentiment": "Happy",
        "knowledge_source": [
          "FS1"
        ],
        "turn_rating": "Passable"
      },
      {
        "message": "Listen to the audiobook version, if they have it!",
        "agent": "agent_2",
        "sentiment": "Neutral",
        "knowledge_source": [
          "Personal Knowledge"
        ],
        "turn_rating": "Excellent"
      },
      {
        "message": "I'll check for that first! have a good day.",
        "agent": "agent_1",
        "sentiment": "Happy",
        "knowledge_source": [
          "Personal Knowledge"
        ],
        "turn_rating": "Passable"
      },
      {
        "message": "Have a good day too!",
        "agent": "agent_2",
        "sentiment": "Neutral",
        "knowledge_source": [
          "Personal Knowledge"
        ],
        "turn_rating": "Excellent"
      },
      {
        "message": "bye",
        "agent": "agent_1",
        "sentiment": "Happy",
        "knowledge_source": [
          "Personal Knowledge"
        ],
        "turn_rating": "Passable"
      }
    ],
    "conversation_rating": {
      "agent_1": "Passable",
      "agent_2": "Excellent"
    }
  },
  "t_d67f10d0-e344-49e3-a9b5-35aaffdbc198": {
    "article_url": "https://www.washingtonpost.com/local/obituaries/barbara-brooks-wallace-author-of-peppermints-in-the-parlor-and-other-childrens-mysteries-dies-at-95/2018/12/05/dd1802e0-f718-11e8-8d64-4e79db33382f_story.html",
    "config": "C",
    "content": [
      {
        "message": "There is a fantasy draft of the spelling bee? Wow",
        "agent": "agent_1",
        "sentiment": "Curious to dive deeper",
        "knowledge_source": [
          "FS1"
        ],
        "turn_rating": "Good"
      },
      {
        "message": "I did not know it before.  ",
        "agent": "agent_2",
        "sentiment": "Surprised",
        "knowledge_source": [
          "FS1"
        ],
        "turn_rating": "Passable"
      },
      {
        "message": "I don't know if that means they bet actual money, but people will bet on anything",
        "agent": "agent_1",
        "sentiment": "Curious to dive deeper",
        "knowledge_source": [
          "FS1"
        ],
        "turn_rating": "Good"
      },
      {
        "message": "I know  Terry Pratchess was knighted for being a good comedic fantasy author.",
        "agent": "agent_2",
        "sentiment": "Neutral",
        "knowledge_source": [
          "FS1"
        ],
        "turn_rating": "Passable"
      },
      {
        "message": "I've never heard of him, I'm not a big fantasy person",
        "agent": "agent_1",
        "sentiment": "Neutral",
        "knowledge_source": [
          "FS1"
        ],
        "turn_rating": "Good"
      },
      {
        "message": "Also, I heard that a janitor wrote a fantasy manuscript totaling 15,145 pages.",
        "agent": "agent_2",
        "sentiment": "Neutral",
        "knowledge_source": [
          "FS1"
        ],
        "turn_rating": "Passable"
      },
      {
        "message": "I thought that was kind of sad.  I wonder if it was actually published",
        "agent": "agent_1",
        "sentiment": "Neutral",
        "knowledge_source": [
          "FS1"
        ],
        "turn_rating": "Good"
      },
      {
        "message": "It was only found out after his death.  So, he earned nothing.",
        "agent": "agent_2",
        "sentiment": "Sad",
        "knowledge_source": [
          "FS1"
        ],
        "turn_rating": "Passable"
      },
      {
        "message": "Well, maybe he never wanted it published and just did if for himself",
        "agent": "agent_1",
        "sentiment": "Neutral",
        "knowledge_source": [
          "FS1"
        ],
        "turn_rating": "Good"
      },
      {
        "message": "Are you interested in literature in general?",
        "agent": "agent_2",
        "sentiment": "Neutral",
        "knowledge_source": [
          "FS2"
        ],
        "turn_rating": "Passable"
      },
      {
        "message": "I'm a big reader in general, but my tastes probably aren't as highbrow as they should be.  Do you like to read?",
        "agent": "agent_1",
        "sentiment": "Curious to dive deeper",
        "knowledge_source": [
          "Personal Knowledge"
        ],
        "turn_rating": "Good"
      },
      {
        "message": "I used to but I have been busy lately with family and work.  I did not know that literature was considered to be an aft form.  Do you?",
        "agent": "agent_2",
        "sentiment": "Neutral",
        "knowledge_source": [
          "FS2"
        ],
        "turn_rating": "Good"
      },
      {
        "message": "I suppose its an art form, I certainly didn't know it was an olympic event until 1952",
        "agent": "agent_1",
        "sentiment": "Curious to dive deeper",
        "knowledge_source": [
          "FS2"
        ],
        "turn_rating": "Good"
      },
      {
        "message": "I heard that it was an olympic event from year 1912 to 1952.  I wonder how it worked.",
        "agent": "agent_2",
        "sentiment": "Surprised",
        "knowledge_source": [
          "FS2"
        ],
        "turn_rating": "Passable"
      },
      {
        "message": "I'm going to have to look up more about the fda burning literature in an act of censorship.  That's pretty horrific to happen here",
        "agent": "agent_1",
        "sentiment": "Disgusted",
        "knowledge_source": [
          "FS2"
        ],
        "turn_rating": "Good"
      },
      {
        "message": "I should research more myself.  I wonder why the literature was censored.",
        "agent": "agent_2",
        "sentiment": "Curious to dive deeper",
        "knowledge_source": [
          "FS2"
        ],
        "turn_rating": "Passable"
      },
      {
        "message": "Depends on the era I suppose.  I'm hoping it was some time ago, but you never know",
        "agent": "agent_1",
        "sentiment": "Curious to dive deeper",
        "knowledge_source": [
          "FS2"
        ],
        "turn_rating": "Good"
      },
      {
        "message": "I just found out that music, sculpture and painting were also included in olympic from 1912 until 1952.  Why did they decide to stop?",
        "agent": "agent_2",
        "sentiment": "Curious to dive deeper",
        "knowledge_source": [
          "FS2"
        ],
        "turn_rating": "Passable"
      },
      {
        "message": "Probably not very entertaining to watch on tv!",
        "agent": "agent_1",
        "sentiment": "Happy",
        "knowledge_source": [
          "FS1"
        ],
        "turn_rating": "Good"
      },
      {
        "message": "There was no tv though during that period?  Am I wrong?",
        "agent": "agent_2",
        "sentiment": "Curious to dive deeper",
        "knowledge_source": [
          "FS2"
        ],
        "turn_rating": "Passable"
      },
      {
        "message": "Tv was around in the 50's I'm sure.  I Love Lucy was on then",
        "agent": "agent_1",
        "sentiment": "Curious to dive deeper",
        "knowledge_source": [
          "Personal Knowledge"
        ],
        "turn_rating": "Good"
      },
      {
        "message": "Oh, ok.  I like to listed to audiobooks when I drive.  Do you like audio books",
        "agent": "agent_2",
        "sentiment": "Neutral",
        "knowledge_source": [
          "FS3"
        ],
        "turn_rating": "Passable"
      },
      {
        "message": "No, they put me to sleep",
        "agent": "agent_1",
        "sentiment": "Neutral",
        "knowledge_source": [
          "Personal Knowledge"
        ],
        "turn_rating": "Good"
      }
    ],
    "conversation_rating": {
      "agent_1": "Good",
      "agent_2": "Passable"
    }
  },
  "t_2dab0a44-9cee-4873-aba1-fba7e2c61349": {
    "article_url": "https://www.washingtonpost.com/local/obituaries/barbara-brooks-wallace-author-of-peppermints-in-the-parlor-and-other-childrens-mysteries-dies-at-95/2018/12/05/dd1802e0-f718-11e8-8d64-4e79db33382f_story.html",
    "config": "D",
    "content": [
      {
        "message": "Barbara Brooks Wallace who wrote \"Peppermints in the Parlor\" died Nov 27 in Arlington, VA at the age of 95.",
        "agent": "agent_1",
        "sentiment": "Curious to dive deeper",
        "knowledge_source": [
          "AS1"
        ],
        "turn_rating": "Poor"
      },
      {
        "message": "She was a amazing writer, I have heard she wrote some of the best young readers books mixed with mystery and adventure that the world has ever seen",
        "agent": "agent_2",
        "sentiment": "Surprised",
        "knowledge_source": [
          "AS1"
        ],
        "turn_rating": "Good"
      },
      {
        "message": "The book Peppermints says it is an amusing Gothic romp and became an audiobook recorded by Angela Lansbury",
        "agent": "agent_1",
        "sentiment": "Curious to dive deeper",
        "knowledge_source": [
          "AS2"
        ],
        "turn_rating": "Good"
      },
      {
        "message": "I have never heard the audio version i might have to get it. I do know it takes place in the 20th century in San Fransisco.",
        "agent": "agent_2",
        "sentiment": "Happy",
        "knowledge_source": [
          "AS1"
        ],
        "turn_rating": "Good"
      },
      {
        "message": "She also wrote other mysteries that won Edgar Awards from the Mystery Writers of America",
        "agent": "agent_1",
        "sentiment": "Curious to dive deeper",
        "knowledge_source": [
          "AS2"
        ],
        "turn_rating": "Good"
      },
      {
        "message": "Yes she won several awards. she wrote another great book called Ghost in the Gallery. Have you heard of it?",
        "agent": "agent_2",
        "sentiment": "Surprised",
        "knowledge_source": [
          "AS2"
        ],
        "turn_rating": "Good"
      },
      {
        "message": "Not before today.  She was actually born in China and her father had been a silent-film actor who moved to New York",
        "agent": "agent_1",
        "sentiment": "Curious to dive deeper",
        "knowledge_source": [
          "AS2"
        ],
        "turn_rating": "Good"
      },
      {
        "message": "Yes that happened amid the russian revoltution if i recall",
        "agent": "agent_2",
        "sentiment": "Curious to dive deeper",
        "knowledge_source": [
          "AS2"
        ],
        "turn_rating": "Good"
      },
      {
        "message": "Her mother moved to China during the Russian Revolution from Russia and was a nurse",
        "agent": "agent_1",
        "sentiment": "Curious to dive deeper",
        "knowledge_source": [
          "AS2"
        ],
        "turn_rating": "Passable"
      },
      {
        "message": "O that is right I forgot about that. I recall that The Trouble With Miss Switch a early work was turned into a sort of animated program at one point.",
        "agent": "agent_2",
        "sentiment": "Surprised",
        "knowledge_source": [
          "AS4"
        ],
        "turn_rating": "Good"
      },
      {
        "message": "She graduated college in 1945 from the University of California at L.A. and then lived in a boardinghouse in SanFran",
        "agent": "agent_1",
        "sentiment": "Curious to dive deeper",
        "knowledge_source": [
          "AS3"
        ],
        "turn_rating": "Passable"
      },
      {
        "message": "Yes she traveled a lot and has seen more of the world than most will in their lives.",
        "agent": "agent_2",
        "sentiment": "Surprised",
        "knowledge_source": [
          "Personal Knowledge"
        ],
        "turn_rating": "Good"
      },
      {
        "message": "I like that she stated that she didn't know how the story would end until she got to the end of writing the book.  However, she knew that the books would always be for children and would have a happy ending because she got to choose!",
        "agent": "agent_1",
        "sentiment": "Happy",
        "knowledge_source": [
          "AS4"
        ],
        "turn_rating": "Good"
      },
      {
        "message": "Yeah she really was ahead of her time. I remember reading The Barrel in the Basement it was one of her first fantasy books. It is a great book for young readers still today",
        "agent": "agent_2",
        "sentiment": "Happy",
        "knowledge_source": [
          "AS4"
        ],
        "turn_rating": "Good"
      },
      {
        "message": "Speaking of fantasy books, did you know that a single fold in the brain makes the difference between perceiving reality and fantasy?",
        "agent": "agent_1",
        "sentiment": "Curious to dive deeper",
        "knowledge_source": [
          "FS1"
        ],
        "turn_rating": "Good"
      },
      {
        "message": "I had no clue but that is fascinating. I have heard that People fantasy draft the national spelling bee if you could believe such",
        "agent": "agent_2",
        "sentiment": "Happy",
        "knowledge_source": [
          "FS1"
        ],
        "turn_rating": "Good"
      },
      {
        "message": "what does that mean?",
        "agent": "agent_1",
        "sentiment": "Curious to dive deeper",
        "knowledge_source": [
          "Personal Knowledge"
        ],
        "turn_rating": "Good"
      },
      {
        "message": "They pick students kinda like how a NFL coach picks players.",
        "agent": "agent_2",
        "sentiment": "Happy",
        "knowledge_source": [
          "FS1",
          "Personal Knowledge"
        ],
        "turn_rating": "Good"
      },
      {
        "message": "Really, how do they know the prospects?  Did you know that the fda burned six tons of literature in an act of censorship?",
        "agent": "agent_1",
        "sentiment": "Curious to dive deeper",
        "knowledge_source": [
          "FS2"
        ],
        "turn_rating": "Good"
      },
      {
        "message": "I think they just do it for fun since its not that exciting, and I have heard of that before and its awful .",
        "agent": "agent_2",
        "sentiment": "Sad",
        "knowledge_source": [
          "FS1",
          "Personal Knowledge"
        ],
        "turn_rating": "Good"
      },
      {
        "message": "Audiobooks which I love were started as a project to make books for the blind.",
        "agent": "agent_1",
        "sentiment": "Curious to dive deeper",
        "knowledge_source": [
          "FS3"
        ],
        "turn_rating": "Passable"
      },
      {
        "message": "i dont listen to many. i prefer to read my literature. I guess you can call me old fashinoed.",
        "agent": "agent_2",
        "sentiment": "Happy",
        "knowledge_source": [
          "Personal Knowledge"
        ],
        "turn_rating": "Good"
      },
      {
        "message": "Both are great, but when in the car driving a good audiobook goes far for the family :) I didn't know it but Michael Jackson released an audiobook/soundtrack album directed by Spielberg",
        "agent": "agent_1",
        "sentiment": "Curious to dive deeper",
        "knowledge_source": [
          "FS3"
        ],
        "turn_rating": "Passable"
      }
    ],
    "conversation_rating": {
      "agent_1": "Passable",
      "agent_2": "Good"
    }
  },
  "t_7f041fa2-37ac-40ab-85c5-1981671546a1": {
    "article_url": "https://www.washingtonpost.com/local/obituaries/barbara-brooks-wallace-author-of-peppermints-in-the-parlor-and-other-childrens-mysteries-dies-at-95/2018/12/05/dd1802e0-f718-11e8-8d64-4e79db33382f_story.html",
    "config": "A",
    "content": [
      {
        "message": "Hello! Are you a fan of literature?",
        "agent": "agent_1",
        "sentiment": "Curious to dive deeper",
        "knowledge_source": [
          "FS2"
        ],
        "turn_rating": "Good"
      },
      {
        "message": "Yes, especially anything to do with fantasy or mystery. What about you?",
        "agent": "agent_2",
        "sentiment": "Curious to dive deeper",
        "knowledge_source": [
          "Personal Knowledge"
        ],
        "turn_rating": "Excellent"
      },
      {
        "message": "I am into nonfiction and history. What is your favorite book?",
        "agent": "agent_1",
        "sentiment": "Surprised",
        "knowledge_source": [
          "FS2"
        ],
        "turn_rating": "Good"
      },
      {
        "message": "I really liked Hawaii by Michener. I haven't had much time to read much nonfiction unless you count recipe books. Which do you like best?",
        "agent": "agent_2",
        "sentiment": "Curious to dive deeper",
        "knowledge_source": [
          "Personal Knowledge"
        ],
        "turn_rating": "Excellent"
      },
      {
        "message": "I don't really have a favorite honestly. I can't believe the FDA was against literature back in the day.",
        "agent": "agent_1",
        "sentiment": "Curious to dive deeper",
        "knowledge_source": [
          "FS2"
        ],
        "turn_rating": "Excellent"
      },
      {
        "message": "People can have some interesting ideas. I head there is a Dr. in Texas that teaches a heavy metal literature class. What do you think it covers?",
        "agent": "agent_2",
        "sentiment": "Curious to dive deeper",
        "knowledge_source": [
          "FS2",
          "Personal Knowledge"
        ],
        "turn_rating": "Excellent"
      },
      {
        "message": "That is very interesting. It probably covers some good music for sure! I feel like many students have neck strains from head banging lol.",
        "agent": "agent_1",
        "sentiment": "Surprised",
        "knowledge_source": [
          "FS2"
        ],
        "turn_rating": "Good"
      },
      {
        "message": "I wonder if you get extra credit if you start growing your hair out for that class? lol I had a mythology and fantasy class in college. It was pretty good.",
        "agent": "agent_2",
        "sentiment": "Happy",
        "knowledge_source": [
          "Personal Knowledge"
        ],
        "turn_rating": "Excellent"
      },
      {
        "message": "I'm sure that was interesting too! Did they teach you about the fantasy congress that exists?",
        "agent": "agent_1",
        "sentiment": "Surprised",
        "knowledge_source": [
          "FS1"
        ],
        "turn_rating": "Excellent"
      },
      {
        "message": "No, but maybe their kids are in the fantasy spelling bee! I saw the artwork of that Chicago janitor who died and only then was his work discovered. It's very unique!",
        "agent": "agent_2",
        "sentiment": "Curious to dive deeper",
        "knowledge_source": [
          "FS1",
          "Personal Knowledge"
        ],
        "turn_rating": "Excellent"
      },
      {
        "message": "Oh really? That would be neat to see. I would love to see the fantasy draft go on with the spelling bee haha.",
        "agent": "agent_1",
        "sentiment": "Curious to dive deeper",
        "knowledge_source": [
          "FS1"
        ],
        "turn_rating": "Excellent"
      },
      {
        "message": "Henry Darger is his name, you should look at it! I think a fantasy wall street might be interesting. Especially if you could learn to participate in the real stock market!",
        "agent": "agent_2",
        "sentiment": "Happy",
        "knowledge_source": [
          "FS1",
          "Personal Knowledge"
        ],
        "turn_rating": "Excellent"
      },
      {
        "message": "That blows my mind what is out there and what people put money into haha. He should do a fantasy draft for the annual literature contest where writers put the worst possible opening sentence to a novel.",
        "agent": "agent_1",
        "sentiment": "Surprised",
        "knowledge_source": [
          "FS2"
        ],
        "turn_rating": "Excellent"
      },
      {
        "message": "I've been interested in trying out an audiobook. Have you ever? I am worried I might not like the voice that's used for it.",
        "agent": "agent_2",
        "sentiment": "Curious to dive deeper",
        "knowledge_source": [
          "FS3",
          "Personal Knowledge"
        ],
        "turn_rating": "Excellent"
      },
      {
        "message": "I haven't either and worry about it too. Maybe look for Jim Dale to narrate for you!",
        "agent": "agent_1",
        "sentiment": "Surprised",
        "knowledge_source": [
          "FS3"
        ],
        "turn_rating": "Good"
      },
      {
        "message": "I hear Steven Spielberg directed and audiobook/soundtrack for ET that was released by Michael Jackson. I bet it's good! I think audiobooks have been around for a long time, right?",
        "agent": "agent_2",
        "sentiment": "Curious to dive deeper",
        "knowledge_source": [
          "FS3",
          "Personal Knowledge"
        ],
        "turn_rating": "Excellent"
      },
      {
        "message": "Oh I'm sure they have been around since the 1930's in music shops!",
        "agent": "agent_1",
        "sentiment": "Surprised",
        "knowledge_source": [
          "FS3"
        ],
        "turn_rating": "Excellent"
      },
      {
        "message": "I remember as a kid we had some at school that were on the old time records. My favorite audiobook was the Teddy Bears Picnic. I played it over and over to my parent's dismay!",
        "agent": "agent_2",
        "sentiment": "Happy",
        "knowledge_source": [
          "FS3",
          "Personal Knowledge"
        ],
        "turn_rating": "Excellent"
      },
      {
        "message": "I bet they really enjoyed it too haha. They started out as a project to make books for the blind!",
        "agent": "agent_1",
        "sentiment": "Curious to dive deeper",
        "knowledge_source": [
          "FS3"
        ],
        "turn_rating": "Excellent"
      },
      {
        "message": "That's excellent! Kids really like audiobooks...I remember having those choose an ending books but never the talking books. I wish they'd make those!",
        "agent": "agent_2",
        "sentiment": "Happy",
        "knowledge_source": [
          "FS3",
          "Personal Knowledge"
        ],
        "turn_rating": "Excellent"
      },
      {
        "message": "Those were really the best. Well it was nice chatting with you have a great night!",
        "agent": "agent_1",
        "sentiment": "Surprised",
        "knowledge_source": [
          "FS3"
        ],
        "turn_rating": "Passable"
      }
    ],
    "conversation_rating": {
      "agent_1": "Excellent",
      "agent_2": "Excellent"
    }
  },
  "t_a616305c-0e9d-44dc-a314-2f96afaab242": {
    "article_url": "https://www.washingtonpost.com/entertainment/books/what-gave-the-vikings-their-advantage-it-had-nothing-to-do-with-being-nice/2018/07/24/6c368318-8f4d-11e8-8322-b5482bf5e0f5_story.html",
    "config": "D",
    "content": [
      {
        "message": "Snakes always intrigue and scare me.  I did not know that they were considered carnivorous reptiles.",
        "agent": "agent_1",
        "sentiment": "Curious to dive deeper",
        "knowledge_source": [
          "FS1"
        ],
        "turn_rating": "Good"
      },
      {
        "message": "Yea snakes are scary. They get the reputation on representing human life activity like war, murder, greed, jealousy, and revenge. ",
        "agent": "agent_2",
        "sentiment": "Fearful",
        "knowledge_source": [
          "AS1"
        ],
        "turn_rating": "Excellent"
      },
      {
        "message": "You are right.  Their jaws are highly mobile that they can swallow  preys larger than themselves.",
        "agent": "agent_1",
        "sentiment": "Fearful",
        "knowledge_source": [
          "FS1"
        ],
        "turn_rating": "Good"
      },
      {
        "message": "So would a past Viking have the thoughts of a snake. Always wanting to swallow up the world with total domination? ",
        "agent": "agent_2",
        "sentiment": "Sad",
        "knowledge_source": [
          "AS3"
        ],
        "turn_rating": "Excellent"
      },
      {
        "message": "Yes, I read about that.  Are you familiar with Viking Dark Ages?  I'm interested to hear further about it.",
        "agent": "agent_1",
        "sentiment": "Neutral",
        "knowledge_source": [
          "AS1"
        ],
        "turn_rating": "Passable"
      },
      {
        "message": "I know that they had Norse Gods that were before Jesus Christ. I'm still in the awakening of knowing more about them. ",
        "agent": "agent_2",
        "sentiment": "Sad",
        "knowledge_source": [
          "AS4"
        ],
        "turn_rating": "Excellent"
      },
      {
        "message": "Could you tell me more about it?  Are Vikings good pirates?",
        "agent": "agent_1",
        "sentiment": "Curious to dive deeper",
        "knowledge_source": [
          "AS4"
        ],
        "turn_rating": "Good"
      },
      {
        "message": "Yes they are masters of the waters wanting to destroy anyone or anything that opposes them. So what is your thoughts on snakes because you have spoken little about them?",
        "agent": "agent_2",
        "sentiment": "Fearful",
        "knowledge_source": [
          "FS1"
        ],
        "turn_rating": "Excellent"
      },
      {
        "message": "Are crocodiles related to snakes?",
        "agent": "agent_1",
        "sentiment": "Curious to dive deeper",
        "knowledge_source": [
          "FS1"
        ],
        "turn_rating": "Passable"
      },
      {
        "message": "No , they are more related to birds than snakes. Truly you understand that snakes are reptilian however crocodiles have a hard structure not a smooth body like lizards and and snakes",
        "agent": "agent_2",
        "sentiment": "Fearful",
        "knowledge_source": [
          "FS2"
        ],
        "turn_rating": "Excellent"
      },
      {
        "message": "Thank you for your info.  I heard of flying snakes.  Do or did they exist on earth?",
        "agent": "agent_1",
        "sentiment": "Happy",
        "knowledge_source": [
          "FS1"
        ],
        "turn_rating": "Passable"
      },
      {
        "message": "It was a written work however I never seen one in the 35 years of my life. ",
        "agent": "agent_2",
        "sentiment": "Fearful",
        "knowledge_source": [
          "FS2"
        ],
        "turn_rating": "Excellent"
      },
      {
        "message": "Oh okay.  Do you know that there is no snake in New Zealand?  I thought that snakes could be found anywhere.",
        "agent": "agent_1",
        "sentiment": "Neutral",
        "knowledge_source": [
          "FS1"
        ],
        "turn_rating": "Excellent"
      },
      {
        "message": "Again that is literature and to find out for yourself is the absolute truth. You should take a trip to New Zealand and prove all scholars wrong. ",
        "agent": "agent_2",
        "sentiment": "Surprised",
        "knowledge_source": [
          "FS2"
        ],
        "turn_rating": "Good"
      },
      {
        "message": "Perhaps someday or I should research more about it.  ",
        "agent": "agent_1",
        "sentiment": "Neutral",
        "knowledge_source": [
          "FS1"
        ],
        "turn_rating": "Passable"
      },
      {
        "message": "Yes there is a long history of snakes so you have your work  cut out for you . ",
        "agent": "agent_2",
        "sentiment": "Surprised",
        "knowledge_source": [
          "FS2"
        ],
        "turn_rating": "Good"
      },
      {
        "message": "Thank you.  Would you like to chat about something else?",
        "agent": "agent_1",
        "sentiment": "Neutral",
        "knowledge_source": [
          "FS1"
        ],
        "turn_rating": "Good"
      },
      {
        "message": "What is your thoughts about writing poetry? Do you think you should write it when your depressed or when your inspired? ",
        "agent": "agent_2",
        "sentiment": "Surprised",
        "knowledge_source": [
          "FS3"
        ],
        "turn_rating": "Excellent"
      },
      {
        "message": "Perhaps you are more creative when you are depressed?  What do you think?  Is poetry part of literature?",
        "agent": "agent_1",
        "sentiment": "Curious to dive deeper",
        "knowledge_source": [
          "FS2"
        ],
        "turn_rating": "Not Good"
      },
      {
        "message": "No , because literature is more formal while poetry comes more from the soul. ",
        "agent": "agent_2",
        "sentiment": "Sad",
        "knowledge_source": [
          "FS3"
        ],
        "turn_rating": "Excellent"
      },
      {
        "message": "You are so knowledgeable.  I learned a lot from you.",
        "agent": "agent_1",
        "sentiment": "Neutral",
        "knowledge_source": [
          "FS2"
        ],
        "turn_rating": "Excellent"
      },
      {
        "message": "Believe me there is something in you that is great. Please do not ignore it or in the future you will regret it. Make your happiness in your work. Make your work your poetry so it never is work again rather it is your soul talking to the universe. ",
        "agent": "agent_2",
        "sentiment": "Happy",
        "knowledge_source": [
          "FS3"
        ],
        "turn_rating": "Excellent"
      },
      {
        "message": "Again, Thank you so very much.  It was nice chatting with you.",
        "agent": "agent_1",
        "sentiment": "Neutral",
        "knowledge_source": [
          "FS2"
        ],
        "turn_rating": "Excellent"
      },
      {
        "message": "Excellent, likewise and good luck with your Christmas. ",
        "agent": "agent_2",
        "sentiment": "Sad",
        "knowledge_source": [
          "FS3"
        ],
        "turn_rating": "Excellent"
      },
      {
        "message": "you too",
        "agent": "agent_1",
        "sentiment": "Neutral",
        "knowledge_source": [
          "Personal Knowledge"
        ],
        "turn_rating": "Passable"
      }
    ],
    "conversation_rating": {
      "agent_1": "Passable",
      "agent_2": "Excellent"
    }
  },
  "t_863abb16-b4e3-4c02-9c68-eb257dfc48a8": {
    "article_url": "https://www.washingtonpost.com/entertainment/books/what-gave-the-vikings-their-advantage-it-had-nothing-to-do-with-being-nice/2018/07/24/6c368318-8f4d-11e8-8322-b5482bf5e0f5_story.html",
    "config": "A",
    "content": [
      {
        "message": "What entertainment do you enjoy?",
        "agent": "agent_1",
        "sentiment": "Neutral",
        "knowledge_source": [
          "Personal Knowledge"
        ],
        "turn_rating": "Good"
      },
      {
        "message": "I like to read sometimes. There's a course at West Texas A&M that teaches heavy metal lol",
        "agent": "agent_2",
        "sentiment": "Neutral",
        "knowledge_source": [
          "FS2"
        ],
        "turn_rating": "Good"
      },
      {
        "message": "What literature do you enjoy?",
        "agent": "agent_1",
        "sentiment": "Neutral",
        "knowledge_source": [
          "FS2",
          "Personal Knowledge"
        ],
        "turn_rating": "Good"
      },
      {
        "message": "I like to read the old Roman and Greek myths, I found them interesting plus they never had Romantic subplots in them",
        "agent": "agent_2",
        "sentiment": "Neutral",
        "knowledge_source": [
          "FS2"
        ],
        "turn_rating": "Good"
      },
      {
        "message": "Like the Iliad or Odyssey? ",
        "agent": "agent_1",
        "sentiment": "Neutral",
        "knowledge_source": [
          "Personal Knowledge"
        ],
        "turn_rating": "Good"
      },
      {
        "message": "Yea those were good although I'm not a huge poetry fan. Apparently Poetry has been around since the prehistoric times in Africa",
        "agent": "agent_2",
        "sentiment": "Surprised",
        "knowledge_source": [
          "FS3"
        ],
        "turn_rating": "Good"
      },
      {
        "message": "I think poetry is a hit or miss. Have you heard of a palindrome?",
        "agent": "agent_1",
        "sentiment": "Neutral",
        "knowledge_source": [
          "FS3",
          "Personal Knowledge"
        ],
        "turn_rating": "Good"
      },
      {
        "message": "Yea, I'm vaguely familiar with it, I'm just glad I don't have to write one ",
        "agent": "agent_2",
        "sentiment": "Neutral",
        "knowledge_source": [
          "Personal Knowledge"
        ],
        "turn_rating": "Good"
      },
      {
        "message": "I can't even begin to comprehend how demetri wrote a 224 word palindrome and how it would even go",
        "agent": "agent_1",
        "sentiment": "Neutral",
        "knowledge_source": [
          "FS3",
          "Personal Knowledge"
        ],
        "turn_rating": "Good"
      },
      {
        "message": "I feel anxious just thinking about it. There's a poem consiting of 800 irregularly prounced words that is 274 lines long",
        "agent": "agent_2",
        "sentiment": "Fearful",
        "knowledge_source": [
          "FS3"
        ],
        "turn_rating": "Good"
      },
      {
        "message": "One thing I find inspiring is that there is a poem that if read normally is depressing, but backwards is inspiring",
        "agent": "agent_1",
        "sentiment": "Neutral",
        "knowledge_source": [
          "FS3",
          "Personal Knowledge"
        ],
        "turn_rating": "Good"
      },
      {
        "message": "That does sound awesome. It's interesting how popular poetry is, the Vikings considered poetry as a gift from Odin",
        "agent": "agent_2",
        "sentiment": "Surprised",
        "knowledge_source": [
          "FS3"
        ],
        "turn_rating": "Good"
      },
      {
        "message": "Despite quality, the authors don't necessarily get paid much. Edgar allan poe only received 9 bucks for the raven",
        "agent": "agent_1",
        "sentiment": "Neutral",
        "knowledge_source": [
          "FS3",
          "Personal Knowledge"
        ],
        "turn_rating": "Good"
      },
      {
        "message": "Yea I heard Poe died without much money. Tupac studied poetry in high school in baltimore as a teen",
        "agent": "agent_2",
        "sentiment": "Neutral",
        "knowledge_source": [
          "FS3"
        ],
        "turn_rating": "Good"
      },
      {
        "message": "Literature is kinda like art. Many people are only appreciated after their passing",
        "agent": "agent_1",
        "sentiment": "Neutral",
        "knowledge_source": [
          "Personal Knowledge"
        ],
        "turn_rating": "Good"
      },
      {
        "message": "Funny thing is that art, music, and poetry were once olympic sports so it was appreciated more in the past",
        "agent": "agent_2",
        "sentiment": "Neutral",
        "knowledge_source": [
          "FS3"
        ],
        "turn_rating": "Good"
      },
      {
        "message": "Fair point. On a side note, do you have any pets?",
        "agent": "agent_1",
        "sentiment": "Neutral",
        "knowledge_source": [
          "Personal Knowledge"
        ],
        "turn_rating": "Good"
      },
      {
        "message": "I do have a pet snake, non venomous though, although it would be pretty cool to have antivenom blood like that guy who was bitten so many times",
        "agent": "agent_2",
        "sentiment": "Neutral",
        "knowledge_source": [
          "FS1"
        ],
        "turn_rating": "Good"
      },
      {
        "message": "Well I guess you could also sell the venom to help save lives. However, milking snakes are extremely dangerous",
        "agent": "agent_1",
        "sentiment": "Neutral",
        "knowledge_source": [
          "FS1",
          "Personal Knowledge"
        ],
        "turn_rating": "Good"
      },
      {
        "message": "Yea, I'm just glad I don't live in Australia where venomous snakes outnumber non-venomous snaks",
        "agent": "agent_2",
        "sentiment": "Fearful",
        "knowledge_source": [
          "FS1"
        ],
        "turn_rating": "Good"
      },
      {
        "message": "Indeed. In any case, thanks for chatting.",
        "agent": "agent_1",
        "sentiment": "Neutral",
        "knowledge_source": [
          "Personal Knowledge"
        ],
        "turn_rating": "Good"
      }
    ],
    "conversation_rating": {
      "agent_1": "Good",
      "agent_2": "Good"
    }
  },
  "t_6e37ba37-8e95-4ab4-9f5c-7f42be81df36": {
    "article_url": "https://www.washingtonpost.com/entertainment/books/what-gave-the-vikings-their-advantage-it-had-nothing-to-do-with-being-nice/2018/07/24/6c368318-8f4d-11e8-8322-b5482bf5e0f5_story.html",
    "config": "D",
    "content": [
      {
        "message": "Hi, how are you?",
        "agent": "agent_1",
        "sentiment": "Neutral",
        "knowledge_source": [
          "Personal Knowledge"
        ],
        "turn_rating": "Passable"
      },
      {
        "message": "Fine, and you? Do you like snakes?",
        "agent": "agent_2",
        "sentiment": "Neutral",
        "knowledge_source": [
          "FS1"
        ],
        "turn_rating": "Excellent"
      },
      {
        "message": "Um, not really much of a snake person. You?",
        "agent": "agent_1",
        "sentiment": "Curious to dive deeper",
        "knowledge_source": [
          "FS1"
        ],
        "turn_rating": "Passable"
      },
      {
        "message": "I had a pet corn snake once, but it died over-winter because my house was too cold. I see a lot of them around here when my cats catch them.",
        "agent": "agent_2",
        "sentiment": "Neutral",
        "knowledge_source": [
          "FS1",
          "Personal Knowledge"
        ],
        "turn_rating": "Excellent"
      },
      {
        "message": "I guess you don't live in New Zealand then. There are no snakes in NZ",
        "agent": "agent_1",
        "sentiment": "Neutral",
        "knowledge_source": [
          "FS1"
        ],
        "turn_rating": "Passable"
      },
      {
        "message": "Interesting. I knew there weren't any in Ireland or Hawaii. ",
        "agent": "agent_2",
        "sentiment": "Neutral",
        "knowledge_source": [
          "FS1",
          "Personal Knowledge"
        ],
        "turn_rating": "Excellent"
      },
      {
        "message": "The fear of snakes is hard-wired not only in human brains but also in monkey brains. Were you ever afraid of your corn snake? ",
        "agent": "agent_1",
        "sentiment": "Curious to dive deeper",
        "knowledge_source": [
          "FS1"
        ],
        "turn_rating": "Passable"
      },
      {
        "message": "No, I've never been afraid of snakes -- I mean, I'm afraid of them intellectually if I know they're venomous, but I enjoy handling them. Are you afraid of them?",
        "agent": "agent_2",
        "sentiment": "Neutral",
        "knowledge_source": [
          "FS1",
          "Personal Knowledge"
        ],
        "turn_rating": "Excellent"
      },
      {
        "message": "Generally, I have a healthy respect for them. Thanks for using the word venomous. Many people say poisonous, but that's for things we eat (or shouldn't eat)",
        "agent": "agent_1",
        "sentiment": "Neutral",
        "knowledge_source": [
          "FS1",
          "Personal Knowledge"
        ],
        "turn_rating": "Passable"
      },
      {
        "message": "I don't think I've ever seen a venomous one, except at zoos and the like. I see a lot of black snakes and grass snakes here, and they're handy for keeping down rodents that bother my garden.",
        "agent": "agent_2",
        "sentiment": "Neutral",
        "knowledge_source": [
          "FS1",
          "Personal Knowledge"
        ],
        "turn_rating": "Excellent"
      },
      {
        "message": "There is a genus of flying snakes that can launch themselves at prey. Have you ever seen any of these? Sounds terrifying.",
        "agent": "agent_1",
        "sentiment": "Curious to dive deeper",
        "knowledge_source": [
          "FS1"
        ],
        "turn_rating": "Passable"
      },
      {
        "message": "I never heard of them before. I wonder if they just use their muscles to launch themselves from against the ground?",
        "agent": "agent_2",
        "sentiment": "Curious to dive deeper",
        "knowledge_source": [
          "FS1"
        ],
        "turn_rating": "Excellent"
      },
      {
        "message": "I only care if they're venomous! And if they're out bothering my garden. The organs in a snake can be one in front of the other, instead of side by side. Makes sense. ",
        "agent": "agent_1",
        "sentiment": "Neutral",
        "knowledge_source": [
          "FS1"
        ],
        "turn_rating": "Passable"
      },
      {
        "message": "I used to have a dog who was terrified when I pulled the garden through the grass LOL.",
        "agent": "agent_2",
        "sentiment": "Happy",
        "knowledge_source": [
          "Personal Knowledge"
        ],
        "turn_rating": "Excellent"
      },
      {
        "message": "I'm sorry? Pulled the garden through the grass? Sounds rather poetic! Are you a poet?",
        "agent": "agent_1",
        "sentiment": "Curious to dive deeper",
        "knowledge_source": [
          "FS2",
          "FS3"
        ],
        "turn_rating": "Good"
      },
      {
        "message": "Nah, I meant pulled the garden hose *headdesk*. But snakes are actually good for gardens -- they eat the rodents that feed on green stuff.",
        "agent": "agent_2",
        "sentiment": "Disgusted",
        "knowledge_source": [
          "Personal Knowledge"
        ],
        "turn_rating": "Excellent"
      },
      {
        "message": "I don't hate snakes, I just have a wariness around them. I stay away from them, they stay away from me. They can eat all the rodents they want. They can have my share.",
        "agent": "agent_1",
        "sentiment": "Neutral",
        "knowledge_source": [
          "FS2"
        ],
        "turn_rating": "Good"
      },
      {
        "message": "My cats love torturing them, unfortunately.",
        "agent": "agent_2",
        "sentiment": "Disgusted",
        "knowledge_source": [
          "Personal Knowledge"
        ],
        "turn_rating": "Excellent"
      },
      {
        "message": "I have similar attitudes toward cats as snakes. I am indifferent. Cats look at me, I look at them. I will scratch their heads and feed them if they do the same for me. ",
        "agent": "agent_1",
        "sentiment": "Neutral",
        "knowledge_source": [
          "FS1",
          "Personal Knowledge"
        ],
        "turn_rating": "Passable"
      },
      {
        "message": "I like them a lot -- I think we have similar temperaments.",
        "agent": "agent_2",
        "sentiment": "Happy",
        "knowledge_source": [
          "Personal Knowledge"
        ],
        "turn_rating": "Excellent"
      },
      {
        "message": "A good match then! Well, I enjoyed chatting with you!",
        "agent": "agent_1",
        "sentiment": "Happy",
        "knowledge_source": [
          "Personal Knowledge"
        ],
        "turn_rating": "Passable"
      },
      {
        "message": "Same!",
        "agent": "agent_2",
        "sentiment": "Happy",
        "knowledge_source": [
          "Personal Knowledge"
        ],
        "turn_rating": "Good"
      }
    ],
    "conversation_rating": {
      "agent_1": "Passable",
      "agent_2": "Excellent"
    }
  },
  "t_a6684ef5-3631-4813-b986-74e648747ef0": {
    "article_url": "https://www.washingtonpost.com/entertainment/books/what-gave-the-vikings-their-advantage-it-had-nothing-to-do-with-being-nice/2018/07/24/6c368318-8f4d-11e8-8322-b5482bf5e0f5_story.html",
    "config": "C",
    "content": [
      {
        "message": "Hi there ! Looking forward to chat with You ! ;)",
        "agent": "agent_1",
        "sentiment": "Happy",
        "knowledge_source": [
          "Personal Knowledge"
        ],
        "turn_rating": "Good"
      },
      {
        "message": "Hello, you as well! Do you know anyone who has a snake as a pet?",
        "agent": "agent_2",
        "sentiment": "Happy",
        "knowledge_source": [
          "FS1"
        ],
        "turn_rating": "Excellent"
      },
      {
        "message": "Personally I don't, but after we saw one in a pet store, my son wants one ever since because his friend has one and he saw it when he was feeding him with mice... Do You know anybody like that ?",
        "agent": "agent_1",
        "sentiment": "Curious to dive deeper",
        "knowledge_source": [
          "Personal Knowledge"
        ],
        "turn_rating": "Good"
      },
      {
        "message": "Wow! Yes, I have a friend who has 3 snakes! I don't think I could personally ever have one as a pet, but people sure do love them. I can't believe that their organs appear in front of eachother and not side by side.",
        "agent": "agent_2",
        "sentiment": "Happy",
        "knowledge_source": [
          "FS1"
        ],
        "turn_rating": "Excellent"
      },
      {
        "message": "interesting... I remember how excited my son was when he saw it eat the mouse  ;) We had a lovely talk after that - I needed to put some light on this event to my son ;) lol",
        "agent": "agent_1",
        "sentiment": "Curious to dive deeper",
        "knowledge_source": [
          "Personal Knowledge"
        ],
        "turn_rating": "Good"
      },
      {
        "message": "Oh boy, that must have been an interesting talk. I'm not sure how I would have even went about it! Lol. Speaking of snakes is making me think of the story about Medusa.",
        "agent": "agent_2",
        "sentiment": "Neutral",
        "knowledge_source": [
          "FS2"
        ],
        "turn_rating": "Excellent"
      },
      {
        "message": "Medusa... medusa... that chick who was turning in stone anybody who looked in her eyes ?",
        "agent": "agent_1",
        "sentiment": "Curious to dive deeper",
        "knowledge_source": [
          "Personal Knowledge"
        ],
        "turn_rating": "Good"
      },
      {
        "message": "I'm not quite sure, but all I know is that she had snakes as hair... literature sure was interesting back in the day!",
        "agent": "agent_2",
        "sentiment": "Neutral",
        "knowledge_source": [
          "FS2"
        ],
        "turn_rating": "Excellent"
      },
      {
        "message": "Yeah that was a cool story - somebody defeat her by bringing mirror as a shield. We were always joking with my friends when we were young boys that she had to be really ugly if people were turning into stone after looking at her ;) lol",
        "agent": "agent_1",
        "sentiment": "Curious to dive deeper",
        "knowledge_source": [
          "Personal Knowledge"
        ],
        "turn_rating": "Excellent"
      },
      {
        "message": "That's so funny! I would feel horrible if that were me! I would want to just hide all of the time lol",
        "agent": "agent_2",
        "sentiment": "Happy",
        "knowledge_source": [
          "Personal Knowledge"
        ],
        "turn_rating": "Excellent"
      },
      {
        "message": "...and she kind of did ! In a cave or something, but there was an artifact that she was guarding or something like that and everybody wanted to steal that from her :) poor guys ;) lol",
        "agent": "agent_1",
        "sentiment": "Happy",
        "knowledge_source": [
          "Personal Knowledge"
        ],
        "turn_rating": "Good"
      },
      {
        "message": "Hahaha oh man, she had a tough life. Do you have any favorite literature or poems?",
        "agent": "agent_2",
        "sentiment": "Neutral",
        "knowledge_source": [
          "FS2",
          "FS3",
          "Personal Knowledge"
        ],
        "turn_rating": "Excellent"
      },
      {
        "message": "Probably horrors and sci-fi - I've just finished Necroskope ( Brian Lumbley ) and I think I'm going to read \"The Witcher\" for the third time ;) lol , how about You ?",
        "agent": "agent_1",
        "sentiment": "Happy",
        "knowledge_source": [
          "Personal Knowledge"
        ],
        "turn_rating": "Excellent"
      },
      {
        "message": "That sounds really interesting. Lately I have been into horror and mystery. I am more into poetry, but I really like Stephen King.",
        "agent": "agent_2",
        "sentiment": "Curious to dive deeper",
        "knowledge_source": [
          "FS3",
          "Personal Knowledge"
        ],
        "turn_rating": "Excellent"
      },
      {
        "message": "I love Stephen King ! I loved \"The Stand\" and \"IT\" - how about You ? Do You have a favorite one ?",
        "agent": "agent_1",
        "sentiment": "Curious to dive deeper",
        "knowledge_source": [
          "Personal Knowledge"
        ],
        "turn_rating": "Good"
      },
      {
        "message": "\"It\" is a great one! What did you think of the remake?",
        "agent": "agent_2",
        "sentiment": "Happy",
        "knowledge_source": [
          "Personal Knowledge"
        ],
        "turn_rating": "Excellent"
      },
      {
        "message": "I was so skeptical as this is my favorite movie of all times and I was afraid they will ruin it... but I went to movie theaters and I must say they did a terrific job ! Did You see it ? ",
        "agent": "agent_1",
        "sentiment": "Happy",
        "knowledge_source": [
          "Personal Knowledge"
        ],
        "turn_rating": "Excellent"
      },
      {
        "message": "Awesome. I've seen bits and pieces on TV, but there was one scene that made me turn off the TV! There was just so much blood... (it was a bathroom scene)",
        "agent": "agent_2",
        "sentiment": "Neutral",
        "knowledge_source": [
          "Personal Knowledge"
        ],
        "turn_rating": "Excellent"
      },
      {
        "message": "are You talking about the bathroom scene from the original movie or from the new one ?",
        "agent": "agent_1",
        "sentiment": "Curious to dive deeper",
        "knowledge_source": [
          "Personal Knowledge"
        ],
        "turn_rating": "Passable"
      },
      {
        "message": "The new one",
        "agent": "agent_2",
        "sentiment": "Neutral",
        "knowledge_source": [
          "Personal Knowledge"
        ],
        "turn_rating": "Excellent"
      },
      {
        "message": "Yes, that was a good scene, but I prefer the one with Geargie in the beginning :) also a little bloody ;)",
        "agent": "agent_1",
        "sentiment": "Curious to dive deeper",
        "knowledge_source": [
          "Personal Knowledge"
        ],
        "turn_rating": "Good"
      },
      {
        "message": "Wow! It was fun speaking to you! Now I want to go watch a scary movie :P",
        "agent": "agent_2",
        "sentiment": "Happy",
        "knowledge_source": [
          "Personal Knowledge"
        ],
        "turn_rating": "Excellent"
      }
    ],
    "conversation_rating": {
      "agent_1": "Good",
      "agent_2": "Excellent"
    }
  },
  "t_e8c1f692-df91-4bce-b539-0d670fcb5f92": {
    "article_url": "https://www.washingtonpost.com/goingoutguide/movies/witty-and-visually-stunning-incredibles-2-is-totally-worth-the-long-wait/2018/06/11/2f541350-69e8-11e8-bea7-c8eb28bc52b1_story.html",
    "config": "D",
    "content": [
      {
        "message": "Hey how are you, did you watch the INcredibles 2 by chance, any good?",
        "agent": "agent_1",
        "sentiment": "Curious to dive deeper",
        "knowledge_source": [
          "AS1"
        ],
        "turn_rating": "Good"
      },
      {
        "message": "Yes,  I did watch that movie,  its was really good. I cant believe we have waited 13 years for it to come out!  ",
        "agent": "agent_2",
        "sentiment": "Curious to dive deeper",
        "knowledge_source": [
          "FS1"
        ],
        "turn_rating": "Excellent"
      },
      {
        "message": "I know, I haven't seen either, were they both pretty good? Which one did you like more?",
        "agent": "agent_1",
        "sentiment": "Curious to dive deeper",
        "knowledge_source": [
          "AS1"
        ],
        "turn_rating": "Good"
      },
      {
        "message": "Hard to say,  I think I liked the first one better,  but they were both really good. I didnt even realize that the movie is based in 1960 lol thats funny,  they have so much technology in the movie.  In the sequel we finally see the baby's powers.  ",
        "agent": "agent_2",
        "sentiment": "Curious to dive deeper",
        "knowledge_source": [
          "FS1"
        ],
        "turn_rating": "Excellent"
      },
      {
        "message": "Oh really? I would have never have guessed that, I guess 13 years doesn't seem too long then? ",
        "agent": "agent_1",
        "sentiment": "Curious to dive deeper",
        "knowledge_source": [
          "FS1"
        ],
        "turn_rating": "Good"
      },
      {
        "message": "Do you like any disney movies?",
        "agent": "agent_2",
        "sentiment": "Curious to dive deeper",
        "knowledge_source": [
          "FS1",
          "FS2"
        ],
        "turn_rating": "Excellent"
      },
      {
        "message": "I do, I really liked the Lion King, it was the first disney movie to be translated to Zulu for an African release.",
        "agent": "agent_1",
        "sentiment": "Curious to dive deeper",
        "knowledge_source": [
          "FS2"
        ],
        "turn_rating": "Good"
      },
      {
        "message": "Oh yeah that was a good one!  Great music as well.  Have you seen they are doing a live action movie of Aladdin?  The cartoon was so good.",
        "agent": "agent_2",
        "sentiment": "Curious to dive deeper",
        "knowledge_source": [
          "FS2"
        ],
        "turn_rating": "Excellent"
      },
      {
        "message": "I saw that, the blue Will Smith? Lol, that'll be good. They're definitely not recycling their animation frames like they did in the 70s.",
        "agent": "agent_1",
        "sentiment": "Curious to dive deeper",
        "knowledge_source": [
          "FS2"
        ],
        "turn_rating": "Good"
      },
      {
        "message": "lol yeah,  Robin williams was the perfect genie though!   ",
        "agent": "agent_2",
        "sentiment": "Curious to dive deeper",
        "knowledge_source": [
          "FS2"
        ],
        "turn_rating": "Excellent"
      },
      {
        "message": "For sure, RIP Robin Williams, it's unfortunate he gets so much flack, he must have felt so much pain in his life that it was that unbearable.",
        "agent": "agent_1",
        "sentiment": "Curious to dive deeper",
        "knowledge_source": [
          "Personal Knowledge"
        ],
        "turn_rating": "Good"
      },
      {
        "message": "I know,  its so sad.  It seems common in comedians.  You never know what they are really going through because they cover it up with jokes and stuff.",
        "agent": "agent_2",
        "sentiment": "Curious to dive deeper",
        "knowledge_source": [
          "FS2"
        ],
        "turn_rating": "Excellent"
      },
      {
        "message": "For sure, it is really sad. It's terrible then when people just go after them and hate on them when they've never lived a day in their shoes.",
        "agent": "agent_1",
        "sentiment": "Curious to dive deeper",
        "knowledge_source": [
          "Personal Knowledge"
        ],
        "turn_rating": "Good"
      },
      {
        "message": "exactly, you cant judge, you just never know. ",
        "agent": "agent_2",
        "sentiment": "Curious to dive deeper",
        "knowledge_source": [
          "FS2"
        ],
        "turn_rating": "Excellent"
      },
      {
        "message": "For sure, could you imagine watching wreck it ralph in the 1980s though? That's when they started developing that movie.",
        "agent": "agent_1",
        "sentiment": "Curious to dive deeper",
        "knowledge_source": [
          "FS2"
        ],
        "turn_rating": "Good"
      },
      {
        "message": "That wouldve been amazing honestly,  I really like that movie.  Hard to believe they started developing it then. ",
        "agent": "agent_2",
        "sentiment": "Curious to dive deeper",
        "knowledge_source": [
          "FS2"
        ],
        "turn_rating": "Excellent"
      },
      {
        "message": "For sure, what was the movie about? That's some vision to start that in the 1980s.",
        "agent": "agent_1",
        "sentiment": "Curious to dive deeper",
        "knowledge_source": [
          "FS3"
        ],
        "turn_rating": "Good"
      },
      {
        "message": "It was about a video arcade and at night the characters would be able to leave their game and socialize in the circuit.  But of course, there a few characters that try and cross over to other games for various reasons and things get crazy. ",
        "agent": "agent_2",
        "sentiment": "Curious to dive deeper",
        "knowledge_source": [
          "FS2"
        ],
        "turn_rating": "Excellent"
      },
      {
        "message": "Oh wow, I think I should go see that. I saw it on Fortnite, so it's kind of like Toy Story?",
        "agent": "agent_1",
        "sentiment": "Curious to dive deeper",
        "knowledge_source": [
          "Personal Knowledge"
        ],
        "turn_rating": "Good"
      },
      {
        "message": "Kinda like toy story,  its really creative.  The second one was not as good.  ",
        "agent": "agent_2",
        "sentiment": "Curious to dive deeper",
        "knowledge_source": [
          "FS2"
        ],
        "turn_rating": "Excellent"
      },
      {
        "message": "Oh dang, I never knew there was a second one out yet. I'll check them out, thanks for the recommendation. I am going to take off though, great chatting and have a good rest of the night!",
        "agent": "agent_1",
        "sentiment": "Happy",
        "knowledge_source": [
          "Personal Knowledge"
        ],
        "turn_rating": "Excellent"
      }
    ],
    "conversation_rating": {
      "agent_1": "Excellent",
      "agent_2": "Excellent"
    }
  },
  "t_70712578-886e-434f-8085-6dae72d6c258": {
    "article_url": "https://www.washingtonpost.com/goingoutguide/movies/witty-and-visually-stunning-incredibles-2-is-totally-worth-the-long-wait/2018/06/11/2f541350-69e8-11e8-bea7-c8eb28bc52b1_story.html",
    "config": "D",
    "content": [
      {
        "message": "Hello. \"Incredibles 2\" sounds like a lot of fun. What do you think? ",
        "agent": "agent_1",
        "sentiment": "Curious to dive deeper",
        "knowledge_source": [
          "AS1"
        ],
        "turn_rating": "Good"
      },
      {
        "message": "I only saw the first one but I know that they are set in the 1960's which is interesting. \\",
        "agent": "agent_2",
        "sentiment": "Curious to dive deeper",
        "knowledge_source": [
          "FS1"
        ],
        "turn_rating": "Good"
      },
      {
        "message": "That would be interesting to me, since I was a college kid in the 60s. It'd be fun to check out the cars, hairstyles, clothes, etc.",
        "agent": "agent_1",
        "sentiment": "Curious to dive deeper",
        "knowledge_source": [
          "AS1"
        ],
        "turn_rating": "Good"
      },
      {
        "message": "I'm sure. I did hear that 13 years before the sequel came out there was a video game form of a sequel. ",
        "agent": "agent_2",
        "sentiment": "Neutral",
        "knowledge_source": [
          "FS1"
        ],
        "turn_rating": "Good"
      },
      {
        "message": "Did you play that video game? I wonder how it compared to the movie. Is the aim to knock off the Underminer?",
        "agent": "agent_1",
        "sentiment": "Curious to dive deeper",
        "knowledge_source": [
          "AS1"
        ],
        "turn_rating": "Good"
      },
      {
        "message": "I did not. I don't know much about it apart from it exists. Do you enjoy Disney films?",
        "agent": "agent_2",
        "sentiment": "Curious to dive deeper",
        "knowledge_source": [
          "FS2"
        ],
        "turn_rating": "Passable"
      },
      {
        "message": "Oh sure. The original Disney -- Walt -- was a genius. The company has an amazing record of films, animated and not.",
        "agent": "agent_1",
        "sentiment": "Neutral",
        "knowledge_source": [
          "Personal Knowledge"
        ],
        "turn_rating": "Good"
      },
      {
        "message": "They definitely do. Did you know that The Lion King was the first Disney film translated into Zulu?",
        "agent": "agent_2",
        "sentiment": "Curious to dive deeper",
        "knowledge_source": [
          "FS2"
        ],
        "turn_rating": "Excellent"
      },
      {
        "message": "Really? That's quite interesting! I guess that would be appropriate since The Lion King, which I love, is African.",
        "agent": "agent_1",
        "sentiment": "Happy",
        "knowledge_source": [
          "AS1",
          "Personal Knowledge"
        ],
        "turn_rating": "Good"
      },
      {
        "message": "It does seem appropriate. Apparently in the 70's the company recycled a lot of frames so you will see the same ones in other movies. ",
        "agent": "agent_2",
        "sentiment": "Neutral",
        "knowledge_source": [
          "FS2"
        ],
        "turn_rating": "Good"
      },
      {
        "message": "I guess there's a lot to be said about recycling, then. Anyhow, I'd like to take my step-grandsons to see The Incredibles 2. They'd enjoy it.",
        "agent": "agent_1",
        "sentiment": "Curious to dive deeper",
        "knowledge_source": [
          "Personal Knowledge"
        ],
        "turn_rating": "Good"
      },
      {
        "message": "I'm sure they would. Did you take them to see Frozen?",
        "agent": "agent_2",
        "sentiment": "Curious to dive deeper",
        "knowledge_source": [
          "FS2"
        ],
        "turn_rating": "Good"
      },
      {
        "message": "No, their mom did. I saw Frozen on TV. I liked it. I guess some kids see it over and over.",
        "agent": "agent_1",
        "sentiment": "Curious to dive deeper",
        "knowledge_source": [
          "Personal Knowledge"
        ],
        "turn_rating": "Good"
      },
      {
        "message": "Yes they do. It was so popular. That's good because it was the first animated Disney film directed by a woman. ",
        "agent": "agent_2",
        "sentiment": "Happy",
        "knowledge_source": [
          "FS2"
        ],
        "turn_rating": "Excellent"
      },
      {
        "message": "Glad to hear that. Hollywood doesn't have a great record of women directing films.",
        "agent": "agent_1",
        "sentiment": "Sad",
        "knowledge_source": [
          "Personal Knowledge"
        ],
        "turn_rating": "Good"
      },
      {
        "message": "I agree. Hopefully a shift is happening soon. Disney makes a lot on merchandise. The toy industry gets involved before they even begin filming a production. ",
        "agent": "agent_2",
        "sentiment": "Surprised",
        "knowledge_source": [
          "FS2"
        ],
        "turn_rating": "Excellent"
      },
      {
        "message": "I suppose if anything would be hand in glove, it would be toys and popular movies for kids.",
        "agent": "agent_1",
        "sentiment": "Neutral",
        "knowledge_source": [
          "Personal Knowledge"
        ],
        "turn_rating": "Good"
      },
      {
        "message": "Most definitely. Off topic, but do you find birds interesting?",
        "agent": "agent_2",
        "sentiment": "Curious to dive deeper",
        "knowledge_source": [
          "FS3"
        ],
        "turn_rating": "Good"
      },
      {
        "message": "Yes. I live in the sticks in Kansas and am greatly cheered to see a bald eagle every once in a while. They are incredibly graceful, even kind of awesome. ",
        "agent": "agent_1",
        "sentiment": "Happy",
        "knowledge_source": [
          "Personal Knowledge"
        ],
        "turn_rating": "Good"
      },
      {
        "message": "They are. Did you know that hummingbirds steal spider-webs?",
        "agent": "agent_2",
        "sentiment": "Curious to dive deeper",
        "knowledge_source": [
          "FS3"
        ],
        "turn_rating": "Excellent"
      },
      {
        "message": "Those rascals! Well, maybe the hummingbirds find the designs attractive and just can't help it.",
        "agent": "agent_1",
        "sentiment": "Surprised",
        "knowledge_source": [
          "Personal Knowledge"
        ],
        "turn_rating": "Good"
      },
      {
        "message": "Ha ha. They do it to repair their nests which is quite smart. ",
        "agent": "agent_2",
        "sentiment": "Neutral",
        "knowledge_source": [
          "FS3"
        ],
        "turn_rating": "Excellent"
      }
    ],
    "conversation_rating": {
      "agent_1": "Good",
      "agent_2": "Excellent"
    }
  },
  "t_37fdfe57-f6f0-4f55-b272-2fdf0542e797": {
    "article_url": "https://www.washingtonpost.com/powerpost/louise-slaughter-oldest-member-of-congress-dies-at-88/2018/03/16/c2f7a458-2926-11e8-874b-d517e912f125_story.html",
    "config": "D",
    "content": [
      {
        "message": "Hello there, do you follow politics much?",
        "agent": "agent_1",
        "sentiment": "Curious to dive deeper",
        "knowledge_source": [
          "FS1",
          "FS2"
        ],
        "turn_rating": "Good"
      },
      {
        "message": "Yea, I didn't know the term congress originated in the middle ages",
        "agent": "agent_2",
        "sentiment": "Neutral",
        "knowledge_source": [
          "FS1"
        ],
        "turn_rating": "Excellent"
      },
      {
        "message": "I didn't know that either, that is very interesting.  Do you know who the only non-human to testify before them is?",
        "agent": "agent_1",
        "sentiment": "Curious to dive deeper",
        "knowledge_source": [
          "FS1"
        ],
        "turn_rating": "Good"
      },
      {
        "message": "Wasn't it elmo? I wonder what he was testifying about",
        "agent": "agent_2",
        "sentiment": "Curious to dive deeper",
        "knowledge_source": [
          "FS1"
        ],
        "turn_rating": "Excellent"
      },
      {
        "message": "Yeah good call!  I remember seeing that happen on tv but forgot why he did, or what he was testifying for I mean. ",
        "agent": "agent_1",
        "sentiment": "Curious to dive deeper",
        "knowledge_source": [
          "FS1"
        ],
        "turn_rating": "Good"
      },
      {
        "message": "It's pretty cool that congressmen have their own exclusive subway lines",
        "agent": "agent_2",
        "sentiment": "Neutral",
        "knowledge_source": [
          "FS1"
        ],
        "turn_rating": "Excellent"
      },
      {
        "message": "I didn't know that, I wonder how fast it actually is. ",
        "agent": "agent_1",
        "sentiment": "Curious to dive deeper",
        "knowledge_source": [
          "FS1"
        ],
        "turn_rating": "Good"
      },
      {
        "message": "Well those subway lines must not be too fast",
        "agent": "agent_2",
        "sentiment": "Neutral",
        "knowledge_source": [
          "FS1"
        ],
        "turn_rating": "Excellent"
      },
      {
        "message": "Lol, good one!  Do you know what year the first woman was elected to congress?",
        "agent": "agent_1",
        "sentiment": "Curious to dive deeper",
        "knowledge_source": [
          "FS1"
        ],
        "turn_rating": "Good"
      },
      {
        "message": "No but I heard the first woman was elected before they had the right to vote in a national election",
        "agent": "agent_2",
        "sentiment": "Neutral",
        "knowledge_source": [
          "FS1"
        ],
        "turn_rating": "Excellent"
      },
      {
        "message": "That is true, and it was way back in 1916 I guess. ",
        "agent": "agent_1",
        "sentiment": "Curious to dive deeper",
        "knowledge_source": [
          "FS1"
        ],
        "turn_rating": "Good"
      },
      {
        "message": "Thank god they didn't have a fantasy congress back then",
        "agent": "agent_2",
        "sentiment": "Neutral",
        "knowledge_source": [
          "FS1"
        ],
        "turn_rating": "Excellent"
      },
      {
        "message": "I think I read that before that there is a fantasy draft for the congress, count me out. ",
        "agent": "agent_1",
        "sentiment": "Curious to dive deeper",
        "knowledge_source": [
          "FS1"
        ],
        "turn_rating": "Good"
      },
      {
        "message": "Yea, I wouldn't want to draft red or blue on any of my fantasy teams",
        "agent": "agent_2",
        "sentiment": "Neutral",
        "knowledge_source": [
          "FS2"
        ],
        "turn_rating": "Excellent"
      },
      {
        "message": "No, or have to do research about those people, not my idea of fun at all. ",
        "agent": "agent_1",
        "sentiment": "Curious to dive deeper",
        "knowledge_source": [
          "FS1"
        ],
        "turn_rating": "Good"
      },
      {
        "message": "I find it ironic that 15% of the tea party identifies as democrats. sounds like they are very conflicted",
        "agent": "agent_2",
        "sentiment": "Neutral",
        "knowledge_source": [
          "FS2"
        ],
        "turn_rating": "Excellent"
      },
      {
        "message": "That is pretty funny. Did you know that Ronald Reagan campaigned for the Dems?",
        "agent": "agent_1",
        "sentiment": "Curious to dive deeper",
        "knowledge_source": [
          "FS2"
        ],
        "turn_rating": "Good"
      },
      {
        "message": "Lol no, he also campaigned against high corporate profits and low wages",
        "agent": "agent_2",
        "sentiment": "Surprised",
        "knowledge_source": [
          "FS2"
        ],
        "turn_rating": "Excellent"
      },
      {
        "message": "Yeah isn't that funny, I feel like politics and politicians never do what they say or do the reverse. ",
        "agent": "agent_1",
        "sentiment": "Curious to dive deeper",
        "knowledge_source": [
          "FS2"
        ],
        "turn_rating": "Good"
      },
      {
        "message": "It's a shame there hasn't been a non-democrat or republican as president since 1853",
        "agent": "agent_2",
        "sentiment": "Angry",
        "knowledge_source": [
          "FS2"
        ],
        "turn_rating": "Excellent"
      },
      {
        "message": "That is a shame, I think it would be a nice change of pace to get something different in there. ",
        "agent": "agent_1",
        "sentiment": "Curious to dive deeper",
        "knowledge_source": [
          "Personal Knowledge"
        ],
        "turn_rating": "Good"
      },
      {
        "message": "Well I got to go, nice chatting with you",
        "agent": "agent_2",
        "sentiment": "Neutral",
        "knowledge_source": [
          "Personal Knowledge"
        ],
        "turn_rating": "Excellent"
      }
    ],
    "conversation_rating": {
      "agent_1": "Good",
      "agent_2": "Excellent"
    }
  },
  "t_3bd920c1-4cbe-4d01-beb6-7541721ab67c": {
    "article_url": "https://www.washingtonpost.com/sports/olympics/in-what-is-probably-his-final-olympic-run-john-daly-comes-in-16th-yet-satisfied/2018/02/15/7e003904-1275-11e8-8ea1-c1d91fcec3fe_story.html",
    "config": "C",
    "content": [
      {
        "message": "Hey there!  Are you a soccer fan?  I do not watch a lot of it, but I do watch all of the World Cup!  I am excited for 2022 in Qatar!",
        "agent": "agent_1",
        "sentiment": "Happy",
        "knowledge_source": [
          "FS1"
        ],
        "turn_rating": "Excellent"
      },
      {
        "message": "The FIFA World Cup? I really am not familiar with it. I only leanred a bit about it in school. I've forgotten what FIFA even stands for. Was the last Cup exciting?",
        "agent": "agent_2",
        "sentiment": "Curious to dive deeper",
        "knowledge_source": [
          "FS1",
          "Personal Knowledge"
        ],
        "turn_rating": "Passable"
      },
      {
        "message": "FIFA stands for the Federation Internationale de Football.  It was exciting even with the US not in it.",
        "agent": "agent_1",
        "sentiment": "Neutral",
        "knowledge_source": [
          "FS1",
          "Personal Knowledge"
        ],
        "turn_rating": "Excellent"
      },
      {
        "message": "Oh, I remember now. Is it sort of like having Olympic games? In the sense that it's international teams competing? ",
        "agent": "agent_2",
        "sentiment": "Curious to dive deeper",
        "knowledge_source": [
          "FS1",
          "Personal Knowledge"
        ],
        "turn_rating": "Passable"
      },
      {
        "message": "Yes, and it is every four years since 1930 except for 1942 and '46 because of World War 2.",
        "agent": "agent_1",
        "sentiment": "Neutral",
        "knowledge_source": [
          "FS1"
        ],
        "turn_rating": "Excellent"
      },
      {
        "message": "Every four years? FIFA fans has such a long suspenseful wait between big games! I wonder if they have smaller yearly tournaments as well?",
        "agent": "agent_2",
        "sentiment": "Curious to dive deeper",
        "knowledge_source": [
          "FS1",
          "Personal Knowledge"
        ],
        "turn_rating": "Good"
      },
      {
        "message": "They govern most of soccer aside from the World Cup.",
        "agent": "agent_1",
        "sentiment": "Neutral",
        "knowledge_source": [
          "FS1"
        ],
        "turn_rating": "Good"
      },
      {
        "message": "I wonder if FIFA makes a lot of money from merchandise being sold like shirts and hats and things?",
        "agent": "agent_2",
        "sentiment": "Curious to dive deeper",
        "knowledge_source": [
          "FS1",
          "FS2",
          "Personal Knowledge"
        ],
        "turn_rating": "Good"
      },
      {
        "message": "I am sure they make a ton of money.  I have heard they are even corrupt.  The sad thing is no host company has ever had any economic gains from hosting the World Cup.",
        "agent": "agent_1",
        "sentiment": "Sad",
        "knowledge_source": [
          "FS1",
          "Personal Knowledge"
        ],
        "turn_rating": "Excellent"
      },
      {
        "message": "That's not fair. Maybe at least the get to keep money from concession stands at the FIFA cups?",
        "agent": "agent_2",
        "sentiment": "Curious to dive deeper",
        "knowledge_source": [
          "FS1",
          "Personal Knowledge"
        ],
        "turn_rating": "Passable"
      },
      {
        "message": "They might get to, but the cost of the infrastructure to host the world must just be ridiculous. ",
        "agent": "agent_1",
        "sentiment": "Curious to dive deeper",
        "knowledge_source": [
          "Personal Knowledge"
        ],
        "turn_rating": "Good"
      },
      {
        "message": "Have you ever seen the old uniforms from FIFA cups years ago? They look pretty different from today! Especially their trousers.",
        "agent": "agent_2",
        "sentiment": "Surprised",
        "knowledge_source": [
          "FS1",
          "Personal Knowledge"
        ],
        "turn_rating": "Good"
      },
      {
        "message": "Haha, yes.  The word trouser is an important distinction because in the UK the word pants usually means underwear!",
        "agent": "agent_1",
        "sentiment": "Surprised",
        "knowledge_source": [
          "FS3"
        ],
        "turn_rating": "Excellent"
      },
      {
        "message": "That's pretty funny! I just heard on the news the other day how many US children are watching a British pig cartoon and they're picking up the British accent and style. They probably call pants trousers!",
        "agent": "agent_2",
        "sentiment": "Surprised",
        "knowledge_source": [
          "FS1",
          "FS3",
          "Personal Knowledge"
        ],
        "turn_rating": "Good"
      },
      {
        "message": "Haha, that would be hilarious to have my daughter just randomly talk in a British accent!",
        "agent": "agent_1",
        "sentiment": "Happy",
        "knowledge_source": [
          "Personal Knowledge"
        ],
        "turn_rating": "Good"
      },
      {
        "message": "It's amazing what trends people will pick up on. In example, I heard there ways a style in China for gang members to wear as many shirts as they could and have the collars popped. Must have been very hot!",
        "agent": "agent_2",
        "sentiment": "Surprised",
        "knowledge_source": [
          "FS2",
          "Personal Knowledge"
        ],
        "turn_rating": "Good"
      },
      {
        "message": "Haha, that is so ridiculous!  I much prefer the Hawaii business attire of an Aloha shirt!",
        "agent": "agent_1",
        "sentiment": "Happy",
        "knowledge_source": [
          "FS2"
        ],
        "turn_rating": "Excellent"
      },
      {
        "message": "Do you remember Billy Mays that oxiclean TV infomercial guy? At his funeral blue shirts and khaki pants were worn by the pallbearers just like he'd wear in his infomercials.",
        "agent": "agent_2",
        "sentiment": "Neutral",
        "knowledge_source": [
          "FS2",
          "Personal Knowledge"
        ],
        "turn_rating": "Good"
      },
      {
        "message": "I remember him, that is a touching tribute!  Speaking of shirts, it is crazy that the polo shirt was originally invented just for tennis!",
        "agent": "agent_1",
        "sentiment": "Surprised",
        "knowledge_source": [
          "FS2"
        ],
        "turn_rating": "Excellent"
      },
      {
        "message": "I've always wondered when we came up with neckties for mens' shirts. They seem like kind of a dangerous idea.",
        "agent": "agent_2",
        "sentiment": "Curious to dive deeper",
        "knowledge_source": [
          "FS2",
          "Personal Knowledge"
        ],
        "turn_rating": "Good"
      },
      {
        "message": "Haha, no kidding.  They are a pain to wear.  Wish we never had that idea!  ",
        "agent": "agent_1",
        "sentiment": "Neutral",
        "knowledge_source": [
          "Personal Knowledge"
        ],
        "turn_rating": "Good"
      },
      {
        "message": "Did you know that MC Hammer's pants were the model for Aladdin's pants? I would have thought it was the other way around!",
        "agent": "agent_2",
        "sentiment": "Surprised",
        "knowledge_source": [
          "FS3",
          "Personal Knowledge"
        ],
        "turn_rating": "Good"
      },
      {
        "message": "That is a fun fact, I have heard that before and it makes sense.  They look so similar!  I think I am going to listen to some Hammer now, it was great chatting with you today!",
        "agent": "agent_1",
        "sentiment": "Happy",
        "knowledge_source": [
          "FS3",
          "Personal Knowledge"
        ],
        "turn_rating": "Excellent"
      },
      {
        "message": "Sounds fun! I actually need to get my self some new trousers. Jeans to be exact. TTYL!",
        "agent": "agent_2",
        "sentiment": "Happy",
        "knowledge_source": [
          "FS3",
          "Personal Knowledge"
        ],
        "turn_rating": "Good"
      }
    ],
    "conversation_rating": {
      "agent_1": "Excellent",
      "agent_2": "Good"
    }
  },
  "t_5dc918b5-cdff-4b63-8920-eec7c080dc77": {
    "article_url": "https://www.washingtonpost.com/news/arts-and-entertainment/wp/2018/03/05/what-is-an-inclusion-rider-explaining-frances-mcdormands-call-to-action-at-the-oscars/",
    "config": "A",
    "content": [
      {
        "message": "Frances McDormand was very progressive in her best actress acceptance speech.",
        "agent": "agent_1",
        "sentiment": "Curious to dive deeper",
        "knowledge_source": [
          "AS1"
        ],
        "turn_rating": "Good"
      },
      {
        "message": "It was powerful and a punch in the gut to the folks who run the Oscars and the committee",
        "agent": "agent_2",
        "sentiment": "Neutral",
        "knowledge_source": [
          "AS1"
        ],
        "turn_rating": "Good"
      },
      {
        "message": "I think so too/ She seems like a very strong person.",
        "agent": "agent_1",
        "sentiment": "Happy",
        "knowledge_source": [
          "Personal Knowledge"
        ],
        "turn_rating": "Good"
      },
      {
        "message": "Were you a fan of hers before the Oscars?",
        "agent": "agent_2",
        "sentiment": "Curious to dive deeper",
        "knowledge_source": [
          "AS1"
        ],
        "turn_rating": "Excellent"
      },
      {
        "message": "I do not think I've seen any films with her. I will have to watch some. Which other movies is she in?",
        "agent": "agent_1",
        "sentiment": "Curious to dive deeper",
        "knowledge_source": [
          "Personal Knowledge"
        ],
        "turn_rating": "Good"
      },
      {
        "message": "I am not sure but I was confused how the inclusion order does not apply to historical movies",
        "agent": "agent_2",
        "sentiment": "Neutral",
        "knowledge_source": [
          "AS1"
        ],
        "turn_rating": "Good"
      },
      {
        "message": "What are your favorite classic films?",
        "agent": "agent_1",
        "sentiment": "Curious to dive deeper",
        "knowledge_source": [
          "Personal Knowledge"
        ],
        "turn_rating": "Good"
      },
      {
        "message": "To kill a mockingbird is my all time favorite",
        "agent": "agent_2",
        "sentiment": "Curious to dive deeper",
        "knowledge_source": [
          "Personal Knowledge"
        ],
        "turn_rating": "Good"
      },
      {
        "message": "That's a wonderful book. I have not seen the film, though.",
        "agent": "agent_1",
        "sentiment": "Curious to dive deeper",
        "knowledge_source": [
          "Personal Knowledge"
        ],
        "turn_rating": "Good"
      },
      {
        "message": "You should see it.  Just don't bother watching John Carter as I hear it was a flop",
        "agent": "agent_2",
        "sentiment": "Neutral",
        "knowledge_source": [
          "FS3"
        ],
        "turn_rating": "Good"
      },
      {
        "message": "Okay I won't. Did you ever see Black Panther? Apparently Black Panther might be the richest super hero.",
        "agent": "agent_1",
        "sentiment": "Surprised",
        "knowledge_source": [
          "FS2"
        ],
        "turn_rating": "Good"
      },
      {
        "message": "I didn't but was curious to watch Dorothy Steel to see the 91 year old actress everyone is talking about",
        "agent": "agent_2",
        "sentiment": "Neutral",
        "knowledge_source": [
          "FS2"
        ],
        "turn_rating": "Good"
      },
      {
        "message": "She is in that film? I don't recall.",
        "agent": "agent_1",
        "sentiment": "Surprised",
        "knowledge_source": [
          "Personal Knowledge"
        ],
        "turn_rating": "Good"
      },
      {
        "message": "I also wanted to see Forest Whitaker and Lupita as I am a big fan of theirs",
        "agent": "agent_2",
        "sentiment": "Neutral",
        "knowledge_source": [
          "FS2"
        ],
        "turn_rating": "Good"
      },
      {
        "message": "I think they could have been used a little more, but the cast was very strong, overall.",
        "agent": "agent_1",
        "sentiment": "Happy",
        "knowledge_source": [
          "Personal Knowledge"
        ],
        "turn_rating": "Good"
      },
      {
        "message": "Do you think it will win any Oscars?",
        "agent": "agent_2",
        "sentiment": "Curious to dive deeper",
        "knowledge_source": [
          "AS1",
          "FS2"
        ],
        "turn_rating": "Good"
      },
      {
        "message": "No, I don't think so. Maybe for production or something.",
        "agent": "agent_1",
        "sentiment": "Neutral",
        "knowledge_source": [
          "Personal Knowledge"
        ],
        "turn_rating": "Good"
      },
      {
        "message": "DId you know Denzel paid the tuition for the main actor in the movie?",
        "agent": "agent_2",
        "sentiment": "Curious to dive deeper",
        "knowledge_source": [
          "FS2"
        ],
        "turn_rating": "Good"
      },
      {
        "message": "I did not know that. Is it Michael B Jordan? Or the Black Panther, himself?",
        "agent": "agent_1",
        "sentiment": "Curious to dive deeper",
        "knowledge_source": [
          "Personal Knowledge"
        ],
        "turn_rating": "Good"
      },
      {
        "message": "Chadwick Boseman. He owes Denzel big time...lol",
        "agent": "agent_2",
        "sentiment": "Neutral",
        "knowledge_source": [
          "FS2"
        ],
        "turn_rating": "Excellent"
      },
      {
        "message": "Oh, I think that is Black Panther. Wonderful chatting!",
        "agent": "agent_1",
        "sentiment": "Surprised",
        "knowledge_source": [
          "Personal Knowledge"
        ],
        "turn_rating": "Good"
      }
    ],
    "conversation_rating": {
      "agent_1": "Good",
      "agent_2": "Excellent"
    }
  },
  "t_55f07d27-65f1-46d6-83d7-b424fa6efe85": {
    "article_url": "https://www.washingtonpost.com/news/dr-gridlock/wp/2018/05/16/miniature-horses-are-welcome-as-service-animals-but-monkeys-are-a-maybe-u-s-airline-regulators-say/",
    "config": "D",
    "content": [
      {
        "message": "I think its great that minutuare horses are welcomed as service animals",
        "agent": "agent_1",
        "sentiment": "Curious to dive deeper",
        "knowledge_source": [
          "AS1"
        ],
        "turn_rating": "Excellent"
      },
      {
        "message": "Me too! I wonder how many actual service animals are recognized since there are over 20 quintillion animals on the planet.",
        "agent": "agent_2",
        "sentiment": "Curious to dive deeper",
        "knowledge_source": [
          "FS1"
        ],
        "turn_rating": "Good"
      },
      {
        "message": "20 quintillion animals wow!!! thats a lot, and I bet many of them are service animals, ",
        "agent": "agent_1",
        "sentiment": "Curious to dive deeper",
        "knowledge_source": [
          "AS1"
        ],
        "turn_rating": "Good"
      },
      {
        "message": "Do tigers count as service animals because in Asia more tigers are pets than wild?",
        "agent": "agent_2",
        "sentiment": "Curious to dive deeper",
        "knowledge_source": [
          "FS3"
        ],
        "turn_rating": "Good"
      },
      {
        "message": "Maybe they do, that would be interesting, domesticated animals develop white patches on their foreheads, I bet those tigers have the mark",
        "agent": "agent_1",
        "sentiment": "Curious to dive deeper",
        "knowledge_source": [
          "FS1"
        ],
        "turn_rating": "Excellent"
      },
      {
        "message": "Probably! Can you imagine a country having more pets than kids under 15? Japan has that...",
        "agent": "agent_2",
        "sentiment": "Surprised",
        "knowledge_source": [
          "FS3"
        ],
        "turn_rating": "Good"
      },
      {
        "message": "Thats crazy! thats more than a pet per household, ",
        "agent": "agent_1",
        "sentiment": "Curious to dive deeper",
        "knowledge_source": [
          "FS1"
        ],
        "turn_rating": "Passable"
      },
      {
        "message": "Yup! Even Theodore Roosevelt had 20 pets!",
        "agent": "agent_2",
        "sentiment": "Happy",
        "knowledge_source": [
          "FS3"
        ],
        "turn_rating": "Good"
      },
      {
        "message": "20 pets! he had a zoo at home lol, I wonder what kind of pets he had",
        "agent": "agent_1",
        "sentiment": "Curious to dive deeper",
        "knowledge_source": [
          "FS1"
        ],
        "turn_rating": "Passable"
      },
      {
        "message": "I know he had a bear and a hyena.",
        "agent": "agent_2",
        "sentiment": "Neutral",
        "knowledge_source": [
          "FS3"
        ],
        "turn_rating": "Good"
      },
      {
        "message": "Can bears and hyenas even be domesticated or even be legal to have as pet!!! out of the 20 quintillion animals a million are insects",
        "agent": "agent_1",
        "sentiment": "Curious to dive deeper",
        "knowledge_source": [
          "FS1"
        ],
        "turn_rating": "Excellent"
      },
      {
        "message": "I doubt it! I do know that cats are domesticated and what's funny is the first cloned cat was named copy cat! LOL!",
        "agent": "agent_2",
        "sentiment": "Happy",
        "knowledge_source": [
          "FS3"
        ],
        "turn_rating": "Good"
      },
      {
        "message": "That is funny im more of a dog person myself, there are cat cafes in Taiwan and Japan, they must really love cats over there",
        "agent": "agent_1",
        "sentiment": "Curious to dive deeper",
        "knowledge_source": [
          "FS2"
        ],
        "turn_rating": "Excellent"
      },
      {
        "message": "I like dogs more too, but even I don't like dogs enough to let one be my mayor like they did in Talkeetna, Alaska with a cat!",
        "agent": "agent_2",
        "sentiment": "Disgusted",
        "knowledge_source": [
          "FS2"
        ],
        "turn_rating": "Good"
      },
      {
        "message": "I heard mayor Stubbs died! I bet he did a better job than many politicians in our country",
        "agent": "agent_1",
        "sentiment": "Curious to dive deeper",
        "knowledge_source": [
          "FS2"
        ],
        "turn_rating": "Good"
      },
      {
        "message": "I wonder how he even got on the ballot?!  I wonder how he ever got anything done since a cat that lives for 15 years has spent 10 of the sleeping?",
        "agent": "agent_2",
        "sentiment": "Curious to dive deeper",
        "knowledge_source": [
          "FS2"
        ],
        "turn_rating": "Good"
      },
      {
        "message": "I guess it started as a joke but then it really catched on and he ended up winning the election many funny things happen by accident like the cat in the Godfather 1",
        "agent": "agent_1",
        "sentiment": "Curious to dive deeper",
        "knowledge_source": [
          "FS2"
        ],
        "turn_rating": "Excellent"
      },
      {
        "message": "Very true and the Loch Ness Monster being a protected species even though some don't believe he's real!",
        "agent": "agent_2",
        "sentiment": "Neutral",
        "knowledge_source": [
          "FS1"
        ],
        "turn_rating": "Good"
      },
      {
        "message": "I dont think Nessie is real but its nice to know he is a protected species, Nessie must be part of a rare specie",
        "agent": "agent_1",
        "sentiment": "Curious to dive deeper",
        "knowledge_source": [
          "FS2"
        ],
        "turn_rating": "Passable"
      },
      {
        "message": "I don't think he's real either. Germany also loves their animals because they gave them constitutionally guaranteed rights.  Nice chatting with you!",
        "agent": "agent_2",
        "sentiment": "Neutral",
        "knowledge_source": [
          "FS1"
        ],
        "turn_rating": "Good"
      },
      {
        "message": "I guess its fair to give them constitutional rights, some people can be really cruel to animals",
        "agent": "agent_1",
        "sentiment": "Curious to dive deeper",
        "knowledge_source": [
          "FS3"
        ],
        "turn_rating": "Passable"
      }
    ],
    "conversation_rating": {
      "agent_1": "Good",
      "agent_2": "Good"
    }
  },
  "t_7b17f055-91c9-457c-b8e5-a40f766a710d": {
    "article_url": "https://www.washingtonpost.com/local/for-one-musician-dc-was-the-place-for-black-entertainers-the-68-riots-changed-everything/2018/04/03/d84ec8b4-375d-11e8-9c0a-85d477d9a226_story.html",
    "config": "C",
    "content": [
      {
        "message": "Hi. What kind of music do you like these days?",
        "agent": "agent_1",
        "sentiment": "Neutral",
        "knowledge_source": [
          "Personal Knowledge"
        ],
        "turn_rating": "Excellent"
      },
      {
        "message": "I am all about rock and country music right now, how about you?",
        "agent": "agent_2",
        "sentiment": "Curious to dive deeper",
        "knowledge_source": [
          "FS1"
        ],
        "turn_rating": "Good"
      },
      {
        "message": "I listen to country music a lot these days. Do you know when did country music first got originated?",
        "agent": "agent_1",
        "sentiment": "Happy",
        "knowledge_source": [
          "FS1"
        ],
        "turn_rating": "Excellent"
      },
      {
        "message": "Was it the 40s?",
        "agent": "agent_2",
        "sentiment": "Curious to dive deeper",
        "knowledge_source": [
          "FS1"
        ],
        "turn_rating": "Excellent"
      },
      {
        "message": "No. It was in the 1920s but it gained popularity in the 1940s.",
        "agent": "agent_1",
        "sentiment": "Curious to dive deeper",
        "knowledge_source": [
          "FS1"
        ],
        "turn_rating": "Excellent"
      },
      {
        "message": "nice, Do you have a favorite country music singer?",
        "agent": "agent_2",
        "sentiment": "Curious to dive deeper",
        "knowledge_source": [
          "FS1"
        ],
        "turn_rating": "Excellent"
      },
      {
        "message": "I really like Blake Sheldon but I also like George Strait as well.",
        "agent": "agent_1",
        "sentiment": "Happy",
        "knowledge_source": [
          "FS1"
        ],
        "turn_rating": "Excellent"
      },
      {
        "message": "Me too! George Strait was great back in the day! APparently he is jeff bezos cousin",
        "agent": "agent_2",
        "sentiment": "Curious to dive deeper",
        "knowledge_source": [
          "FS1"
        ],
        "turn_rating": "Excellent"
      },
      {
        "message": "Yes. I read that somewhere. That is a very interesting fact. Do you know from where country music took its roots from by any chance?",
        "agent": "agent_1",
        "sentiment": "Curious to dive deeper",
        "knowledge_source": [
          "FS1"
        ],
        "turn_rating": "Excellent"
      },
      {
        "message": "I don't know that actually",
        "agent": "agent_2",
        "sentiment": "Curious to dive deeper",
        "knowledge_source": [
          "FS1"
        ],
        "turn_rating": "Good"
      },
      {
        "message": "It was from folk and blues music which is surprising to me. ",
        "agent": "agent_1",
        "sentiment": "Surprised",
        "knowledge_source": [
          "FS1"
        ],
        "turn_rating": "Excellent"
      },
      {
        "message": "I could see folk but not so much blues. That is interesting to say the least. Henry Ford I think had a part in country music becoming popular",
        "agent": "agent_2",
        "sentiment": "Curious to dive deeper",
        "knowledge_source": [
          "FS1"
        ],
        "turn_rating": "Excellent"
      },
      {
        "message": "I agree. I think he helped financing its popularity. Is that correct?",
        "agent": "agent_1",
        "sentiment": "Curious to dive deeper",
        "knowledge_source": [
          "FS1"
        ],
        "turn_rating": "Excellent"
      },
      {
        "message": "Yea, because he had a fear over the urban decadence of jazz music....",
        "agent": "agent_2",
        "sentiment": "Curious to dive deeper",
        "knowledge_source": [
          "FS1"
        ],
        "turn_rating": "Good"
      },
      {
        "message": "Ha Ha!! That is both funny and interesting at the same time. Do you know how many African  American are in the country music hall of fame?",
        "agent": "agent_1",
        "sentiment": "Curious to dive deeper",
        "knowledge_source": [
          "FS1"
        ],
        "turn_rating": "Excellent"
      },
      {
        "message": "I only know one african american and that is darius rocker, so maybe not many?",
        "agent": "agent_2",
        "sentiment": "Curious to dive deeper",
        "knowledge_source": [
          "FS1"
        ],
        "turn_rating": "Good"
      },
      {
        "message": "They are just 2 African Americans in the hall of fame.",
        "agent": "agent_1",
        "sentiment": "Curious to dive deeper",
        "knowledge_source": [
          "FS1"
        ],
        "turn_rating": "Excellent"
      },
      {
        "message": "Wow, that is crazy. I wonder how many african americans currently sing country that may have the chance to be added.",
        "agent": "agent_2",
        "sentiment": "Curious to dive deeper",
        "knowledge_source": [
          "FS1"
        ],
        "turn_rating": "Excellent"
      },
      {
        "message": "I'm very sure that more will get added in near future. You mentioned earlier Darius Rucker which I'm a big fan of his. ",
        "agent": "agent_1",
        "sentiment": "Happy",
        "knowledge_source": [
          "Personal Knowledge"
        ],
        "turn_rating": "Excellent"
      },
      {
        "message": "For sure, I want to listen to some country now. It was so great chatting with you!",
        "agent": "agent_2",
        "sentiment": "Curious to dive deeper",
        "knowledge_source": [
          "FS1"
        ],
        "turn_rating": "Excellent"
      },
      {
        "message": "It was great chatting with you as well. Thanks and have a nice night!!!",
        "agent": "agent_1",
        "sentiment": "Happy",
        "knowledge_source": [
          "Personal Knowledge"
        ],
        "turn_rating": "Excellent"
      },
      {
        "message": "You too, thanks!",
        "agent": "agent_2",
        "sentiment": "Curious to dive deeper",
        "knowledge_source": [
          "Personal Knowledge"
        ],
        "turn_rating": "Excellent"
      }
    ],
    "conversation_rating": {
      "agent_1": "Excellent",
      "agent_2": "Excellent"
    }
  },
  "t_54b96e58-7656-45f8-ac1d-247f16a6c833": {
    "article_url": "https://www.washingtonpost.com/sports/olympics/in-what-is-probably-his-final-olympic-run-john-daly-comes-in-16th-yet-satisfied/2018/02/15/7e003904-1275-11e8-8ea1-c1d91fcec3fe_story.html",
    "config": "D",
    "content": [
      {
        "message": "All the nation in the world want to lift the trophy is the FIFA World cup which is also know as World cup. The football competition held between men team.",
        "agent": "agent_1",
        "sentiment": "Happy",
        "knowledge_source": [
          "FS1"
        ],
        "turn_rating": "Excellent"
      },
      {
        "message": "It is a classic to watch, do you have a favorite team?",
        "agent": "agent_2",
        "sentiment": "Curious to dive deeper",
        "knowledge_source": [
          "FS1"
        ],
        "turn_rating": "Good"
      },
      {
        "message": "Germany. Which is your favourite team ?",
        "agent": "agent_1",
        "sentiment": "Curious to dive deeper",
        "knowledge_source": [
          "FS1"
        ],
        "turn_rating": "Excellent"
      },
      {
        "message": "Brazil! My second home. It would be the USA but they are never in. ",
        "agent": "agent_2",
        "sentiment": "Curious to dive deeper",
        "knowledge_source": [
          "FS1"
        ],
        "turn_rating": "Good"
      },
      {
        "message": "The first international football is played between Scotland and England in 1872. The match was draw.",
        "agent": "agent_1",
        "sentiment": "Happy",
        "knowledge_source": [
          "FS1"
        ],
        "turn_rating": "Excellent"
      },
      {
        "message": "That would have been exciting but I would want a winner. The US got third place in the first fifa world cup... in 1930!",
        "agent": "agent_2",
        "sentiment": "Curious to dive deeper",
        "knowledge_source": [
          "FS1"
        ],
        "turn_rating": "Good"
      },
      {
        "message": "It is very interesting. In 1998, 32 team are participate in the world cup before only 24 team are allowed in the world cup festival.",
        "agent": "agent_1",
        "sentiment": "Happy",
        "knowledge_source": [
          "FS1"
        ],
        "turn_rating": "Excellent"
      },
      {
        "message": "I wonder why that is, only limited amount of room?",
        "agent": "agent_2",
        "sentiment": "Curious to dive deeper",
        "knowledge_source": [
          "AS4",
          "Personal Knowledge"
        ],
        "turn_rating": "Good"
      },
      {
        "message": "From 1930 to 1970, the Jules Rimet Trophy is awarded to the world cup winning team.",
        "agent": "agent_1",
        "sentiment": "Happy",
        "knowledge_source": [
          "FS1"
        ],
        "turn_rating": "Excellent"
      },
      {
        "message": "I never knew that! do you have a favorite shirt?",
        "agent": "agent_2",
        "sentiment": "Curious to dive deeper",
        "knowledge_source": [
          "FS2"
        ],
        "turn_rating": "Good"
      },
      {
        "message": "Polo shirt is my favourite. What about you ?",
        "agent": "agent_1",
        "sentiment": "Happy",
        "knowledge_source": [
          "FS2"
        ],
        "turn_rating": "Excellent"
      },
      {
        "message": "I love polo shirts. They were originally invented for tennis players I think",
        "agent": "agent_2",
        "sentiment": "Curious to dive deeper",
        "knowledge_source": [
          "FS2"
        ],
        "turn_rating": "Good"
      },
      {
        "message": "Its is more comfortable to wear. It absorb the sweat very easily in the summer period. Its is suitable for both hot and cold climate.",
        "agent": "agent_1",
        "sentiment": "Happy",
        "knowledge_source": [
          "FS2"
        ],
        "turn_rating": "Excellent"
      },
      {
        "message": "Nice, I think they were created for the Lacoste tennis play. I wonder why they chose polo",
        "agent": "agent_2",
        "sentiment": "Curious to dive deeper",
        "knowledge_source": [
          "FS2"
        ],
        "turn_rating": "Good"
      },
      {
        "message": "The business man use suite and tie for the professional meeting. It makes very neat and comfortable and give gentle look.",
        "agent": "agent_1",
        "sentiment": "Happy",
        "knowledge_source": [
          "FS2"
        ],
        "turn_rating": "Excellent"
      },
      {
        "message": "That makes sense, I can't stand the business look unfortunately. Too classy for me! Did you hear what they wore at billy mays funeral?",
        "agent": "agent_2",
        "sentiment": "Curious to dive deeper",
        "knowledge_source": [
          "FS2"
        ],
        "turn_rating": "Good"
      },
      {
        "message": "The shirts made of woven cloth is mainly used in earlier days.",
        "agent": "agent_1",
        "sentiment": "Happy",
        "knowledge_source": [
          "FS2"
        ],
        "turn_rating": "Excellent"
      },
      {
        "message": "yea, but they wore blue shirts and khaki pants at the funeral. Good thing it wasn't aladdin's pants, they were modeled after MC Hammer",
        "agent": "agent_2",
        "sentiment": "Curious to dive deeper",
        "knowledge_source": [
          "FS2",
          "FS3"
        ],
        "turn_rating": "Good"
      },
      {
        "message": "Its really very interesting. ",
        "agent": "agent_1",
        "sentiment": "Happy",
        "knowledge_source": [
          "FS2"
        ],
        "turn_rating": "Excellent"
      },
      {
        "message": "For sure, good chatting with you!",
        "agent": "agent_2",
        "sentiment": "Curious to dive deeper",
        "knowledge_source": [
          "FS3"
        ],
        "turn_rating": "Good"
      },
      {
        "message": "Yes. Have a great day.",
        "agent": "agent_1",
        "sentiment": "Surprised",
        "knowledge_source": [
          "Personal Knowledge"
        ],
        "turn_rating": "Excellent"
      },
      {
        "message": "You as well!",
        "agent": "agent_2",
        "sentiment": "Curious to dive deeper",
        "knowledge_source": [
          "Personal Knowledge"
        ],
        "turn_rating": "Excellent"
      }
    ],
    "conversation_rating": {
      "agent_1": "Excellent",
      "agent_2": "Excellent"
    }
  },
  "t_17f8ebfa-7c48-4762-8c89-9343544b6a92": {
    "article_url": "https://www.washingtonpost.com/news/arts-and-entertainment/wp/2018/03/05/what-is-an-inclusion-rider-explaining-frances-mcdormands-call-to-action-at-the-oscars/",
    "config": "D",
    "content": [
      {
        "message": "Hi, do you know what inclusion rider is?",
        "agent": "agent_1",
        "sentiment": "Curious to dive deeper",
        "knowledge_source": [
          "AS1"
        ],
        "turn_rating": "Good"
      },
      {
        "message": "I do not. I hear an oscar winner talked about it in her speech though",
        "agent": "agent_2",
        "sentiment": "Neutral",
        "knowledge_source": [
          "AS1"
        ],
        "turn_rating": "Excellent"
      },
      {
        "message": "Yeah. I wonder what she was referring to? It looks like she is helping the smaller roles on films.",
        "agent": "agent_1",
        "sentiment": "Happy",
        "knowledge_source": [
          "Personal Knowledge"
        ],
        "turn_rating": "Good"
      },
      {
        "message": "its to counter biases on casting.. I still dont think i understand all that it means but if you are making millions who can complain",
        "agent": "agent_2",
        "sentiment": "Neutral",
        "knowledge_source": [
          "AS3"
        ],
        "turn_rating": "Excellent"
      },
      {
        "message": "It is more about the extras and crew get represented equally in terms of real demographics.",
        "agent": "agent_1",
        "sentiment": "Happy",
        "knowledge_source": [
          "AS2"
        ],
        "turn_rating": "Good"
      },
      {
        "message": "on another note. walt disney holds the record for most oscars with 22",
        "agent": "agent_2",
        "sentiment": "Neutral",
        "knowledge_source": [
          "FS1"
        ],
        "turn_rating": "Excellent"
      },
      {
        "message": "that's a lot. Daniel day-lewis has 3!",
        "agent": "agent_1",
        "sentiment": "Surprised",
        "knowledge_source": [
          "FS1"
        ],
        "turn_rating": "Good"
      },
      {
        "message": "eminem has oscars??? for what?",
        "agent": "agent_2",
        "sentiment": "Surprised",
        "knowledge_source": [
          "FS1"
        ],
        "turn_rating": "Excellent"
      },
      {
        "message": "8 mile soundtrack. Best original song, I think.",
        "agent": "agent_1",
        "sentiment": "Happy",
        "knowledge_source": [
          "FS1"
        ],
        "turn_rating": "Good"
      },
      {
        "message": "well he has more than leo, jonny depp, will smith, george lucas and bill murray combined. im not sure any of them eve have an oscar",
        "agent": "agent_2",
        "sentiment": "Neutral",
        "knowledge_source": [
          "FS1"
        ],
        "turn_rating": "Excellent"
      },
      {
        "message": "Leo got one for the revnant, right?",
        "agent": "agent_1",
        "sentiment": "Curious to dive deeper",
        "knowledge_source": [
          "Personal Knowledge"
        ],
        "turn_rating": "Good"
      },
      {
        "message": "did he? maybe that was his first? i know george didnt get any for star wars but his wife did for the editing",
        "agent": "agent_2",
        "sentiment": "Neutral",
        "knowledge_source": [
          "Personal Knowledge"
        ],
        "turn_rating": "Excellent"
      },
      {
        "message": "that's nuts to me. I wonder if he was nominated?",
        "agent": "agent_1",
        "sentiment": "Curious to dive deeper",
        "knowledge_source": [
          "Personal Knowledge"
        ],
        "turn_rating": "Good"
      },
      {
        "message": "i dont think so but im not for sure on that. the oscars are the oldest worldwide entertainment award show",
        "agent": "agent_2",
        "sentiment": "Curious to dive deeper",
        "knowledge_source": [
          "FS1"
        ],
        "turn_rating": "Excellent"
      },
      {
        "message": "Did you ever see black panther? I feel like that should have been nominated.",
        "agent": "agent_1",
        "sentiment": "Curious to dive deeper",
        "knowledge_source": [
          "FS2"
        ],
        "turn_rating": "Good"
      },
      {
        "message": "i actually couldnt get into it. i feel like it was nominated for something. did you know black panther is richer than tony stark?!",
        "agent": "agent_2",
        "sentiment": "Surprised",
        "knowledge_source": [
          "FS2"
        ],
        "turn_rating": "Excellent"
      },
      {
        "message": "I did not. I kknow tony stark is rich so black panther has to be loaded!",
        "agent": "agent_1",
        "sentiment": "Happy",
        "knowledge_source": [
          "Personal Knowledge"
        ],
        "turn_rating": "Good"
      },
      {
        "message": "$500 billion. tony is a mere 80 billion lol",
        "agent": "agent_2",
        "sentiment": "Happy",
        "knowledge_source": [
          "FS2"
        ],
        "turn_rating": "Excellent"
      },
      {
        "message": "That can't even get you a good place in NYC! How can he live?",
        "agent": "agent_1",
        "sentiment": "Happy",
        "knowledge_source": [
          "Personal Knowledge"
        ],
        "turn_rating": "Good"
      },
      {
        "message": "HA! chadwick boseman was accepted to a premiere school and couldnt afford it, an anonymous benefactor paid for it.. turns out to be denzel",
        "agent": "agent_2",
        "sentiment": "Happy",
        "knowledge_source": [
          "FS2"
        ],
        "turn_rating": "Excellent"
      },
      {
        "message": "That's so kind of him. Nice chatting with you!",
        "agent": "agent_1",
        "sentiment": "Happy",
        "knowledge_source": [
          "Personal Knowledge"
        ],
        "turn_rating": "Good"
      }
    ],
    "conversation_rating": {
      "agent_1": "Good",
      "agent_2": "Excellent"
    }
  },
  "t_8d857733-b761-442d-a7f6-4bf4691bb76b": {
    "article_url": "https://www.washingtonpost.com/news/dr-gridlock/wp/2018/05/16/miniature-horses-are-welcome-as-service-animals-but-monkeys-are-a-maybe-u-s-airline-regulators-say/",
    "config": "A",
    "content": [
      {
        "message": "How would one bring a mini horse on a plane as a support animal?",
        "agent": "agent_1",
        "sentiment": "Curious to dive deeper",
        "knowledge_source": [
          "AS1",
          "AS2",
          "AS3",
          "AS4",
          "Personal Knowledge"
        ],
        "turn_rating": "Good"
      },
      {
        "message": "Some of those miniature hoses are small, but they'd seem to still take up a lot of space on a plane.  I would not want to be next to one.",
        "agent": "agent_2",
        "sentiment": "Curious to dive deeper",
        "knowledge_source": [
          "AS1",
          "Personal Knowledge"
        ],
        "turn_rating": "Good"
      },
      {
        "message": "No particularly because I've been around horses. If it isn't trained properly that is going to be one foul smelling plane. ",
        "agent": "agent_1",
        "sentiment": "Disgusted",
        "knowledge_source": [
          "AS1",
          "AS2",
          "AS3",
          "AS4",
          "Personal Knowledge"
        ],
        "turn_rating": "Good"
      },
      {
        "message": "That crossed my mind too.  A monkey would be of concern for me too.  Eventually a line has to be draw.",
        "agent": "agent_2",
        "sentiment": "Curious to dive deeper",
        "knowledge_source": [
          "AS4",
          "Personal Knowledge"
        ],
        "turn_rating": "Good"
      },
      {
        "message": "Yeah I can see dogs and maybe even a cat but when it devolves into strange animals I think it is okay to say no. I get it is their support but there has to be a line for everyone else's safety. ",
        "agent": "agent_1",
        "sentiment": "Neutral",
        "knowledge_source": [
          "AS1",
          "AS2",
          "AS3",
          "AS4",
          "Personal Knowledge"
        ],
        "turn_rating": "Good"
      },
      {
        "message": "Snakes too, it reminds me of that movie a few years back, Snakes on a Plane.  Maybe I could take my service elephant on my next flight.",
        "agent": "agent_2",
        "sentiment": "Curious to dive deeper",
        "knowledge_source": [
          "AS2",
          "Personal Knowledge"
        ],
        "turn_rating": "Good"
      },
      {
        "message": "lol they might balk at that a bit. It is not a popular opinion I'm sure but I think that there should be laws about what constitues a service animal and it should be limited to certain animals for public safety. ",
        "agent": "agent_1",
        "sentiment": "Disgusted",
        "knowledge_source": [
          "AS1",
          "AS2",
          "AS3",
          "AS4",
          "Personal Knowledge"
        ],
        "turn_rating": "Good"
      },
      {
        "message": "Agreed I know there is the American with Disabilities act, and it has to be honored, but you have to think of everyone else when making decisions.",
        "agent": "agent_2",
        "sentiment": "Neutral",
        "knowledge_source": [
          "AS2"
        ],
        "turn_rating": "Excellent"
      },
      {
        "message": "So true. I think everyone is so scared of offending someone that we are allowing things that are just utterly ridiculous. ",
        "agent": "agent_1",
        "sentiment": "Angry",
        "knowledge_source": [
          "AS1",
          "AS2",
          "AS3",
          "AS4",
          "Personal Knowledge"
        ],
        "turn_rating": "Good"
      },
      {
        "message": "My daughter would love a horse, miniature or otherwise.  It's just not in our budget.",
        "agent": "agent_2",
        "sentiment": "Curious to dive deeper",
        "knowledge_source": [
          "Personal Knowledge"
        ],
        "turn_rating": "Good"
      },
      {
        "message": "Horses do tend to get spendy. Especially the miniature versions. When you get a mini version of something they are inclined to health problems because of the breeding that has been done. They also don't tend to live as long. ",
        "agent": "agent_1",
        "sentiment": "Neutral",
        "knowledge_source": [
          "Personal Knowledge"
        ],
        "turn_rating": "Excellent"
      },
      {
        "message": "I did not know that, sounds like you know a bit a about horses.  Do you have pets?",
        "agent": "agent_2",
        "sentiment": "Surprised",
        "knowledge_source": [
          "FS3"
        ],
        "turn_rating": "Good"
      },
      {
        "message": "I have a couple dogs but we had a horse growing up and we knew lots of horse people including a mini breeder. I don't think he had them as emotional support animals though. ",
        "agent": "agent_1",
        "sentiment": "Neutral",
        "knowledge_source": [
          "AS1",
          "AS2",
          "AS3",
          "AS4",
          "Personal Knowledge"
        ],
        "turn_rating": "Excellent"
      },
      {
        "message": "There's a famous advert from Britain featuring a Shetland pony.  It became famous for about two weeks for doing a moonwalk or something, faked of course.",
        "agent": "agent_2",
        "sentiment": "Happy",
        "knowledge_source": [
          "Personal Knowledge"
        ],
        "turn_rating": "Good"
      },
      {
        "message": "nice. They can do so many cool tricks if trained properly why bother to fake something like that? Do you have pets?",
        "agent": "agent_1",
        "sentiment": "Curious to dive deeper",
        "knowledge_source": [
          "FS3",
          "Personal Knowledge"
        ],
        "turn_rating": "Good"
      },
      {
        "message": "Kids have rabbits each, and we have a small dog.  My daughter come home one day and said she wanted a snake, we compromised with the rabbit.",
        "agent": "agent_2",
        "sentiment": "Neutral",
        "knowledge_source": [
          "FS3",
          "Personal Knowledge"
        ],
        "turn_rating": "Excellent"
      },
      {
        "message": "I couldn't have a snake. I don't mind them outside but inside would be a hard no from me too. Rabbits are nice. Quite a docile pet. ",
        "agent": "agent_1",
        "sentiment": "Neutral",
        "knowledge_source": [
          "FS3",
          "Personal Knowledge"
        ],
        "turn_rating": "Good"
      },
      {
        "message": "We got really lucky with the rabbits, they put up with a lot from the kids.  My wife used to breed them when she was young and did them for 4H.",
        "agent": "agent_2",
        "sentiment": "Neutral",
        "knowledge_source": [
          "Personal Knowledge"
        ],
        "turn_rating": "Excellent"
      },
      {
        "message": "There are some beautiful rabbit breeds out there. It is always fun to walk through the building at the county fair and see them. I wouldn't mind having an angora. ",
        "agent": "agent_1",
        "sentiment": "Neutral",
        "knowledge_source": [
          "Personal Knowledge"
        ],
        "turn_rating": "Good"
      },
      {
        "message": "My daughter wants to train her ever since she saw a Youtube video of rabbits leaping a fenced obstacle course.",
        "agent": "agent_2",
        "sentiment": "Neutral",
        "knowledge_source": [
          "Personal Knowledge"
        ],
        "turn_rating": "Good"
      },
      {
        "message": "That would be so cool to see. It has to be easier to do than trying to train a cat like you see a bunch of people on youtube doing. ",
        "agent": "agent_1",
        "sentiment": "Neutral",
        "knowledge_source": [
          "Personal Knowledge"
        ],
        "turn_rating": "Good"
      }
    ],
    "conversation_rating": {
      "agent_1": "Good",
      "agent_2": "Good"
    }
  },
  "t_035640e5-dd85-40bb-8d44-ba642b9c378f": {
    "article_url": "https://www.washingtonpost.com/goingoutguide/movies/avengers-infinity-war-is-stunningly-dark-but-its-still-wildly-entertaining/2018/04/24/6de7aefc-4291-11e8-ad8f-27a8c409298b_story.html",
    "config": "C",
    "content": [
      {
        "message": "Are you a comic book fan??  I am a huge fan.  Dis you know Disney bought Marvel in 2009.",
        "agent": "agent_1",
        "sentiment": "Curious to dive deeper",
        "knowledge_source": [
          "FS1"
        ],
        "turn_rating": "Good"
      },
      {
        "message": "No, I didn't know that.",
        "agent": "agent_2",
        "sentiment": "Surprised",
        "knowledge_source": [
          "Personal Knowledge"
        ],
        "turn_rating": "Poor"
      },
      {
        "message": "Marvel started in 1939.  Stan Lee and Jack Kirby created Fantasic Four and many others.",
        "agent": "agent_1",
        "sentiment": "Curious to dive deeper",
        "knowledge_source": [
          "FS1"
        ],
        "turn_rating": "Excellent"
      },
      {
        "message": "Cool, did you see Black Panther?",
        "agent": "agent_2",
        "sentiment": "Curious to dive deeper",
        "knowledge_source": [
          "Personal Knowledge"
        ],
        "turn_rating": "Passable"
      },
      {
        "message": "Yes, it was great.  Sony had a chance to buy all of Marvel's cinematic rights for $25 million.  However they turned it down amd only bought the rights to Spiderman for 10 million.  Big Mistake.",
        "agent": "agent_1",
        "sentiment": "Curious to dive deeper",
        "knowledge_source": [
          "FS1"
        ],
        "turn_rating": "Excellent"
      },
      {
        "message": "Wow, did you know that Black panther is the richest of all the superheroes?",
        "agent": "agent_2",
        "sentiment": "Curious to dive deeper",
        "knowledge_source": [
          "FS3"
        ],
        "turn_rating": "Excellent"
      },
      {
        "message": "Man, I didn't know that.  I did know that there is one character owned by both Marvel and DC.  His name is Access and his whole purpose is to keep both company Universis separate.",
        "agent": "agent_1",
        "sentiment": "Curious to dive deeper",
        "knowledge_source": [
          "FS1"
        ],
        "turn_rating": "Good"
      },
      {
        "message": "Cool. Did you see Avengers Infinity war?",
        "agent": "agent_2",
        "sentiment": "Happy",
        "knowledge_source": [
          "Personal Knowledge"
        ],
        "turn_rating": "Passable"
      },
      {
        "message": "Yes, I have seen all the Marvel movies.  I heard that Marvel created a superhero specifically for a 4 year old named \"Blue Ear\" because the boy was uncomfortable wearing hearing aides. ",
        "agent": "agent_1",
        "sentiment": "Surprised",
        "knowledge_source": [
          "FS1"
        ],
        "turn_rating": "Excellent"
      },
      {
        "message": "What was the superpower of the Blue Ear superhero?",
        "agent": "agent_2",
        "sentiment": "Curious to dive deeper",
        "knowledge_source": [
          "FS2"
        ],
        "turn_rating": "Good"
      },
      {
        "message": "That I don't know.  But the boy told his mom that \"superheros don't wear hearing aids\" so Marvel created one. ",
        "agent": "agent_1",
        "sentiment": "Surprised",
        "knowledge_source": [
          "FS1"
        ],
        "turn_rating": "Excellent"
      },
      {
        "message": "Oh, did you know that according to Marvel mutants are not humans?",
        "agent": "agent_2",
        "sentiment": "Neutral",
        "knowledge_source": [
          "FS1"
        ],
        "turn_rating": "Good"
      },
      {
        "message": "I have read that before.  You mentioned Infinity War.  That was the first movie ever shot entirely with digital imax cameras. ",
        "agent": "agent_1",
        "sentiment": "Surprised",
        "knowledge_source": [
          "FS2"
        ],
        "turn_rating": "Passable"
      },
      {
        "message": "Did digital imax cameras make the movie look better and if so why?",
        "agent": "agent_2",
        "sentiment": "Curious to dive deeper",
        "knowledge_source": [
          "FS2"
        ],
        "turn_rating": "Good"
      },
      {
        "message": " That, I do not know.  I am not that knowledgeable.  Jarvis, who is in the Iron man films and Avengers is never actually seen on screen, only his voice. ",
        "agent": "agent_1",
        "sentiment": "Neutral",
        "knowledge_source": [
          "FS2",
          "Personal Knowledge"
        ],
        "turn_rating": "Good"
      },
      {
        "message": "Interesting. What are the Infinity Stones in the MCU?",
        "agent": "agent_2",
        "sentiment": "Curious to dive deeper",
        "knowledge_source": [
          "FS2"
        ],
        "turn_rating": "Passable"
      },
      {
        "message": "When the universe was created it was broken up into 6 Infinity Stones that were all powerful.",
        "agent": "agent_1",
        "sentiment": "Neutral",
        "knowledge_source": [
          "Personal Knowledge"
        ],
        "turn_rating": "Good"
      },
      {
        "message": "Oh, did you know Marvel Comics used to be called Atlas Comics?",
        "agent": "agent_2",
        "sentiment": "Neutral",
        "knowledge_source": [
          "FS1"
        ],
        "turn_rating": "Excellent"
      },
      {
        "message": "Now that, I did not know.  I did know that Black Panther was not named after the Black Panther Party.  The comic character actually predates the founding of the party. ",
        "agent": "agent_1",
        "sentiment": "Happy",
        "knowledge_source": [
          "FS3"
        ],
        "turn_rating": "Excellent"
      },
      {
        "message": "Fascinating. What other Marvel movies is Chris Evans in besides Avengers: Infinity War?",
        "agent": "agent_2",
        "sentiment": "Surprised",
        "knowledge_source": [
          "FS2"
        ],
        "turn_rating": "Good"
      },
      {
        "message": "Well, I will leave you with this.  Chadwick Boseman, who played Black Panther was accepted into a prestigious summer theater program at Oxford University.  I hope you have a great New Year. ",
        "agent": "agent_1",
        "sentiment": "Neutral",
        "knowledge_source": [
          "FS3"
        ],
        "turn_rating": "Excellent"
      }
    ],
    "conversation_rating": {
      "agent_1": "Excellent",
      "agent_2": "Good"
    }
  },
  "t_917c97ed-51a4-478d-9989-390d0cc32ce4": {
    "article_url": "https://www.washingtonpost.com/powerpost/louise-slaughter-oldest-member-of-congress-dies-at-88/2018/03/16/c2f7a458-2926-11e8-874b-d517e912f125_story.html",
    "config": "D",
    "content": [
      {
        "message": "Hello,  do you know much about congress?",
        "agent": "agent_1",
        "sentiment": "Curious to dive deeper",
        "knowledge_source": [
          "FS1"
        ],
        "turn_rating": "Good"
      },
      {
        "message": "I know a little bit about Congress. I know that there are three Subway Lines that are exclusive to US Congress members, thats pretty crazy",
        "agent": "agent_2",
        "sentiment": "Surprised",
        "knowledge_source": [
          "FS1"
        ],
        "turn_rating": "Good"
      },
      {
        "message": "I think that is amazing, and so convenient for them not to have to take public transportation. ",
        "agent": "agent_1",
        "sentiment": "Curious to dive deeper",
        "knowledge_source": [
          "FS1"
        ],
        "turn_rating": "Good"
      },
      {
        "message": "Yes I agree with you. I also know that the Democrats and Republicans plan annual baseball game. They've been doing it since 1909",
        "agent": "agent_2",
        "sentiment": "Surprised",
        "knowledge_source": [
          "FS1"
        ],
        "turn_rating": "Good"
      },
      {
        "message": "Nice,  that seems like its just putting fuel to the fire lol ",
        "agent": "agent_1",
        "sentiment": "Curious to dive deeper",
        "knowledge_source": [
          "FS1"
        ],
        "turn_rating": "Good"
      },
      {
        "message": "Yep I agree with you. And Republicans are up by three points haha which is definitely something that they will keep in mind when they're making laws probably LOL",
        "agent": "agent_2",
        "sentiment": "Surprised",
        "knowledge_source": [
          "FS1",
          "Personal Knowledge"
        ],
        "turn_rating": "Good"
      },
      {
        "message": "haha right!",
        "agent": "agent_1",
        "sentiment": "Curious to dive deeper",
        "knowledge_source": [
          "FS1"
        ],
        "turn_rating": "Poor"
      },
      {
        "message": "There's also people that do fantasy Congress? I didn't know that because you would think there was only fantasy football. But people make a fantasy sport out of anything I guess haha.",
        "agent": "agent_2",
        "sentiment": "Surprised",
        "knowledge_source": [
          "FS1"
        ],
        "turn_rating": "Good"
      },
      {
        "message": "Yeah Ive even heard of fantasy spelling bees lol ",
        "agent": "agent_1",
        "sentiment": "Curious to dive deeper",
        "knowledge_source": [
          "FS1"
        ],
        "turn_rating": "Good"
      },
      {
        "message": "Haha I guess. Also weird is that Elmo testified before Congress, he's the only non-human person to do so, so I assume that he did it in character LOL that's weird",
        "agent": "agent_2",
        "sentiment": "Surprised",
        "knowledge_source": [
          "FS1"
        ],
        "turn_rating": "Good"
      },
      {
        "message": "That is weird,  I wonder why though.  I hope its on video somewhere lol ",
        "agent": "agent_1",
        "sentiment": "Curious to dive deeper",
        "knowledge_source": [
          "FS1"
        ],
        "turn_rating": "Good"
      },
      {
        "message": "Haha I must be on YouTube Somewhere. Pretty cool though that the first woman was elected to congress in 1916. That means that she was elected before any woman had the right to vote, so men had voted her in.",
        "agent": "agent_2",
        "sentiment": "Surprised",
        "knowledge_source": [
          "FS1"
        ],
        "turn_rating": "Good"
      },
      {
        "message": "That is pretty cool. ",
        "agent": "agent_1",
        "sentiment": "Curious to dive deeper",
        "knowledge_source": [
          "FS2"
        ],
        "turn_rating": "Poor"
      },
      {
        "message": "Think about the Democrat Party by the way? The modern democratic party was founded in 1828 by supporters of Andrew Jackson apparently. I didn't know that",
        "agent": "agent_2",
        "sentiment": "Surprised",
        "knowledge_source": [
          "FS2"
        ],
        "turn_rating": "Good"
      },
      {
        "message": "There hasnt been a us president who wasnt a rep or dem since 1853!",
        "agent": "agent_1",
        "sentiment": "Curious to dive deeper",
        "knowledge_source": [
          "FS2"
        ],
        "turn_rating": "Good"
      },
      {
        "message": "Nope that's a long time! It's also interesting how the parties have shifted in their ideas over time, for instance, Ronald Reagan used to campaign as a Democrat to Rally against High corporate profits and lower wages",
        "agent": "agent_2",
        "sentiment": "Surprised",
        "knowledge_source": [
          "FS2"
        ],
        "turn_rating": "Good"
      },
      {
        "message": "Yeah.  Did you know 15% of the tea party movement identified with democrat",
        "agent": "agent_1",
        "sentiment": "Curious to dive deeper",
        "knowledge_source": [
          "FS2"
        ],
        "turn_rating": "Good"
      },
      {
        "message": "No I didn't know that. That is interesting though. I also didn't know that the colors of red and blue were not typically used with Democrats and Republicans, that is a more recent invention",
        "agent": "agent_2",
        "sentiment": "Surprised",
        "knowledge_source": [
          "FS2"
        ],
        "turn_rating": "Good"
      },
      {
        "message": "Yeah me either,  I thought it has always been like that lol ",
        "agent": "agent_1",
        "sentiment": "Curious to dive deeper",
        "knowledge_source": [
          "FS2"
        ],
        "turn_rating": "Good"
      },
      {
        "message": "Do you watch The Simpsons by the way? Fox News tried to sue them because they were making fun of them. What fox owns The Simpsons I thought? So how would that work?",
        "agent": "agent_2",
        "sentiment": "Surprised",
        "knowledge_source": [
          "FS2"
        ],
        "turn_rating": "Good"
      },
      {
        "message": "Yeah I used to love the simpsons.  Thats hilarious. ",
        "agent": "agent_1",
        "sentiment": "Curious to dive deeper",
        "knowledge_source": [
          "FS2"
        ],
        "turn_rating": "Good"
      }
    ],
    "conversation_rating": {
      "agent_1": "Good",
      "agent_2": "Good"
    }
  },
  "t_64b800e6-55f6-4aaf-bf8b-7f9e96213433": {
    "article_url": "https://www.washingtonpost.com/news/comic-riffs/wp/2018/04/25/heres-what-makes-avengers-infinity-war-truly-special-its-not-the-gathering-of-superheroes/",
    "config": "D",
    "content": [
      {
        "message": "Have you seen Black Panther?",
        "agent": "agent_1",
        "sentiment": "Curious to dive deeper",
        "knowledge_source": [
          "FS3"
        ],
        "turn_rating": "Excellent"
      },
      {
        "message": "Hello there, I have not seen it yet no.  I would like to though, how about you?",
        "agent": "agent_2",
        "sentiment": "Curious to dive deeper",
        "knowledge_source": [
          "FS3"
        ],
        "turn_rating": "Passable"
      },
      {
        "message": "I'm interested too. He's supposed to be the richest superhero in the world, richer than Bruce Wayne. Of course, is Batman really a superhero?",
        "agent": "agent_1",
        "sentiment": "Curious to dive deeper",
        "knowledge_source": [
          "FS3"
        ],
        "turn_rating": "Excellent"
      },
      {
        "message": "Yeah I had heard that, I am surprised there is a superhero that has more wealth than Bruce Wayne. ",
        "agent": "agent_2",
        "sentiment": "Curious to dive deeper",
        "knowledge_source": [
          "FS3"
        ],
        "turn_rating": "Passable"
      },
      {
        "message": "Well, Walt Disney has enough money to buy Marvel, so they are probably richer than everyone else involved.",
        "agent": "agent_1",
        "sentiment": "Curious to dive deeper",
        "knowledge_source": [
          "AS4"
        ],
        "turn_rating": "Excellent"
      },
      {
        "message": "Yeah that is true.  Did you know they briefly changed the name to black leopard at one point?",
        "agent": "agent_2",
        "sentiment": "Curious to dive deeper",
        "knowledge_source": [
          "FS3"
        ],
        "turn_rating": "Good"
      },
      {
        "message": "I did not know that. I thought it had something to do with the Black Panther Party. ",
        "agent": "agent_1",
        "sentiment": "Surprised",
        "knowledge_source": [
          "FS3"
        ],
        "turn_rating": "Excellent"
      },
      {
        "message": "Yeah I think that is why they changed it for a short period, because they didn't want people to be confused. ",
        "agent": "agent_2",
        "sentiment": "Curious to dive deeper",
        "knowledge_source": [
          "FS3"
        ],
        "turn_rating": "Good"
      },
      {
        "message": "Yeah. I don't think globalization was a Black Panther platform.  They probably advocated more isolationist or separatist policies. ",
        "agent": "agent_1",
        "sentiment": "Surprised",
        "knowledge_source": [
          "FS3"
        ],
        "turn_rating": "Excellent"
      },
      {
        "message": "Yeah you might be right on that.  Are you a fan of Marvel comics in general?",
        "agent": "agent_2",
        "sentiment": "Curious to dive deeper",
        "knowledge_source": [
          "FS1"
        ],
        "turn_rating": "Good"
      },
      {
        "message": "I liked Marvel when I was a kid. I recently saw a clip or Robert Downy Jr playing Iron Man. AC DC was the background music. Looks great.",
        "agent": "agent_1",
        "sentiment": "Happy",
        "knowledge_source": [
          "AS1",
          "Personal Knowledge"
        ],
        "turn_rating": "Excellent"
      },
      {
        "message": "Yeah he plays the Iron Man character in all the movies.  I haven't seen them, but know that he does. ",
        "agent": "agent_2",
        "sentiment": "Curious to dive deeper",
        "knowledge_source": [
          "FS1"
        ],
        "turn_rating": "Good"
      },
      {
        "message": "Marvel has so many superheros. I hear they created one, Blue Ear, just for a single fan. ",
        "agent": "agent_1",
        "sentiment": "Happy",
        "knowledge_source": [
          "FS1"
        ],
        "turn_rating": "Excellent"
      },
      {
        "message": "Yeah I thought that was really cool, I think he is a deaf character that uses hearing aids. ",
        "agent": "agent_2",
        "sentiment": "Curious to dive deeper",
        "knowledge_source": [
          "FS1"
        ],
        "turn_rating": "Good"
      },
      {
        "message": "I like the villains too. Dr Strange is quite the intellectual.",
        "agent": "agent_1",
        "sentiment": "Happy",
        "knowledge_source": [
          "AS1"
        ],
        "turn_rating": "Excellent"
      },
      {
        "message": "Yeah I have only heard good things about that one, but again I have not had a chance to see it.  And yeah, I think they have to make them just as good as the heroes. ",
        "agent": "agent_2",
        "sentiment": "Curious to dive deeper",
        "knowledge_source": [
          "FS1"
        ],
        "turn_rating": "Passable"
      },
      {
        "message": "A lot of people like Killmonger. The Russo directors do a good job with a variety of characters.",
        "agent": "agent_1",
        "sentiment": "Happy",
        "knowledge_source": [
          "AS3"
        ],
        "turn_rating": "Excellent"
      },
      {
        "message": "I have never heard of that one but sounds very interesting.  What is your favorite villian of all time?",
        "agent": "agent_2",
        "sentiment": "Curious to dive deeper",
        "knowledge_source": [
          "FS1"
        ],
        "turn_rating": "Good"
      },
      {
        "message": "Danny Devito's Penguin. But m'baku evolving into a villain seems interesting.",
        "agent": "agent_1",
        "sentiment": "Happy",
        "knowledge_source": [
          "FS3",
          "Personal Knowledge"
        ],
        "turn_rating": "Excellent"
      },
      {
        "message": "Nice! Yeah he was awesome in that, there are some scenes that I will never forget with him in that character.  Politics at its finest. ",
        "agent": "agent_2",
        "sentiment": "Curious to dive deeper",
        "knowledge_source": [
          "FS1"
        ],
        "turn_rating": "Good"
      },
      {
        "message": "I would advise staying offline to avoid spoilers. They are everywhere.",
        "agent": "agent_1",
        "sentiment": "Fearful",
        "knowledge_source": [
          "AS4"
        ],
        "turn_rating": "Excellent"
      },
      {
        "message": "Yeah I think you are right.  Well it was nice talking with you today, I hope you have a nice day. ",
        "agent": "agent_2",
        "sentiment": "Happy",
        "knowledge_source": [
          "Personal Knowledge"
        ],
        "turn_rating": "Passable"
      }
    ],
    "conversation_rating": {
      "agent_1": "Excellent",
      "agent_2": "Good"
    }
  },
  "t_a48257b3-eda2-4a27-8b50-168fa059990e": {
    "article_url": "https://www.washingtonpost.com/news/arts-and-entertainment/wp/2018/03/05/what-is-an-inclusion-rider-explaining-frances-mcdormands-call-to-action-at-the-oscars/",
    "config": "C",
    "content": [
      {
        "message": "Do you enjoy films?",
        "agent": "agent_1",
        "sentiment": "Neutral",
        "knowledge_source": [
          "Personal Knowledge"
        ],
        "turn_rating": "Good"
      },
      {
        "message": "I do, I like to watch movies, do you ?",
        "agent": "agent_2",
        "sentiment": "Curious to dive deeper",
        "knowledge_source": [
          "FS1"
        ],
        "turn_rating": "Good"
      },
      {
        "message": "I do too. I recently enjoyed spiderverse and black panther",
        "agent": "agent_1",
        "sentiment": "Neutral",
        "knowledge_source": [
          "FS2",
          "Personal Knowledge"
        ],
        "turn_rating": "Good"
      },
      {
        "message": "Black Panther was a great movie I really liked it, hope there's a second part of the film.",
        "agent": "agent_2",
        "sentiment": "Curious to dive deeper",
        "knowledge_source": [
          "FS2"
        ],
        "turn_rating": "Good"
      },
      {
        "message": "Well the marvel movies are a progression of the power stones",
        "agent": "agent_1",
        "sentiment": "Neutral",
        "knowledge_source": [
          "Personal Knowledge"
        ],
        "turn_rating": "Good"
      },
      {
        "message": "Did you like the leading actor, Chadwick Boseman?",
        "agent": "agent_2",
        "sentiment": "Curious to dive deeper",
        "knowledge_source": [
          "FS2"
        ],
        "turn_rating": "Good"
      },
      {
        "message": "I think he is doing well",
        "agent": "agent_1",
        "sentiment": "Neutral",
        "knowledge_source": [
          "Personal Knowledge"
        ],
        "turn_rating": "Good"
      },
      {
        "message": "He is a great actor, fun fact about Black Panther but he is actually the richest super hero out there",
        "agent": "agent_2",
        "sentiment": "Curious to dive deeper",
        "knowledge_source": [
          "FS2"
        ],
        "turn_rating": "Good"
      },
      {
        "message": "Well while bruce wayne and ironman own companies, black panther owns a country",
        "agent": "agent_1",
        "sentiment": "Neutral",
        "knowledge_source": [
          "FS1",
          "Personal Knowledge"
        ],
        "turn_rating": "Good"
      },
      {
        "message": "Yeah that kind of makes sense still Bruce Wayne was like the richest hero surprising to hear his not. ",
        "agent": "agent_2",
        "sentiment": "Curious to dive deeper",
        "knowledge_source": [
          "FS2"
        ],
        "turn_rating": "Good"
      },
      {
        "message": "I still fell batman is the rich superhero",
        "agent": "agent_1",
        "sentiment": "Neutral",
        "knowledge_source": [
          "Personal Knowledge"
        ],
        "turn_rating": "Good"
      },
      {
        "message": "I guess $80 billion is a lot of money, do you like Tom Hanks?",
        "agent": "agent_2",
        "sentiment": "Curious to dive deeper",
        "knowledge_source": [
          "FS2",
          "FS3"
        ],
        "turn_rating": "Good"
      },
      {
        "message": "Ya, why?",
        "agent": "agent_1",
        "sentiment": "Neutral",
        "knowledge_source": [
          "Personal Knowledge"
        ],
        "turn_rating": "Good"
      },
      {
        "message": "He is the highest all time box office star, he has earned a lot of money over the years. ",
        "agent": "agent_2",
        "sentiment": "Curious to dive deeper",
        "knowledge_source": [
          "FS3"
        ],
        "turn_rating": "Good"
      },
      {
        "message": "That is pretty cool. Would you rather be nominated for the oscars a dozen or so times and never receive it or just never be nominated?",
        "agent": "agent_1",
        "sentiment": "Curious to dive deeper",
        "knowledge_source": [
          "FS1",
          "Personal Knowledge"
        ],
        "turn_rating": "Good"
      },
      {
        "message": "I would like to be nominated. Can be really frustrating but in the end being nominated would make me grow as an actor what about you?",
        "agent": "agent_2",
        "sentiment": "Curious to dive deeper",
        "knowledge_source": [
          "FS3"
        ],
        "turn_rating": "Good"
      },
      {
        "message": "I guess I agree, but being nominated so many times, but never winning would still be a bit depressing",
        "agent": "agent_1",
        "sentiment": "Neutral",
        "knowledge_source": [
          "FS1",
          "Personal Knowledge"
        ],
        "turn_rating": "Good"
      },
      {
        "message": "It would be depressing, yeah, just like the movie Trojan Wars and their box office of barely $309 after a $15 million investment. ",
        "agent": "agent_2",
        "sentiment": "Curious to dive deeper",
        "knowledge_source": [
          "FS3"
        ],
        "turn_rating": "Good"
      },
      {
        "message": "Lol true true. Well box office doesn't accurately indicate the quality of a film",
        "agent": "agent_1",
        "sentiment": "Neutral",
        "knowledge_source": [
          "FS3",
          "Personal Knowledge"
        ],
        "turn_rating": "Good"
      },
      {
        "message": "It doesn't many good films had a terrible box office like Sleeping Beauty or Treasure Planet. ",
        "agent": "agent_2",
        "sentiment": "Curious to dive deeper",
        "knowledge_source": [
          "FS3"
        ],
        "turn_rating": "Good"
      },
      {
        "message": "True true, but both are films that are core to my childhood. In any case, thanks for chatting. ",
        "agent": "agent_1",
        "sentiment": "Neutral",
        "knowledge_source": [
          "FS3",
          "Personal Knowledge"
        ],
        "turn_rating": "Good"
      }
    ],
    "conversation_rating": {
      "agent_1": "Good",
      "agent_2": "Good"
    }
  },
  "t_c9059f0a-c519-474f-8978-959da624d3f3": {
    "article_url": "https://www.washingtonpost.com/news/arts-and-entertainment/wp/2018/03/05/what-is-an-inclusion-rider-explaining-frances-mcdormands-call-to-action-at-the-oscars/",
    "config": "D",
    "content": [
      {
        "message": "Hello! How are you today?",
        "agent": "agent_1",
        "sentiment": "Curious to dive deeper",
        "knowledge_source": [
          "Personal Knowledge"
        ],
        "turn_rating": "Good"
      },
      {
        "message": "I'm doing good. What about you? ",
        "agent": "agent_2",
        "sentiment": "Curious to dive deeper",
        "knowledge_source": [
          "Personal Knowledge"
        ],
        "turn_rating": "Excellent"
      },
      {
        "message": "Same here, just watching a movie on Netflix. Do you like watching movies?",
        "agent": "agent_1",
        "sentiment": "Curious to dive deeper",
        "knowledge_source": [
          "FS3"
        ],
        "turn_rating": "Good"
      },
      {
        "message": "I do, and unlike a lot of people I like the Oscars. Did you know the Oscars were nominated for 9 Emmy's in 2013?",
        "agent": "agent_2",
        "sentiment": "Surprised",
        "knowledge_source": [
          "FS1"
        ],
        "turn_rating": "Excellent"
      },
      {
        "message": "They must have not had many other nominees back then lol. It seems like Walt Disney would have won since he's won so many in his life!",
        "agent": "agent_1",
        "sentiment": "Surprised",
        "knowledge_source": [
          "FS1"
        ],
        "turn_rating": "Good"
      },
      {
        "message": "I'm pretty sure Walt has 22 Oscars under his name.",
        "agent": "agent_2",
        "sentiment": "Curious to dive deeper",
        "knowledge_source": [
          "FS1"
        ],
        "turn_rating": "Excellent"
      },
      {
        "message": "That is a lot of oscars! It's funny to think Eminem has more oscars than some super famous people.",
        "agent": "agent_1",
        "sentiment": "Surprised",
        "knowledge_source": [
          "FS1"
        ],
        "turn_rating": "Good"
      },
      {
        "message": "Does he really? Like who?",
        "agent": "agent_2",
        "sentiment": "Curious to dive deeper",
        "knowledge_source": [
          "FS1"
        ],
        "turn_rating": "Excellent"
      },
      {
        "message": "He has more than Johnny Depp, Leonardo Decaprio, Will Smith, George Lucas, and Bill Murray combined!",
        "agent": "agent_1",
        "sentiment": "Surprised",
        "knowledge_source": [
          "FS1"
        ],
        "turn_rating": "Good"
      },
      {
        "message": "Wow! That is pretty amazing. Have you heard of the movie Blazing Saddles?",
        "agent": "agent_2",
        "sentiment": "Curious to dive deeper",
        "knowledge_source": [
          "FS1"
        ],
        "turn_rating": "Excellent"
      },
      {
        "message": "I've seen it, it is a funny comedy. You don't see many comedies at the Academy Awards though.",
        "agent": "agent_1",
        "sentiment": "Curious to dive deeper",
        "knowledge_source": [
          "FS1"
        ],
        "turn_rating": "Good"
      },
      {
        "message": "Well, surprisingly that one has been nominated for 3 Oscars!",
        "agent": "agent_2",
        "sentiment": "Happy",
        "knowledge_source": [
          "FS1"
        ],
        "turn_rating": "Excellent"
      },
      {
        "message": "Very cool! Have you seen the movie Black Panther?",
        "agent": "agent_1",
        "sentiment": "Curious to dive deeper",
        "knowledge_source": [
          "FS2"
        ],
        "turn_rating": "Good"
      },
      {
        "message": "I have not seen it, but I've heard about it. ",
        "agent": "agent_2",
        "sentiment": "Curious to dive deeper",
        "knowledge_source": [
          "FS2"
        ],
        "turn_rating": "Excellent"
      },
      {
        "message": "That won a lot of oscars this year. I enjoyed watching it for sure! He's considered the richest superhero.",
        "agent": "agent_1",
        "sentiment": "Surprised",
        "knowledge_source": [
          "FS2"
        ],
        "turn_rating": "Good"
      },
      {
        "message": "Yeah, I've heard he has an estimated wealth of $500 billion.",
        "agent": "agent_2",
        "sentiment": "Disgusted",
        "knowledge_source": [
          "FS2"
        ],
        "turn_rating": "Excellent"
      },
      {
        "message": "That's so much more than tony stark's 100 billion. Just give me one billion of that and I'll be happy lol.",
        "agent": "agent_1",
        "sentiment": "Curious to dive deeper",
        "knowledge_source": [
          "FS2"
        ],
        "turn_rating": "Good"
      },
      {
        "message": "I would be too. The Marvel Comics character Black Panther was not named after the Black Panther party.",
        "agent": "agent_2",
        "sentiment": "Surprised",
        "knowledge_source": [
          "FS2"
        ],
        "turn_rating": "Excellent"
      },
      {
        "message": "Didn't he predate the party itself?",
        "agent": "agent_1",
        "sentiment": "Curious to dive deeper",
        "knowledge_source": [
          "FS2"
        ],
        "turn_rating": "Good"
      },
      {
        "message": "Yes, that is correct.",
        "agent": "agent_2",
        "sentiment": "Curious to dive deeper",
        "knowledge_source": [
          "FS2"
        ],
        "turn_rating": "Excellent"
      },
      {
        "message": "I'm going to look more into the movie. I enjoyed chatting, have a great day!",
        "agent": "agent_1",
        "sentiment": "Curious to dive deeper",
        "knowledge_source": [
          "FS2"
        ],
        "turn_rating": "Good"
      }
    ],
    "conversation_rating": {
      "agent_1": "Good",
      "agent_2": "Excellent"
    }
  },
  "t_66dcb3fd-d238-4205-bd10-8247458d8ac2": {
    "article_url": "https://www.washingtonpost.com/powerpost/louise-slaughter-oldest-member-of-congress-dies-at-88/2018/03/16/c2f7a458-2926-11e8-874b-d517e912f125_story.html",
    "config": "B",
    "content": [
      {
        "message": "hey there did you know that gov. employees have their own personal subway in Washington DC?",
        "agent": "agent_1",
        "sentiment": "Surprised",
        "knowledge_source": [
          "FS1"
        ],
        "turn_rating": "Passable"
      },
      {
        "message": "I think I heard that before. It makes sense for safety reasons. It's actually three different subway lines",
        "agent": "agent_2",
        "sentiment": "Neutral",
        "knowledge_source": [
          "FS1"
        ],
        "turn_rating": "Good"
      },
      {
        "message": "ya its a good idea, weird that us congress does baseball games every year, and I guess Republicans are up by 3 overall",
        "agent": "agent_1",
        "sentiment": "Surprised",
        "knowledge_source": [
          "FS1"
        ],
        "turn_rating": "Passable"
      },
      {
        "message": "It's America's pastime, and it's good camaraderie. Plus, for a tradition to be going on for 110 years, that's not much of a win difference",
        "agent": "agent_2",
        "sentiment": "Neutral",
        "knowledge_source": [
          "FS1"
        ],
        "turn_rating": "Good"
      },
      {
        "message": "ya hopefully it heals their differences, would you ever play fantasy politics btw?",
        "agent": "agent_1",
        "sentiment": "Curious to dive deeper",
        "knowledge_source": [
          "FS1"
        ],
        "turn_rating": "Passable"
      },
      {
        "message": "I can barely keep up on politics, though some who have a strong interest in it would find it fun. A woman was elected to Congress before she had the right to vote",
        "agent": "agent_2",
        "sentiment": "Surprised",
        "knowledge_source": [
          "FS1"
        ],
        "turn_rating": "Good"
      },
      {
        "message": "that is weird! That means that men voted her in!",
        "agent": "agent_1",
        "sentiment": "Surprised",
        "knowledge_source": [
          "FS1"
        ],
        "turn_rating": "Passable"
      },
      {
        "message": "Exclusively men. Maybe many of them were vying for change as much as women were. That, or maybe her name sounded masculine. They didn't have television back then for everyone to be familiar with faces",
        "agent": "agent_2",
        "sentiment": "Neutral",
        "knowledge_source": [
          "FS1"
        ],
        "turn_rating": "Good"
      },
      {
        "message": "ya thats true, did you hear about the only non-human to testify before congress?",
        "agent": "agent_1",
        "sentiment": "Surprised",
        "knowledge_source": [
          "FS1"
        ],
        "turn_rating": "Passable"
      },
      {
        "message": "Wasn't it Elmo? I wonder how that worked considering he's a puppet",
        "agent": "agent_2",
        "sentiment": "Curious to dive deeper",
        "knowledge_source": [
          "FS1"
        ],
        "turn_rating": "Good"
      },
      {
        "message": "haha ya I don't know it seems dumb to me, like is it elmo or the puppeteer really testifying haha",
        "agent": "agent_1",
        "sentiment": "Surprised",
        "knowledge_source": [
          "FS1"
        ],
        "turn_rating": "Passable"
      },
      {
        "message": "Exactly. What's interesting is that the term for Congress goes as far back as the late Middle Ages. That's a long time ago",
        "agent": "agent_2",
        "sentiment": "Surprised",
        "knowledge_source": [
          "FS1"
        ],
        "turn_rating": "Good"
      },
      {
        "message": "wow that is a long time, do you like the democrat party?",
        "agent": "agent_1",
        "sentiment": "Curious to dive deeper",
        "knowledge_source": [
          "FS2",
          "Personal Knowledge"
        ],
        "turn_rating": "Passable"
      },
      {
        "message": "There are good and bad things about both parties, Apparently the Simpsons are anti-Democratic to the point that Fox threatened to sue them",
        "agent": "agent_2",
        "sentiment": "Surprised",
        "knowledge_source": [
          "FS2"
        ],
        "turn_rating": "Good"
      },
      {
        "message": "ya that is weird, but yes kind of crazy that red and blue only started being used for dems and repubs in 2000",
        "agent": "agent_1",
        "sentiment": "Surprised",
        "knowledge_source": [
          "FS2"
        ],
        "turn_rating": "Passable"
      },
      {
        "message": "That's probably when campaigning became a big deal. It's less weird than the fact that the name was originally the Democratic-Republican Party",
        "agent": "agent_2",
        "sentiment": "Neutral",
        "knowledge_source": [
          "FS2"
        ],
        "turn_rating": "Good"
      },
      {
        "message": "ya that name just would confuse me haha, weird too that 15% of tea partiers identify as the democrats",
        "agent": "agent_1",
        "sentiment": "Surprised",
        "knowledge_source": [
          "FS2"
        ],
        "turn_rating": "Passable"
      },
      {
        "message": "I'm not even sure what the Tea Party Movement is supposed to be. For over 150 years now, all Presidents have been either Republican or Democrat",
        "agent": "agent_2",
        "sentiment": "Neutral",
        "knowledge_source": [
          "FS2"
        ],
        "turn_rating": "Good"
      },
      {
        "message": "ya that is a long time, weird too that Reagan campaigned for the Democrats back in his younger years",
        "agent": "agent_1",
        "sentiment": "Surprised",
        "knowledge_source": [
          "FS2"
        ],
        "turn_rating": "Passable"
      },
      {
        "message": "He was against low wages and high corporate profits. Who knows what changes took place between then and when he became President",
        "agent": "agent_2",
        "sentiment": "Curious to dive deeper",
        "knowledge_source": [
          "FS2"
        ],
        "turn_rating": "Good"
      },
      {
        "message": "ya, do you like Jazz music btw/ I know that Clint Eastwood does",
        "agent": "agent_1",
        "sentiment": "Curious to dive deeper",
        "knowledge_source": [
          "FS3"
        ],
        "turn_rating": "Passable"
      },
      {
        "message": "I like it in small doses, and I like music that has Jazz elements added to it. Maybe that's why he was even interested in Million Dollar Baby",
        "agent": "agent_2",
        "sentiment": "Curious to dive deeper",
        "knowledge_source": [
          "FS3"
        ],
        "turn_rating": "Good"
      }
    ],
    "conversation_rating": {
      "agent_1": "Passable",
      "agent_2": "Good"
    }
  },
  "t_0b429b28-54d3-4f4e-840f-a3bc9bee2617": {
    "article_url": "https://www.washingtonpost.com/goingoutguide/movies/avengers-infinity-war-is-stunningly-dark-but-its-still-wildly-entertaining/2018/04/24/6de7aefc-4291-11e8-ad8f-27a8c409298b_story.html",
    "config": "A",
    "content": [
      {
        "message": "Hi, do you like Marvel comics?",
        "agent": "agent_1",
        "sentiment": "Curious to dive deeper",
        "knowledge_source": [
          "FS1"
        ],
        "turn_rating": "Good"
      },
      {
        "message": "I wouldn't say that I'm into the comics so much but I have enjoyed the movies. I know a little about the comics. ",
        "agent": "agent_2",
        "sentiment": "Neutral",
        "knowledge_source": [
          "FS1"
        ],
        "turn_rating": "Excellent"
      },
      {
        "message": "Same here. In 1998, Marvel offered its movie rights to almost all of its characters to Sony for $25 million.",
        "agent": "agent_1",
        "sentiment": "Surprised",
        "knowledge_source": [
          "FS1"
        ],
        "turn_rating": "Good"
      },
      {
        "message": "Oh wow! That was a mistake. I can't imagine how much those movies have made combined. Have you heard of the superhero Blue Ear?",
        "agent": "agent_2",
        "sentiment": "Curious to dive deeper",
        "knowledge_source": [
          "FS1"
        ],
        "turn_rating": "Excellent"
      },
      {
        "message": "I have not head of Blue Ear. Which character is that?",
        "agent": "agent_1",
        "sentiment": "Curious to dive deeper",
        "knowledge_source": [
          "FS1"
        ],
        "turn_rating": "Good"
      },
      {
        "message": "Marvel created the character just for a young boy who was uncomfortable wearing the hearing aids that he needed and stated that superheroes don't wear hearing aids. ",
        "agent": "agent_2",
        "sentiment": "Happy",
        "knowledge_source": [
          "FS1"
        ],
        "turn_rating": "Excellent"
      },
      {
        "message": "Wow that's pretty amazing. Wish more companies did acts of kindness like that.",
        "agent": "agent_1",
        "sentiment": "Happy",
        "knowledge_source": [
          "FS1"
        ],
        "turn_rating": "Good"
      },
      {
        "message": "I agree. It was incredible nice of them. Did you now that sir Isaac Newton is in the Marvel universe?",
        "agent": "agent_2",
        "sentiment": "Curious to dive deeper",
        "knowledge_source": [
          "FS1"
        ],
        "turn_rating": "Excellent"
      },
      {
        "message": "I did not know that. That's pretty cool.",
        "agent": "agent_1",
        "sentiment": "Surprised",
        "knowledge_source": [
          "FS1"
        ],
        "turn_rating": "Good"
      },
      {
        "message": "I agree. He was once sorcerer supreme which is the same title given to Doctor Strange. ",
        "agent": "agent_2",
        "sentiment": "Neutral",
        "knowledge_source": [
          "FS1"
        ],
        "turn_rating": "Excellent"
      },
      {
        "message": "Very cool. Do you like the Avengers?",
        "agent": "agent_1",
        "sentiment": "Curious to dive deeper",
        "knowledge_source": [
          "FS2"
        ],
        "turn_rating": "Good"
      },
      {
        "message": "I do. ",
        "agent": "agent_2",
        "sentiment": "Happy",
        "knowledge_source": [
          "FS2"
        ],
        "turn_rating": "Excellent"
      },
      {
        "message": "I saw that the Infinity War movie was the first film to ever be shot entirely with digital Imax cameras.",
        "agent": "agent_1",
        "sentiment": "Surprised",
        "knowledge_source": [
          "FS2"
        ],
        "turn_rating": "Good"
      },
      {
        "message": "Oh wow. I did not know that. Infinity War is very good. Did you know that the actor who plays Jarvis has never seen the films?",
        "agent": "agent_2",
        "sentiment": "Curious to dive deeper",
        "knowledge_source": [
          "FS2"
        ],
        "turn_rating": "Excellent"
      },
      {
        "message": "Really? Does it say why he never watched them?",
        "agent": "agent_1",
        "sentiment": "Curious to dive deeper",
        "knowledge_source": [
          "FS2"
        ],
        "turn_rating": "Good"
      },
      {
        "message": "No I have not heard why. I have heard many actors say they do watch their own movies because they are too critical on themselves so perhaps that's why. ",
        "agent": "agent_2",
        "sentiment": "Neutral",
        "knowledge_source": [
          "FS2"
        ],
        "turn_rating": "Excellent"
      },
      {
        "message": "That's really odd. I saw the waitress Captain America saves voiced Gretchen in the recess.",
        "agent": "agent_1",
        "sentiment": "Surprised",
        "knowledge_source": [
          "FS2"
        ],
        "turn_rating": "Good"
      },
      {
        "message": "I did not know that. That's very interesting. Did you know that Robert Downey Jr hid food on the Avengers set?",
        "agent": "agent_2",
        "sentiment": "Curious to dive deeper",
        "knowledge_source": [
          "FS2"
        ],
        "turn_rating": "Excellent"
      },
      {
        "message": "I did not know that. Does it say why?",
        "agent": "agent_1",
        "sentiment": "Curious to dive deeper",
        "knowledge_source": [
          "FS2"
        ],
        "turn_rating": "Good"
      },
      {
        "message": "He does not but nobody could find his hiding spots and when he is eating blueberries on screen it's unscripted and part of his stash. ",
        "agent": "agent_2",
        "sentiment": "Neutral",
        "knowledge_source": [
          "FS2"
        ],
        "turn_rating": "Excellent"
      },
      {
        "message": "It was great talking to you!",
        "agent": "agent_1",
        "sentiment": "Happy",
        "knowledge_source": [
          "Personal Knowledge"
        ],
        "turn_rating": "Good"
      }
    ],
    "conversation_rating": {
      "agent_1": "Good",
      "agent_2": "Excellent"
    }
  },
  "t_332a76e4-2b33-4961-b1d0-d2e740375591": {
    "article_url": "https://www.washingtonpost.com/news/comic-riffs/wp/2018/04/25/heres-what-makes-avengers-infinity-war-truly-special-its-not-the-gathering-of-superheroes/",
    "config": "B",
    "content": [
      {
        "message": "Hi, how are you?",
        "agent": "agent_1",
        "sentiment": "Curious to dive deeper",
        "knowledge_source": [
          "Personal Knowledge"
        ],
        "turn_rating": "Good"
      },
      {
        "message": "Hey! I'm great thanks, how are you today? Have you ever seen Avengers: Infinity War? It's the first film ever to be filmed entirely with digital IMAX cameras.",
        "agent": "agent_2",
        "sentiment": "Neutral",
        "knowledge_source": [
          "FS2"
        ],
        "turn_rating": "Excellent"
      },
      {
        "message": "I have seen that movie. I really liked it. Did you see it?",
        "agent": "agent_1",
        "sentiment": "Curious to dive deeper",
        "knowledge_source": [
          "Personal Knowledge"
        ],
        "turn_rating": "Good"
      },
      {
        "message": "No I didn't. I'm not really into superhero movies. I haven't seen Black Panther either, the other Marvel Comics superhero film.",
        "agent": "agent_2",
        "sentiment": "Neutral",
        "knowledge_source": [
          "FS3"
        ],
        "turn_rating": "Excellent"
      },
      {
        "message": "I really liked black panther. He is the richest superhero!",
        "agent": "agent_1",
        "sentiment": "Happy",
        "knowledge_source": [
          "FS3"
        ],
        "turn_rating": "Excellent"
      },
      {
        "message": "Yeah I know! Richer than Bruce Wayne who has a net worth of $80 billion. I don't even know what I'd do with $1 billion.",
        "agent": "agent_2",
        "sentiment": "Happy",
        "knowledge_source": [
          "FS3"
        ],
        "turn_rating": "Excellent"
      },
      {
        "message": "I would find a way to be happy... His estimated wealth is at $500 billion!",
        "agent": "agent_1",
        "sentiment": "Surprised",
        "knowledge_source": [
          "FS3"
        ],
        "turn_rating": "Excellent"
      },
      {
        "message": "I thought otherwise, but Black Panther wasn't named after the Black Panther party. The comic actually predates the group.",
        "agent": "agent_2",
        "sentiment": "Surprised",
        "knowledge_source": [
          "FS3"
        ],
        "turn_rating": "Excellent"
      },
      {
        "message": "The symbols and written script aren't made up. They are actually based on actual script call nsibdi. It dates back to the 4th century.",
        "agent": "agent_1",
        "sentiment": "Surprised",
        "knowledge_source": [
          "FS3"
        ],
        "turn_rating": "Excellent"
      },
      {
        "message": "That's interesting. I know too that Marvel censored \"Praise Hanuman!\" because they feared it would lead to backlash.",
        "agent": "agent_2",
        "sentiment": "Surprised",
        "knowledge_source": [
          "FS3"
        ],
        "turn_rating": "Excellent"
      },
      {
        "message": "Did you see Chadwick Boseman was accepted into an Oxford program and couldn't afford it but Denzel Washington paid for him to go?",
        "agent": "agent_1",
        "sentiment": "Surprised",
        "knowledge_source": [
          "FS3"
        ],
        "turn_rating": "Excellent"
      },
      {
        "message": "That's admirable of Denzel Washington! I actually just watched the movie American Gangster last night. And Boseman didn't get to thank Denzel in person until 20 years later at Black Panther's premier.",
        "agent": "agent_2",
        "sentiment": "Surprised",
        "knowledge_source": [
          "FS3"
        ],
        "turn_rating": "Excellent"
      },
      {
        "message": "Wow. That's really nice. Did you know the voice actor who did Jarvis for the Iron man series and avengers has never seen the films?",
        "agent": "agent_1",
        "sentiment": "Surprised",
        "knowledge_source": [
          "FS2"
        ],
        "turn_rating": "Excellent"
      },
      {
        "message": "Ha maybe he's not a fan of superhero movies like me. Are you a fan of Marvel comics? They're responsible for so many superheros. Daredevil, Ghostrider, the Hulk, Magneto, etc....",
        "agent": "agent_2",
        "sentiment": "Surprised",
        "knowledge_source": [
          "FS1"
        ],
        "turn_rating": "Excellent"
      },
      {
        "message": "I do like them but I do not go out of my way to watch them. I feel like they have saturated the market with them. ",
        "agent": "agent_1",
        "sentiment": "Neutral",
        "knowledge_source": [
          "Personal Knowledge"
        ],
        "turn_rating": "Excellent"
      },
      {
        "message": "Agreed. It's crazy that they offered their cinematic rights to Sony for only $25m but Sony rejected it and bought Spiderman for $10m.",
        "agent": "agent_2",
        "sentiment": "Surprised",
        "knowledge_source": [
          "FS1"
        ],
        "turn_rating": "Excellent"
      },
      {
        "message": "Seems like a lack of vision on their part. do you know what shawarma is?",
        "agent": "agent_1",
        "sentiment": "Curious to dive deeper",
        "knowledge_source": [
          "FS2",
          "Personal Knowledge"
        ],
        "turn_rating": "Good"
      },
      {
        "message": "Maybe.. Is it a type of food?",
        "agent": "agent_2",
        "sentiment": "Curious to dive deeper",
        "knowledge_source": [
          "Personal Knowledge"
        ],
        "turn_rating": "Excellent"
      },
      {
        "message": "I am not sure. I do know the avengers caused an increase in its sales...",
        "agent": "agent_1",
        "sentiment": "Surprised",
        "knowledge_source": [
          "FS2"
        ],
        "turn_rating": "Excellent"
      },
      {
        "message": "Hmm. I gotta look that up haha. Did you know Lou Ferrigno, who played the Hulk in the 1970s series, still voices the character and has been for decades?",
        "agent": "agent_2",
        "sentiment": "Surprised",
        "knowledge_source": [
          "FS2"
        ],
        "turn_rating": "Excellent"
      },
      {
        "message": "I had no idea! Nice chatting with you!",
        "agent": "agent_1",
        "sentiment": "Happy",
        "knowledge_source": [
          "Personal Knowledge"
        ],
        "turn_rating": "Excellent"
      }
    ],
    "conversation_rating": {
      "agent_1": "Excellent",
      "agent_2": "Excellent"
    }
  },
  "t_454f4a17-3eed-4a6a-9ebb-d62b0f47c64c": {
    "article_url": "https://www.washingtonpost.com/express/wp/2018/07/06/relax-for-a-bit-ant-man-and-the-wasp-is-here/",
    "config": "D",
    "content": [
      {
        "message": "Hello, how are you?",
        "agent": "agent_1",
        "sentiment": "Curious to dive deeper",
        "knowledge_source": [
          "Personal Knowledge"
        ],
        "turn_rating": "Excellent"
      },
      {
        "message": "I am good!  Have you seen the movie ant man and wasp?",
        "agent": "agent_2",
        "sentiment": "Curious to dive deeper",
        "knowledge_source": [
          "AS1"
        ],
        "turn_rating": "Good"
      },
      {
        "message": "No, I have not. Have you? Sounds interesting.",
        "agent": "agent_1",
        "sentiment": "Curious to dive deeper",
        "knowledge_source": [
          "AS1"
        ],
        "turn_rating": "Excellent"
      },
      {
        "message": "No i have not either!  Paul rudd is in it.  Do you know who he is?",
        "agent": "agent_2",
        "sentiment": "Curious to dive deeper",
        "knowledge_source": [
          "AS1",
          "AS2"
        ],
        "turn_rating": "Good"
      },
      {
        "message": "Yes, I like him. He's a good actor. Do you watch boxing matches?",
        "agent": "agent_1",
        "sentiment": "Curious to dive deeper",
        "knowledge_source": [
          "AS4"
        ],
        "turn_rating": "Excellent"
      },
      {
        "message": "Yeah he is!  No o do not",
        "agent": "agent_2",
        "sentiment": "Neutral",
        "knowledge_source": [
          "AS2"
        ],
        "turn_rating": "Good"
      },
      {
        "message": "Boxing matches have to  breaks so they don't do something wrong and to not keep pounding each other.",
        "agent": "agent_1",
        "sentiment": "Curious to dive deeper",
        "knowledge_source": [
          "FS3"
        ],
        "turn_rating": "Excellent"
      },
      {
        "message": "Oh really?  They are called rounds aren;t they?",
        "agent": "agent_2",
        "sentiment": "Curious to dive deeper",
        "knowledge_source": [
          "Personal Knowledge"
        ],
        "turn_rating": "Good"
      },
      {
        "message": "Yes, Next spring the fourth Avengers movie comes out. Have you seen any?",
        "agent": "agent_1",
        "sentiment": "Curious to dive deeper",
        "knowledge_source": [
          "AS3"
        ],
        "turn_rating": "Excellent"
      },
      {
        "message": "Yeah... just saw infinity war and it was really good!  Did you see it?",
        "agent": "agent_2",
        "sentiment": "Happy",
        "knowledge_source": [
          "FS3",
          "Personal Knowledge"
        ],
        "turn_rating": "Good"
      },
      {
        "message": "No, good to know, I want to see that. Do you like Marvel Comics?",
        "agent": "agent_1",
        "sentiment": "Curious to dive deeper",
        "knowledge_source": [
          "FS1"
        ],
        "turn_rating": "Excellent"
      },
      {
        "message": "Yes very much!  Some of the movies are redundant though!  That's cool the lou ferrigno has been doing the voice of hulk!",
        "agent": "agent_2",
        "sentiment": "Happy",
        "knowledge_source": [
          "FS3",
          "Personal Knowledge"
        ],
        "turn_rating": "Good"
      },
      {
[truncated: 3,379,107 more chars]
