# Supplementary material for: Emotion inference in conversations based on commonsense enhancement and graph structures
Source: PLoS One. 2024 Dec 11;19(12):e0315039. doi: 10.1371/journal.pone.0315039 (PMC11633976; doi:10.1371/journal.pone.0315039)
Supplement: S3 File — Description: Public dataset that was used in this study, including all measured variables. Format: txt file. Availability: The complete dataset can be downloaded from the following link: http://yanran.li/dailydialog.html. (ZIP) [file pone.0315039.s003.zip]

Archive with 4 entries (3 files):
- DailyDialog/dialogues_act_test.txt
- DailyDialog/dialogues_act_train.txt
- DailyDialog/dialogues_act_validation.txt
- DailyDialog/
