# Supplementary material for: Emotion inference in conversations based on commonsense enhancement and graph structures
Source: PLoS One. 2024 Dec 11;19(12):e0315039. doi: 10.1371/journal.pone.0315039 (PMC11633976; doi:10.1371/journal.pone.0315039)
Supplement: S3 File — Description: Public dataset that was used in this study, including all measured variables. Format: txt file. Availability: The complete dataset can be downloaded from the following link: http://yanran.li/dailydialog.html. (ZIP) [file pone.0315039.s003.zip › DailyDialog/dialogues_act_train.txt]

3 4 2 2 2 3 4 1 3 4 
2 1 2 2 1 1 
2 1 2 1 1 
2 1 1 1 
2 1 2 1 1 2 1 3 4 
2 1 2 2 1 1 1 1 2 1 
2 2 1 2 1 2 1 
1 1 2 1 1 1 2 1 1 2 1 1 1 
2 1 2 1 2 1 1 1 1 2 1 1 
2 1 2 1 1 1 
2 1 2 1 1 3 4 1 
2 1 1 1 1 
1 1 2 1 2 1 1 1 
2 1 1 1 
1 3 4 3 4 3 4 3 4 3 4 3 4 3 4 
1 2 1 1 2 1 1 
3 2 3 1 2 1 2 1 2 1 3 4 
2 1 1 3 4 
1 1 1 1 1 2 1 1 
2 3 2 1 3 4 
2 1 2 1 2 1 1 1 1 1 1 
2 1 
2 1 
1 1 1 
3 2 1 2 1 4 
1 1 1 1 1 
2 1 1 1 
2 1 3 4 
1 1 1 2 1 1 
2 1 3 4 2 2 1 1 1 1 3 
2 1 2 1 2 1 2 1 
2 2 2 1 1 
2 3 2 1 3 4 
2 1 2 1 1 1 3 4 
2 2 1 1 1 1 2 1 1 
2 1 3 4 
2 3 2 3 2 1 3 4 3 4 3 4 
2 1 2 1 1 1 1 1 2 1 
2 1 1 1 
3 4 3 4 1 1 
3 1 3 4 
2 1 3 4 2 1 2 1 2 1 2 1 1 
3 2 3 2 1 4 1 1 
2 1 2 1 2 1 2 1 1 
1 1 3 4 
2 2 1 1 1 1 
2 2 1 1 1 1 2 1 1 1 1 1 1 3 4 
2 1 
2 1 2 1 1 1 2 1 
3 2 1 1 1 1 2 1 1 
1 3 4 1 1 1 1 
2 1 1 1 1 
2 1 2 2 2 1 1 1 1 2 1 1 
3 4 1 1 2 1 
1 2 1 1 
1 2 1 1 2 1 1 1 1 
2 1 2 1 2 1 2 1 2 1 2 1 
1 1 3 4 1 1 1 
2 1 2 1 1 2 1 1 
2 3 4 2 3 
2 1 2 1 1 2 1 2 1 2 1 2 3 4 1 1 
2 1 2 1 3 4 1 1 1 1 1 1 
2 2 1 2 1 2 1 2 1 1 2 1 
3 2 2 2 1 2 1 3 4 1 
1 1 
1 2 3 4 
1 2 1 2 1 2 1 2 1 2 1 1 1 2 1 1 1 1 1 
2 1 2 1 
2 1 2 1 2 1 1 1 1 
2 1 1 1 1 1 1 2 1 2 1 
2 1 2 1 1 1 1 1 2 1 1 
2 2 1 2 1 
1 2 1 1 1 1 1 
2 1 
1 1 2 1 1 2 1 2 
1 1 
2 2 1 1 1 3 4 
1 1 
2 1 2 1 2 1 
1 1 2 1 2 1 
2 1 2 1 1 2 1 2 1 
1 2 1 1 
1 1 1 1 
2 2 1 1 1 2 2 1 2 1 1 2 1 1 1 
1 2 1 1 
1 2 1 2 1 1 1 2 1 1 3 4 
3 4 2 2 1 1 
1 2 2 1 2 1 2 
3 4 2 1 
2 1 1 1 1 1 
3 2 1 
2 3 4 2 2 1 2 1 1 
1 1 2 1 2 1 2 1 
1 2 1 1 
2 3 2 1 1 
2 1 2 1 3 4 1 
2 1 2 1 2 1 1 1 
2 1 2 1 2 1 2 1 1 2 1 
2 1 2 1 
3 4 
1 1 3 2 
2 3 4 3 3 4 3 4 
2 3 1 3 3 1 
2 1 1 2 1 2 
2 1 2 1 2 1 2 1 1 2 1 1 1 
2 1 2 1 2 1 2 1 3 
2 1 1 1 1 
2 1 2 1 1 2 1 1 
2 1 2 1 2 2 1 2 1 1 
1 1 1 1 1 3 4 
2 1 3 4 
3 4 
3 4 3 4 
3 2 1 4 1 1 
2 1 1 2 2 1 2 2 1 2 3 3 4 3 4 
2 1 2 1 2 1 3 4 4 
3 4 3 4 
1 1 2 1 3 3 4 3 
2 1 1 1 3 4 1 
2 1 2 1 1 1 1 
1 1 2 1 2 1 
3 4 3 
2 1 
2 1 1 
2 1 2 1 
2 2 2 1 3 4 1 1 3 2 1 2 1 4 
1 2 1 1 
1 1 1 2 
2 2 2 1 1 
2 3 2 1 3 4 3 2 3 2 3 4 
1 2 1 2 1 1 
2 1 2 1 2 2 
1 1 1 1 
1 2 3 2 1 1 1 1 1 1 
1 1 1 1 2 1 1 1 1 1 3 4 
1 1 1 
2 2 1 1 
2 1 2 1 
2 1 1 2 2 1 
3 4 2 3 4 1 2 1 
2 1 2 1 2 1 2 2 1 
1 1 1 2 1 2 1 2 2 1 2 1 1 
1 2 1 2 1 1 2 2 1 1 
2 2 2 1 1 1 2 1 2 1 1 1 1 3 4 
2 1 1 1 1 3 4 1 3 4 1 2 1 
2 1 2 1 
2 1 2 1 1 1 1 
3 1 3 4 
3 4 3 4 
2 1 2 1 
2 1 
1 1 1 
3 2 1 2 1 3 2 4 
1 1 1 1 1 1 
1 1 1 2 1 1 1 1 1 
1 2 1 3 4 1 1 
2 1 2 1 1 1 2 1 
1 2 1 2 1 2 1 2 1 2 1 1 2 1 2 1 2 3 4 
2 2 1 1 1 2 1 2 1 2 1 2 1 2 1 2 1 2 1 1 1 2 1 1 1 1 1 1 3 4 3 
3 4 1 1 1 
2 2 1 2 1 1 1 2 1 
1 1 1 1 
2 2 2 2 1 1 2 2 1 2 1 
1 2 1 2 1 2 1 1 
1 1 1 1 1 2 1 1 
2 1 2 2 1 2 1 
2 1 1 1 2 1 2 2 1 2 2 
2 3 3 3 4 3 
2 1 1 1 
3 4 
2 1 2 2 2 1 1 
2 1 2 1 
3 3 4 1 
2 1 1 1 1 1 3 4 1 
2 1 3 4 
1 1 1 2 1 2 1 3 4 
2 1 2 1 1 2 1 1 1 1 1 1 
2 1 2 1 1 1 3 
2 2 1 1 1 2 1 1 3 4 1 
1 1 2 1 2 1 1 1 
1 2 1 1 1 2 1 2 
1 2 1 2 1 2 1 2 2 1 1 
1 1 1 1 
3 2 1 3 4 3 4 
2 1 1 1 
3 4 1 2 
1 1 2 1 
2 1 2 1 2 1 1 1 3 1 3 4 3 2 3 4 
2 3 4 3 4 1 1 1 
2 1 
1 1 1 1 
2 1 2 1 2 1 2 1 2 1 
1 1 
2 1 1 1 1 2 1 1 1 1 1 
3 2 3 4 
2 1 3 1 2 1 1 
2 1 1 
2 2 3 1 2 3 2 1 2 1 2 1 
2 2 1 2 1 2 
1 2 2 1 
2 1 2 1 2 1 
3 4 2 1 2 1 2 1 
2 1 2 1 2 1 2 1 2 1 2 1 2 1 
1 1 1 1 
2 1 
1 1 1 1 1 1 2 2 
2 1 2 1 2 1 1 2 1 2 1 2 3 2 1 4 
1 1 1 1 
1 2 1 1 1 1 
2 1 1 1 1 1 1 1 
1 1 2 1 1 1 
2 1 2 1 
1 1 
2 2 2 2 1 
1 1 1 2 1 1 
1 2 1 2 1 1 1 1 1 1 1 1 1 
1 1 1 2 1 1 
2 2 2 2 1 
1 3 4 1 
2 2 1 1 1 1 
1 1 1 1 
1 2 1 3 2 1 3 4 1 
3 4 2 1 1 1 2 1 3 4 1 
2 1 3 4 1 1 1 2 2 1 2 2 1 1 1 1 
1 1 1 1 1 
1 1 1 1 1 1 1 1 1 1 
1 1 1 2 1 1 1 1 1 
2 1 1 1 
2 2 1 2 1 2 1 1 2 2 1 1 2 1 1 1 
2 1 2 2 1 
2 1 2 1 1 1 1 2 1 2 2 1 2 1 2 1 2 1 1 
3 2 1 1 1 1 4 1 
3 2 3 4 1 1 1 2 1 3 4 1 
2 1 1 1 1 1 2 1 
2 1 1 1 2 1 2 1 2 1 2 1 
1 2 1 1 1 1 1 1 
2 1 2 1 2 1 2 1 1 2 3 4 
3 2 1 2 1 2 1 3 3 4 
3 4 
2 3 4 2 1 3 
2 1 2 1 2 1 2 1 3 4 
1 1 1 1 
1 2 2 2 1 2 1 2 1 2 1 2 1 2 3 3 4 1 
1 2 1 2 1 
2 1 1 2 2 1 
2 1 2 1 3 4 2 1 3 4 
1 1 3 4 3 3 4 1 
2 1 1 1 3 4 
2 1 2 1 1 
2 2 1 3 1 
2 1 
2 1 1 2 1 2 1 1 
1 2 1 1 1 2 1 1 1 
2 1 2 1 
2 1 
1 2 1 1 1 
1 1 1 
1 1 1 1 1 1 
2 1 1 2 1 2 1 1 
3 4 1 1 2 1 
1 1 3 4 1 1 1 
2 2 1 1 1 
1 1 2 1 1 1 1 1 1 
1 2 2 1 
3 2 1 4 2 2 1 1 2 
1 1 1 2 1 2 1 2 2 1 1 1 2 1 2 
1 2 2 1 2 1 1 1 3 4 
2 1 3 4 2 1 1 1 3 
1 2 1 3 4 1 1 1 
2 1 1 2 1 
3 2 1 4 
2 1 2 1 2 1 2 1 2 1 
2 1 2 1 
3 4 2 1 1 
2 1 2 2 1 2 1 
1 3 4 3 4 3 2 3 4 1 2 1 3 4 
2 1 2 1 1 2 2 1 2 1 
2 1 2 1 2 1 3 2 3 4 3 4 3 4 
1 2 1 2 2 1 3 2 
1 1 2 1 2 1 1 1 
1 2 1 2 1 
2 1 2 1 2 3 3 4 
1 1 1 1 1 
1 1 3 4 1 1 1 2 
3 2 3 4 
2 1 1 2 1 1 1 1 2 1 1 
1 1 2 1 2 1 
2 1 2 1 3 4 
3 4 3 4 
1 1 2 2 2 1 1 2 1 1 3 3 3 3 4 
3 4 2 1 2 1 2 1 
1 2 2 2 2 1 1 1 
2 1 2 1 1 1 1 1 1 
3 4 
2 1 1 3 4 1 1 2 1 1 1 
2 1 2 1 
1 2 2 1 1 1 3 4 
1 1 1 1 
2 1 2 1 
2 1 2 2 2 1 2 1 2 1 2 1 1 1 2 2 1 
1 2 1 2 1 1 1 1 1 1 1 
2 1 1 1 
1 1 1 2 3 2 1 2 1 4 4 
1 1 1 1 
1 1 1 1 1 1 
1 2 1 1 2 1 
1 1 1 1 1 1 2 1 
2 1 2 1 1 1 2 1 
2 1 2 1 1 
2 1 1 1 1 3 
2 1 1 1 1 
1 3 4 1 
2 1 
2 1 2 1 2 1 2 1 2 1 1 1 
1 2 1 2 1 2 
2 2 1 1 1 1 1 1 
1 2 1 2 1 1 1 1 1 1 1 1 
2 2 1 1 1 1 3 4 1 1 
2 2 1 2 
1 1 2 1 1 1 
2 1 
2 1 1 1 1 1 2 1 1 
1 1 1 
3 4 1 2 1 2 
3 2 1 4 3 3 4 
2 1 2 1 2 1 2 1 3 4 3 2 3 4 1 
2 1 2 1 1 1 1 2 1 
2 1 
1 2 2 1 
1 2 1 1 1 1 
1 1 1 1 
2 1 2 1 2 1 1 
1 1 1 1 2 2 2 1 1 2 1 2 
1 1 
2 1 1 1 
2 1 1 1 2 1 2 1 
3 2 1 3 4 2 1 1 1 1 3 4 3 4 3 4 
2 1 1 3 4 
3 4 
2 2 2 2 1 1 2 2 1 2 1 
1 2 1 1 
2 1 2 1 2 1 1 1 
1 1 1 
1 1 2 1 3 2 3 3 4 2 3 2 3 2 1 4 
2 2 
1 1 2 1 1 1 
1 3 4 1 1 1 
2 1 2 1 1 
2 1 2 1 
2 1 2 1 2 1 
1 1 1 1 
2 2 2 1 2 2 1 1 
1 1 3 2 1 2 3 4 
1 1 1 1 1 2 1 1 1 
1 2 1 1 1 
1 1 1 1 2 1 2 1 2 1 2 1 1 
2 3 3 4 3 4 3 2 3 2 3 4 
2 2 1 2 1 2 1 2 1 2 1 
3 4 1 2 
3 4 1 2 
1 1 1 1 1 
2 1 2 1 2 1 
3 2 3 2 3 4 
1 2 1 2 1 
2 2 1 1 1 2 2 1 2 3 4 2 1 1 1 
2 1 3 4 2 1 2 1 1 1 2 1 1 1 
1 1 
1 2 1 1 1 3 2 1 1 2 3 2 1 
1 2 1 2 3 4 2 3 
1 1 3 4 3 4 
2 1 2 1 1 1 1 1 1 1 1 1 1 
3 4 3 2 1 1 1 1 2 1 2 1 1 
2 2 1 2 1 2 1 2 1 1 2 1 
2 1 1 1 
1 2 1 1 1 2 1 
1 1 2 2 1 1 1 
3 4 2 1 
1 1 1 1 1 1 1 1 
2 2 2 3 2 1 4 3 2 3 3 4 
2 1 
1 1 1 
3 4 2 2 1 1 2 1 2 1 1 1 
2 1 2 1 2 1 2 1 
3 4 
1 1 1 1 
1 2 1 1 
1 2 1 2 1 2 1 3 1 1 
1 1 1 1 1 1 1 1 
2 1 1 1 
1 2 1 1 
1 1 1 2 2 1 
2 1 
1 1 1 1 2 1 1 
1 2 1 2 3 2 1 4 
2 2 1 3 4 3 4 1 
1 2 1 1 1 
2 1 2 1 1 1 2 2 1 1 
1 1 1 1 1 2 1 
3 4 3 4 3 2 3 4 3 4 
2 1 2 1 1 1 1 1 3 4 
1 2 1 3 3 4 
2 1 
1 1 1 3 4 
2 1 2 1 2 1 1 1 2 1 
1 1 
1 1 1 1 1 1 
1 1 2 1 
1 1 1 1 
1 1 1 
2 1 2 1 
2 1 3 4 
2 1 1 
2 1 2 1 1 1 2 1 2 
2 1 2 1 
2 1 1 1 
2 1 2 1 
2 1 2 1 2 1 1 
1 1 
2 1 2 1 
2 3 2 3 4 1 1 2 1 3 4 1 
2 2 
1 3 4 
2 1 1 1 2 2 1 1 1 1 1 1 
1 2 1 2 3 4 1 3 4 2 3 2 1 2 1 1 
3 2 1 3 4 
1 1 2 1 2 1 2 1 2 1 1 1 1 3 4 3 4 
1 1 2 1 1 
1 3 4 1 2 1 1 1 2 1 1 1 
3 1 2 1 1 1 2 1 
1 1 1 1 1 1 1 1 
1 1 
2 1 1 1 1 1 2 
1 1 2 1 
2 1 2 1 2 1 2 1 2 1 2 1 
3 4 1 3 4 
2 1 1 1 2 1 1 2 1 1 3 4 
3 3 4 3 
3 4 1 1 1 1 2 1 2 1 1 
2 1 2 1 2 1 2 1 3 4 2 1 1 1 
1 1 2 2 3 4 1 
2 2 1 1 
2 1 1 1 
2 1 1 1 1 1 1 2 
2 2 2 1 1 3 4 
2 3 4 2 1 2 1 1 1 
2 2 2 1 2 1 2 1 1 2 1 1 
2 1 2 1 2 1 2 1 1 1 1 1 1 1 1 
3 2 3 4 
2 1 1 2 1 2 1 2 1 1 1 1 1 1 1 
1 2 1 3 4 2 1 3 4 1 
2 1 1 1 1 1 2 1 1 
1 2 1 1 2 1 
2 2 1 2 1 2 1 
2 1 2 1 2 1 2 1 1 1 
2 1 2 2 1 1 1 2 1 1 
2 1 2 1 
2 1 3 4 3 
2 3 4 3 2 1 1 1 1 1 2 1 2 1 1 1 1 3 2 3 4 1 2 3 4 1 3 4 1 
2 1 1 1 2 1 2 1 2 1 3 
2 1 1 1 1 
2 1 3 4 
1 1 3 4 
2 1 2 2 1 2 1 3 4 
1 1 1 1 1 
2 1 2 1 2 2 1 2 1 2 1 1 
2 1 2 1 3 4 3 4 1 
1 1 1 2 1 2 1 2 1 2 1 1 
2 1 2 1 2 2 1 2 1 1 2 1 1 1 
2 1 1 2 1 1 1 
1 2 1 1 1 1 1 
2 1 1 1 3 3 4 4 
1 1 1 3 4 
1 2 1 1 2 1 
1 1 1 1 1 2 1 1 1 
1 2 1 1 2 1 1 
3 2 2 1 2 3 4 1 1 
1 2 1 2 3 4 1 
1 1 1 1 
2 1 2 1 
3 4 2 1 2 1 2 1 2 1 2 1 
2 1 2 1 2 1 1 1 1 
2 1 1 1 1 1 
1 1 1 1 
1 1 2 1 2 1 1 1 1 1 1 1 1 1 
1 2 1 1 
2 1 2 1 1 3 4 
2 1 2 1 
2 1 2 1 1 1 2 1 1 
2 1 2 1 1 1 1 1 3 4 
1 2 1 1 
1 2 1 1 1 1 1 1 1 1 3 4 
1 1 1 1 2 1 2 1 
2 2 1 2 1 2 1 
2 1 1 1 3 4 1 1 1 
2 1 3 4 2 1 3 4 1 2 
2 2 1 2 1 2 1 
2 3 2 1 3 2 3 4 1 4 1 1 
2 1 1 3 4 
2 1 2 1 1 1 1 
2 1 1 1 
2 1 2 1 3 4 
1 1 1 2 1 
1 1 1 1 1 1 
1 1 
2 1 1 3 4 2 1 2 1 1 1 3 4 2 1 1 
2 1 2 1 2 1 2 2 1 2 1 2 1 1 
1 1 1 1 
3 4 1 2 3 4 1 2 1 2 1 2 1 
2 1 2 1 2 1 2 1 2 1 2 1 2 1 1 1 1 1 1 1 
2 1 2 1 1 2 1 
2 1 2 1 2 1 2 1 2 1 1 1 2 1 2 1 2 1 3 4 
1 1 1 1 
2 1 2 1 
2 1 1 2 1 2 1 2 1 1 1 1 1 1 2 1 
2 1 1 
2 1 3 4 
1 3 3 
1 1 1 1 1 
2 1 2 1 1 3 4 
1 2 
1 2 1 
2 1 2 1 
2 2 1 2 1 2 1 1 1 1 
2 1 1 1 
2 1 2 1 1 1 
2 1 2 2 1 1 1 1 
1 1 1 2 1 2 2 1 2 1 2 1 2 1 
1 1 1 1 2 2 
1 1 2 1 2 1 
2 2 2 2 1 
1 1 2 1 2 1 
2 1 2 1 2 1 2 1 2 1 2 1 
1 1 
2 1 1 1 2 
2 1 1 1 2 1 2 1 2 1 1 1 1 1 1 
3 3 2 3 2 1 3 4 2 1 1 1 
2 1 1 1 1 2 1 1 
1 1 1 2 1 1 1 2 1 1 1 3 4 
2 1 2 1 1 2 1 1 2 1 3 4 
1 1 1 1 
1 1 1 1 
2 1 3 4 2 1 2 1 2 1 1 1 
2 2 3 4 2 1 3 1 1 
1 1 1 
2 1 3 4 3 4 1 
1 1 1 1 2 1 2 1 2 1 2 1 1 
3 4 1 2 2 1 1 1 1 1 3 4 
2 1 2 1 2 1 2 1 2 1 2 1 2 1 2 1 
1 1 3 2 1 2 3 2 1 3 4 
2 1 2 1 2 1 
2 1 2 1 
1 1 1 1 
2 1 3 4 
1 1 
1 1 1 2 1 2 2 2 1 1 1 1 1 1 
2 1 2 1 
1 1 1 1 
2 1 
2 2 1 1 1 1 
2 2 1 1 1 1 
2 1 1 1 3 4 
2 1 2 2 1 1 1 2 1 
3 4 2 1 3 1 1 1 
1 2 1 
1 2 1 3 1 1 1 2 1 1 1 1 1 1 
2 1 2 
1 1 1 2 2 2 2 2 1 1 1 1 1 
3 3 4 3 4 2 1 1 1 1 
1 1 2 1 2 1 2 1 1 1 
1 1 1 1 1 
2 1 2 1 1 
1 1 1 1 1 1 1 1 1 1 1 
2 1 2 1 2 1 1 2 2 1 2 1 2 1 2 1 3 1 
2 2 2 2 2 1 1 2 1 2 1 3 
1 1 2 1 
2 1 
2 1 3 4 1 1 3 2 1 2 1 1 
1 1 1 
2 3 4 2 1 1 2 1 2 1 2 1 1 
1 1 1 1 
1 1 
2 1 2 1 1 1 2 1 2 1 2 1 2 1 3 4 2 1 1 1 
2 1 2 1 
2 1 1 1 2 1 1 1 1 1 
2 1 3 4 3 4 3 4 
1 1 1 1 
3 4 1 1 1 1 
2 1 2 1 1 1 3 2 1 4 
1 2 1 1 
2 1 2 1 2 1 2 1 2 1 1 
2 2 1 1 2 1 
2 1 2 1 2 1 1 
2 1 1 
1 2 1 1 1 1 
1 2 1 1 2 2 1 1 1 
3 4 1 1 1 3 2 3 4 1 1 
2 1 2 1 1 
1 1 1 2 1 3 1 
2 1 2 1 2 1 1 
1 2 1 2 
2 1 2 2 1 2 1 1 1 1 1 3 4 
1 2 1 1 1 1 1 3 4 
1 1 1 1 1 2 1 
1 2 2 1 1 
2 1 2 1 
1 2 1 1 1 2 1 1 
2 1 3 2 3 2 3 4 
2 3 4 2 1 2 2 2 1 1 
2 1 2 1 1 1 2 1 1 
2 1 2 1 2 1 1 1 
2 1 1 
3 4 1 1 
2 1 2 1 2 1 2 1 2 1 
2 1 1 1 1 1 1 
1 2 1 1 2 1 1 
2 3 4 
2 1 1 
1 1 1 2 1 
2 1 1 1 1 1 
1 2 1 2 1 1 1 1 1 1 1 
1 1 2 1 
2 1 
2 1 2 2 1 2 1 2 1 
1 1 1 1 2 1 
1 3 4 
3 4 3 4 
1 1 3 4 
2 1 2 1 1 2 1 1 1 1 
2 3 2 1 2 1 2 1 4 2 1 3 4 1 
2 1 2 1 1 2 1 1 
2 1 2 1 1 1 1 
3 4 2 1 
1 1 1 1 1 1 1 3 
2 1 2 1 
3 2 1 2 1 1 3 2 3 4 1 
1 1 
2 2 1 2 1 1 2 1 1 
2 2 1 1 2 1 1 1 1 1 1 1 
1 1 
2 1 2 1 
2 1 
3 4 2 1 3 4 1 1 2 1 1 1 
2 1 2 1 1 1 
2 1 2 1 1 1 
2 2 2 2 1 
2 2 2 1 1 1 
1 1 
1 1 1 1 1 1 2 1 2 1 2 1 
1 2 1 1 1 1 1 1 
1 1 1 1 3 4 
3 4 1 1 1 
1 2 1 1 
1 3 3 4 2 1 2 1 
3 4 3 4 1 1 
1 2 3 4 1 1 1 1 
2 2 1 2 1 2 1 2 1 2 1 1 
2 2 1 2 1 1 1 1 2 2 1 2 1 
2 1 1 2 1 1 1 1 
2 1 2 1 
1 2 1 1 1 1 1 1 2 1 
1 1 1 1 
1 3 2 1 4 1 2 1 
1 2 1 1 
2 2 2 1 2 3 4 1 1 
2 1 2 1 
1 2 1 1 
1 1 1 2 3 
2 1 1 
2 1 1 2 1 2 1 2 1 1 2 1 
1 2 2 1 
2 1 2 2 1 2 3 4 3 4 1 3 4 
1 2 2 1 1 1 1 
2 1 1 1 1 1 1 3 4 1 
1 2 1 2 1 
1 1 2 1 1 1 2 1 1 1 
3 4 2 1 2 1 
2 1 1 1 
2 2 2 2 1 1 2 2 1 2 1 
2 1 2 1 2 1 
2 1 3 4 
2 1 2 1 
2 1 1 1 
3 2 1 2 1 4 2 1 1 1 
2 1 2 1 
1 1 3 4 
2 1 1 
2 1 1 1 2 1 1 1 
3 1 1 2 1 
2 1 3 4 2 3 4 
1 1 
1 1 1 
1 1 1 3 4 1 3 4 2 3 4 
1 1 2 1 2 1 
1 2 1 1 1 2 2 2 1 
3 3 2 1 4 
2 1 2 1 1 
2 2 1 2 1 1 1 1 
1 2 1 2 
1 1 2 2 1 1 1 
1 2 1 1 1 
3 4 3 2 1 
3 4 
1 2 1 1 1 1 
2 1 2 1 
2 1 2 1 2 1 2 1 2 1 2 1 1 1 
1 1 1 1 
2 1 2 1 
2 1 1 1 1 
3 4 3 4 1 
1 1 1 
2 1 2 1 1 2 2 2 1 2 1 3 2 1 4 1 
1 2 1 1 
2 1 2 1 1 1 1 2 1 2 1 1 2 1 1 2 1 
2 1 1 1 
2 1 2 1 1 1 
2 1 1 1 1 1 2 1 1 
1 1 2 2 1 
2 1 2 1 
1 1 1 1 
1 2 1 1 
1 1 2 1 3 
3 2 1 3 3 4 
2 2 3 3 4 3 4 1 2 3 2 3 4 
3 4 3 4 
2 1 1 
1 2 1 1 
2 1 1 3 4 
2 2 1 2 1 2 1 3 4 
2 1 2 1 1 1 
2 1 1 1 1 1 2 
2 1 
1 1 1 1 3 4 
2 1 2 1 1 2 2 1 1 1 3 2 3 4 3 4 
2 1 2 1 1 
3 2 1 2 1 1 3 4 
2 1 2 1 3 4 
2 1 2 1 2 1 2 1 2 1 1 
1 2 
2 2 1 1 1 3 3 4 2 1 3 2 1 1 2 1 3 4 
3 4 2 1 2 1 1 3 4 
3 4 3 4 3 2 1 4 
1 2 1 2 1 1 1 2 2 3 4 
2 1 1 1 2 2 1 1 3 4 
2 1 3 4 
3 2 1 1 1 2 3 3 4 3 4 3 4 3 4 3 4 3 3 2 1 1 2 3 4 
3 4 
2 1 2 2 1 2 1 2 1 2 2 1 2 1 2 1 1 1 
1 1 1 
1 1 1 1 
2 1 1 1 
2 2 1 1 1 1 
2 1 2 1 
1 2 2 2 1 1 2 1 2 2 1 
1 3 4 1 
1 1 1 1 3 4 1 1 
2 1 2 1 1 
1 2 1 2 1 2 1 2 1 2 2 1 2 2 2 3 2 3 1 1 
2 1 1 2 2 2 2 1 3 4 
1 1 1 2 1 2 
1 1 1 1 1 
2 3 4 3 3 3 2 4 
2 1 1 1 
2 1 2 1 3 1 3 4 
1 2 1 2 1 1 
2 2 1 1 
3 4 2 1 1 1 1 1 1 1 
1 1 
3 2 1 4 
2 1 2 1 1 1 
3 4 3 4 
2 1 3 4 3 4 3 4 
2 1 2 1 2 1 3 1 1 1 
2 1 2 1 
1 1 2 1 2 1 2 1 1 2 1 
3 4 1 1 1 1 1 
3 2 2 1 
1 2 2 2 2 1 2 1 1 1 2 1 3 4 
1 1 
1 2 1 3 4 1 1 1 
1 1 2 2 
1 1 2 1 2 1 2 1 1 1 
2 1 2 1 2 1 2 1 1 2 1 
1 2 1 
2 1 1 1 
2 1 2 1 2 1 1 1 
2 1 1 1 2 1 1 1 3 4 1 1 
2 1 1 1 2 1 1 3 4 1 
1 2 1 2 1 2 
3 2 3 2 2 1 4 4 1 
2 1 2 2 1 2 1 1 2 1 1 1 
1 2 1 1 1 1 
3 4 1 2 
2 1 3 4 
2 1 2 1 2 1 2 1 1 1 2 1 2 1 1 
2 1 2 1 
2 1 1 1 
2 3 3 4 3 2 1 1 1 
3 2 1 2 1 2 1 1 3 2 1 4 
2 2 1 2 1 2 1 2 1 
2 1 1 1 
3 3 3 3 4 
1 2 1 1 
2 1 2 1 1 1 1 1 3 3 4 
1 2 1 2 1 1 1 
2 1 2 1 1 
2 1 1 
2 1 2 1 2 1 2 1 2 1 2 1 3 3 2 3 
2 1 
2 1 2 1 1 1 2 1 3 
2 2 1 1 1 2 1 
2 1 2 1 2 1 3 4 1 2 3 4 1 1 
2 1 1 1 
2 1 1 1 1 1 1 1 1 1 
2 1 1 
1 1 1 1 1 1 
2 1 1 1 
1 1 1 2 1 1 2 1 1 3 4 3 4 1 
2 1 2 1 
2 1 2 1 
2 1 2 1 1 1 1 2 1 1 
1 1 1 2 1 1 1 
3 4 3 2 2 2 3 4 3 4 1 1 
2 2 2 2 2 2 2 2 2 2 3 4 
1 1 1 1 
2 1 2 1 2 1 
3 4 3 4 4 
1 1 
2 2 1 1 2 1 1 1 1 2 1 2 2 1 1 
3 4 3 1 1 1 3 4 1 
2 1 
1 1 1 1 1 1 1 1 2 1 2 1 
2 1 1 2 1 1 1 2 2 1 
2 1 2 2 1 1 1 1 2 1 1 
2 1 2 1 2 1 2 1 
3 4 2 1 2 1 1 
1 2 1 2 1 
1 1 1 1 3 4 1 
1 1 2 3 3 4 
2 1 2 1 1 
1 2 1 1 2 1 3 4 
1 3 2 1 2 1 3 4 4 1 
2 2 1 2 1 1 2 1 2 1 2 1 1 1 1 1 
2 1 2 1 1 
1 2 1 2 1 2 1 2 1 1 1 3 4 
1 1 1 
3 2 3 4 1 
2 1 2 1 2 1 
3 2 1 4 1 1 
2 1 1 2 1 1 1 1 1 1 2 1 2 1 1 
2 2 1 1 1 2 1 2 1 
3 4 3 4 
3 3 1 3 2 1 4 
1 1 1 
2 1 1 
2 1 1 1 
3 4 2 2 1 2 1 2 1 1 1 1 1 
3 2 1 2 1 1 1 2 3 4 
2 2 1 2 1 1 1 2 1 2 1 2 1 1 
3 2 1 4 1 1 2 1 1 1 
2 1 1 1 2 1 1 1 1 1 
2 1 1 1 
2 1 2 1 2 1 2 1 2 1 1 1 
1 1 1 1 1 2 1 1 1 1 1 2 1 3 
1 2 1 3 4 1 1 1 1 1 
2 2 1 2 1 2 1 2 1 2 1 2 1 2 1 1 
2 1 1 1 2 1 
3 3 4 3 4 1 1 1 1 3 4 1 1 1 1 
2 1 2 1 2 1 2 1 2 1 2 1 2 1 3 4 
3 3 4 3 2 3 2 1 4 
1 1 3 4 1 
3 4 
2 1 
2 1 1 1 
2 1 2 1 
1 1 3 4 
3 4 2 1 2 1 2 1 
2 3 4 1 2 1 
1 1 1 1 2 1 1 1 
3 2 2 1 1 1 2 1 
2 1 2 1 2 1 1 
2 1 2 1 2 1 2 1 2 1 
1 1 1 1 
3 2 1 2 2 2 1 1 
2 1 3 4 
2 1 2 1 2 1 
2 1 1 1 1 1 
2 1 
2 1 2 1 3 4 3 4 
1 2 2 1 2 1 1 1 
3 3 4 2 1 2 1 3 4 1 
1 1 1 1 2 1 
1 1 1 1 1 2 1 2 1 1 1 1 1 
2 1 3 4 
3 4 1 1 1 1 1 1 
3 4 3 4 
1 1 1 1 2 1 1 2 1 1 
3 2 3 2 1 4 4 
3 2 3 4 2 1 1 
3 2 1 2 1 1 3 2 1 3 1 
1 2 1 1 
2 1 1 1 
2 1 2 1 2 1 2 1 3 4 
2 1 1 2 1 
1 1 2 1 
1 1 2 1 2 1 2 3 4 
2 1 2 1 1 2 1 1 3 4 
2 3 3 4 1 2 1 2 3 4 3 4 
2 3 3 3 1 1 1 1 
2 1 2 1 1 1 2 1 2 1 1 
2 2 1 2 1 1 2 2 1 1 3 4 
2 1 2 1 1 2 
3 3 4 1 1 1 1 1 1 
2 2 1 2 2 1 1 1 1 1 
3 4 
2 1 1 1 2 1 2 1 2 1 2 1 2 1 1 1 1 
2 1 2 1 2 1 
2 1 1 1 2 1 
2 1 2 1 
2 1 1 1 1 
1 2 1 2 1 2 
1 1 1 1 1 1 2 
3 4 1 1 2 1 2 1 2 1 1 
2 1 2 1 2 1 1 1 1 
1 2 3 4 
1 1 2 1 1 2 2 1 
1 1 2 1 2 1 2 1 2 1 1 2 1 2 1 
1 2 2 1 1 2 2 1 1 1 2 1 1 
3 4 3 4 1 2 1 2 
2 1 3 2 2 4 1 
3 4 3 4 1 3 4 3 4 1 
2 3 3 4 1 2 1 2 3 4 4 1 
1 2 2 2 2 1 2 1 1 1 2 1 2 1 
3 2 3 4 
1 1 1 1 2 2 1 1 1 2 1 1 1 1 
1 2 1 2 3 4 
2 1 1 1 1 
2 2 1 2 1 1 1 2 1 
1 1 2 2 1 
2 1 2 1 2 1 2 1 2 1 2 1 3 4 2 1 
2 1 2 1 1 1 1 1 1 1 1 
2 1 2 1 
3 4 3 2 1 1 3 2 3 4 1 1 1 
1 2 1 2 1 2 3 4 
2 1 2 1 2 1 2 1 2 1 2 1 2 1 2 1 3 
1 1 1 1 
2 2 2 1 1 2 1 1 1 1 1 
2 1 1 
2 1 1 1 1 1 2 1 1 1 1 2 1 1 1 1 
2 3 2 3 2 1 3 4 2 1 3 4 
2 1 2 1 1 1 1 1 1 
1 1 
2 1 2 1 
1 2 1 3 4 
1 1 1 1 2 2 1 3 4 
1 1 
1 2 1 1 2 1 1 
2 1 2 1 
2 1 2 1 2 1 
1 2 1 1 1 1 
2 2 1 2 1 2 1 2 
1 1 2 1 1 1 1 1 
2 1 3 3 3 
2 1 2 1 
1 2 2 3 
2 2 1 2 1 2 1 2 1 
2 1 2 3 4 1 1 1 1 1 1 1 1 1 
2 1 2 1 1 2 2 1 1 2 1 1 
3 2 1 3 1 1 3 2 3 4 1 
1 2 1 1 1 1 1 1 
2 2 3 2 3 2 1 2 1 1 1 2 1 
1 2 1 2 1 2 1 1 
1 2 1 1 1 1 
2 1 
2 1 3 3 4 4 1 2 1 
1 3 4 1 
2 1 2 1 2 1 2 1 1 
3 4 2 2 2 1 
1 2 1 3 3 2 2 1 4 
1 1 1 1 1 1 1 
2 1 2 1 
3 4 1 1 
2 1 1 1 3 3 4 
3 4 1 1 1 1 1 3 4 1 
2 1 1 2 1 1 
2 1 1 1 1 
2 1 2 1 
1 2 1 1 
2 1 2 1 
2 1 1 1 2 1 1 2 1 2 2 1 2 2 1 2 2 2 1 1 1 
3 4 1 2 1 2 1 1 
2 1 1 3 4 2 2 1 1 
2 1 2 1 2 1 2 1 
2 3 4 3 4 3 
2 1 1 1 2 1 1 1 1 
1 1 2 1 1 1 1 1 1 
2 2 1 2 1 1 1 1 1 1 1 2 1 1 
2 1 2 1 
2 1 1 2 1 3 4 
2 1 1 1 1 1 
2 1 2 1 1 1 2 2 1 2 3 4 1 1 1 
2 1 1 1 2 2 1 
1 1 1 2 
2 1 2 1 2 2 1 2 1 
1 2 1 1 
2 2 1 2 1 2 1 3 4 
1 2 1 1 
2 1 2 1 1 2 1 1 
1 2 1 3 3 
2 1 2 1 1 
2 1 1 1 1 
1 2 1 1 1 
2 1 1 1 1 
2 1 2 1 1 1 3 4 3 
1 2 1 1 
2 1 2 1 2 2 1 1 3 4 
1 2 1 1 
2 1 2 3 4 2 3 4 
1 2 2 1 
2 3 1 1 1 1 
1 2 3 2 3 1 1 
2 1 2 1 2 1 3 4 
1 1 1 1 1 1 
2 1 1 2 2 1 
1 2 1 1 1 
1 1 1 1 
2 1 
1 2 1 3 3 2 1 4 1 
1 1 1 1 1 2 1 1 
2 1 2 1 2 1 2 1 1 1 
1 3 2 2 3 4 
2 3 3 4 1 1 3 2 3 2 1 1 
2 1 2 1 
2 1 2 1 2 1 3 1 2 1 
1 1 2 2 1 
1 2 1 1 1 1 
2 1 1 1 1 1 1 1 1 
2 1 1 
1 1 1 2 1 1 1 
2 1 3 4 
1 1 3 3 3 2 2 1 
2 1 2 1 2 3 4 1 1 
2 1 2 1 2 1 1 1 1 1 1 1 2 1 1 
1 1 1 3 
2 1 
1 2 1 1 
2 1 3 4 
2 2 1 1 1 1 2 1 1 3 4 1 1 3 4 
1 1 1 1 
2 1 1 1 1 1 
2 2 1 2 1 2 1 2 1 1 2 1 
1 1 1 1 2 1 1 1 
2 1 1 1 
1 2 1 2 1 1 
2 1 3 1 1 2 1 1 2 1 2 1 1 3 
1 1 2 1 2 1 2 1 
1 1 3 4 1 
2 2 1 2 1 3 4 1 1 1 
1 1 
1 2 1 1 1 1 1 3 4 
1 1 1 1 1 
1 1 2 1 2 1 1 1 1 1 
2 2 1 3 2 1 
1 1 1 
2 2 2 1 2 2 1 2 2 1 1 2 2 1 2 1 2 1 
2 1 3 4 2 1 3 4 1 
2 3 4 2 1 2 2 1 1 2 1 2 1 1 
1 2 1 2 1 1 
1 1 2 1 
1 1 1 2 1 1 1 2 1 1 1 
2 1 2 1 1 1 3 4 
2 1 1 1 
1 1 1 1 
1 1 1 1 1 1 1 1 
2 1 1 1 1 1 1 1 1 
1 1 2 1 3 4 3 4 1 
2 1 2 1 2 1 
2 1 2 1 2 1 2 1 1 1 2 
1 1 
1 1 
2 2 1 2 1 2 2 3 2 1 1 3 1 1 4 1 
3 4 
1 3 4 3 4 2 1 3 4 2 1 
2 2 1 2 1 2 1 
1 1 2 1 2 1 2 1 1 1 
2 1 1 1 3 4 
2 3 4 2 1 2 1 2 1 2 1 
2 1 3 4 3 
1 1 1 1 
1 1 1 2 1 2 1 1 3 4 1 1 2 1 1 1 1 1 1 1 1 
2 1 
2 1 3 4 1 1 1 2 2 1 2 2 1 1 3 4 
2 1 2 1 2 1 2 2 2 1 2 1 1 
1 1 1 1 
3 2 1 2 1 2 1 4 
3 2 3 3 2 1 2 1 2 1 2 1 
1 2 1 1 2 1 1 1 1 
3 2 1 2 1 3 4 3 4 1 2 1 3 4 1 3 4 
1 2 1 2 1 1 1 2 1 1 
2 2 1 2 1 2 1 
2 1 2 1 1 1 1 1 
2 2 1 2 1 2 1 2 1 1 
1 1 1 
2 1 1 2 1 3 4 3 4 1 1 
1 1 
1 2 1 3 2 4 2 4 
1 1 3 2 1 4 1 1 1 
3 4 2 1 2 1 1 
3 4 1 1 
1 1 1 1 
1 1 1 2 1 2 3 4 1 2 1 
1 1 1 1 
2 3 4 1 1 1 1 1 3 
2 2 1 1 3 4 
2 1 2 1 1 1 1 1 2 1 
2 1 2 1 2 1 2 1 1 1 2 1 
2 1 
2 1 2 1 2 1 2 1 2 1 2 1 
3 4 1 1 1 2 1 
2 2 1 2 2 1 1 1 2 2 1 1 1 
3 4 1 
2 1 2 1 
1 2 1 2 1 1 
2 1 2 1 2 1 1 
1 1 1 1 1 1 
1 1 
2 2 3 4 
2 1 1 1 3 4 
2 1 1 1 1 
1 1 1 1 1 3 4 1 
1 1 1 1 1 1 1 1 1 1 
2 1 3 2 1 2 1 2 1 2 1 4 1 
2 1 1 1 1 1 
2 1 2 2 2 2 2 1 1 1 
2 1 2 1 2 1 2 1 2 1 
2 1 2 1 2 1 2 1 
1 1 1 1 
2 1 2 1 2 1 2 1 1 1 
2 1 1 1 1 1 
1 2 1 1 1 2 1 1 2 1 1 2 1 2 1 
2 1 2 1 
3 4 1 
2 1 3 2 1 
2 2 1 2 1 2 1 2 2 2 1 2 2 1 2 1 1 
1 1 1 1 
1 2 2 1 1 1 1 
1 1 1 1 2 1 1 
2 1 1 1 
2 2 2 1 2 1 1 1 
2 1 2 1 2 1 2 2 3 4 1 1 
2 2 1 1 1 2 1 1 1 
1 2 1 1 1 1 1 1 1 
3 2 1 4 1 3 4 2 1 1 1 1 
1 2 2 2 1 1 2 1 2 2 1 
1 1 1 1 2 1 
2 2 1 1 1 1 2 1 1 
1 1 1 2 2 1 1 2 
1 1 1 1 1 1 1 
1 1 1 1 1 
2 2 2 
1 1 1 3 4 
1 1 3 2 3 2 1 2 1 1 1 1 
2 2 1 2 1 2 1 2 2 2 2 3 
3 4 3 2 1 2 1 4 1 
2 1 1 2 1 2 2 1 1 3 4 3 
3 2 1 4 
2 1 
1 1 1 1 2 2 1 2 1 2 1 2 1 
2 1 1 1 2 1 
2 1 2 1 2 1 
2 1 1 1 
1 1 1 2 1 1 
2 2 1 2 1 
3 4 1 1 2 1 
2 2 2 1 1 1 
1 1 2 1 1 
3 4 1 1 
2 2 1 2 2 1 2 1 1 
1 1 2 1 1 2 2 1 2 3 4 1 
1 2 1 1 1 2 1 1 2 3 4 2 1 2 1 3 4 
1 1 2 1 1 1 
1 1 1 1 1 1 1 1 
2 1 1 1 
3 2 1 4 2 1 3 4 2 1 2 1 2 1 2 1 2 1 1 1 
1 1 1 1 2 1 1 
2 1 1 1 
3 3 3 2 3 3 4 3 4 2 3 4 
2 1 2 1 1 1 2 1 
2 1 3 1 2 3 4 1 3 
2 1 1 2 1 3 1 3 2 1 3 4 3 4 
3 2 2 3 4 2 1 3 2 3 4 
1 1 
2 1 2 1 1 1 2 1 2 
1 1 1 1 1 2 1 
1 1 2 1 
2 2 1 3 4 1 1 
2 1 2 1 
2 1 2 1 2 1 
2 1 2 1 1 
2 1 2 1 1 
2 1 1 1 
2 1 2 1 3 1 3 4 
1 1 1 1 1 1 
2 1 1 1 1 1 2 1 2 1 1 
3 4 2 2 1 3 4 1 2 1 1 1 
2 1 2 1 2 1 2 1 2 1 2 1 2 1 2 1 1 1 
1 1 1 2 1 1 1 2 1 2 1 1 1 1 
2 1 1 1 
1 1 1 1 1 1 2 1 1 
3 4 2 1 3 3 3 4 2 1 2 1 3 2 3 4 
2 1 2 1 2 1 2 1 1 1 1 1 1 1 3 4 
1 2 3 4 1 3 4 1 1 1 1 1 2 1 1 
1 1 2 2 2 1 1 1 2 1 2 1 
1 1 1 1 
2 1 2 1 2 2 2 1 1 
2 1 2 1 
2 2 1 1 1 1 1 1 1 3 4 
1 1 1 2 1 1 1 1 1 
1 3 4 1 2 1 1 2 1 1 2 1 1 
2 2 1 1 3 4 1 1 3 3 4 
1 1 1 2 1 2 1 1 1 
1 2 2 1 2 1 2 1 2 1 
3 2 1 3 4 3 4 3 4 3 
1 2 1 1 
1 1 
2 1 1 1 1 1 1 1 
1 1 1 1 
2 2 2 3 2 1 
1 3 1 2 1 2 1 1 1 3 1 3 4 1 1 
2 1 1 1 2 1 1 1 
1 2 1 2 1 2 1 2 1 
2 1 2 1 1 1 
1 1 1 3 4 1 1 3 4 
1 1 
2 1 2 1 1 1 
3 4 2 3 4 3 2 3 4 1 1 
2 1 1 1 2 1 
2 1 2 3 4 1 
2 1 2 1 
1 1 1 1 1 1 1 1 1 
1 2 1 2 1 1 1 1 1 1 1 2 1 2 1 2 1 2 1 2 1 2 1 
1 1 2 1 
2 1 2 1 1 1 
3 4 3 4 3 4 1 
2 1 2 1 2 1 2 1 2 1 2 1 2 1 2 1 1 1 3 4 
2 1 1 1 2 1 2 1 
3 2 1 2 1 4 1 2 2 4 
2 2 3 4 1 
2 1 1 1 1 1 1 1 2 1 
2 1 3 4 
1 1 2 1 
1 1 1 1 
1 3 4 
1 2 1 2 1 2 1 
2 1 3 2 2 2 1 1 1 2 1 2 1 1 2 3 2 2 1 2 2 2 
2 1 2 1 2 1 2 1 2 1 1 1 
2 1 3 4 1 1 1 2 2 1 
2 1 2 1 2 1 1 
1 1 1 2 2 1 1 3 2 3 4 3 4 
1 1 1 
2 1 2 1 
2 1 2 1 2 1 2 1 2 1 1 1 
2 1 2 2 1 1 2 2 2 1 2 1 1 2 2 1 2 2 3 3 
2 2 2 1 1 2 1 2 1 2 1 2 1 1 2 2 3 
1 1 1 1 
1 1 2 1 1 2 1 1 
3 3 4 3 4 
2 2 3 4 1 1 2 1 2 1 2 1 3 4 1 
2 1 1 2 1 2 1 1 
1 2 1 2 1 2 1 2 1 2 1 2 
2 1 2 1 2 3 
3 4 3 4 3 4 3 4 2 1 
1 1 1 
1 2 1 1 1 3 
2 1 2 1 
3 4 3 4 
1 1 1 1 
2 1 1 1 
1 2 1 3 4 1 1 1 3 4 3 4 1 
2 1 3 4 1 2 1 
2 1 2 1 3 4 2 1 3 4 
2 1 1 
3 4 
1 2 1 2 1 
2 1 1 1 
2 1 2 1 2 1 3 2 1 4 1 1 
2 1 3 4 1 1 1 1 1 
2 1 1 1 
2 1 3 2 3 4 1 1 1 
2 1 1 1 2 1 2 1 1 1 
1 3 2 1 2 3 4 
2 1 2 1 2 1 2 1 2 1 
1 2 2 1 2 2 1 1 2 1 
2 1 2 1 2 1 2 2 
2 1 2 1 2 2 1 3 
1 2 1 2 1 2 1 
3 4 3 4 
2 1 2 1 1 2 1 2 2 1 1 
2 3 2 3 2 1 3 4 2 1 3 4 
1 2 1 2 1 1 
1 1 
3 4 3 4 
2 3 1 3 4 
1 1 1 
1 1 
2 1 2 1 2 1 1 1 2 1 1 1 1 
3 4 1 1 1 1 1 
2 1 1 2 1 
1 2 1 2 
2 1 1 1 1 1 3 4 
2 1 1 2 1 2 1 1 3 4 
1 1 1 1 1 1 
2 3 4 2 1 1 3 4 1 
2 1 1 1 
1 1 2 1 2 1 2 1 1 1 
2 1 3 4 2 1 1 1 2 3 4 
1 2 1 2 2 1 1 1 2 1 1 
2 1 2 1 2 1 2 1 2 1 1 
2 1 3 4 2 1 3 4 3 4 3 4 
2 1 2 2 1 1 1 3 4 1 
2 1 3 4 1 1 2 1 1 
1 1 2 1 
3 2 1 4 2 2 2 1 2 1 2 1 
2 1 2 1 2 1 1 1 2 1 2 1 1 2 1 2 1 3 
1 2 1 1 
1 2 1 3 4 
1 1 2 1 2 1 1 
2 1 2 1 1 1 1 
2 1 2 2 1 2 1 2 1 1 1 2 1 1 
1 2 1 2 1 1 1 1 1 1 1 2 1 2 1 2 1 2 1 2 1 2 1 
2 1 1 1 
2 1 1 1 
2 1 2 1 1 
2 2 2 1 
1 2 1 2 1 1 1 1 3 1 1 4 
2 2 2 2 1 2 1 1 2 1 3 4 
1 2 2 1 2 1 1 
1 2 1 1 
1 1 2 1 1 1 
2 1 2 1 1 
2 2 1 2 2 2 1 2 1 2 1 1 
1 2 1 3 
3 2 1 4 
1 1 2 1 2 1 1 2 1 1 
1 1 3 4 
2 1 2 1 1 1 2 1 
3 3 2 1 2 1 3 4 4 
2 1 2 1 2 1 2 1 2 1 1 1 3 
2 1 2 1 1 2 1 2 1 2 1 1 1 
2 1 2 1 2 1 2 1 1 1 2 1 
2 2 1 2 1 3 2 3 1 3 4 
1 1 2 2 1 1 1 1 
1 1 
2 3 4 3 
2 1 2 1 3 4 1 1 1 1 2 1 
3 2 1 1 3 4 3 4 4 
2 1 2 1 2 1 2 1 
2 1 
2 1 2 1 1 1 
2 1 2 1 1 2 1 2 
1 1 1 1 1 1 
1 2 1 1 2 1 2 2 
3 4 2 1 
2 1 2 1 1 3 4 
2 1 2 1 2 1 
1 1 
2 1 1 1 1 1 1 
1 3 4 1 1 3 3 4 3 4 3 4 
1 1 1 
1 3 4 
1 1 
1 2 1 1 1 1 1 2 1 1 1 
2 1 1 1 
2 1 1 1 1 
3 4 1 1 1 2 2 1 2 2 1 2 1 2 1 2 1 1 
2 1 2 1 2 1 2 1 2 1 
1 2 1 1 1 1 
1 2 1 2 1 1 1 2 1 1 
1 1 1 1 
2 1 2 1 2 1 2 1 1 1 3 4 
2 1 1 1 1 3 
2 1 1 1 
1 1 2 1 2 1 
2 1 1 1 1 
1 1 1 1 
1 1 1 
1 1 3 3 4 4 
2 1 2 1 2 1 1 2 1 2 1 1 
1 1 2 1 2 1 2 1 2 1 
1 1 
3 3 4 2 1 2 1 1 2 1 
1 2 1 1 
2 1 2 1 2 1 2 1 
1 1 1 1 3 4 1 1 
1 1 1 1 
3 2 1 2 1 4 1 
1 1 1 2 
1 3 2 1 3 4 2 1 1 3 4 1 1 1 
1 2 1 1 
1 2 1 2 1 
2 2 2 1 2 1 2 2 2 1 2 1 2 1 2 1 2 1 3 4 
2 1 2 1 2 1 2 1 2 1 1 
1 1 1 1 
2 2 2 1 2 3 4 
2 3 1 1 1 1 
2 1 2 1 2 1 2 1 2 1 1 1 
2 1 1 1 1 2 1 1 2 1 
2 2 1 1 2 1 
1 2 1 1 1 2 1 1 
2 1 2 1 1 1 1 1 
2 1 2 1 2 1 1 1 
1 1 2 1 1 2 1 1 
1 2 
1 1 3 4 
1 1 2 1 
2 1 2 1 2 1 
2 1 2 1 2 1 2 1 1 
2 1 1 1 
2 1 2 1 3 4 3 2 1 2 1 2 1 2 1 2 1 2 
2 1 1 1 2 2 
2 1 3 4 
3 4 2 1 3 3 3 4 1 
1 1 1 1 
2 2 1 1 1 3 4 1 2 3 4 3 4 
2 1 1 1 
3 4 1 1 1 2 1 1 1 1 1 
1 1 2 1 1 
2 2 1 2 1 
1 1 1 1 1 
2 1 2 1 2 1 2 1 
1 2 1 2 1 2 1 1 
2 1 3 2 3 4 
1 1 1 2 1 1 1 1 1 1 1 1 1 
2 1 1 1 2 1 
1 2 1 1 1 1 1 1 
1 2 1 2 1 2 1 1 1 1 1 2 2 1 2 1 1 1 
2 1 2 1 2 1 2 1 1 1 1 1 
2 1 2 1 2 1 2 1 2 1 2 1 
1 1 2 1 1 1 2 1 1 2 1 1 2 1 
2 1 2 1 1 1 2 1 
2 1 2 1 2 1 2 2 1 1 
1 1 
2 2 1 1 
2 1 1 2 3 2 3 
3 4 2 1 3 4 1 1 1 2 2 1 1 2 1 1 2 
2 1 2 1 3 4 1 1 1 
2 1 3 4 1 1 
2 1 1 1 
3 2 1 2 1 1 1 4 
2 3 3 2 3 4 3 2 3 2 1 1 
3 2 1 4 
3 4 1 3 2 3 4 
1 1 2 1 1 1 1 2 1 
2 1 1 1 1 1 1 1 1 
3 4 2 2 2 1 1 
3 1 1 2 1 1 
3 4 3 4 2 3 4 1 
3 4 1 1 
3 2 1 4 
2 1 1 1 2 
2 1 2 1 1 2 1 1 3 4 
2 1 1 1 2 1 2 1 1 2 1 1 1 2 1 2 1 3 
2 1 2 1 1 2 1 2 1 2 1 2 1 1 1 
1 1 2 1 2 1 1 
1 1 
1 1 1 1 1 
2 1 2 1 2 1 2 1 1 1 
2 1 1 1 1 1 3 4 
2 1 2 1 2 1 1 
1 1 2 1 1 3 4 
1 2 1 2 1 
2 1 3 4 1 1 
1 1 1 1 2 1 1 2 
1 2 1 2 1 2 1 2 1 2 1 1 1 2 1 2 
1 1 1 
1 2 1 2 1 2 1 
2 3 4 
3 4 
2 2 1 2 2 1 2 1 2 1 1 1 
1 2 1 1 
1 1 1 1 1 
1 2 1 2 1 2 1 1 1 1 3 4 
1 2 1 
3 4 2 1 3 4 
1 1 
1 2 1 2 1 1 1 1 
2 1 2 1 1 1 2 2 1 
3 4 
2 1 2 1 2 1 2 1 2 3 4 3 
1 1 1 1 
1 2 1 1 2 1 2 2 1 2 1 
1 2 
2 1 2 1 3 4 
2 1 1 1 2 1 
2 1 1 2 1 1 1 1 1 
2 2 2 1 3 4 
3 4 3 4 3 4 3 4 
1 1 1 
1 2 1 1 1 1 1 2 
1 1 3 4 
2 1 2 1 2 1 2 1 1 1 
2 1 1 3 
1 2 1 1 1 2 1 2 
2 2 1 3 3 4 
2 1 2 1 2 1 1 1 1 1 1 
1 2 1 1 
1 2 2 1 1 1 1 
2 1 1 1 
1 2 1 1 2 
2 1 1 2 
1 1 2 2 2 1 
2 1 2 1 2 1 
2 1 2 1 2 1 3 2 1 3 4 1 3 1 1 3 4 1 
1 2 1 1 2 1 1 1 
1 2 1 1 1 1 2 2 3 
2 1 2 1 2 1 2 1 
2 1 2 1 2 1 1 1 2 1 1 2 1 1 2 1 1 1 
2 1 1 2 1 1 1 1 1 1 
2 1 1 1 2 1 2 1 3 2 1 4 1 
1 1 1 1 
1 2 
3 4 
2 1 1 2 2 2 1 1 1 
1 1 1 1 1 1 1 
2 1 1 1 2 1 
1 2 1 1 
1 2 1 1 1 1 
1 1 2 1 
2 2 1 2 1 2 1 
1 2 1 2 1 3 4 3 3 4 
2 1 2 1 1 1 1 1 1 1 1 
1 1 1 1 
1 2 1 1 1 1 1 
2 1 2 1 2 2 2 1 1 1 2 1 2 1 1 
1 1 1 1 
1 1 1 1 
2 1 2 2 1 2 1 1 1 
2 1 1 1 
1 1 2 1 2 1 1 
1 1 1 1 1 1 
2 1 2 1 2 1 2 1 
2 1 1 2 1 1 1 1 
3 4 3 3 4 
2 1 1 2 1 
2 1 1 2 2 1 2 1 1 1 
2 2 1 1 
1 1 
3 3 3 1 2 3 3 4 3 3 2 1 1 1 2 3 4 1 1 1 
3 2 3 3 2 2 2 1 2 1 2 1 
1 1 1 2 2 1 
2 1 1 2 1 
3 4 1 
1 2 1 
3 2 1 1 
3 4 3 4 3 4 3 4 2 1 
2 1 1 1 2 1 2 1 1 
3 4 1 
1 2 1 1 1 
1 3 4 3 4 
2 1 1 2 
1 2 1 1 2 1 1 2 3 4 
3 4 3 4 3 4 3 4 2 1 
1 1 2 1 2 1 2 1 3 4 2 1 1 
1 3 4 2 2 1 3 4 
2 2 2 1 2 1 1 
1 1 1 
3 2 1 1 3 2 1 1 
1 2 1 2 1 2 1 2 1 2 1 1 1 2 1 1 1 1 1 
1 1 2 1 2 3 4 
2 1 
2 1 1 2 1 2 1 1 1 1 1 
2 1 2 1 
2 1 
1 1 2 1 1 2 1 2 1 1 2 1 1 1 2 1 1 3 
2 1 2 1 1 1 1 1 1 
2 1 1 1 
1 1 3 4 
1 2 1 
2 1 1 1 1 1 1 1 
2 2 1 2 1 
2 1 2 1 2 1 3 1 2 1 3 2 1 2 1 3 4 
1 1 
2 1 2 1 1 1 2 1 1 1 
1 1 1 
2 1 1 1 
2 1 1 3 
3 2 2 1 2 1 1 
2 1 2 1 2 1 1 1 
1 1 1 1 1 1 1 1 1 1 
2 1 2 1 2 1 
1 3 3 4 
1 1 1 1 2 1 
2 1 2 1 2 1 2 1 1 2 
2 1 2 2 1 
2 1 1 1 
1 1 2 1 
1 1 1 1 1 2 2 1 1 1 
1 1 1 1 
2 1 1 2 3 4 1 1 3 4 1 1 2 1 
1 2 1 1 
1 1 3 4 3 4 1 1 1 1 1 1 1 
2 1 2 1 
1 1 2 1 1 1 
1 1 
1 1 1 1 
2 2 1 2 1 1 1 2 1 2 2 3 2 3 4 3 4 1 1 
1 3 2 1 2 3 1 1 2 3 4 2 
2 1 2 1 2 1 1 1 
3 2 3 2 1 2 2 2 1 2 1 1 2 1 1 2 1 1 1 1 1 3 
1 2 1 1 2 1 1 3 4 1 2 1 1 1 3 4 
2 1 2 1 1 1 1 1 3 4 
1 1 2 2 1 2 1 2 1 2 1 1 1 2 1 
2 1 1 1 
2 1 2 1 2 1 2 1 
2 2 1 1 
2 3 3 1 2 1 2 1 1 1 3 1 3 
1 2 1 2 3 4 1 1 
2 1 2 1 2 1 2 1 1 1 
1 1 1 1 1 1 1 1 
3 4 3 2 1 2 1 4 1 1 
2 1 2 1 1 1 1 2 
1 2 3 4 
2 1 1 2 1 1 1 1 1 1 2 1 
1 1 
2 1 1 1 
2 1 2 1 1 2 1 1 2 1 
1 1 
3 2 3 4 3 2 3 4 3 2 1 4 3 4 
2 1 3 4 2 1 2 1 2 1 1 1 1 
2 1 3 2 3 4 1 1 1 
3 3 2 1 4 4 
1 1 1 1 1 1 1 
2 1 1 1 1 2 1 2 1 
1 2 1 1 
3 2 1 1 1 
1 1 1 1 2 1 2 1 2 1 1 1 1 2 2 1 1 1 1 1 
2 2 2 2 1 2 1 2 2 1 2 3 4 1 1 
1 1 
1 2 1 1 
2 1 2 2 1 2 1 1 1 1 
2 2 2 1 1 1 1 1 1 
2 1 1 1 1 1 
2 3 2 1 3 2 3 4 1 4 1 1 
2 2 1 3 4 1 1 
2 1 1 1 1 1 1 3 4 1 1 
2 1 2 1 2 1 2 1 
1 2 1 1 1 1 1 
2 3 4 2 1 1 1 2 2 2 1 1 1 3 
2 1 
1 2 1 2 1 3 4 
1 2 1 3 4 
2 1 2 1 1 1 2 1 2 1 2 
2 1 2 1 2 1 2 1 2 1 2 1 
1 2 1 2 2 2 2 1 2 1 1 
2 1 1 1 3 4 
2 1 1 1 
1 1 1 2 2 1 2 1 3 4 
2 1 1 1 2 1 2 1 
2 1 1 2 
2 1 1 2 1 1 1 1 
2 1 2 1 2 1 2 2 1 
1 1 2 4 2 1 
1 1 2 1 1 1 2 1 2 1 1 1 2 1 1 1 
1 1 3 4 
2 1 1 
2 1 2 1 2 1 1 2 1 1 1 2 1 1 1 1 
3 2 2 3 2 3 2 1 2 1 2 1 
2 1 1 1 2 1 1 1 2 1 2 
1 1 2 1 1 
2 1 2 1 
2 2 1 1 
1 1 1 
3 4 1 1 
1 2 1 1 2 1 1 3 3 
1 2 2 1 1 2 1 1 1 1 
2 1 2 1 1 
1 2 1 1 1 1 1 1 1 1 1 1 
2 1 3 4 
1 1 1 1 1 1 1 1 
2 2 3 4 1 1 1 
1 1 
2 2 1 1 3 4 
2 1 2 1 
2 2 1 2 1 2 1 1 2 1 1 
1 1 3 4 
1 2 2 1 1 
2 1 2 1 2 1 
3 2 1 2 4 4 2 1 2 1 1 1 
1 1 1 1 2 1 2 1 1 3 4 
1 1 1 1 1 1 1 
2 1 2 1 1 1 1 1 1 
2 1 2 1 1 1 2 1 
1 1 
3 2 1 3 4 2 1 3 4 3 
2 1 2 2 1 2 1 1 2 1 1 1 
2 1 2 1 3 1 2 2 1 3 2 2 1 1 
2 1 2 1 3 2 3 1 3 4 3 4 3 
3 2 1 1 1 1 1 1 1 
3 4 2 1 
1 1 3 4 1 1 
3 4 3 4 
1 2 1 2 1 1 
2 1 1 
1 1 2 1 
2 1 1 1 1 2 2 3 4 
1 2 1 1 1 2 1 3 4 
1 1 1 1 
1 2 1 1 1 
2 1 2 1 1 
2 1 2 1 1 
2 1 1 1 2 1 1 2 1 1 2 
2 2 1 2 2 1 2 1 2 2 1 3 4 3 4 3 
2 3 3 4 2 1 3 4 2 2 1 1 2 2 1 2 1 
1 2 1 1 1 1 3 4 1 1 1 
1 3 4 1 1 1 
1 2 1 1 1 1 1 
1 3 4 
1 4 3 3 2 1 3 4 3 3 3 2 1 1 1 
2 1 1 2 
1 2 1 2 1 3 1 
1 1 1 1 1 1 1 
2 1 1 2 2 1 
1 2 1 2 
1 2 1 3 
1 1 1 1 2 1 2 1 1 
1 1 2 1 
2 2 2 1 2 2 1 1 2 1 1 3 4 2 1 
1 1 2 1 
1 1 1 1 1 1 
2 1 1 1 
1 1 
2 1 2 1 1 2 1 1 3 4 
1 1 1 1 1 1 
2 1 2 1 1 2 1 2 1 
1 1 1 
1 1 1 1 2 1 1 1 2 1 1 
2 3 4 1 1 3 4 3 4 3 4 1 3 4 1 
3 1 1 2 1 2 1 2 1 2 1 3 3 3 
2 1 2 1 1 1 2 1 1 2 1 1 1 2 1 
1 1 3 2 4 2 1 1 1 1 1 2 1 
3 4 1 1 1 1 2 1 1 1 2 1 1 1 1 
3 4 3 2 3 2 3 2 3 2 3 2 4 3 2 4 
2 2 1 2 1 1 1 1 2 1 
2 3 4 2 2 2 1 2 1 2 1 1 1 1 
1 2 1 1 
3 4 3 4 3 
2 2 1 1 2 1 2 1 1 1 1 2 1 1 1 
1 1 1 1 
2 1 1 1 1 1 
2 1 1 1 2 1 2 1 
3 4 3 4 3 4 1 3 4 3 2 1 2 1 4 1 
2 1 1 1 1 1 1 
2 2 2 1 2 1 2 1 1 1 2 1 2 1 2 1 1 
3 4 2 1 3 4 
1 2 3 2 1 1 
2 1 1 1 1 1 1 1 1 1 
2 2 2 1 1 1 1 
2 2 1 2 2 2 1 2 
1 1 1 1 
1 2 1 1 1 1 2 2 1 1 
2 1 
2 1 2 1 2 1 1 3 4 1 1 
2 1 1 1 1 1 
1 2 1 1 
1 2 1 1 1 1 
1 2 1 1 1 1 1 
1 1 2 1 2 1 2 1 2 1 2 1 
2 1 1 1 
1 1 
3 3 4 
2 1 2 1 2 1 1 
2 1 2 1 
1 3 1 3 
2 1 2 1 
1 1 1 1 1 1 
3 4 1 1 
3 4 3 2 1 1 1 1 2 1 2 1 3 4 
1 1 3 4 1 1 3 3 4 3 4 
2 1 2 1 1 1 1 1 1 
2 3 3 4 2 1 3 4 2 2 1 2 2 2 1 2 1 
3 4 2 1 1 2 1 1 1 1 
3 4 3 4 
2 1 1 1 2 1 1 2 1 
2 1 2 1 
1 1 1 2 1 1 
2 2 2 1 2 3 4 1 1 
2 2 2 1 2 1 2 1 1 1 1 1 
2 1 2 1 1 1 2 1 
1 2 1 1 1 
2 1 3 4 
2 1 2 1 
2 1 2 1 2 1 2 1 2 1 
2 1 2 1 2 1 
2 1 1 3 
3 2 3 3 4 3 4 3 4 3 4 1 
1 2 1 1 1 1 1 1 2 2 1 1 
2 1 2 1 1 1 2 1 1 1 1 1 
1 1 1 1 1 1 1 1 2 1 1 1 
2 2 1 3 2 1 2 1 4 
2 1 2 1 
2 1 1 1 2 1 
1 2 1 3 1 3 2 1 2 1 1 1 2 1 2 1 1 1 1 1 
2 1 2 1 2 1 1 
2 1 1 1 2 1 1 1 1 
2 1 2 1 
1 3 1 1 2 1 1 
3 4 3 4 
2 1 1 1 1 1 1 1 1 1 1 2 2 
1 1 1 1 
2 1 2 1 2 1 2 1 2 1 
1 1 1 1 2 1 
2 1 2 1 2 1 1 1 
1 1 1 1 
3 4 1 1 1 2 2 1 1 
2 2 2 1 
2 1 2 2 1 3 4 1 
1 1 1 1 1 
1 2 2 1 1 2 1 1 1 1 1 1 1 1 1 
1 1 
1 2 1 2 1 2 2 
2 1 2 3 4 
2 1 1 1 2 1 1 2 2 1 1 
2 1 2 1 1 1 
2 1 
2 1 2 1 2 1 1 
1 1 
2 1 2 1 2 1 2 1 1 1 
1 3 4 3 
1 1 1 1 
3 4 2 1 2 1 2 1 2 1 2 1 2 1 
2 2 2 2 1 1 
2 1 2 1 2 1 1 1 
3 4 
2 1 1 1 
3 4 1 2 1 
1 1 2 1 
2 2 2 2 1 1 
1 3 4 
2 2 1 1 2 1 2 1 2 1 1 1 3 4 
2 1 1 1 2 1 2 1 2 1 
2 3 2 1 3 4 2 1 3 4 3 4 
2 1 
1 1 1 1 
2 2 3 4 
2 1 2 1 1 1 1 1 1 
1 2 1 1 1 1 2 1 
2 1 1 1 1 1 
1 2 1 1 
1 2 1 
3 4 3 2 3 1 1 
1 2 1 3 4 1 2 1 
2 1 2 1 
2 1 2 2 1 2 1 
2 1 3 4 2 1 1 3 4 3 4 1 
3 2 3 2 1 3 4 3 4 3 4 1 
2 1 2 1 2 1 2 1 2 1 2 1 
2 2 1 2 1 1 2 1 2 1 1 
2 1 2 1 2 1 1 1 1 
2 1 1 
1 1 2 1 
2 2 1 3 4 
2 1 2 1 1 1 1 1 1 
1 1 1 1 1 
2 1 1 1 1 1 1 1 1 2 1 
2 1 1 1 1 1 1 3 4 2 1 
3 4 1 1 
2 1 2 1 
2 1 2 1 3 4 3 4 3 4 
2 1 1 2 1 1 1 1 1 
2 2 1 1 
1 1 
1 1 1 1 
2 1 1 2 
2 1 2 1 3 
2 1 2 1 2 1 1 1 1 
3 4 1 1 
2 1 2 1 2 1 2 1 1 1 
1 1 2 2 1 1 1 1 
2 1 2 2 2 1 3 2 1 3 4 
3 4 1 1 2 1 
2 2 1 1 1 
1 1 1 2 1 1 
2 1 1 1 1 1 1 1 
2 1 1 1 
2 1 3 4 3 4 3 4 
2 1 2 1 1 1 1 
2 1 1 1 3 4 3 4 
2 2 1 2 1 2 1 2 1 
2 1 
3 1 3 4 
1 1 1 1 1 1 1 1 2 1 2 1 1 
2 1 2 1 1 1 2 1 2 1 1 1 1 1 
2 2 1 2 1 2 1 2 
2 1 2 1 2 1 2 1 2 1 2 1 1 2 1 2 2 1 3 4 1 
1 1 1 
1 1 1 1 
1 1 1 1 3 4 2 1 1 
2 2 3 4 
1 3 4 1 1 1 
2 2 1 3 2 1 
2 1 2 1 2 1 2 1 1 2 1 
1 1 1 1 
1 2 1 1 1 1 1 
1 1 1 1 1 
3 4 3 4 1 1 
3 4 3 4 1 
1 1 2 1 1 1 
3 3 3 4 2 3 2 1 
1 1 2 1 2 1 2 1 2 1 2 1 
3 2 1 1 
1 1 1 1 
1 1 1 1 
1 2 1 1 
2 1 3 4 
2 1 1 
3 2 2 1 2 4 
1 1 1 
2 1 2 1 
3 4 2 1 1 1 1 1 2 1 2 
1 1 1 1 
1 2 1 1 2 1 1 1 2 1 
1 1 
1 2 1 3 4 1 1 
3 4 1 2 1 1 1 2 1 1 1 1 1 
2 2 1 1 3 4 
2 1 1 2 1 1 1 1 2 1 1 2 1 2 2 2 1 
1 1 3 4 1 1 1 
1 1 2 1 2 1 2 1 2 1 2 1 1 1 
1 2 1 1 3 1 3 
2 1 2 1 2 2 1 1 2 3 4 2 1 1 1 2 1 2 1 1 2 1 1 1 1 
1 1 1 
2 1 2 1 1 
2 1 2 1 
1 2 
2 2 1 2 1 2 1 2 1 2 1 2 1 
1 1 1 
2 1 1 1 2 1 2 1 
1 2 2 1 1 2 1 2 3 2 1 2 1 2 1 2 1 3 4 3 4 
2 1 2 1 1 1 
2 1 1 1 
2 1 2 1 2 1 2 1 1 1 2 1 
2 1 1 2 1 2 1 1 1 
2 2 2 1 1 1 1 1 1 1 1 1 1 1 1 1 
1 1 1 1 
2 1 1 1 
2 2 1 1 
2 3 4 
2 1 1 1 2 1 
2 1 1 1 
2 1 1 1 1 1 2 1 3 4 3 4 1 4 3 4 2 1 2 1 
2 1 2 1 2 1 2 1 1 1 1 3 
1 2 1 1 1 1 1 
2 1 3 4 2 2 1 2 2 1 1 3 4 
2 1 2 1 2 1 1 3 4 1 
2 1 2 1 2 1 1 1 1 1 1 1 1 1 1 1 2 1 
1 2 1 1 2 1 2 1 1 1 1 1 1 1 
2 1 2 1 2 1 1 
1 1 2 2 3 4 2 1 1 2 2 2 1 
2 1 3 
2 1 3 4 2 1 2 1 2 1 2 1 2 1 2 1 
2 1 2 2 1 1 1 
2 1 1 1 
2 1 1 1 1 1 
2 1 2 1 1 2 3 4 1 1 
2 1 2 1 3 1 2 2 1 3 2 2 1 1 
1 1 1 1 
2 1 2 1 1 1 2 1 
2 1 2 3 4 3 3 4 1 
2 1 3 4 
2 1 1 
2 1 2 1 3 4 2 1 1 1 1 3 4 
1 3 4 
2 2 1 1 1 3 4 3 4 1 
1 1 2 1 1 
2 1 2 1 1 
1 1 
1 1 2 1 1 1 2 1 2 1 2 1 
1 1 2 1 
2 2 3 2 1 2 1 3 4 
1 1 2 1 
2 2 1 1 1 1 2 1 1 1 1 3 4 
1 2 1 1 1 2 1 2 3 4 1 2 1 2 1 1 1 2 1 2 1 
2 1 2 1 1 2 1 2 1 
2 1 2 1 2 1 2 1 2 1 2 1 3 3 2 3 
2 1 3 4 
2 1 1 1 2 2 1 2 1 1 1 1 1 1 
1 2 1 2 1 
1 1 1 2 2 2 2 2 1 1 1 1 1 
2 2 1 1 1 
2 1 2 1 1 1 1 1 1 
1 3 4 
1 2 1 1 1 
1 2 1 1 2 1 1 
2 1 2 1 2 1 1 2 1 
2 1 2 1 2 1 2 1 2 1 2 1 2 1 
1 1 1 1 
1 2 1 3 4 2 1 3 4 2 1 1 
1 1 1 
2 1 2 1 1 1 2 1 
1 2 2 1 2 1 1 1 1 1 1 2 1 2 1 1 1 
2 1 1 1 2 1 2 1 
1 1 
1 2 1 3 4 3 4 3 4 3 4 1 1 
1 2 3 4 1 1 1 2 1 1 
2 1 2 1 2 1 
2 1 1 1 2 1 1 1 2 1 1 1 
1 2 1 2 1 2 1 1 
2 1 1 1 1 1 1 
1 1 1 1 1 
3 4 2 1 2 1 3 1 3 1 
2 1 1 1 
2 1 2 1 2 1 2 1 2 1 1 1 
1 1 2 2 1 1 1 
1 1 2 1 1 1 2 1 1 2 2 1 2 2 
1 1 2 1 1 1 2 1 2 1 3 4 1 1 1 
1 2 1 2 2 1 1 2 1 2 1 2 1 
2 2 1 2 2 3 4 3 4 3 2 
1 1 1 2 1 
3 4 2 2 1 2 1 1 3 4 1 1 3 2 1 1 
2 2 1 1 2 2 1 2 1 
1 1 
2 2 1 2 1 2 1 2 1 2 1 2 1 2 1 2 1 2 1 1 
2 1 2 1 1 2 1 1 1 1 1 
3 3 4 1 1 2 1 
2 1 2 3 2 2 1 2 1 
2 1 2 1 2 1 2 1 
2 1 2 1 
2 1 1 1 1 2 1 
2 1 2 1 1 1 1 1 
2 1 1 2 1 1 1 
1 1 1 
2 1 2 1 1 1 
2 1 2 2 2 1 1 
2 1 1 2 
2 1 2 1 2 1 2 1 1 1 2 1 
1 1 
1 2 1 1 2 1 
2 2 2 1 1 3 2 1 4 3 2 1 1 2 1 1 4 
3 4 3 4 3 4 3 4 2 1 
2 1 1 1 1 
1 2 1 1 2 1 1 1 2 1 
2 3 3 4 
2 1 2 1 
2 1 2 1 2 1 1 
3 4 3 4 1 1 
2 1 1 
1 2 1 
3 3 4 1 1 1 1 1 
1 1 2 1 1 1 
2 2 3 2 1 2 1 4 2 2 1 1 1 2 1 
1 2 1 2 1 1 1 1 1 1 1 1 
1 1 2 1 
2 2 1 
2 2 1 2 1 1 1 1 1 2 1 2 1 1 2 1 
1 1 1 1 
1 2 1 2 2 2 1 2 1 1 
2 1 2 1 2 1 1 
1 1 1 1 
2 1 1 1 
1 1 1 
2 1 2 1 1 1 1 1 1 
2 1 1 1 
3 3 4 2 3 4 1 
2 1 1 1 
2 2 1 1 1 2 1 2 1 2 1 2 1 1 1 
2 1 1 1 
2 1 1 
2 1 2 1 1 1 2 1 2 1 1 1 
1 1 
1 1 2 1 
3 4 2 3 
2 1 2 1 1 2 1 
2 1 
2 1 1 2 1 2 1 2 1 2 1 2 2 1 3 4 1 
1 1 1 1 
2 1 1 1 1 1 1 2 1 
2 1 2 1 
1 1 1 1 1 3 4 3 4 3 4 
3 2 3 4 
2 3 4 1 1 1 
1 2 1 2 2 2 2 1 2 1 1 
2 1 1 1 1 1 1 
2 1 2 
2 1 2 1 
1 1 2 1 
2 1 2 1 1 1 
1 3 4 1 1 
2 1 2 1 2 1 2 1 
2 1 2 1 1 2 1 
2 1 1 1 2 1 
1 2 1 1 1 
1 2 1 1 1 3 2 1 1 
2 2 1 2 1 2 1 2 1 
2 2 3 
1 2 1 2 1 2 1 
2 1 2 1 2 1 1 1 
2 1 
2 1 2 1 1 
2 1 1 1 1 1 1 1 1 
1 1 1 1 1 1 1 
3 4 2 1 3 4 1 1 
1 2 2 1 2 1 2 1 2 1 
1 2 1 2 1 2 1 1 1 1 1 2 1 1 1 1 1 2 
1 1 1 1 
3 2 1 1 1 1 3 4 
1 1 1 2 
2 1 2 1 2 1 2 1 3 4 2 1 3 4 
2 3 
1 1 1 
2 2 1 1 2 1 2 1 2 1 2 2 2 1 2 2 
2 1 2 1 2 1 1 1 
2 1 1 
2 2 2 1 1 1 
2 2 1 3 4 2 1 3 
2 1 
1 2 1 1 2 3 3 1 1 
2 1 2 1 3 4 
1 1 1 
1 1 
2 1 2 1 2 1 1 1 
2 2 1 2 1 1 1 2 1 2 1 3 
1 1 2 1 1 1 
1 1 
1 1 1 2 1 1 2 1 3 2 1 4 1 1 1 
2 1 2 1 
2 3 2 3 4 2 1 1 1 
1 1 1 
1 2 1 2 1 2 3 
1 2 1 2 1 
1 1 2 1 1 2 1 1 2 1 2 1 1 1 
1 1 1 1 2 1 1 2 1 1 
1 2 1 1 
1 1 2 1 1 1 1 
3 4 3 4 
3 4 3 4 1 
3 2 1 4 1 2 
3 4 3 4 
2 1 2 1 2 1 
1 1 2 1 
2 1 2 2 3 2 3 2 3 4 3 1 3 4 
2 1 2 1 
2 2 2 2 1 1 1 1 1 
1 1 
2 1 2 1 2 1 1 
1 1 1 1 1 
1 2 1 1 3 
2 2 3 2 1 
3 4 1 1 2 1 
1 1 1 
3 2 3 4 3 2 1 3 4 1 2 1 1 
1 1 1 1 
2 1 2 1 2 1 2 1 2 1 
3 2 2 1 1 2 2 1 
2 1 2 1 2 1 2 1 1 2 2 1 2 1 1 1 
2 1 2 1 2 1 1 1 2 1 1 1 3 4 2 1 1 
1 1 1 3 4 
1 1 1 1 1 
1 2 1 2 1 1 2 1 1 1 2 1 1 1 
1 1 1 1 1 1 
2 2 1 2 
2 1 2 1 1 3 2 3 4 
1 1 1 1 1 1 
2 1 2 1 2 1 2 1 2 1 
2 1 2 1 
3 4 
2 1 
2 1 
1 1 1 1 1 1 1 1 1 
1 1 1 1 
1 1 1 1 
1 1 1 1 1 1 1 3 4 
1 2 1 1 1 3 4 1 1 1 1 1 1 
1 2 1 2 1 1 2 1 1 1 2 1 1 1 
1 1 3 4 
2 1 2 1 3 2 1 
2 1 3 4 
2 1 2 1 2 1 3 4 
2 1 2 1 1 1 1 
3 2 2 1 2 1 1 4 
1 2 1 1 
1 2 1 1 1 1 1 1 
2 2 2 1 2 1 1 1 
3 2 3 4 
1 1 1 1 1 2 1 1 1 3 4 2 1 2 1 1 
1 3 4 1 
1 1 1 1 1 1 1 1 
2 1 1 2 1 3 3 
2 2 1 3 4 1 2 1 
1 1 1 1 
2 1 2 1 1 2 
3 2 3 1 3 1 2 1 2 1 3 4 
1 2 1 2 1 1 1 1 1 3 4 3 4 
2 1 1 1 
1 1 1 1 1 1 2 1 2 1 2 1 
1 2 1 1 1 2 1 
2 1 2 1 2 1 1 1 1 
2 1 2 1 2 1 
1 1 1 
2 1 1 1 2 1 3 1 1 1 3 1 3 4 
2 1 2 1 1 2 1 1 1 3 4 
2 1 
3 2 1 4 2 2 1 4 
2 2 1 2 1 
1 2 1 1 1 
2 1 1 1 1 1 1 
1 1 3 4 
2 1 2 1 2 1 1 1 1 1 1 1 1 1 1 
1 1 1 1 
2 1 1 1 2 1 
1 1 1 1 1 2 1 2 1 1 3 4 
1 1 1 1 1 1 2 
2 1 2 2 1 2 1 1 2 1 1 1 2 3 4 1 2 1 1 3 4 
3 4 3 4 
2 1 3 4 1 1 
2 1 1 1 1 1 1 1 
1 1 2 1 1 1 1 
1 1 2 1 
2 2 1 1 1 1 2 
3 2 1 4 1 3 4 1 1 2 2 1 1 2 1 1 1 1 
2 1 2 1 
1 1 1 
1 1 1 
3 2 1 2 1 4 
2 2 1 2 1 2 1 2 1 2 1 2 1 
2 1 2 1 2 1 3 4 
1 1 
2 1 2 1 
1 1 1 1 2 1 2 2 2 2 1 1 1 2 1 
2 1 1 2 2 1 1 1 1 1 
1 2 1 1 
2 1 2 1 2 1 
2 1 1 2 1 2 1 1 
2 1 
3 2 3 4 3 4 3 4 3 4 
2 1 1 2 1 2 1 2 1 
2 1 2 1 2 1 3 4 2 3 4 
1 2 1 1 
1 1 
1 2 1 1 
2 2 1 1 2 2 1 1 2 1 1 2 1 
2 1 2 1 2 1 3 4 3 4 1 2 
1 1 1 2 1 2 1 2 1 3 4 1 1 
3 2 1 3 1 1 3 2 1 1 3 4 
1 2 1 2 1 1 
2 1 2 2 1 2 1 1 1 1 
3 4 3 4 2 
2 1 1 1 2 2 1 3 4 3 4 1 
1 1 2 1 
3 2 1 1 1 2 3 2 1 4 
1 1 1 2 1 2 2 1 1 1 
2 3 4 1 1 3 2 1 2 1 2 1 2 1 3 2 1 1 3 2 3 4 1 
2 1 2 1 2 1 2 2 2 1 1 1 1 1 
2 1 2 2 2 1 1 1 1 
2 1 2 1 2 1 1 
2 1 2 1 2 1 2 1 2 1 2 3 4 
1 2 1 1 2 1 2 1 1 3 4 
3 2 1 1 2 3 4 1 
1 2 1 2 1 1 1 2 1 1 1 1 1 
3 4 2 3 3 
2 3 4 3 4 2 1 1 2 1 
1 1 3 4 1 1 1 1 1 2 1 
1 3 3 4 1 1 1 2 
2 1 2 1 
2 1 2 1 
3 2 3 3 3 3 4 3 1 3 2 1 1 3 4 3 3 
2 1 2 1 1 2 1 
2 1 1 2 1 
2 2 1 1 1 
1 1 
1 1 3 3 3 
2 1 1 1 1 1 3 4 
1 1 1 1 1 
1 3 2 1 4 1 2 1 1 
2 2 1 1 1 
1 2 1 2 
2 2 2 1 1 2 1 2 1 1 2 2 1 1 1 
1 1 1 1 1 2 1 1 1 1 1 2 1 1 
2 1 2 1 1 
1 2 1 1 2 1 1 1 
1 1 1 1 1 1 1 1 1 
2 1 1 1 1 1 1 1 1 
1 2 3 4 
2 1 1 
1 1 2 1 2 1 1 2 1 2 1 2 1 3 
1 1 3 2 1 1 2 2 
1 2 1 1 1 2 1 
2 1 2 1 2 1 
1 1 1 
1 1 1 1 1 
2 1 1 1 1 2 
2 1 1 1 1 1 
3 4 
3 2 1 1 2 1 1 1 1 1 2 1 1 3 4 
1 1 1 2 1 1 2 1 2 1 
3 3 4 1 2 1 3 2 3 3 4 
1 2 3 4 2 1 1 1 1 1 3 4 
3 4 2 1 2 1 2 1 2 1 2 1 2 1 
1 1 2 2 2 1 1 1 2 1 
2 1 2 1 2 1 1 1 2 1 2 1 2 1 1 
2 2 1 2 1 1 1 2 1 2 1 
2 1 2 1 1 1 2 1 1 1 1 1 
2 1 2 1 2 1 2 2 1 
2 2 3 4 3 4 
2 1 2 1 3 1 3 4 3 4 
2 2 1 2 1 2 1 1 
1 1 1 1 
1 1 1 1 
2 1 3 2 1 2 1 2 1 1 1 4 
2 1 2 1 
1 1 2 1 
2 1 1 1 
1 1 1 1 1 1 
2 1 2 1 1 1 3 4 
2 1 1 1 2 1 
2 1 3 4 1 1 1 2 2 1 1 1 1 
2 3 2 3 4 2 1 2 1 3 4 1 
1 1 3 4 
1 2 1 
2 1 3 2 1 2 1 2 1 4 1 
2 2 2 1 2 1 1 2 3 2 1 1 2 1 2 2 3 2 3 4 
2 1 2 1 2 1 
1 1 
2 1 2 1 2 1 2 1 1 
1 1 1 1 1 
2 1 1 
2 1 
2 2 1 2 1 1 1 2 2 1 
2 1 
1 2 3 2 1 4 1 3 4 3 
2 1 2 1 2 1 2 1 2 1 
1 1 1 
2 2 1 1 2 1 2 1 1 1 2 1 1 
2 1 2 3 4 
2 3 4 2 1 1 1 2 1 2 2 1 2 1 
1 1 3 4 
2 1 1 1 
2 2 1 3 4 1 2 3 4 1 2 1 1 3 4 3 4 
2 1 1 2 2 1 2 2 1 1 1 
1 1 1 2 1 
3 2 3 4 
2 2 1 1 2 1 1 1 
1 2 1 1 
2 1 1 1 
3 4 1 1 
2 1 2 1 2 1 2 2 
2 1 2 1 2 1 1 
1 1 2 1 
2 1 2 1 1 
1 1 1 1 
1 1 3 4 2 1 3 4 1 2 1 1 
1 1 3 4 
2 1 1 1 2 1 2 2 1 
2 2 3 4 1 
2 1 2 1 2 1 
1 2 1 1 1 
2 1 1 1 
2 1 1 1 
2 1 2 1 2 1 1 2 1 2 1 2 3 4 2 1 1 1 
1 2 1 1 
1 1 1 1 
2 2 1 2 1 2 1 2 2 2 1 3 4 1 1 2 1 1 1 1 
2 2 1 2 1 2 1 2 1 2 1 1 1 
2 1 2 1 
2 1 2 1 1 1 
2 1 3 4 3 4 
1 2 
1 2 1 1 1 
1 2 1 2 1 1 1 1 2 3 4 
2 1 2 1 1 
2 1 1 
1 1 1 1 1 
2 1 2 1 2 1 
3 3 4 3 2 2 3 4 3 4 3 
1 1 2 1 1 1 1 3 4 1 2 1 1 1 3 4 
1 1 2 1 1 1 1 1 1 1 1 1 
2 1 2 1 2 2 1 1 
1 2 1 1 1 3 2 1 4 
2 1 1 2 2 1 3 2 3 2 3 3 4 1 1 
2 1 2 2 1 2 1 2 1 1 2 1 1 3 4 3 4 
2 1 3 4 2 3 4 
1 1 
1 1 1 2 1 1 1 1 
2 1 1 1 3 4 
2 1 1 1 
2 1 1 1 2 1 2 1 1 1 2 1 1 1 
3 2 1 2 1 2 1 2 1 4 
2 1 3 4 3 4 1 1 
1 3 4 3 
2 1 2 1 
2 1 
2 1 2 1 2 2 2 1 1 1 1 1 3 4 
2 1 2 1 2 1 3 4 
1 2 1 1 2 1 1 
3 4 
2 2 1 2 1 1 1 1 1 1 1 2 1 
1 2 1 
1 1 2 1 
2 1 2 1 
1 1 2 2 1 
2 3 2 3 1 3 
1 2 2 3 4 
2 1 1 1 3 4 1 
3 2 1 2 1 2 1 3 2 4 
1 2 1 
1 1 1 1 
2 1 1 1 1 1 1 1 1 2 1 
2 3 2 1 3 4 1 
1 1 1 1 1 
2 1 2 1 2 1 2 1 
1 1 1 1 1 
2 1 2 1 2 3 2 1 2 1 2 1 2 1 1 
2 1 2 1 2 1 2 1 
1 1 2 1 
3 1 2 1 1 1 2 1 2 1 1 1 
1 1 1 
2 1 1 
1 1 1 1 
1 2 1 1 
2 2 1 2 1 3 4 3 4 3 4 2 1 1 3 4 3 4 
1 1 1 1 
2 2 1 1 
2 1 2 1 1 
3 4 3 2 2 2 2 2 3 4 
1 3 2 1 4 
2 1 2 1 2 1 1 3 4 1 
2 1 2 1 1 
1 1 1 2 2 1 1 1 1 
2 1 3 
1 1 
1 1 2 1 
2 1 3 2 2 2 1 2 2 3 1 2 1 2 1 1 1 
1 1 1 1 
2 2 1 2 2 1 2 1 2 1 
1 2 1 1 1 
1 1 1 1 1 1 
2 1 1 1 1 
2 1 1 2 1 2 1 1 1 2 2 1 
2 2 1 2 1 2 1 2 2 3 4 2 
2 1 2 1 2 3 2 1 4 3 4 2 1 3 4 
1 2 3 4 1 1 
1 1 1 1 
2 1 2 1 2 1 2 2 1 
2 1 1 1 2 1 1 1 
2 2 1 2 1 1 2 1 2 1 1 1 1 
1 1 
2 1 3 4 2 1 2 1 
2 1 2 1 
2 1 1 1 1 
1 1 1 1 1 1 
2 1 2 1 3 4 1 
3 4 3 4 2 1 
2 1 2 1 2 1 1 2 1 2 1 2 3 2 1 4 
1 1 2 1 2 1 2 1 2 1 2 1 2 
1 2 1 1 
1 1 3 4 1 1 
2 1 2 1 1 
2 1 2 1 2 1 1 
3 4 2 1 3 
2 1 3 1 2 1 1 
2 1 3 4 
2 1 1 1 
1 1 2 2 1 
2 2 1 2 1 1 1 2 1 1 1 
1 1 1 1 
2 2 3 4 
1 1 1 2 1 1 1 
1 2 1 1 
2 1 3 4 
2 1 2 1 2 1 2 1 1 1 2 1 1 
2 1 2 1 3 4 2 2 1 2 3 4 3 4 1 
1 2 1 2 1 2 1 2 1 2 1 1 2 1 2 1 2 1 1 
1 1 
1 2 1 2 1 2 1 1 
2 1 2 1 2 1 2 2 
1 2 3 4 
2 1 2 1 
2 1 2 1 2 1 2 1 2 1 2 1 
1 3 4 1 2 1 1 
1 1 1 1 2 1 1 1 2 1 1 3 1 
2 1 1 
2 1 1 1 2 1 3 4 
2 1 
2 1 1 2 2 1 
1 1 1 1 2 1 1 1 1 1 1 1 2 1 1 1 2 1 1 1 1 1 
2 1 2 1 2 1 2 1 3 4 
2 1 2 3 4 2 1 1 3 4 1 2 1 1 1 
2 1 3 4 1 1 
2 1 1 1 1 2 1 2 1 1 2 2 
3 4 1 2 1 
2 2 1 1 1 2 1 1 
1 2 1 1 1 
3 4 
2 2 1 1 
1 1 
3 4 1 
2 1 1 1 2 1 2 1 3 4 2 1 3 4 
2 1 2 1 
2 1 1 1 
2 1 2 1 2 1 1 
1 2 1 1 
3 4 1 
1 2 1 1 1 1 1 2 1 
1 1 2 1 1 1 1 
2 1 3 4 2 1 
1 1 3 4 
2 1 2 1 1 3 4 3 4 
1 1 1 1 1 
1 2 1 1 2 1 
2 1 2 1 1 
2 2 1 1 1 1 1 2 2 1 1 2 
3 2 3 4 1 2 1 2 1 2 3 4 1 3 4 1 1 
1 1 3 3 4 3 4 1 1 1 2 1 2 1 
2 1 1 3 4 3 2 1 3 1 1 1 1 
2 1 2 1 
1 1 2 1 1 2 2 1 1 
3 4 3 4 
1 2 1 3 4 3 4 3 4 3 4 1 1 
1 1 
1 1 1 1 3 4 
2 1 
3 2 1 2 2 4 2 1 2 2 3 1 2 1 1 1 
1 1 1 2 1 1 1 1 3 4 2 1 1 1 
2 2 1 1 3 4 2 
2 3 3 4 3 4 1 2 1 1 2 1 
1 1 1 1 
1 1 1 1 1 2 1 1 1 2 1 1 
1 2 1 3 4 2 1 2 1 1 1 
1 1 1 1 1 
2 1 1 1 
1 2 1 1 1 
2 3 4 2 1 1 1 2 1 2 1 1 
1 1 2 1 1 2 1 
3 4 
2 2 2 2 1 1 
2 1 2 1 2 1 1 
3 2 1 2 1 2 1 2 1 4 
1 1 3 4 1 3 4 
2 1 1 1 1 
1 1 1 1 
1 1 2 1 1 1 
3 3 3 4 2 1 3 4 1 
1 1 3 2 1 2 1 1 1 
2 2 1 2 1 2 1 2 1 1 1 2 1 1 1 
1 2 1 1 
1 2 1 1 1 
2 1 3 2 3 4 2 3 1 3 2 1 3 2 3 
1 1 
1 1 1 3 4 
1 1 2 1 3 4 3 4 
2 1 2 1 2 1 2 1 2 1 1 
2 1 2 1 1 1 1 1 1 
3 4 1 1 2 1 2 2 1 1 1 2 1 
2 1 1 1 
2 1 2 1 2 1 2 1 1 1 
1 1 2 1 3 2 4 4 
1 1 1 
1 2 1 1 1 1 3 4 
2 1 2 1 1 1 1 1 2 1 3 4 
3 2 1 4 2 1 1 
1 1 1 1 2 
2 1 1 2 1 
1 2 1 1 
2 1 1 3 4 1 1 1 2 3 1 1 
2 1 2 1 3 4 1 1 2 1 1 
3 4 1 3 4 
2 1 3 4 2 1 1 1 2 1 2 1 
2 1 1 1 3 4 1 1 1 1 
2 1 2 1 1 1 3 4 2 1 3 4 1 
1 1 3 3 
2 1 2 1 1 1 
1 2 1 1 
2 1 1 3 
2 1 2 1 
2 1 2 3 4 1 1 1 
3 4 1 2 3 4 1 1 3 2 3 4 1 1 
1 2 1 2 1 1 
1 2 1 1 1 1 1 1 
2 1 2 1 
1 1 2 3 3 4 
2 1 1 1 
2 1 2 2 1 1 2 1 1 
2 1 1 1 1 1 1 1 1 
2 3 4 2 3 4 3 4 3 4 
3 4 
2 2 1 1 2 1 1 
1 1 1 1 
3 4 2 1 3 4 3 4 3 4 
1 1 
2 2 1 3 3 4 2 3 
1 1 1 1 1 1 1 1 1 2 1 1 3 4 
1 2 1 2 1 2 1 
1 3 4 3 4 3 4 2 3 
2 2 3 2 1 2 1 3 2 1 4 4 
2 1 2 1 
2 1 3 1 1 1 3 3 4 3 
3 3 4 2 1 2 1 2 1 3 
1 1 1 3 4 
1 1 
2 1 
2 1 2 1 1 2 1 2 1 1 
2 1 
3 2 3 1 2 1 
2 3 2 1 4 3 
2 1 2 1 1 
1 1 
1 1 3 2 2 1 2 1 1 3 4 
3 4 1 2 2 2 1 2 1 2 
3 4 1 1 2 1 3 4 2 1 1 1 
1 1 
1 2 2 2 1 1 1 1 
1 2 1 2 1 1 1 
1 1 
2 1 2 2 1 2 1 1 1 1 
2 1 1 1 
2 2 1 2 1 
2 1 2 1 2 1 1 2 1 
1 2 1 2 1 2 1 2 1 1 1 1 1 
2 1 2 1 2 1 
1 1 1 1 
2 3 2 3 2 1 3 4 3 4 3 4 
2 2 2 1 2 1 1 1 1 1 1 1 1 1 1 1 
2 1 2 1 
2 1 2 1 2 1 
3 4 2 1 1 2 1 1 3 
1 1 1 1 2 1 
1 2 1 2 1 1 1 1 1 1 
2 1 
2 1 
1 1 1 
1 1 2 1 
2 1 2 1 2 1 2 1 1 1 
2 1 2 1 2 1 1 
2 1 1 1 2 2 1 1 
1 1 1 1 1 
1 1 1 2 
1 2 1 2 3 4 1 1 
3 4 2 1 1 2 1 2 1 2 3 2 1 3 3 3 
2 2 3 2 3 2 1 3 3 3 3 4 3 4 3 4 2 1 
2 3 2 1 3 2 3 4 1 4 1 1 
1 2 1 1 
2 1 2 1 2 1 1 2 1 1 
2 1 1 2 1 2 2 1 2 1 1 1 
1 1 2 2 1 1 1 
1 2 1 1 
2 1 3 4 
2 1 2 1 
1 1 2 1 1 1 1 
1 2 1 1 
1 1 1 1 2 1 2 1 3 4 
2 1 2 2 1 1 1 1 1 1 2 1 1 2 1 1 3 4 
3 4 1 1 2 1 2 1 2 1 
2 2 2 1 1 1 2 1 1 1 3 4 2 1 
1 2 1 2 1 2 1 2 1 
2 1 2 1 2 1 2 1 1 1 1 
2 2 2 2 1 2 1 1 2 1 2 3 4 1 1 
1 1 2 1 1 1 2 1 2 1 1 
3 4 1 2 1 2 1 2 1 2 1 2 1 2 1 
1 1 2 1 1 1 1 3 4 3 
1 2 1 1 
3 4 1 1 1 1 
1 2 1 1 1 2 1 2 
3 2 1 2 1 3 4 3 4 3 4 1 
1 1 1 2 1 2 
2 3 3 1 2 1 1 3 4 3 4 1 
2 1 2 1 1 3 2 1 1 3 4 
2 1 2 1 1 1 1 1 1 
2 1 1 2 1 3 4 3 4 
2 1 1 3 4 
2 1 2 1 1 
2 1 1 1 1 1 1 1 
3 4 
2 1 2 2 1 1 
2 1 2 1 1 1 2 1 
3 4 1 2 2 2 1 2 1 2 1 1 1 1 
2 1 2 1 
3 2 1 2 1 2 1 4 
2 1 1 1 
3 4 
2 2 3 1 3 
2 1 1 1 1 1 1 1 
1 3 2 1 2 1 4 1 1 
1 1 
3 4 2 1 2 1 2 1 2 1 2 1 
2 1 2 1 
2 1 2 1 2 1 3 1 1 1 
2 1 3 4 1 1 2 1 1 
2 1 2 1 1 1 1 1 1 
1 2 1 
3 2 1 2 1 4 2 1 1 1 
1 2 1 3 4 2 1 3 4 2 1 1 
2 2 1 1 
1 1 2 1 
2 1 1 1 
2 2 3 4 3 2 2 1 1 1 2 3 3 2 1 3 2 1 1 3 4 2 1 
3 2 3 2 3 4 
2 1 2 1 2 1 2 1 
1 2 1 1 1 2 1 1 1 
2 1 1 
2 1 2 1 3 4 3 4 3 4 1 
2 2 1 1 1 
3 4 1 2 1 2 1 2 1 3 4 1 1 
3 4 3 2 1 4 
3 4 
3 4 3 4 3 4 3 4 
2 1 2 2 1 
2 1 2 1 
2 1 2 1 2 1 1 1 
1 1 1 1 
1 2 1 1 1 1 1 
2 1 1 1 1 
1 2 1 1 
3 4 1 3 2 3 2 3 4 
2 1 1 2 1 1 1 1 
1 1 2 1 3 
2 3 4 
2 1 2 3 4 1 1 2 1 3 4 3 4 3 
1 1 2 1 2 
2 3 3 4 3 4 3 4 3 4 1 4 
1 1 1 2 1 1 2 1 2 1 2 1 1 2 1 1 1 3 4 
2 2 1 1 
2 1 3 4 2 1 1 
1 1 1 3 4 3 2 3 2 3 3 3 4 3 
1 3 4 
1 2 1 1 1 1 1 2 2 1 
2 3 4 3 4 3 3 2 3 2 3 4 
1 1 1 2 1 2 1 1 1 1 2 2 1 
1 2 2 2 1 2 1 1 
1 1 1 1 1 
3 2 1 2 1 2 1 3 4 1 
1 1 1 1 
1 2 1 1 1 2 1 1 2 3 4 2 1 2 1 3 4 
3 2 1 4 1 1 1 1 1 1 1 2 2 1 
2 1 1 1 
1 3 4 2 2 1 1 3 4 
1 1 1 1 
2 1 1 1 2 1 2 1 
1 1 2 1 1 1 
2 2 1 1 
2 2 1 1 
1 2 1 2 1 3 4 1 1 
2 1 2 1 1 1 1 1 
2 1 2 1 
3 2 1 2 1 4 
1 3 4 3 
2 1 1 1 1 1 1 
2 1 2 1 1 1 1 1 2 1 
3 4 1 1 
1 2 1 1 1 
2 2 2 2 2 2 1 2 1 2 2 2 2 1 2 1 3 4 
2 1 1 1 
2 3 4 2 3 3 4 4 3 4 2 3 4 3 4 3 4 2 2 1 3 2 1 2 2 1 4 1 1 
2 1 2 1 2 1 2 1 2 1 
2 1 1 1 2 1 1 1 
1 1 2 1 1 1 
2 1 2 1 1 2 1 2 1 2 1 
2 1 1 2 2 2 1 1 
1 1 2 1 1 1 
3 4 3 2 3 2 
2 1 2 1 
2 2 1 
2 1 2 1 3 4 1 2 
1 2 1 2 
2 2 1 1 
1 2 2 1 1 2 2 1 
1 2 1 3 
3 4 3 2 1 
1 1 1 1 2 1 1 1 1 1 1 
2 1 
1 1 1 1 1 1 
1 2 2 1 
2 2 1 1 1 2 1 2 1 1 
1 1 1 
1 1 1 1 1 
1 1 1 1 
1 2 1 1 1 1 1 1 2 2 2 3 4 
2 1 1 2 
1 2 1 
1 2 1 
1 1 1 
2 1 1 1 1 2 1 2 3 4 3 
3 4 3 4 2 1 1 
1 1 1 1 
1 2 1 1 1 1 
2 1 2 1 2 1 3 
2 1 1 2 1 1 1 1 1 1 2 1 
1 3 2 2 3 2 3 4 
2 1 
2 1 2 1 1 1 2 1 2 1 2 1 1 1 3 4 
2 1 3 2 1 2 1 4 1 
2 3 4 1 3 2 3 4 1 
1 1 2 1 3 1 2 1 
2 1 2 1 2 1 1 2 1 1 
2 1 
1 1 
2 1 1 
1 1 2 1 
2 1 2 1 2 1 
1 1 1 1 
1 2 1 2 1 2 1 1 
1 2 3 4 1 1 2 1 
1 1 1 3 4 1 1 1 
2 1 2 1 
2 1 1 2 1 2 1 2 1 1 
1 2 2 1 2 1 2 1 1 1 
1 1 1 1 2 1 2 1 2 1 1 1 
1 1 1 1 1 
3 2 3 4 
1 2 1 1 1 2 1 1 
1 2 1 2 1 2 1 3 4 
1 1 1 1 
2 1 1 1 2 
2 2 1 2 1 3 4 1 
2 1 2 1 2 1 2 1 2 1 
1 1 1 2 1 2 
1 2 1 1 1 
1 1 1 1 
2 1 1 1 1 1 
1 3 4 
2 1 2 1 1 1 2 1 2 1 1 1 
2 1 2 1 1 1 2 1 1 1 2 1 
1 2 
1 1 1 2 1 1 1 
1 1 1 2 
2 2 1 2 1 2 1 2 1 2 1 2 1 1 
1 1 1 
2 1 2 1 2 1 2 1 2 1 
1 2 1 2 1 1 2 3 4 1 2 1 
2 1 2 1 2 1 2 1 1 1 1 1 1 1 3 4 
2 1 3 2 1 
3 4 
1 2 1 1 2 1 2 1 1 1 
2 2 2 1 2 1 2 1 2 
2 2 2 1 2 1 1 1 1 1 
3 4 3 4 3 4 3 4 2 3 2 2 4 
3 2 3 4 3 2 1 2 1 2 3 1 2 1 3 4 4 
1 1 
1 1 1 
1 1 1 
2 2 
2 1 
3 4 3 4 1 
2 3 3 3 4 1 3 
2 1 2 2 2 1 2 2 
1 2 1 2 1 1 2 1 3 4 
2 1 2 1 2 1 2 1 2 1 2 1 
1 1 1 1 
1 2 1 1 3 4 2 1 
2 2 1 2 1 1 2 1 2 1 2 1 1 1 1 1 
3 2 1 3 1 3 1 3 1 2 
2 1 1 1 1 1 
3 2 2 2 1 3 4 1 3 
2 1 
3 4 1 1 
2 1 2 2 1 1 1 2 1 2 1 1 1 
2 1 2 1 1 2 2 2 1 2 1 1 1 
1 1 1 
1 1 1 1 
2 1 2 2 
1 1 1 1 1 1 
1 1 2 1 2 1 1 2 2 1 2 1 3 4 1 3 4 
3 4 1 2 1 2 1 2 1 
1 2 1 2 1 3 4 3 4 3 
1 3 3 4 2 1 1 1 
1 1 1 1 1 1 1 2 1 1 
2 1 2 1 2 1 1 1 2 1 1 2 3 2 3 4 
3 2 3 4 1 2 1 1 1 
1 2 1 1 1 1 1 1 
2 1 3 2 2 1 3 4 
2 2 1 2 1 
1 2 1 1 2 1 2 1 2 1 
2 2 1 2 2 3 4 
2 1 1 1 2 1 1 2 1 
2 1 2 2 1 3 4 
3 3 4 1 1 1 
2 1 1 1 
1 1 2 1 1 
1 1 2 3 4 
3 2 2 1 1 2 2 1 
1 1 3 2 2 2 2 1 3 4 1 1 
2 1 2 1 
2 1 2 2 1 2 1 1 2 2 1 1 2 2 1 
2 1 1 1 2 1 1 1 
1 2 1 2 1 2 1 1 
2 1 2 1 1 1 2 1 1 1 1 1 1 1 1 1 
1 1 1 
1 1 2 3 4 1 1 1 1 
1 1 2 1 
3 1 3 4 
2 1 2 1 2 1 1 
2 1 1 
2 3 1 1 2 1 2 1 1 1 1 1 3 
1 1 2 1 
2 2 1 1 1 
2 1 2 1 1 1 3 4 3 4 
3 1 1 3 2 3 2 3 4 
1 1 1 2 1 2 1 1 1 3 4 2 1 1 
2 1 2 1 
2 1 2 1 
1 1 1 2 1 1 
1 2 1 2 2 1 
2 1 2 1 2 1 1 2 1 1 
1 1 2 1 3 2 1 2 1 2 1 2 1 3 3 
2 1 2 1 1 1 
3 4 3 2 2 3 4 1 1 1 
2 1 2 1 2 1 2 1 
2 1 1 1 1 1 1 1 1 1 1 
2 3 4 
1 1 1 
2 1 2 1 2 1 2 1 1 1 
1 1 1 2 1 1 3 4 3 4 
2 2 1 2 1 1 1 1 1 1 1 2 1 
3 2 1 4 
2 1 2 3 2 1 2 3 4 1 1 1 
3 4 2 1 1 1 2 1 
2 1 1 1 
1 1 2 1 2 1 2 1 
3 4 
1 3 4 2 1 3 4 3 4 3 
2 2 1 1 2 1 1 1 
2 1 1 1 1 1 
1 1 2 1 2 1 2 1 1 1 
1 1 1 1 
1 2 2 1 
1 2 1 1 1 1 
2 2 1 3 4 2 1 
1 2 1 2 1 2 1 
3 4 3 2 1 1 2 2 2 2 2 2 1 1 2 1 1 1 2 1 3 4 3 4 
2 1 2 1 1 
2 1 3 4 1 1 
2 1 1 
2 1 1 1 1 1 1 1 1 
1 3 2 1 2 1 2 1 2 1 3 3 
2 1 1 
2 2 2 2 2 2 1 2 2 2 2 1 1 1 1 
1 1 
1 1 1 1 1 2 2 3 4 
2 2 1 2 1 2 2 3 2 3 4 3 4 3 4 1 
1 3 2 1 2 1 2 1 1 
2 1 2 1 2 1 1 
1 2 2 1 1 
1 2 3 4 2 1 
2 1 2 2 3 2 3 4 
2 1 3 4 1 2 3 3 4 
1 1 2 1 2 1 2 
1 2 1 1 
1 2 2 3 4 1 1 2 1 1 
3 2 1 4 
3 4 3 2 1 4 3 3 4 3 2 1 4 1 
1 2 2 1 2 
3 1 3 2 1 2 3 2 1 2 2 3 2 2 1 1 1 1 
3 4 2 1 
2 1 3 4 1 1 1 1 2 1 1 
1 2 1 2 1 2 1 1 1 
1 1 1 
2 1 2 1 
2 1 2 1 3 4 
3 2 1 2 1 2 2 3 4 3 4 1 
1 1 2 1 2 1 2 1 1 1 
2 1 1 1 3 4 1 
1 1 
1 2 1 1 
1 1 2 
2 1 1 1 
2 2 1 2 1 
2 2 1 3 4 3 4 1 
1 1 2 2 1 3 3 4 1 1 
3 4 3 4 3 4 
1 1 1 1 
1 1 1 1 1 3 4 3 4 
2 2 1 1 1 1 1 1 1 1 1 
2 1 2 1 2 1 1 
2 1 1 3 4 3 4 
2 1 1 
3 4 2 1 1 
2 1 2 1 2 1 
2 1 2 1 1 1 2 1 3 4 1 
2 1 3 4 1 1 
1 1 1 1 
2 2 1 1 
2 1 
2 1 1 2 1 2 1 3 4 
3 2 1 4 1 2 3 4 
3 2 3 4 1 1 2 1 1 
2 1 2 1 2 1 
2 1 2 1 2 1 2 1 2 1 1 
3 4 2 1 2 1 
2 1 2 1 
2 1 2 1 2 1 2 1 1 2 1 1 3 4 
2 1 2 1 1 1 1 2 1 1 3 4 
2 2 1 
1 1 1 1 
2 1 1 2 1 1 1 2 1 
2 1 2 1 2 1 1 1 1 1 1 1 
1 1 1 2 1 3 
2 1 2 1 2 1 1 1 1 1 1 1 1 3 4 3 4 
1 2 1 2 1 2 1 
3 4 3 4 
1 1 1 1 1 1 1 1 
1 1 2 1 
3 2 1 4 2 1 1 3 4 
2 1 2 1 2 1 2 1 2 1 2 1 
1 1 2 1 1 
1 1 2 1 2 1 
3 4 1 1 1 1 1 1 1 
2 2 1 2 1 
1 1 
1 2 1 
1 2 1 3 4 3 3 2 3 4 
1 2 3 4 
1 2 2 1 1 3 2 2 1 1 1 1 2 1 1 1 1 1 3 1 1 2 1 
1 2 
2 1 2 1 
1 2 1 2 2 1 1 1 1 1 
1 1 2 1 1 3 4 3 4 
1 1 1 1 3 4 1 1 1 1 1 1 3 
1 2 1 1 
2 1 2 1 2 1 2 1 2 1 
2 1 2 1 1 
2 1 2 2 1 2 1 3 4 
1 3 4 1 1 
2 1 3 4 
1 1 
1 1 1 1 
1 1 1 
2 2 1 2 1 1 1 1 3 3 4 2 2 
1 2 1 3 4 3 2 1 4 2 1 1 
1 1 1 1 1 1 3 4 
1 2 1 1 
2 1 2 1 
2 1 2 1 
1 1 1 1 3 2 2 1 1 2 
3 4 1 1 3 2 1 1 
3 2 1 4 
3 2 1 4 2 1 1 1 1 
2 1 1 1 
2 1 2 2 1 2 1 3 4 
2 1 1 1 3 4 1 3 4 
2 1 1 2 1 1 1 
1 1 1 1 3 4 1 1 2 1 2 2 1 
2 1 1 
2 1 2 1 1 1 
2 1 2 1 1 1 2 1 1 
1 1 1 1 
2 1 2 1 1 1 2 1 2 1 
2 1 1 1 
1 2 3 4 
2 1 1 1 2 1 1 3 4 1 
2 1 2 1 2 1 2 1 2 1 1 1 2 2 1 1 
2 1 2 1 2 1 1 1 
1 1 1 1 
1 1 1 1 1 1 
1 1 1 2 1 2 1 3 4 
1 1 
2 1 2 1 2 1 
2 1 2 1 1 1 2 1 1 1 2 1 1 
2 1 2 1 1 1 2 1 
2 2 1 2 1 2 1 1 1 1 1 1 
3 2 2 4 
3 2 3 2 1 2 1 2 1 3 1 4 
2 1 1 
1 2 1 2 1 1 1 
1 2 1 1 1 3 4 1 1 
2 1 2 1 2 1 1 1 1 1 1 1 2 1 2 1 
2 1 2 1 2 1 2 1 2 1 
1 2 1 1 1 1 
1 1 3 2 2 4 1 1 3 4 
1 2 1 1 2 
1 2 1 1 1 2 1 1 1 2 1 
3 4 2 1 3 4 3 4 1 1 
1 1 1 1 
2 2 1 2 1 1 1 2 3 4 1 2 1 3 2 1 3 4 
1 1 2 1 1 1 2 1 1 1 
1 2 1 2 1 1 2 1 2 1 2 1 1 2 2 1 1 3 4 
1 1 2 1 1 2 1 3 3 3 4 3 4 
2 3 4 3 4 1 1 2 
1 1 1 1 1 
1 1 2 1 2 1 1 2 1 2 1 1 
1 2 1 1 
1 1 1 1 
1 2 1 2 1 3 1 2 1 3 1 1 1 3 1 2 1 1 1 
2 1 2 1 2 1 1 1 
1 1 1 1 
2 1 1 
1 1 2 1 2 1 
1 1 1 2 2 1 1 1 1 3 
2 1 3 4 
1 1 1 1 
2 1 1 
1 1 3 4 
2 1 2 1 2 1 2 1 1 
2 2 2 2 1 1 1 1 
2 1 1 1 1 1 1 1 
1 2 2 1 1 
2 1 1 2 1 1 
2 1 1 2 1 
1 1 1 1 
2 1 1 1 3 1 3 
1 2 1 3 4 
3 4 3 4 
2 1 2 1 1 2 1 2 1 2 1 2 
2 1 2 1 2 1 2 1 2 1 3 4 2 1 2 3 4 1 
1 2 3 
2 1 2 1 2 1 2 1 1 1 2 1 
2 2 1 2 1 2 1 
2 1 2 1 2 1 2 1 1 2 1 1 1 
1 2 1 1 1 
3 4 3 2 1 
1 1 
2 1 2 1 1 1 3 4 3 4 
2 1 2 1 
2 1 3 4 
2 1 1 1 2 1 1 1 2 1 1 2 1 
2 1 2 1 
2 1 2 1 1 1 2 1 
1 1 
2 1 2 1 2 1 2 1 2 1 
3 4 3 4 3 4 3 4 2 1 
1 1 2 1 1 2 2 
3 4 
1 1 2 2 2 1 1 1 1 1 2 1 2 1 2 1 3 4 1 1 
3 2 1 2 1 
1 2 2 1 2 2 2 1 2 1 2 1 
2 1 3 4 2 1 1 
2 1 1 1 
3 4 3 4 1 1 1 1 
2 1 2 1 
1 2 1 2 1 2 1 2 1 
1 1 
1 1 1 1 
1 2 1 2 1 1 3 2 1 3 4 1 
2 1 2 1 1 
1 1 2 1 
1 1 1 2 2 1 2 3 4 
2 1 2 1 2 1 2 1 1 2 1 2 1 3 4 2 1 1 1 1 
1 2 1 2 1 
1 1 1 3 2 1 2 1 2 1 3 4 1 
2 1 3 4 
2 1 3 4 
3 4 
1 2 1 2 2 1 1 2 1 1 2 1 
2 2 1 2 1 1 1 1 1 1 1 2 1 2 1 1 
2 1 1 1 
2 2 1 3 4 
2 1 1 2 1 2 1 1 1 
2 1 2 1 1 1 
1 1 1 1 
1 2 1 2 1 1 
3 4 1 
1 1 
2 1 1 
2 1 2 1 2 1 1 2 1 1 3 2 1 4 
1 1 1 
1 2 1 2 2 3 2 1 4 
2 2 2 1 3 4 1 2 3 
2 2 1 
2 1 2 1 1 1 1 1 
1 1 2 1 1 1 1 3 4 
1 2 1 1 
1 2 1 1 1 2 1 
2 1 2 1 1 
2 1 1 1 3 4 
2 1 1 1 2 1 3 4 3 4 3 4 1 
3 2 3 2 3 2 3 3 4 
2 2 1 2 1 
2 1 
1 1 1 1 
1 1 2 2 1 
1 1 1 1 1 1 2 1 1 1 
2 1 2 1 1 1 
2 3 3 4 2 1 1 3 4 3 4 1 
3 4 3 2 3 4 1 
3 2 3 2 1 1 3 2 1 1 3 4 
3 2 1 3 4 3 3 3 4 3 4 1 
2 1 
2 2 1 2 
3 2 3 2 1 4 
2 1 2 1 2 1 
1 1 
2 2 1 1 1 2 1 2 1 1 1 
1 1 1 1 
1 2 1 1 1 1 
2 2 1 
2 1 2 2 2 1 2 1 2 1 2 1 2 1 
2 1 2 1 2 1 2 1 
2 2 1 1 1 1 1 1 1 1 1 
2 2 1 2 1 1 2 1 2 1 2 1 1 3 4 3 4 
2 1 2 1 2 1 2 1 2 1 1 1 
2 1 1 2 1 2 1 1 1 
1 2 1 1 
2 1 2 1 
1 1 1 1 1 
1 1 2 1 1 1 
3 3 2 1 4 
1 1 1 1 2 2 1 2 1 2 1 1 
2 1 1 1 3 4 
1 1 1 1 1 1 1 1 
2 1 2 3 4 
2 1 1 1 3 4 2 1 1 
3 1 1 1 2 3 1 1 2 1 1 3 
1 1 1 1 2 1 
1 2 1 1 1 
1 2 1 1 1 2 1 2 1 1 
2 1 2 3 
1 1 1 1 
2 1 2 1 2 1 2 1 
2 2 2 1 2 2 2 2 2 2 1 1 1 3 4 
1 1 2 2 1 2 1 2 1 2 1 1 
1 2 1 1 
2 2 1 2 1 
2 1 1 1 2 1 1 
3 2 1 2 1 2 1 3 4 1 
2 1 2 1 
3 4 
1 1 1 2 1 2 1 3 4 
1 1 1 1 
2 1 2 1 2 1 
2 1 2 1 2 1 
3 2 1 2 1 2 1 2 1 2 1 1 
2 1 
2 1 1 1 1 1 1 
2 1 1 1 2 1 
2 2 3 1 2 1 1 1 
2 1 
3 4 1 2 1 2 1 2 1 
1 1 2 2 1 1 1 
3 4 3 4 
1 1 2 2 1 
1 1 
2 1 3 2 1 
3 4 3 4 3 4 3 4 
2 1 2 1 2 1 2 1 1 1 
1 1 1 1 1 2 1 2 1 
2 1 
2 1 1 2 1 2 1 2 
2 1 3 4 1 3 4 4 1 
2 1 1 2 1 2 2 1 1 3 4 1 
1 1 1 2 1 2 1 2 1 3 4 
1 1 1 1 1 1 3 3 
2 1 3 4 
2 1 
2 1 1 1 1 
3 2 1 2 1 4 2 1 1 1 
2 1 2 1 1 1 2 1 
3 2 3 4 3 
1 1 2 1 2 1 2 1 2 1 2 1 
2 1 3 4 
2 1 1 1 
2 2 1 3 3 4 
1 1 
1 1 1 2 1 1 
1 3 4 
2 1 1 2 1 1 2 1 2 1 
2 1 1 1 
2 1 
1 3 4 3 4 
2 2 1 2 3 4 2 1 
2 1 1 1 
2 1 1 1 3 1 3 4 3 4 
2 2 1 
2 1 2 1 1 1 
2 2 1 1 2 1 1 1 1 
2 1 
3 4 3 2 3 4 
3 4 2 1 
2 2 1 1 
1 2 1 2 3 2 1 2 1 4 1 4 
1 1 2 1 2 1 2 1 2 1 2 1 
3 4 1 1 1 2 1 
2 1 2 1 2 1 1 1 1 1 1 
2 1 1 3 4 3 
2 2 1 1 1 2 1 2 1 
2 1 2 3 4 3 4 
2 2 1 2 1 2 1 2 1 2 1 
2 1 2 1 
1 2 1 1 1 2 1 
1 1 1 2 1 
2 1 2 1 
1 1 
3 3 4 3 3 3 4 
2 1 1 1 
1 2 2 1 3 4 1 1 1 
1 2 1 1 1 1 1 1 
1 1 
2 1 2 1 2 1 1 1 
1 1 1 1 1 
2 1 1 1 2 1 1 2 1 1 1 
1 1 2 1 2 1 2 1 2 1 2 1 1 
2 1 2 1 3 2 3 4 1 
1 2 1 2 1 
3 1 2 3 2 3 
1 1 1 1 1 1 1 1 2 1 1 1 1 1 1 1 
3 2 3 4 
2 1 2 2 2 1 2 1 1 1 
1 1 
2 1 2 1 2 1 
2 2 2 1 2 1 1 1 1 1 
3 3 3 2 3 3 4 1 
1 1 3 4 3 4 
2 3 1 3 2 3 1 1 2 1 2 1 1 1 
2 2 2 1 1 1 1 1 1 1 1 1 1 1 
1 2 1 2 1 1 1 1 1 1 1 
1 1 1 
1 1 3 4 
2 1 2 1 
1 2 1 1 1 1 1 2 1 1 1 
1 1 1 2 1 
2 1 1 1 
2 1 2 1 
1 1 3 4 2 1 2 1 1 1 1 1 1 2 1 1 
2 1 2 1 2 1 2 1 
1 1 3 1 1 1 
2 1 3 4 1 1 3 4 
1 2 1 1 1 
1 1 2 1 1 1 1 1 2 1 3 4 
2 1 1 2 
3 4 
2 1 2 1 
1 1 1 
2 2 1 3 2 2 3 4 3 4 1 1 1 1 3 
2 1 2 1 2 1 
1 1 
2 2 1 1 2 1 2 1 2 1 3 4 2 1 2 3 4 1 
2 2 2 1 2 1 
1 1 2 2 1 2 2 1 
2 1 1 2 1 1 1 
3 4 2 1 1 1 1 1 1 1 1 1 1 2 1 1 2 3 3 4 2 
1 1 2 1 1 1 1 1 1 
2 1 1 1 
1 2 1 1 1 2 1 2 1 1 
2 1 1 1 1 1 
2 1 2 1 2 1 2 1 2 1 
1 1 1 3 4 
2 2 1 2 
1 1 
2 1 2 1 2 1 1 
2 1 1 3 4 1 2 2 1 3 3 3 4 3 
1 1 1 1 2 2 1 1 1 
1 2 1 2 1 2 1 1 2 1 2 1 2 1 1 
1 2 1 3 4 2 
1 1 2 2 1 
2 1 2 1 2 1 
1 1 1 1 2 1 
2 1 2 1 
1 1 2 1 1 1 1 3 4 
2 1 2 1 2 1 2 1 2 1 2 1 1 
2 2 1 1 2 2 1 2 1 2 1 
1 3 1 1 1 1 1 1 3 3 
1 1 2 1 2 1 
1 1 1 1 1 
1 1 1 2 3 4 
1 1 1 2 1 1 
1 2 1 2 1 1 1 1 1 1 2 1 3 4 1 3 4 
2 1 2 1 2 1 1 
2 1 1 1 1 1 
2 1 1 1 2 1 1 1 
2 1 2 1 2 1 1 1 1 
3 2 1 3 4 2 1 3 4 1 
3 4 1 1 
1 2 2 1 3 4 3 
2 3 4 2 2 1 1 2 1 3 2 
1 2 2 1 1 2 1 3 4 
1 1 1 1 
3 2 1 4 1 1 1 1 
2 1 3 4 
1 1 1 1 
1 2 1 2 1 2 1 3 4 3 
2 1 1 2 2 1 1 1 2 1 2 2 1 2 1 
1 2 1 2 1 
1 2 1 
2 1 1 1 2 1 2 1 
3 4 1 2 1 2 1 2 1 
2 1 2 1 2 1 1 1 1 1 1 
3 3 4 3 1 
1 1 1 
2 2 3 4 3 3 4 3 4 1 
2 1 1 
1 2 1 
3 4 3 2 1 2 
1 2 1 1 
2 1 2 1 2 1 2 1 
1 1 3 4 3 4 
2 1 2 1 
1 1 2 1 1 1 1 1 1 1 
2 1 2 2 1 2 1 1 2 1 1 1 
3 2 1 2 1 3 4 3 4 2 1 1 1 1 1 1 3 
2 2 1 2 1 2 1 2 1 
1 1 1 1 
1 1 1 3 4 1 1 1 2 3 4 
2 1 2 1 2 1 1 1 2 1 2 1 
1 2 1 2 1 
1 2 1 
1 1 
2 3 3 4 
2 1 2 1 2 1 2 1 2 1 1 
2 1 3 4 3 4 1 
1 2 1 1 
2 1 
2 2 1 1 2 1 2 1 2 1 1 2 1 2 1 
2 1 1 1 
2 3 2 1 3 4 2 1 1 3 4 1 
2 1 1 1 
2 1 1 2 1 3 1 1 1 1 
1 2 1 3 4 1 1 2 1 1 
2 1 2 1 2 1 1 
3 4 
1 2 1 3 4 2 1 2 1 1 1 
1 1 1 2 3 4 
1 1 
2 1 3 4 3 2 1 2 3 4 
1 1 1 1 
1 1 1 1 1 3 4 
2 2 1 2 1 2 1 1 3 4 1 
2 1 2 1 3 4 
2 1 2 1 2 1 2 1 2 1 2 1 1 1 
2 1 1 
2 1 2 1 3 4 3 4 1 1 1 1 1 1 1 
1 1 2 1 2 1 2 1 2 1 2 1 
1 1 1 1 
1 1 2 1 2 1 2 1 2 1 1 1 
2 2 3 4 3 4 1 1 
2 1 1 2 1 1 1 2 1 2 1 
2 1 2 1 2 1 1 
2 1 1 1 2 1 1 1 1 1 1 1 
1 1 
2 1 2 1 2 1 1 1 1 
2 3 4 2 1 2 1 1 2 1 1 1 
1 2 1 1 
2 1 3 4 3 4 
2 1 2 1 1 1 1 1 
1 3 4 1 1 1 
2 1 2 1 2 1 3 4 2 3 1 
2 1 1 1 
2 1 1 1 1 1 1 1 
1 1 1 1 1 
1 1 3 4 
2 1 2 1 2 2 1 1 1 3 4 
2 1 2 1 1 1 1 1 2 1 1 
2 1 2 1 1 1 
2 2 1 1 2 1 1 1 2 1 2 1 1 
1 3 2 2 1 3 1 1 2 1 1 1 
2 1 2 1 2 1 2 1 3 4 2 1 2 1 2 1 1 
2 2 1 3 4 
3 2 1 2 2 1 3 4 1 1 
2 1 2 
1 2 1 1 2 1 1 1 1 1 
3 4 
1 1 1 2 1 2 1 1 1 
1 1 2 1 
2 1 1 1 2 1 2 1 2 1 1 1 2 1 
2 1 2 1 
2 1 2 2 1 
2 1 2 1 1 1 1 1 1 1 3 4 3 4 
1 1 
2 1 2 1 3 2 1 3 4 4 
2 3 2 1 2 1 1 1 1 2 3 3 4 1 1 1 4 3 3 4 1 
1 1 2 1 2 1 2 1 1 
3 4 
1 2 1 2 1 2 1 1 1 1 1 1 
1 2 1 2 1 2 1 2 1 2 1 2 1 1 1 2 1 
2 1 2 1 2 1 2 1 1 
2 1 3 4 2 1 3 4 1 
2 1 1 3 4 3 4 
2 1 2 1 1 
2 2 1 2 1 1 
2 3 1 3 2 3 2 1 4 3 
1 2 1 2 
1 2 2 1 2 1 
2 1 1 1 
2 1 1 3 
1 1 1 1 
3 4 1 2 1 2 1 1 1 
1 2 1 1 
2 1 1 1 1 1 1 1 
1 2 1 1 1 2 1 1 1 1 
2 1 3 4 2 1 2 1 
1 1 2 2 3 2 1 1 1 4 
2 1 2 1 3 4 1 1 2 1 1 1 1 
2 2 1 2 1 2 1 2 1 1 1 1 1 
1 1 2 3 4 1 1 1 1 
3 2 1 1 1 2 1 4 
2 1 2 1 2 1 2 1 1 1 
1 1 2 1 2 1 2 1 1 1 2 1 1 1 1 1 
1 1 1 1 1 1 2 1 1 
1 1 1 1 
1 1 1 1 1 1 
1 1 3 4 2 1 1 2 1 1 1 2 
2 1 2 1 1 
2 1 2 1 2 1 
2 1 3 
3 4 
1 1 1 2 
1 1 3 1 3 4 1 3 
2 1 2 1 1 1 
3 2 3 2 1 1 1 3 4 1 
1 1 1 1 
3 3 4 3 3 4 1 1 
1 2 2 1 
2 1 2 1 2 1 2 1 2 1 2 1 2 1 2 1 1 1 3 4 
2 1 2 1 1 3 4 1 2 1 1 
2 1 2 2 1 1 
1 1 2 2 
2 1 1 
2 3 4 2 1 1 3 1 
1 1 1 1 2 1 1 2 1 1 1 
2 1 2 1 2 1 3 1 1 
1 2 1 2 1 2 1 3 4 1 
1 1 1 
1 2 1 2 1 2 1 
2 2 1 2 1 
2 1 2 1 2 1 2 2 1 2 1 2 1 
2 1 2 1 
2 2 1 2 1 1 
1 1 1 3 4 3 4 1 1 1 1 
2 1 
1 3 2 3 4 2 1 1 
1 2 1 2 1 1 
1 2 1 1 1 1 1 1 1 1 1 1 
1 2 2 1 
2 1 2 1 
1 1 1 1 1 1 1 1 
2 2 3 3 4 2 1 2 1 1 1 2 1 2 3 3 4 
2 2 1 2 1 2 1 2 1 2 1 
2 1 2 1 3 
3 2 3 2 1 4 3 1 2 1 2 1 1 
2 2 1 1 1 1 1 1 1 2 1 
2 1 2 1 2 1 2 1 2 1 2 1 
1 2 1 
1 2 1 2 1 2 1 1 
1 1 
2 1 1 1 
2 2 3 4 3 
1 1 2 1 3 3 4 3 
2 1 2 1 3 2 3 4 3 4 3 4 1 
2 1 2 1 2 1 1 1 1 1 2 1 1 1 
2 1 2 1 1 1 3 2 1 1 2 1 2 1 2 1 3 4 
2 2 3 4 
2 1 1 1 1 1 1 
2 1 2 2 1 2 1 1 2 1 1 1 
2 1 2 1 2 1 
1 1 1 3 1 2 
3 4 3 4 
1 1 1 1 
2 1 2 1 1 1 3 4 
2 2 2 1 2 1 
1 2 1 2 1 3 4 1 1 1 1 
2 3 4 1 
2 1 2 1 2 1 2 1 2 1 
2 1 1 1 2 1 1 1 1 1 
2 2 1 2 1 1 1 2 2 1 2 
1 1 1 2 1 1 1 
1 1 3 4 
2 2 2 1 2 1 2 3 2 
2 1 1 1 
2 1 
1 1 1 1 
2 1 
1 1 1 1 1 1 1 2 1 1 
1 1 
1 2 1 
2 2 1 2 1 1 1 1 1 1 
2 1 1 1 2 1 2 1 2 1 1 1 2 1 
1 3 2 2 3 2 3 4 
1 2 1 2 1 1 
3 2 1 4 2 1 3 4 3 3 
2 1 3 4 2 1 2 1 
2 1 2 1 1 2 1 2 1 2 1 
3 1 1 1 2 3 1 
2 1 2 1 2 1 1 
1 1 2 1 2 1 2 1 1 
3 1 2 1 
1 1 1 1 2 1 1 2 1 1 
1 1 1 1 1 1 
2 2 1 2 1 
2 1 2 2 2 2 1 
1 1 1 
2 1 2 1 2 1 2 1 3 
2 1 1 1 2 1 1 1 
2 1 1 1 
2 1 2 1 2 1 
2 1 2 1 2 1 2 1 
1 1 1 
2 2 2 1 2 1 
2 2 1 1 3 4 
2 1 2 1 
1 3 3 3 3 4 3 4 
2 1 
2 1 2 1 2 1 2 1 3 4 3 2 1 2 1 4 
2 1 2 1 1 1 1 1 1 
2 3 1 3 4 3 2 2 1 
2 1 1 1 1 2 1 2 1 1 
2 3 4 2 1 
3 4 1 
1 2 
1 3 4 
3 4 3 4 
2 2 1 1 1 1 2 1 1 
2 1 1 1 1 1 1 2 1 
2 1 3 4 1 1 1 
2 1 2 1 1 2 1 
2 1 1 2 1 1 2 1 
2 1 1 1 2 1 
1 2 1 
1 1 
2 1 1 1 1 1 
3 2 2 1 
1 1 2 1 1 
2 2 1 
1 1 1 1 
1 1 1 1 1 
2 3 2 2 2 3 2 3 4 
2 1 2 1 
2 2 2 1 
1 1 
2 1 1 1 
1 1 
3 2 1 3 2 1 3 4 4 3 4 3 4 1 
1 2 1 3 4 1 1 1 1 1 1 1 1 1 
1 1 
2 1 2 1 2 1 1 2 1 1 
2 1 2 1 2 1 1 2 1 1 2 1 2 
2 2 1 1 1 1 1 2 3 
1 3 4 2 2 3 4 1 1 2 1 3 4 
1 2 1 3 4 2 1 1 1 1 1 1 
1 1 
2 3 4 3 
2 1 1 1 2 1 1 1 
1 1 3 4 
2 3 3 4 3 2 1 2 1 4 3 4 
2 2 1 2 1 2 1 2 2 1 
2 1 
2 2 1 1 1 1 1 1 
1 1 1 
3 3 3 
1 1 1 1 
2 1 2 1 1 1 2 1 
2 1 2 3 4 3 4 
1 3 4 3 4 
2 3 4 3 4 3 3 2 2 1 3 3 3 4 
2 1 2 1 1 
2 1 1 1 
1 2 1 2 1 
2 1 2 1 2 1 1 1 1 1 2 1 
1 1 2 1 2 1 
1 1 1 1 
2 1 1 1 
2 2 1 2 1 2 1 2 1 2 1 1 
2 1 2 1 
2 1 2 1 
1 1 2 1 1 1 
1 1 3 4 3 4 2 2 1 1 1 
2 1 1 1 
1 3 2 3 3 4 
2 1 2 1 1 1 2 1 2 1 2 2 3 4 
2 1 2 2 1 2 1 1 1 1 
3 4 3 3 4 2 1 1 2 2 3 
2 1 3 2 2 1 2 1 
2 2 1 1 3 4 2 1 1 1 1 
2 3 3 2 3 4 3 2 3 2 1 1 
2 1 1 1 
3 2 3 2 3 2 1 
1 1 1 1 1 2 1 1 1 
2 1 2 1 1 
1 2 3 4 1 1 2 1 2 1 3 4 
1 1 1 1 1 
3 4 1 1 1 1 1 2 1 
2 3 2 3 
2 1 2 1 
1 1 1 1 
1 1 1 1 2 3 4 3 4 
2 2 1 1 
1 1 2 1 1 1 2 1 1 1 
3 2 3 3 4 1 
1 1 1 2 1 1 1 2 1 2 1 
2 1 2 1 2 1 3 2 1 4 1 3 4 1 1 1 
2 1 2 1 
1 1 2 1 
3 4 1 2 
1 3 4 1 1 1 3 4 1 1 1 
2 2 1 1 2 1 2 1 2 1 2 1 
1 1 1 1 3 1 2 1 2 1 2 2 1 1 1 
2 1 2 1 1 1 2 1 
2 1 2 1 2 1 2 1 1 1 
2 2 2 1 2 1 
1 2 1 1 
1 1 1 1 
3 3 4 4 
2 1 1 1 3 4 
2 1 2 1 1 3 4 
2 1 1 1 
3 4 2 1 1 1 1 1 3 4 2 2 1 1 1 
2 3 4 2 1 2 1 2 1 2 1 2 1 2 1 1 
2 1 1 2 2 
2 1 2 1 2 1 1 
2 1 2 1 2 1 1 3 4 1 1 
2 2 3 4 1 2 1 2 1 3 4 3 4 
2 2 1 2 1 2 1 1 1 2 1 2 2 1 1 1 1 2 1 1 1 
2 1 2 1 2 1 1 1 2 1 1 1 1 1 1 
2 2 
2 1 2 1 1 1 2 1 2 1 2 
2 1 1 1 2 1 2 1 1 1 2 1 2 1 
2 1 2 1 1 
3 4 1 2 1 1 1 
1 1 1 1 
2 1 1 2 1 1 3 4 1 2 1 2 1 1 
2 1 1 1 2 1 
2 1 1 1 1 1 1 
1 1 2 1 2 1 2 1 2 1 2 1 2 
2 1 2 1 
2 2 1 1 1 1 1 1 1 1 1 1 1 1 
1 1 1 1 1 1 1 
1 1 3 4 3 3 4 1 
1 2 1 1 2 1 1 3 4 1 2 1 1 3 3 4 
1 1 
2 1 2 3 3 2 
1 1 2 1 
2 2 1 2 1 1 1 3 4 3 4 
1 1 1 1 
2 2 1 2 2 1 
1 1 
3 4 2 1 2 1 3 4 
3 4 1 1 
2 2 1 1 3 2 1 2 1 4 
1 1 1 1 1 1 
2 2 2 1 2 1 2 1 1 
2 1 2 1 2 1 2 1 
2 2 2 1 
1 1 2 1 2 1 
1 1 1 1 
2 1 2 1 1 1 
2 1 2 1 
2 1 2 2 1 2 1 1 1 
1 1 2 1 1 1 
2 1 2 1 2 1 
3 4 3 4 3 4 1 
2 2 1 
1 2 1 2 1 2 1 1 
1 1 
1 1 1 1 2 1 1 2 1 1 2 1 2 
2 1 1 1 2 1 3 4 1 1 3 4 3 4 
2 1 2 2 2 2 2 1 3 4 
1 1 
2 3 3 2 1 2 1 2 1 3 3 4 
2 1 1 1 1 
1 1 2 1 2 1 2 1 1 1 
1 1 2 1 
1 1 1 1 
2 1 2 1 1 1 1 1 1 
1 2 1 2 1 2 
1 2 2 2 1 
1 1 1 
3 3 3 1 
2 3 3 4 1 1 1 
2 1 2 2 1 2 2 1 1 1 1 1 1 1 
2 2 1 1 1 1 2 1 3 4 1 
2 1 2 3 4 2 1 1 1 1 1 1 1 1 
1 2 1 2 1 1 2 
1 2 2 1 2 1 2 1 1 1 1 1 
1 1 1 
2 3 2 3 4 1 2 3 4 3 2 3 4 3 4 1 2 1 3 4 2 1 1 3 3 4 
3 4 1 3 
2 1 3 
1 1 2 1 
2 1 1 1 2 2 1 2 1 2 1 1 
2 1 2 1 2 1 
1 1 
2 1 1 1 
2 2 2 1 
1 2 1 1 1 1 1 1 2 1 2 1 
3 2 3 4 
3 4 3 4 
2 1 1 2 3 2 1 2 1 
3 4 1 2 1 2 3 4 1 2 1 
1 2 3 4 2 1 2 1 1 1 1 
3 2 1 3 4 1 2 1 3 2 1 4 
1 1 2 2 1 1 1 
2 1 
2 1 2 1 
1 1 1 1 
2 2 2 2 1 2 1 3 4 1 2 1 
1 2 1 1 1 1 
2 1 2 1 
2 1 3 3 4 3 4 
2 1 1 1 
1 2 1 2 1 2 1 1 
2 2 3 2 1 2 1 2 1 
2 1 3 4 
1 1 
3 2 1 2 1 2 1 2 1 2 2 1 3 2 1 2 1 2 1 2 1 4 1 
2 1 
2 1 2 1 
2 1 
1 2 1 1 1 1 1 2 2 1 
2 2 1 2 2 1 1 1 
2 1 2 1 2 1 1 
2 2 2 2 1 2 1 2 1 
1 1 1 1 1 
1 1 1 2 1 3 4 1 
1 2 1 1 1 
3 4 3 4 3 4 1 2 1 1 
1 1 1 2 1 
2 1 3 2 1 4 2 3 4 
3 4 3 3 4 4 
1 2 1 1 2 1 2 3 4 
2 1 1 1 
3 4 3 4 1 1 
2 1 2 1 2 1 
2 1 2 1 2 1 3 4 1 2 1 1 2 2 3 4 1 2 1 
2 1 2 1 1 1 2 1 
3 4 1 1 2 1 3 3 4 4 
3 4 1 1 
2 1 2 1 2 1 2 1 2 1 1 1 2 1 2 1 2 1 
1 1 1 2 1 1 2 1 3 2 1 4 1 1 1 
2 2 3 4 3 4 3 4 
1 2 1 1 1 1 1 
1 1 3 4 1 2 2 1 1 1 1 2 3 4 3 4 
1 1 3 4 
1 1 1 1 1 1 
2 1 3 4 2 1 1 1 2 1 1 1 
2 2 1 2 1 2 2 2 1 3 4 1 
1 3 4 3 
2 1 2 2 1 1 1 1 2 1 
2 1 2 1 3 4 
2 1 1 1 1 
2 1 1 1 2 1 
2 1 2 1 2 1 2 1 2 1 2 1 2 1 1 
2 1 2 1 
2 1 2 1 2 3 4 1 1 
2 1 2 1 
1 1 1 1 
1 1 2 1 
1 1 1 1 1 
2 1 1 1 1 1 1 
2 2 1 
2 1 3 2 1 3 4 
1 1 2 2 3 4 3 4 1 1 3 1 1 1 1 1 1 3 4 3 4 3 4 1 1 1 1 1 
1 2 2 1 
1 1 2 1 2 1 
2 1 3 3 1 1 3 4 
1 2 1 2 1 1 2 1 1 2 1 2 1 1 
2 1 2 1 1 1 1 1 1 2 1 1 1 2 1 1 1 
2 1 2 1 2 1 2 1 2 1 
3 4 
2 1 
1 2 1 3 4 1 1 1 3 4 1 1 1 
2 1 2 1 2 1 2 1 
2 1 2 1 1 
1 1 1 1 1 1 
2 1 2 1 2 1 
2 1 1 1 1 1 1 1 
2 1 1 1 
1 1 1 
2 1 2 1 2 1 1 3 
2 2 2 2 1 1 2 1 1 
2 1 1 
1 2 3 2 1 2 3 2 1 4 
2 1 1 1 1 1 2 1 2 1 1 1 1 1 1 1 
1 2 1 2 1 2 1 2 1 2 1 1 1 2 1 1 1 1 2 
2 1 2 1 1 3 4 2 1 1 
2 1 2 1 2 1 
1 2 1 1 
2 1 2 1 
2 1 
3 4 2 1 3 4 3 4 3 4 
2 1 2 2 2 1 2 2 
3 3 4 3 2 1 1 1 1 
2 1 2 1 1 1 1 1 
3 2 2 1 3 2 3 4 1 
2 2 1 
2 1 1 1 2 1 2 1 2 1 
2 3 4 1 2 3 3 2 3 4 
2 1 2 1 1 1 
1 2 1 1 
2 2 2 2 2 2 1 
3 4 2 1 
2 1 2 1 1 1 
1 2 2 2 3 
3 2 3 3 2 1 3 4 
3 2 1 4 
2 1 1 2 
1 1 2 1 
1 2 1 3 
1 2 1 1 2 1 1 2 1 1 
2 1 1 1 3 4 1 
2 1 3 4 2 1 
2 1 
1 1 2 2 2 2 2 1 2 1 1 1 
2 1 1 2 1 2 1 
1 1 1 2 1 2 1 2 1 2 1 2 1 2 1 1 1 
2 1 2 1 
1 3 4 1 1 3 4 1 1 1 1 1 
3 4 1 1 1 1 1 2 1 1 1 1 1 3 3 4 
2 2 1 2 1 1 
3 4 2 1 3 4 1 1 
2 1 1 1 2 1 
2 1 1 1 
1 2 1 1 1 1 
1 1 1 1 
2 2 1 1 1 2 1 2 1 1 1 
3 2 3 4 1 1 1 2 1 1 2 1 1 
1 1 
1 1 2 2 1 
2 1 3 4 
3 4 3 4 
2 1 1 1 3 4 
1 1 2 1 2 1 2 1 1 1 1 1 1 
3 4 3 4 1 
2 2 2 1 1 1 2 1 2 1 1 1 2 3 4 
2 2 1 1 1 1 
1 2 1 
2 1 1 1 2 2 1 1 1 1 
1 2 1 
2 2 1 2 1 2 1 2 2 2 1 1 1 1 
3 4 
2 1 2 1 2 1 2 1 3 4 
1 1 1 1 2 1 1 1 3 4 
2 2 1 1 1 
3 4 3 4 
1 1 2 1 1 1 
1 1 
3 4 2 1 2 1 1 
3 4 1 1 1 
1 1 2 2 1 2 1 2 1 2 1 1 1 
2 1 2 1 1 1 
2 1 2 1 1 
2 1 2 2 2 1 1 
2 1 2 3 2 3 2 1 4 1 3 4 
2 1 2 1 2 1 1 
2 1 1 1 1 3 4 1 
1 1 3 4 1 
2 1 2 1 
3 2 1 3 1 3 2 3 3 3 
2 2 3 2 1 4 2 3 2 3 4 
3 2 1 4 1 3 2 3 4 1 1 
2 1 1 1 1 1 
2 2 2 1 1 
1 1 2 1 2 1 
2 1 1 1 
3 4 3 4 3 
2 2 2 1 2 1 
2 2 2 1 2 2 1 1 2 1 1 3 4 2 3 
3 4 2 1 
1 1 1 
2 2 2 2 2 1 1 2 2 1 
1 1 1 1 1 2 1 2 1 2 1 1 
2 1 2 1 2 3 4 3 3 
2 1 1 
2 1 1 1 
2 3 2 3 
3 4 1 
1 1 2 1 3 4 2 1 1 1 1 1 
2 1 1 3 4 3 4 
1 1 2 1 
2 2 1 1 1 2 1 2 1 
1 1 1 2 1 1 
2 2 1 3 4 1 2 1 
1 1 3 4 1 1 1 1 3 4 1 
1 1 1 1 
1 2 
1 2 2 1 2 1 2 1 2 1 2 1 1 2 1 2 1 3 4 
1 1 1 2 1 2 1 2 1 1 1 
2 1 2 1 2 1 2 1 2 1 
1 3 1 2 1 2 1 1 1 1 1 1 
1 1 1 1 1 3 4 
1 1 1 1 
1 2 1 1 1 2 1 1 
3 4 2 1 
2 1 1 1 
1 2 3 4 1 
2 1 1 1 1 2 1 2 1 1 1 1 
2 1 2 1 1 1 1 1 1 1 
2 2 1 1 1 1 1 2 2 1 1 3 
1 1 
2 1 3 4 1 1 1 1 1 1 1 1 
2 1 2 1 2 1 2 2 1 3 4 1 2 1 1 1 1 3 4 1 
2 1 
1 1 1 1 
1 3 4 3 4 3 4 1 
1 2 1 1 
2 1 1 1 1 
2 1 2 1 2 1 2 1 2 1 1 1 
2 3 1 3 2 3 2 1 1 3 
3 2 1 1 2 1 1 3 2 1 1 
1 2 1 2 1 2 1 2 1 
2 1 2 1 
2 3 4 3 4 2 3 3 4 1 
2 1 2 1 
2 1 2 1 
2 1 1 1 2 1 2 1 2 1 
1 2 2 1 2 
2 3 3 4 3 4 3 4 3 4 1 3 
2 1 2 1 2 1 1 1 1 1 2 1 1 
1 1 1 
1 1 1 2 1 2 1 1 1 1 2 1 1 1 
2 1 2 1 2 2 1 1 1 3 4 
2 1 2 2 2 1 
1 1 2 3 4 3 4 3 2 3 3 2 1 3 2 1 1 1 
1 2 2 1 
2 1 1 1 2 1 
1 2 3 3 4 1 2 3 2 1 3 4 
1 1 2 1 
2 2 1 2 1 1 
1 1 1 
1 1 
2 1 2 1 1 1 2 1 1 1 
2 2 1 2 1 2 1 2 1 1 
3 4 1 1 1 1 1 3 4 1 3 4 1 
2 1 3 4 2 1 3 4 3 4 3 4 
2 1 1 1 
1 1 1 1 
1 1 2 1 1 2 2 
1 1 1 1 
1 1 2 1 2 1 3 4 
2 2 1 1 1 2 1 2 1 1 
1 1 1 1 
3 4 2 1 2 1 3 4 1 1 
2 1 
1 1 1 1 2 1 1 1 2 1 1 1 2 1 1 1 1 
2 3 4 1 1 2 3 4 3 4 
1 1 1 2 1 
2 1 1 2 1 1 
2 3 2 3 4 2 1 2 1 3 4 1 
1 2 1 2 2 1 2 1 1 
1 1 2 2 1 
2 2 3 4 1 1 
2 2 1 1 2 1 2 1 2 1 1 1 1 1 1 3 4 1 1 1 
2 1 1 3 
2 1 1 1 3 4 1 
1 1 1 3 1 
1 1 
1 1 1 3 2 1 3 4 
1 2 2 1 1 3 2 3 
1 1 1 1 1 1 1 1 
2 1 1 1 3 4 2 1 2 1 2 1 2 1 
1 2 1 2 1 1 1 2 1 1 
1 1 
1 2 1 3 3 2 1 4 1 
1 1 2 1 2 1 1 1 2 1 1 1 1 1 1 2 1 
3 1 1 
3 2 1 4 
1 1 1 1 1 
2 2 1 2 1 2 1 1 2 1 
1 1 1 1 1 1 
1 2 3 4 3 4 3 4 3 4 
2 1 3 4 3 4 2 1 1 1 
2 1 2 1 2 2 1 1 1 1 2 1 1 
2 2 1 1 
1 1 2 1 2 1 
1 2 
3 4 1 1 
1 2 2 2 2 3 4 1 1 1 1 
2 2 3 2 1 1 1 2 1 4 
2 1 2 1 
2 1 2 1 1 
2 1 2 1 2 1 2 1 2 1 
1 1 1 1 
2 1 2 1 1 
2 1 1 2 1 2 1 2 1 3 4 1 
2 1 3 4 1 3 4 
3 2 1 3 4 3 4 3 4 
2 1 2 1 
1 1 2 1 
3 3 2 1 
1 2 1 1 1 1 2 1 1 
2 1 1 2 1 
1 2 1 
1 1 2 1 
2 1 2 1 2 1 1 1 1 1 
1 2 1 1 1 1 1 
1 1 2 1 1 1 1 1 1 1 
2 2 1 1 1 1 1 
1 1 1 
2 1 1 1 
1 1 2 1 
1 2 3 4 3 4 
2 2 1 2 1 2 2 1 1 2 1 1 1 1 1 1 1 
2 3 4 1 1 1 1 
2 1 1 1 1 
2 1 2 1 2 1 2 1 2 1 
1 2 3 4 
2 1 2 1 
2 2 2 1 1 1 1 2 1 
3 4 3 4 1 3 4 3 4 1 
1 1 2 1 1 
1 1 1 3 4 1 1 1 2 
2 2 3 4 1 
1 1 1 1 
2 2 1 2 2 1 
1 2 1 2 1 
2 2 3 2 1 2 1 2 1 1 1 2 1 
3 4 3 4 1 
2 1 2 1 
1 1 1 1 1 1 1 1 1 1 
1 1 2 1 1 2 2 1 
3 4 3 4 1 1 1 1 
2 1 1 1 1 1 1 
2 1 2 1 2 1 
1 1 1 1 
1 2 1 2 1 1 
1 1 1 1 2 2 1 2 1 1 2 1 2 
1 1 2 1 2 1 
1 2 1 1 2 1 1 3 2 1 2 1 2 1 1 1 2 1 2 1 1 3 4 3 4 3 4 
2 1 2 1 2 2 1 1 1 1 3 4 1 
2 1 3 2 1 3 4 
2 2 2 1 3 4 3 4 1 
2 1 1 2 1 1 1 1 
1 2 1 2 2 1 1 1 1 1 
3 4 1 1 
2 3 2 1 2 1 2 1 4 1 
3 2 3 4 1 2 1 2 3 4 
2 1 2 3 4 1 2 1 3 1 2 1 3 4 3 
1 1 2 3 2 1 4 
1 1 1 1 1 
2 1 1 1 1 1 2 1 3 4 3 4 
1 1 2 3 4 
1 1 1 
3 4 2 1 2 1 1 
2 1 2 1 1 1 2 1 1 1 
1 1 3 3 
1 1 1 1 
2 1 2 1 1 1 1 
3 3 4 2 1 2 1 2 1 
2 2 1 1 1 2 1 2 1 2 1 1 
1 1 1 1 
1 2 1 1 1 3 4 1 
1 1 
2 1 2 1 2 1 
1 2 1 1 1 
3 2 1 2 1 4 3 4 3 4 1 1 
2 1 2 1 2 1 
2 1 3 4 3 4 3 4 2 1 3 4 
2 1 2 2 1 2 1 2 2 2 3 4 1 3 3 2 1 1 
1 2 1 2 3 2 1 2 1 4 3 4 
2 1 1 3 4 
2 1 1 1 2 1 2 1 1 1 
2 1 2 2 2 2 1 
2 1 1 3 4 1 1 1 1 2 1 
2 1 1 1 
2 3 2 1 1 3 4 2 3 4 3 4 
1 1 
1 1 1 1 
2 3 3 4 
3 4 1 1 1 
1 1 
2 2 1 2 1 2 1 1 2 1 
1 3 
1 1 
2 3 3 2 1 2 1 2 1 3 3 4 
1 1 1 1 3 4 1 
2 1 1 2 
2 1 1 1 
2 1 1 1 1 1 
2 1 1 2 1 2 1 1 2 1 1 2 1 3 2 3 2 1 2 3 3 3 2 1 1 3 4 1 3 4 
3 4 2 1 1 2 3 4 3 3 2 1 4 3 
1 1 1 1 
2 2 2 2 1 
2 1 2 1 1 
1 2 1 1 1 1 1 1 1 
1 1 1 1 1 
1 1 2 2 1 1 2 1 1 1 2 2 1 
1 1 1 2 1 1 2 3 4 3 1 2 1 1 
2 1 2 1 
1 1 2 1 
1 1 1 1 1 
2 2 2 1 2 1 1 2 1 1 2 1 1 
2 1 2 1 3 3 4 
1 1 1 1 1 1 1 1 
2 2 1 1 2 1 3 4 1 
2 3 4 1 2 1 2 3 
2 1 1 
1 1 1 
2 1 2 1 2 1 2 2 1 
1 2 1 2 3 4 1 1 
2 1 2 1 1 2 2 1 1 1 1 1 3 4 
1 2 2 1 
2 1 2 1 2 1 
2 1 2 1 1 1 1 1 1 1 
2 1 1 1 
1 1 1 1 1 1 
2 1 1 1 2 1 1 2 1 1 3 4 
1 1 3 4 
1 1 2 1 1 2 1 1 1 
1 1 
1 1 1 1 3 4 
1 1 1 1 3 4 1 1 1 1 1 1 
2 1 1 1 
2 1 2 1 2 1 1 1 1 3 4 
1 1 3 4 
2 1 2 1 
2 1 2 1 3 4 3 4 3 4 1 3 4 
1 1 2 1 1 1 
2 1 1 1 1 1 
1 1 
2 2 3 4 
1 1 1 1 2 2 1 2 1 2 1 2 1 
2 1 1 1 1 3 4 
2 2 3 3 4 3 4 2 1 1 1 
3 4 3 4 
1 1 1 1 1 1 
3 2 1 2 1 3 4 1 1 4 2 1 1 2 1 3 4 
2 1 2 1 2 1 1 2 1 1 1 1 3 4 1 3 4 1 
3 3 4 3 4 2 1 3 4 1 
2 1 2 1 
2 1 1 2 1 2 1 1 1 1 1 
2 1 2 2 1 1 1 1 1 1 
3 4 3 4 3 4 
1 1 1 1 1 1 1 1 1 
1 2 1 2 
3 2 1 2 1 2 1 2 1 2 1 3 
2 1 2 1 
1 2 1 2 1 1 
3 4 1 1 1 
2 3 4 2 2 1 1 3 4 
2 1 1 1 
2 1 
1 3 4 3 
2 1 3 4 2 1 2 2 1 2 2 1 
1 1 
2 1 2 1 1 1 2 1 2 2 1 
1 1 1 1 
3 2 2 1 1 2 2 2 
2 1 2 1 
3 2 3 4 3 4 
2 1 2 2 1 2 1 2 1 2 1 2 1 2 1 2 1 3 4 1 
3 2 2 1 3 4 1 
3 4 1 2 1 2 1 1 
2 1 1 1 
2 1 1 1 1 1 3 4 
3 4 1 3 
2 1 
1 1 1 2 
1 1 1 2 2 1 1 1 1 3 4 
1 2 1 2 1 1 
2 1 2 1 2 1 2 1 
3 4 1 1 
3 2 1 4 2 1 2 1 2 1 1 1 
1 1 1 1 1 
2 1 2 1 2 1 
3 2 1 4 3 4 1 
2 1 2 1 1 1 2 1 
2 1 2 1 3 2 1 1 3 4 2 2 1 1 1 3 4 
1 1 1 
3 2 3 2 1 2 1 1 
1 2 1 1 
2 1 1 1 
1 1 2 1 
1 2 1 1 1 2 1 
2 1 2 1 2 1 1 
1 1 3 4 
2 1 2 1 1 3 4 1 1 1 3 4 2 1 
2 1 1 1 1 1 1 1 1 1 1 2 1 
1 1 2 2 1 
2 1 2 1 
2 1 3 4 1 
2 1 2 1 2 1 3 4 
1 2 1 
1 2 2 1 
1 2 1 1 2 2 3 1 1 2 1 1 
2 1 3 4 1 1 2 1 1 
2 1 3 2 3 
2 1 3 4 
2 1 2 1 2 1 2 1 1 2 1 1 1 
2 1 1 1 
1 1 1 1 2 2 1 2 1 1 
1 2 1 1 2 1 3 4 1 1 1 
2 2 1 2 2 1 3 4 2 1 2 1 
1 1 1 1 
2 1 2 3 2 3 3 4 3 3 4 1 
1 1 2 1 1 1 2 1 1 2 1 1 2 1 
3 4 1 2 
1 2 1 1 
2 2 1 1 
2 1 1 1 2 1 
1 2 1 1 
1 2 1 2 1 1 1 
2 2 1 2 2 1 2 2 1 
2 1 
1 2 1 1 
2 1 3 4 3 
2 1 2 1 2 1 2 1 1 1 
2 3 3 4 3 4 3 4 3 4 1 3 
1 1 1 2 1 
2 2 1 1 3 4 
1 1 1 3 4 3 4 3 2 1 
2 1 1 1 1 
3 2 1 2 1 2 1 4 
3 4 
2 2 1 1 1 1 
2 1 2 1 
2 1 1 2 1 2 1 1 1 
2 1 1 3 4 3 4 1 
2 2 2 1 2 2 1 1 2 2 3 4 2 2 1 1 3 4 1 2 1 2 1 3 
2 1 3 4 3 4 3 4 
2 1 2 2 1 2 2 1 1 
2 1 2 1 1 1 
1 1 1 1 
2 1 1 1 
3 4 2 1 3 4 
2 2 1 2 1 1 1 1 1 
1 1 1 
3 2 1 
2 1 2 1 
2 1 1 1 2 1 1 1 1 2 1 
1 2 1 3 2 1 4 1 1 
2 1 
2 1 2 1 2 1 2 1 
1 1 
1 1 1 1 
1 1 1 1 1 1 1 
2 1 2 1 1 1 1 1 
1 1 1 1 1 3 4 
2 1 2 1 2 2 1 2 1 3 4 2 2 1 2 3 2 1 4 1 
2 1 2 1 2 1 
2 1 2 1 1 
3 4 3 4 
2 1 3 4 
3 4 1 1 
1 2 1 2 1 2 1 1 
1 3 4 1 1 1 1 1 1 1 1 1 1 
2 1 2 1 2 1 
2 2 1 3 4 2 1 3 4 1 1 
1 2 2 1 
3 4 
2 1 2 1 
2 1 2 2 1 3 4 
3 2 3 3 3 1 1 3 4 3 4 
1 1 
1 1 2 1 2 1 2 1 1 
2 1 2 1 2 1 1 1 1 1 
2 1 1 1 1 1 1 3 4 
1 1 2 1 1 
1 2 2 1 1 
1 2 1 1 1 
3 2 1 2 1 2 2 1 2 1 1 
3 4 1 3 4 2 2 2 1 3 4 2 1 2 1 1 1 
1 1 2 1 2 1 1 1 1 1 1 
3 4 2 1 2 1 2 1 2 
2 1 2 1 2 1 
2 1 2 1 2 2 1 2 1 2 
1 1 3 2 2 3 4 4 1 
2 1 1 1 
3 4 3 4 1 1 
2 1 3 4 1 
3 4 2 1 2 1 1 1 3 4 
1 2 1 1 1 2 1 2 1 1 1 1 1 2 1 
2 1 
2 1 1 1 1 
2 1 1 3 
1 2 3 3 2 1 2 1 
2 1 1 
2 1 2 1 2 1 2 1 2 2 2 1 1 1 2 1 2 1 1 
1 1 1 1 
2 1 
1 2 1 1 1 2 3 4 1 
2 1 2 1 2 1 
1 2 3 4 
2 1 1 1 3 4 
2 2 2 2 1 
2 1 2 2 1 2 1 
1 3 4 2 2 1 1 3 4 
3 2 1 4 1 1 
2 1 1 1 1 2 1 
3 4 2 1 
2 1 1 1 
2 1 1 1 
2 1 2 1 2 1 2 1 
2 1 1 1 
1 2 1 1 1 2 1 1 1 1 1 1 1 
2 1 1 2 1 2 1 1 1 
1 3 4 2 1 2 1 
2 1 2 1 1 
2 2 1 2 
1 2 1 1 1 
1 2 1 1 1 1 3 4 
2 1 2 1 2 1 
2 1 1 
2 1 2 1 3 4 3 
1 2 1 1 1 3 4 
2 2 1 1 
1 2 3 4 
2 3 1 1 3 4 
1 3 2 1 
1 1 1 
1 3 2 1 2 3 4 1 3 1 2 3 1 3 4 3 1 3 1 
2 2 1 1 
2 2 3 2 1 3 4 3 4 3 
2 1 2 1 2 1 2 1 2 1 2 1 
2 1 2 1 1 1 2 1 1 1 1 1 
2 1 1 2 1 1 1 2 1 2 
2 1 2 1 2 1 3 4 1 
1 3 4 3 4 
2 2 1 1 2 1 2 1 3 4 3 
2 2 
1 1 3 4 
1 2 3 3 4 1 1 
1 1 1 1 2 2 
2 1 1 
3 3 4 2 3 3 4 3 3 3 4 
2 1 3 4 3 1 2 1 1 1 3 4 
1 2 1 1 
1 1 1 1 
2 1 2 1 1 1 1 2 1 
1 2 1 2 1 
3 2 1 4 
1 1 1 1 
1 2 1 
1 1 1 
2 1 3 4 
2 1 1 1 1 2 1 
3 2 1 4 1 
2 1 2 1 1 
2 1 1 1 
2 1 2 1 
2 1 2 1 2 1 
1 2 1 2 1 
2 2 1 1 1 2 1 
1 1 1 2 2 1 1 
2 2 1 2 1 2 1 1 1 
2 1 1 1 1 1 
1 1 1 
2 1 2 1 2 1 
2 1 
1 1 1 1 
2 1 2 1 2 1 2 1 2 1 2 1 
1 1 1 
1 2 1 2 
1 2 1 1 1 2 3 4 1 
3 2 1 1 1 2 
1 2 1 1 1 
2 1 2 1 
3 4 3 2 1 4 3 1 2 1 3 4 
1 2 1 1 
2 1 2 1 2 2 1 1 1 1 2 1 2 1 1 1 
2 1 1 1 1 2 1 1 
2 1 1 1 1 1 
3 3 4 4 2 2 1 1 1 1 2 1 1 
2 1 2 1 1 1 1 1 
1 2 1 1 1 1 
2 1 2 2 1 2 2 
2 1 1 
1 1 1 
2 1 2 1 
2 2 3 4 
2 1 2 1 2 1 2 1 
3 2 3 1 3 2 1 2 3 
1 1 2 1 2 1 2 1 1 1 
1 1 2 1 1 1 1 2 1 
2 1 2 1 2 1 2 1 1 1 1 2 1 1 
1 2 3 3 4 1 1 
2 1 2 1 2 1 2 1 2 1 2 1 1 
2 1 1 1 
3 2 1 1 1 1 1 
3 2 1 4 1 
3 1 1 3 4 1 3 
2 1 2 1 2 1 
2 2 1 2 1 
2 1 1 2 
3 2 3 2 1 2 1 4 3 2 2 2 1 
2 1 1 1 1 1 
2 1 2 1 2 1 
1 1 
2 2 1 2 1 2 2 3 2 3 1 3 4 3 4 1 
1 3 4 
3 3 4 2 3 4 2 1 1 1 1 1 2 1 
2 1 1 1 1 1 
2 1 2 1 2 1 1 1 1 1 
2 2 2 1 1 2 1 2 1 2 3 4 
1 2 1 
3 2 3 3 2 3 4 1 1 
3 2 2 1 2 1 3 1 2 1 3 4 
2 1 1 
2 1 3 4 
2 1 2 1 2 1 2 1 2 1 2 1 2 1 2 1 1 1 2 1 1 
1 1 3 4 
2 1 2 1 2 1 3 4 
2 1 
1 2 1 2 1 2 1 1 1 2 1 1 
2 1 1 1 
1 2 1 1 2 1 1 1 1 1 
2 2 3 2 1 2 1 
1 2 1 2 1 2 1 1 
3 4 1 2 1 2 1 3 2 1 1 3 4 3 
2 1 1 2 1 1 1 1 2 1 1 
2 2 1 1 
2 3 4 1 2 1 2 1 2 1 2 1 2 2 1 2 1 
1 2 3 4 1 3 3 4 1 1 
2 1 1 2 1 1 
1 1 1 1 1 1 
2 2 1 3 4 1 1 3 
3 4 1 3 2 2 2 1 1 
1 1 
2 3 3 3 4 4 
2 1 
2 1 2 1 1 1 1 1 1 
2 1 2 1 
2 1 2 1 2 1 2 1 2 1 
2 2 1 1 
1 2 1 1 1 1 1 2 2 1 1 
2 1 1 1 
2 1 2 1 3 
2 1 2 1 2 1 2 1 
2 2 1 2 1 2 2 1 1 2 1 1 1 1 1 1 1 1 
3 4 3 4 
2 1 3 4 1 1 
1 3 1 1 3 4 
1 1 1 1 2 1 3 4 3 4 
1 2 1 2 1 1 1 1 
1 1 
2 1 2 1 
2 2 1 1 
1 1 1 1 
2 2 2 1 2 1 2 1 2 1 
1 2 1 2 1 1 
2 1 2 1 1 2 1 
1 2 1 2 1 1 
2 1 1 1 1 1 1 
2 1 
2 3 2 3 2 1 3 4 3 4 3 4 
2 1 2 2 1 2 2 1 1 2 2 1 1 1 2 1 1 1 2 1 
2 1 2 2 1 2 1 2 1 
2 1 1 1 1 1 1 1 1 
3 4 
2 1 2 1 2 1 3 4 1 1 1 
1 1 2 1 
2 2 1 1 
2 1 2 1 
1 2 1 2 1 2 1 1 2 1 2 1 2 1 1 
1 1 1 3 4 3 4 3 4 1 
2 1 2 1 
1 1 1 1 
1 2 1 1 
1 2 
2 2 2 1 2 1 2 1 1 1 2 1 3 4 2 1 
2 1 1 1 
1 2 1 
2 2 1 1 2 1 1 1 1 2 1 1 
2 1 2 1 2 1 2 1 1 2 1 2 1 
3 2 1 2 1 3 4 3 4 3 
2 2 3 2 1 2 1 4 1 
2 1 
3 4 1 2 1 1 
2 1 1 2 1 2 2 1 2 1 1 1 
1 1 1 1 
1 1 1 2 2 1 2 3 4 
2 1 1 1 2 3 4 3 4 
1 1 2 1 2 1 2 1 1 1 
1 1 2 1 2 1 1 
1 1 3 4 1 1 
2 1 2 1 2 1 2 1 2 1 2 
1 2 1 2 
2 1 2 1 2 1 3 4 1 
1 1 2 2 1 2 1 2 1 
1 1 1 1 
1 1 1 1 
1 1 1 1 1 1 3 4 
2 3 2 3 3 3 3 3 3 3 3 3 
1 1 1 1 
2 1 2 1 2 1 2 1 
2 3 3 4 1 1 1 
2 1 3 4 3 2 2 1 3 4 
1 2 1 1 1 1 1 1 1 1 3 4 1 
3 4 3 2 1 2 
2 3 2 3 4 3 
1 2 2 1 2 1 
1 1 1 1 
2 1 
2 3 2 2 1 2 1 1 3 2 1 2 1 4 2 1 1 1 
1 1 3 3 4 2 1 
3 2 1 3 4 1 
2 1 1 1 1 1 1 1 1 
2 1 2 1 2 1 2 1 
2 1 2 2 1 2 1 2 1 1 2 2 1 1 2 2 1 1 1 
2 1 1 1 2 1 
2 1 1 2 1 2 1 
1 1 2 
1 2 1 1 
1 2 2 1 1 
2 1 
2 1 2 1 2 1 1 1 2 1 2 1 2 1 2 1 2 1 3 4 1 1 
1 1 3 4 
1 1 1 1 1 
3 4 1 2 1 1 3 4 
1 2 1 3 
2 1 1 1 1 1 1 1 1 
2 1 2 1 1 1 
2 3 2 2 1 1 
1 2 1 1 1 
2 1 3 4 
2 1 1 2 
2 1 2 2 2 2 3 4 
1 2 1 
3 2 3 3 4 3 4 3 4 1 3 4 1 3 2 3 4 
2 1 2 2 1 3 4 
1 1 1 2 1 1 1 1 1 1 1 1 1 1 
1 1 2 2 2 2 1 2 1 1 1 
2 1 2 1 
2 1 2 1 2 1 
1 1 1 
1 2 1 1 
2 1 2 1 
2 1 2 1 1 1 2 1 1 1 
1 1 2 1 2 1 
3 1 2 1 2 1 3 4 4 1 3 4 
2 1 2 1 1 2 1 1 2 1 1 1 1 3 4 
2 1 2 1 2 1 2 1 1 1 2 1 
2 3 4 1 1 1 
1 1 2 1 2 1 2 2 3 4 
1 3 4 1 2 1 1 
1 1 3 4 
1 1 
1 1 1 1 
1 1 1 2 1 1 2 2 
2 1 1 2 3 4 3 2 1 4 1 1 
3 2 1 2 1 1 1 
1 2 1 1 1 
1 1 3 4 1 
1 1 1 1 1 1 1 1 
2 1 2 1 3 4 3 4 3 4 1 
2 2 1 1 1 1 1 1 1 1 1 1 1 
3 4 2 1 2 1 3 4 1 1 
1 1 
2 1 1 3 4 
2 2 1 1 3 4 
1 2 1 2 1 1 1 
2 1 1 1 3 2 1 4 1 1 
2 1 1 1 1 1 2 1 1 3 4 1 
1 1 2 1 2 1 1 1 
2 1 2 1 2 1 3 4 3 4 3 4 
3 4 2 1 3 4 1 1 1 2 2 1 1 2 2 1 1 
2 1 1 3 3 3 2 1 3 1 1 1 3 
2 2 1 3 4 3 3 4 
2 1 
2 1 2 1 
2 1 2 1 3 2 2 4 
3 4 3 3 4 4 
2 1 1 1 1 1 1 
1 1 1 
2 3 4 3 4 3 4 1 
2 1 1 1 2 1 1 1 1 1 
1 2 1 2 1 2 1 1 1 
2 1 2 1 
2 1 2 1 2 1 2 1 1 2 1 
3 3 3 3 3 3 3 2 2 3 4 3 4 
3 3 4 2 1 2 1 
1 1 1 2 1 
1 3 4 1 2 1 2 1 1 1 1 1 
2 1 1 1 
1 2 1 
1 1 1 1 1 1 1 1 
1 2 2 1 3 4 1 1 1 
1 1 2 1 1 1 1 2 1 1 2 1 3 4 1 3 4 
3 4 1 1 2 1 
1 2 1 1 1 
3 2 1 4 
2 1 1 1 2 1 
2 1 2 1 
1 1 1 1 3 4 1 2 1 1 1 
1 2 1 2 1 3 4 3 4 3 
2 1 2 1 1 1 1 1 1 
1 1 1 1 
1 2 3 4 1 2 2 1 1 1 1 1 2 3 4 
1 1 2 1 1 1 2 1 2 1 1 
1 1 1 1 
2 2 1 1 1 
1 2 2 1 2 1 
1 2 1 
2 1 2 1 2 1 3 2 1 
1 1 1 1 
2 2 1 2 1 
2 1 
2 2 1 2 1 
2 2 1 
2 1 2 1 2 1 1 1 1 
1 1 1 3 
2 2 1 2 1 2 1 
2 2 1 1 1 1 1 2 1 1 1 
3 4 3 4 
2 2 1 1 1 3 
3 2 3 4 3 4 1 1 
2 3 3 2 1 2 1 2 1 3 3 4 
1 1 3 4 
2 1 1 1 3 2 1 
2 1 1 1 1 1 2 1 2 
1 3 4 
2 1 2 1 2 1 2 
2 1 
2 1 1 1 
1 1 1 
2 1 2 1 1 2 1 2 1 2 1 1 1 
3 4 3 4 
1 2 2 1 2 1 1 
1 1 3 2 1 2 4 1 
1 3 4 3 4 3 4 3 2 2 1 
3 4 2 1 1 
2 1 2 1 
2 1 2 1 2 1 2 1 2 1 1 1 
2 1 1 1 
2 1 3 4 3 4 3 4 
1 1 1 1 1 1 1 1 
1 1 2 1 2 1 1 1 1 2 1 
2 1 1 1 2 1 3 4 
2 1 1 2 1 1 1 1 
3 2 1 2 1 3 4 3 4 1 
2 2 1 1 1 3 4 
1 2 1 
2 1 1 1 2 1 2 1 1 1 1 
2 1 
2 1 3 3 3 4 
3 4 1 1 
2 1 2 1 1 1 2 
2 1 1 2 1 1 1 
2 3 4 1 
2 3 2 1 
2 1 2 1 
1 1 2 1 2 1 2 
1 3 4 3 4 3 4 1 1 1 
1 1 1 2 1 1 1 
3 2 1 4 3 4 
2 2 1 1 
2 1 2 1 2 1 1 1 
2 1 2 1 2 1 2 1 
2 1 2 1 1 
2 1 
3 4 3 2 1 1 1 
1 2 2 1 1 1 2 1 1 1 1 1 1 1 1 1 1 1 
3 3 2 1 3 1 3 3 4 
3 4 1 1 3 2 1 
2 1 1 1 
1 2 1 2 1 2 1 1 
2 1 1 1 1 
1 1 3 4 
2 1 1 1 2 1 
3 3 4 3 4 2 1 1 1 1 
2 1 2 1 2 1 2 1 1 2 1 
1 1 
3 3 4 3 4 1 1 
3 2 1 4 
2 1 2 1 2 1 2 1 2 1 2 1 
2 1 1 1 
1 1 1 1 1 3 4 3 4 1 
1 2 1 2 1 
1 2 1 1 1 1 2 1 2 1 1 2 1 
2 1 
2 1 2 1 1 
2 1 1 1 
1 1 2 1 
3 4 3 4 1 2 1 2 1 
2 1 1 2 1 2 1 1 
3 4 2 1 
1 2 3 4 
2 1 2 1 
3 4 1 4 
2 1 3 1 1 2 1 2 2 1 1 1 
2 1 2 1 1 1 
3 1 1 1 2 1 1 
1 1 1 1 
2 3 1 2 1 2 1 3 4 1 1 1 
2 1 1 1 2 1 1 1 2 1 1 1 
1 2 1 2 3 4 3 4 3 
3 4 2 1 2 1 1 
2 3 2 1 
3 4 2 1 1 
1 1 1 1 
1 2 3 2 2 2 1 1 
2 3 4 1 3 
3 4 2 3 
3 4 2 1 2 3 4 1 
2 3 2 3 1 2 1 3 4 3 
2 2 1 1 
2 3 4 2 1 3 3 4 3 4 
2 1 2 1 2 1 2 1 1 1 2 1 3 4 1 1 1 1 1 
2 1 3 4 1 1 
2 1 1 1 
1 1 1 1 1 2 1 1 2 1 3 4 
2 1 3 2 1 2 1 1 1 2 1 1 3 4 1 
3 4 2 3 4 
3 3 4 3 4 1 
1 2 1 1 2 1 
1 3 4 3 4 3 2 1 
3 2 1 3 2 1 1 1 
3 2 1 2 1 1 3 4 
3 4 3 4 1 
2 3 4 3 4 1 
2 1 2 1 3 4 1 
1 2 3 3 4 3 3 4 
2 2 1 3 
2 1 2 1 
3 4 3 4 3 4 3 4 3 4 3 4 
3 4 1 1 1 1 3 4 1 
2 2 1 3 2 1 2 1 
2 2 2 2 1 2 1 1 2 1 2 2 1 1 1 
3 2 1 2 1 2 1 2 1 1 2 2 1 1 
1 2 1 3 4 2 1 1 1 
2 3 4 1 1 
3 2 3 4 2 3 2 3 2 1 3 4 
3 1 2 2 1 3 
2 1 2 1 2 1 2 1 2 1 
3 3 4 1 3 4 
2 1 3 4 3 4 
3 2 1 3 1 3 3 
2 1 2 1 
2 1 2 1 2 1 2 1 2 1 2 1 
3 2 1 1 3 4 1 
3 3 1 4 
3 2 1 4 
2 2 1 1 2 2 3 4 
2 1 2 1 2 1 3 4 3 2 1 4 
1 1 1 1 1 1 1 1 
3 4 1 1 1 1 
3 2 1 2 1 1 3 2 1 
2 1 2 3 2 2 2 3 1 
2 1 1 1 1 1 1 3 4 
1 3 4 3 4 3 3 3 4 
3 4 2 1 2 1 1 1 1 1 
3 3 2 1 2 1 1 2 3 2 3 4 1 
2 3 3 2 3 2 3 2 2 3 
2 1 2 1 2 1 1 2 1 3 4 1 1 
1 3 4 1 
3 4 2 3 2 1 3 3 2 3 2 1 
2 2 2 1 2 2 1 1 
1 1 1 1 2 1 1 1 2 1 1 1 
3 2 3 2 1 
3 2 1 2 1 
1 3 2 1 
2 1 1 1 3 2 1 1 
2 3 1 2 1 
2 1 2 1 2 1 2 1 1 
3 3 3 4 1 3 2 1 3 4 2 1 3 4 1 3 
2 2 1 2 1 1 1 1 2 1 2 1 
3 4 2 1 2 1 2 1 2 1 2 1 2 1 2 3 3 
2 1 2 1 2 1 2 1 2 1 3 1 2 1 2 1 
3 2 1 1 2 1 
3 4 3 4 1 1 
2 1 2 1 2 1 2 1 2 1 2 1 
2 3 3 4 
2 1 1 1 1 1 1 1 1 1 3 4 
2 1 1 3 
2 1 2 1 
2 1 2 1 2 1 2 1 2 1 2 1 
2 1 2 2 4 
2 1 1 1 
3 2 3 4 
1 1 3 4 1 2 1 3 4 1 
2 2 3 1 2 3 1 2 3 3 4 
3 2 1 1 2 1 2 1 
3 4 1 1 
2 2 3 4 3 4 3 4 
2 1 1 1 1 1 
2 1 2 1 3 2 1 
1 1 3 3 
3 2 2 1 
2 1 1 3 2 1 
3 4 1 3 
3 2 1 2 1 2 1 3 4 3 2 1 1 
1 1 1 2 3 3 1 
2 1 2 1 2 1 2 1 2 1 
1 2 3 4 3 4 
2 1 1 2 1 2 1 1 
2 1 3 4 
3 4 1 1 1 1 
3 2 1 1 3 4 1 2 2 2 1 3 2 1 2 1 2 1 2 1 2 1 2 1 4 1 
3 4 1 2 1 1 3 3 4 3 2 2 1 1 1 1 
2 1 2 1 2 1 1 1 1 1 
3 2 1 2 1 2 1 1 
1 1 2 1 2 1 1 1 1 3 2 2 2 1 
2 1 2 1 2 1 2 1 
1 3 4 
2 1 2 1 2 1 2 1 2 1 
2 2 1 2 2 1 2 1 2 1 1 1 
2 1 2 1 2 1 2 1 2 1 
3 2 1 2 1 1 1 3 
2 3 2 2 1 3 2 1 2 1 2 1 2 1 3 4 
1 2 1 1 3 3 4 1 1 
3 2 1 2 1 
2 1 2 1 1 
3 4 2 1 2 1 1 1 
1 1 3 4 3 2 3 1 
3 4 2 1 3 
2 1 2 1 2 1 2 1 2 1 3 
3 3 1 1 1 
2 2 3 3 3 4 1 3 4 1 1 2 1 3 2 1 
3 4 
2 2 1 1 2 1 2 1 1 1 1 1 
2 1 3 4 
2 1 2 1 1 
3 4 3 4 
1 1 3 3 4 3 4 3 4 
1 2 1 3 
2 3 2 1 2 1 2 1 1 1 
2 1 1 2 1 1 
2 3 2 1 3 4 2 1 3 4 3 4 
2 1 2 1 1 1 2 1 1 1 2 1 
3 4 3 2 1 2 1 3 4 1 3 3 4 3 4 1 
3 4 2 3 3 3 
3 4 3 4 1 1 3 
3 4 3 4 
2 1 2 3 2 3 2 3 2 1 
1 3 2 1 1 1 3 4 
2 3 2 1 2 3 4 1 
2 1 2 1 
1 1 1 1 1 1 1 1 
2 1 2 1 2 1 2 1 2 1 1 1 
2 1 2 1 2 1 2 1 3 
1 2 1 2 1 2 1 
2 1 1 1 2 1 1 1 2 1 1 1 
2 2 1 2 1 1 3 2 1 
3 3 3 3 4 3 4 1 3 4 
2 1 2 1 2 1 1 
3 4 1 1 2 3 2 3 3 4 
2 1 2 1 3 3 2 1 3 4 1 2 3 
2 1 2 3 2 3 2 3 2 1 
2 1 3 4 3 4 3 4 3 4 3 4 
3 2 1 2 1 1 3 4 
1 1 1 1 1 1 1 1 
3 4 2 3 4 
3 4 3 4 2 1 3 4 3 4 3 4 
2 1 3 2 1 1 2 1 1 
1 1 2 2 2 2 1 1 
2 2 2 1 2 1 2 1 2 1 
1 3 3 2 1 1 1 3 4 
1 1 3 4 1 1 3 
3 2 1 3 2 3 3 4 
3 2 1 3 4 3 3 4 1 
3 4 3 
1 1 3 2 2 2 1 3 4 
2 1 3 4 1 1 1 1 
1 3 3 1 1 3 2 1 2 1 2 1 2 1 1 1 4 1 
3 3 4 3 
2 3 4 
1 2 1 2 1 3 4 
3 2 1 3 4 3 3 4 
1 2 3 4 3 2 3 4 3 4 3 4 
3 3 1 3 1 3 2 1 1 1 
2 1 3 4 3 1 3 4 3 3 4 1 
1 2 3 4 3 4 
1 1 
3 1 3 3 
2 1 1 1 2 3 
3 3 4 3 2 1 3 2 1 3 2 1 1 1 
3 4 1 1 
1 1 3 4 
2 1 2 1 
3 4 2 3 4 
2 1 3 2 1 4 
3 2 1 2 1 3 4 3 4 3 2 1 
1 3 1 2 1 2 1 2 1 3 1 
2 1 
3 2 1 2 1 1 1 1 
1 3 3 3 4 
3 3 3 4 
2 1 3 4 1 3 3 
3 4 3 4 3 4 3 4 3 4 3 4 
2 2 1 1 
1 2 1 2 2 1 1 
1 1 2 1 2 1 3 4 2 1 2 2 1 3 4 
2 1 2 1 2 1 2 1 1 3 3 4 
2 1 2 1 3 4 1 
3 1 1 2 3 4 3 4 
2 1 2 3 4 2 1 2 1 3 4 3 4 
2 1 2 2 1 2 1 
1 3 4 3 4 1 2 3 3 4 2 1 
2 3 2 1 1 1 2 1 1 1 3 3 
3 3 4 4 2 1 3 3 3 2 1 3 4 3 4 1 3 4 1 2 1 
2 3 4 3 4 2 3 2 1 2 3 2 1 
3 4 3 4 3 4 
1 1 1 1 1 1 
2 1 1 2 1 1 1 1 2 2 1 1 1 2 1 1 1 
2 3 4 2 3 2 1 2 1 1 
1 2 1 3 
3 4 3 4 1 1 
2 2 2 1 2 1 2 1 2 1 1 1 
2 1 2 1 2 1 2 1 1 1 
2 3 2 1 2 1 3 
2 3 4 1 1 1 
3 2 3 4 2 1 3 4 
3 2 1 2 1 2 1 3 4 
2 1 2 2 1 3 4 1 1 2 1 1 1 1 2 1 2 1 3 4 2 1 2 3 3 3 4 1 
2 1 2 1 
3 4 2 1 2 1 2 3 2 1 
3 4 2 2 1 
1 1 3 
1 1 2 1 2 1 2 1 1 1 
2 1 1 2 1 2 1 2 1 2 1 2 1 2 1 2 1 1 3 4 
1 2 3 4 1 3 4 2 1 1 1 
1 2 1 3 3 
3 2 1 4 
2 3 2 3 2 3 3 4 
2 1 2 1 
3 2 3 2 2 3 2 1 2 1 2 1 
3 4 3 4 1 3 4 3 4 2 1 1 
2 3 4 1 
2 1 3 4 2 1 1 2 1 3 3 4 1 1 1 1 
3 2 3 4 
3 2 1 3 2 3 4 2 3 2 3 4 1 
3 3 2 3 4 
3 4 
2 2 1 3 3 1 2 1 2 1 2 1 2 1 2 1 2 1 2 
1 1 3 1 2 1 1 1 
3 2 1 2 1 4 2 1 3 4 3 4 
3 4 1 
1 3 2 1 3 4 
2 1 3 4 1 2 1 1 1 1 1 3 
2 1 3 4 
3 4 2 1 3 3 2 1 1 2 1 2 1 1 1 1 
3 4 
2 2 1 1 
3 1 2 1 2 1 2 1 2 1 
3 4 1 
2 1 2 1 2 1 2 1 
3 3 1 1 1 1 
2 1 1 1 
3 4 3 4 
3 4 2 1 2 1 2 1 1 
3 4 2 1 2 2 1 
2 2 1 3 4 
2 1 2 1 2 1 1 
2 1 2 2 2 2 1 2 3 4 1 2 1 2 2 2 1 2 1 1 1 2 1 1 1 
1 1 1 2 1 1 
3 4 1 1 1 1 1 1 3 4 
2 1 2 1 1 
2 1 2 2 1 
3 4 1 1 2 1 2 1 
3 4 2 1 1 3 4 3 2 1 
3 2 1 4 
2 3 3 1 3 4 
3 4 3 3 4 3 
2 1 2 1 2 3 
3 3 2 1 2 1 4 
2 3 1 2 2 1 3 2 1 3 4 2 1 2 3 
3 1 3 2 3 2 3 
2 1 3 2 3 4 
2 1 2 1 2 1 1 1 1 
1 1 1 2 1 1 1 2 1 
2 1 1 3 4 3 4 
1 1 2 1 3 4 2 1 3 4 1 
1 1 2 1 1 3 2 1 2 1 2 1 1 1 
3 4 1 2 1 1 1 3 4 3 2 2 1 1 1 1 
1 2 3 4 3 4 3 4 3 4 3 
2 3 3 4 2 3 
2 3 1 2 1 2 1 1 3 
2 3 4 2 1 2 1 3 3 2 1 4 
2 2 3 1 
2 3 2 1 4 
3 4 3 4 
2 3 4 3 4 
3 2 1 3 4 3 4 1 
3 4 
3 2 1 3 4 3 4 
2 2 1 1 3 4 2 1 3 4 3 4 
2 1 1 3 4 1 
2 1 2 1 1 2 2 1 2 1 1 1 
2 1 1 
2 3 2 2 1 3 4 2 1 
2 3 2 1 2 1 2 1 1 1 2 1 4 3 
2 1 2 3 2 1 2 1 2 1 
2 3 2 1 3 1 3 
3 4 2 1 3 4 3 4 1 
2 2 2 1 3 2 3 4 
3 4 3 4 1 3 4 1 
2 1 2 1 
2 2 1 2 3 4 
2 1 2 1 3 4 3 2 3 4 
2 1 2 1 
1 3 2 1 2 2 1 
2 2 2 1 2 1 
2 2 3 3 4 3 4 1 
3 2 1 3 3 4 
3 4 1 1 2 3 4 3 3 4 
1 1 3 4 2 1 1 
1 1 1 3 
3 4 1 3 1 3 4 3 4 1 
2 3 1 2 3 
2 1 2 1 2 1 1 
2 3 4 3 4 2 1 2 1 2 1 1 
2 3 2 3 3 
1 2 1 2 1 3 4 
3 3 2 3 2 3 4 1 3 3 4 3 1 
1 3 2 1 3 2 3 3 3 4 3 1 3 4 1 
2 3 3 4 
2 1 2 1 2 1 2 1 2 3 4 2 1 2 1 1 
2 3 1 2 1 1 3 4 
3 4 1 3 
2 1 2 1 3 4 3 4 
3 4 2 2 2 1 
1 2 1 3 4 3 4 1 1 2 2 1 
3 2 3 3 2 
1 3 1 3 2 3 4 
1 3 4 1 2 1 1 2 2 1 
3 2 1 2 2 1 3 2 1 1 2 
2 1 2 1 1 1 
3 4 1 1 1 
2 3 3 4 4 
2 1 1 2 1 3 
2 3 2 2 1 1 1 
2 1 1 1 1 1 1 1 3 4 1 1 
1 2 1 1 1 1 1 1 3 
3 2 1 3 4 1 
3 4 2 1 2 1 1 1 1 1 2 1 
3 4 2 1 
2 3 4 1 
2 3 4 2 2 1 1 1 3 4 1 
3 4 3 4 3 4 3 4 3 4 3 4 
2 1 2 1 2 1 2 1 2 1 2 3 
1 1 1 1 1 3 4 3 4 
2 1 3 3 3 3 4 1 
2 1 2 1 1 
2 1 2 2 1 1 2 1 1 1 2 1 2 2 2 3 4 
2 1 3 4 3 4 3 4 3 
2 1 2 1 
2 2 3 4 
3 2 3 3 4 2 3 4 2 1 2 1 1 
1 1 
3 4 2 1 2 1 2 1 1 3 4 
2 3 3 4 2 1 
2 2 2 3 4 1 
3 4 1 1 
3 4 1 
3 4 2 1 2 1 2 1 3 4 3 4 1 1 
1 1 3 3 4 
3 1 1 3 4 2 3 2 1 2 1 2 1 2 3 4 
2 1 1 2 1 3 4 
2 1 3 4 
3 3 2 1 2 1 
2 2 3 2 1 
3 2 3 4 3 3 3 1 
1 1 3 3 2 3 2 3 2 3 
2 3 2 1 3 1 2 3 4 1 
2 3 4 2 1 1 2 1 
3 4 2 1 3 3 3 2 1 4 
2 1 
3 3 4 2 1 1 
2 1 2 1 1 
2 1 2 1 
3 2 1 2 1 3 
2 1 
1 1 2 1 1 1 
1 1 2 1 2 1 1 
1 1 2 3 4 
2 3 2 1 3 4 3 4 3 
2 3 4 1 1 3 4 1 
1 2 1 2 1 2 1 2 2 1 
3 3 2 3 2 1 2 3 2 3 
2 3 3 2 1 4 1 1 
2 3 3 4 2 3 2 3 2 3 2 1 
2 1 2 1 2 1 2 1 2 1 1 1 
1 2 1 3 3 3 3 3 4 1 1 
2 1 3 4 1 
3 2 1 3 4 
2 1 2 2 
1 1 1 1 2 1 2 1 1 2 1 1 1 3 
2 3 2 1 2 2 2 
2 1 
2 1 2 1 3 4 1 1 1 1 
1 1 1 3 4 2 1 3 1 2 
3 4 2 1 2 1 1 1 1 1 1 1 
1 2 3 4 3 2 1 3 
2 1 3 4 1 1 
3 1 2 1 2 1 2 1 
2 1 2 1 2 1 2 1 1 3 4 1 
2 1 2 1 2 1 2 1 1 2 1 1 1 1 1 1 
1 1 1 1 1 1 1 1 1 3 3 4 
2 3 3 4 3 4 3 4 
1 1 3 2 3 2 1 3 4 
2 3 4 1 1 1 1 3 3 4 
1 1 2 2 1 3 2 3 2 1 2 3 2 1 3 4 2 2 1 3 4 
2 1 2 1 2 1 1 1 1 1 1 
2 2 3 4 1 2 3 
2 1 1 1 
3 2 1 2 1 2 1 4 1 1 1 
1 2 1 2 3 4 
3 4 2 1 2 3 4 3 2 3 4 1 1 
1 1 1 1 1 3 4 1 1 1 1 2 1 3 4 1 3 4 3 4 1 1 
2 1 2 2 1 3 4 1 2 3 4 2 3 1 
2 1 2 2 3 4 3 4 
2 1 1 
2 1 1 1 
2 1 3 1 2 1 2 1 2 1 2 1 2 1 1 1 1 
3 4 1 2 1 2 1 2 1 3 
1 1 1 1 2 1 2 1 2 1 2 1 
2 3 4 1 
1 1 3 3 4 3 4 3 2 3 4 4 
2 1 1 2 3 2 1 2 1 1 
1 2 1 3 4 1 1 3 4 
1 2 1 1 1 
2 3 2 1 2 1 
3 3 4 1 
1 1 3 4 1 1 2 1 2 1 3 
2 1 2 1 
1 1 1 2 1 3 2 3 4 1 
1 2 1 2 1 2 1 2 1 2 1 3 4 1 
3 2 1 2 1 3 2 1 4 3 2 1 
1 1 2 1 2 1 1 
2 3 2 2 3 2 1 2 1 3 4 2 1 1 3 4 1 2 1 3 
1 3 4 
1 1 1 1 3 4 3 4 3 4 
2 2 1 1 1 1 1 1 1 2 1 1 
2 2 3 2 3 3 4 2 3 2 3 4 
2 2 3 2 3 4 
3 3 4 1 1 1 
2 1 2 1 2 1 2 1 1 1 
2 3 2 2 1 3 4 2 1 1 1 1 
1 1 1 1 1 
3 4 1 1 
2 1 2 1 2 1 2 1 
2 1 3 4 
1 2 1 2 2 1 2 1 1 3 4 3 
2 1 2 1 2 1 2 1 3 4 
2 1 1 1 3 4 
2 2 1 2 1 2 1 2 1 2 1 1 
2 3 3 4 
2 2 1 2 3 2 3 2 3 4 
3 2 2 2 1 3 4 1 
2 1 1 
3 2 1 3 2 1 2 1 
1 3 2 1 2 3 2 3 
1 3 3 4 
3 3 4 
2 2 1 2 3 4 1 3 
2 2 2 2 1 3 4 1 
3 2 1 2 1 2 1 2 1 2 1 3 3 4 
2 1 2 1 2 1 
3 2 1 1 2 1 1 1 1 1 2 2 2 1 3 
3 4 1 2 1 
2 1 2 1 2 1 2 1 
2 1 2 1 
3 1 1 2 1 1 
2 2 1 2 1 2 1 1 1 1 1 1 
3 2 1 4 
3 3 4 2 3 4 
3 4 1 2 1 
3 4 2 1 2 1 2 1 
3 4 2 1 1 1 3 2 1 4 
1 2 2 2 1 1 2 1 2 1 1 3 4 1 
1 1 1 1 2 1 2 1 2 1 1 1 1 1 2 1 3 4 2 1 2 1 2 1 3 4 
2 2 2 1 1 1 2 1 1 1 3 4 2 1 
3 3 1 3 3 2 1 2 2 1 3 2 3 1 3 4 
3 1 3 1 
2 1 2 1 2 1 
3 1 1 3 4 3 2 1 2 1 2 3 
1 2 1 2 1 3 4 
1 1 2 3 4 3 4 3 
2 1 1 2 1 1 1 1 
3 3 4 3 2 1 2 1 1 
3 2 1 2 1 1 1 1 1 3 4 
2 1 2 1 2 1 2 1 
1 1 1 1 1 2 1 3 4 3 4 3 
3 2 3 4 3 4 3 2 3 3 
2 1 2 3 
3 4 2 1 1 1 3 4 3 4 1 
3 3 4 1 1 1 1 1 1 1 3 4 
2 2 1 3 3 4 2 1 
2 3 1 3 2 1 2 1 1 1 1 1 
2 1 2 1 2 1 2 1 2 1 
2 1 1 2 3 4 3 3 4 3 4 3 
2 2 1 2 1 
3 4 3 4 
3 1 3 4 1 3 3 4 3 4 3 4 3 4 1 1 
3 4 3 4 3 2 1 2 3 4 
2 3 3 2 1 1 1 2 1 3 4 
2 1 2 1 
1 1 2 1 2 3 4 3 4 3 4 
2 2 1 2 1 
2 1 2 1 2 3 2 1 2 1 
2 1 2 1 
3 4 3 2 3 1 1 
3 2 3 3 4 
3 4 
3 2 3 2 1 2 1 2 1 1 
3 3 3 4 2 1 
3 2 1 2 3 4 2 1 2 1 1 1 
3 2 1 1 1 1 
1 2 1 1 
2 1 2 1 2 1 2 1 2 1 2 1 3 4 2 1 3 4 3 4 3 
3 3 1 1 
3 2 3 4 1 
2 2 1 1 
3 2 3 2 3 2 1 
3 3 2 1 2 1 2 1 2 1 
1 1 3 3 1 1 3 4 3 4 
1 1 2 1 2 1 2 1 
2 1 2 1 1 1 1 1 1 2 1 
2 1 2 1 3 4 
1 2 1 2 1 1 1 1 3 4 3 4 
1 3 4 3 4 2 1 2 1 2 1 1 1 
1 1 1 1 3 4 3 3 
2 1 2 1 
3 4 3 4 2 3 4 
1 1 2 1 2 1 3 
1 3 4 3 4 1 1 1 
2 2 2 1 
3 2 1 1 1 3 4 
1 2 1 2 1 2 1 2 1 3 4 3 2 3 
2 1 2 1 1 1 1 2 1 1 
3 1 2 1 2 1 2 1 2 1 
1 2 1 2 1 2 1 1 1 2 1 1 
3 2 2 2 1 4 3 4 2 1 3 4 1 3 4 1 
2 1 1 1 
2 1 1 2 3 3 4 2 1 2 1 3 
2 1 2 1 3 4 
3 3 2 3 2 3 2 3 2 3 2 2 1 1 
3 4 2 1 2 1 2 1 2 1 2 1 2 1 2 1 3 
3 2 3 4 
3 2 1 1 2 1 3 4 2 1 1 1 
3 3 4 1 
2 1 1 1 1 3 4 
3 4 1 
3 4 
2 3 4 1 
3 1 1 1 
1 1 1 1 
2 3 4 4 
1 2 3 3 4 3 1 1 1 3 3 4 
3 2 1 4 2 1 2 2 1 1 1 1 2 1 1 
2 1 2 2 1 2 1 1 
3 4 1 1 2 1 
2 1 2 1 3 4 
3 2 1 4 
2 2 1 2 1 1 
3 2 3 3 2 3 2 1 2 3 2 1 
2 1 3 4 3 4 1 1 1 
2 3 1 2 3 4 3 
1 2 1 3 4 3 3 4 1 
3 4 2 1 2 1 3 4 3 4 
2 1 3 4 
2 1 3 4 2 1 1 
3 2 1 1 2 1 2 1 
2 2 1 1 
3 2 2 1 
3 2 2 2 2 1 2 1 2 1 1 1 
2 1 2 1 3 4 3 4 1 2 1 1 
1 1 1 3 4 
2 1 3 4 1 1 1 3 4 
2 1 3 4 
2 1 2 1 2 1 2 1 1 
2 3 2 2 1 1 1 
2 2 1 3 2 2 1 2 1 1 
1 2 1 3 4 3 4 2 1 2 1 3 
1 3 4 3 
1 1 1 1 
2 3 1 1 
1 2 1 1 
2 1 2 2 1 3 1 1 2 3 2 3 
2 1 3 1 
3 4 3 3 4 1 
2 1 2 1 2 1 
1 2 1 
1 1 2 1 2 3 2 3 
2 1 2 1 2 1 1 1 2 1 1 
3 4 3 4 
2 1 2 1 1 1 1 1 1 1 
3 2 1 2 3 2 1 1 2 1 1 1 
3 3 4 3 4 3 
2 1 2 1 2 1 2 1 2 1 2 1 1 2 1 1 1 
1 1 
2 1 2 3 4 3 1 
2 1 3 4 1 2 1 
1 1 2 1 1 1 1 2 1 2 1 1 
1 1 2 1 2 1 2 1 1 1 
2 2 1 3 3 4 
2 1 2 1 2 1 2 1 2 1 
2 1 3 4 2 1 
2 3 1 3 4 1 1 1 1 
1 1 3 4 2 1 
2 3 4 2 1 3 4 1 1 2 1 3 4 
3 4 2 1 2 1 2 1 2 1 3 4 1 1 2 1 2 1 1 
2 1 3 4 3 2 2 1 1 1 1 
2 3 2 2 1 3 3 4 3 4 1 
2 1 1 1 2 1 3 4 2 1 3 4 3 2 3 2 1 4 1 1 2 1 3 4 3 4 
3 1 1 3 4 3 4 1 3 4 
2 2 1 3 4 1 
2 1 2 1 3 
1 2 1 3 1 2 1 2 1 3 2 1 
3 1 2 1 
3 2 1 3 3 4 4 3 3 4 
3 2 1 4 2 1 2 1 1 
2 1 3 4 1 3 4 2 1 1 
1 1 2 1 2 2 1 2 1 1 
1 1 3 4 2 3 4 3 3 4 1 1 
1 2 1 1 1 3 4 3 
2 1 2 1 2 1 
3 4 3 4 2 1 2 1 3 4 2 1 2 1 
2 1 2 2 2 1 3 4 
3 4 1 
1 1 1 2 3 
2 1 2 1 2 1 3 4 2 1 1 1 
2 2 1 2 1 2 1 
2 1 3 4 
2 1 1 2 1 
2 1 
2 1 2 1 3 4 
3 4 3 4 2 1 2 1 
2 1 3 3 2 1 2 1 
2 1 2 1 2 1 2 1 2 1 
2 1 2 1 2 1 2 1 2 1 1 1 
3 2 1 1 1 4 2 1 2 1 1 1 
2 3 3 4 3 
2 1 1 2 1 2 
1 1 2 1 3 4 3 4 2 1 2 3 4 
3 4 2 1 
2 1 
3 4 3 4 1 
2 2 1 1 1 1 2 1 1 1 1 
2 2 1 2 1 
1 1 1 1 2 1 2 1 1 1 3 
3 3 3 4 
1 2 1 3 1 2 1 3 2 3 
2 3 3 2 1 3 4 1 1 
3 2 1 2 1 3 
2 1 2 1 1 
2 3 4 
1 2 1 3 4 1 
3 3 4 3 2 3 3 4 
1 1 1 2 1 1 3 
1 3 4 2 1 1 2 1 1 
3 2 1 4 3 3 
1 2 1 1 
3 2 1 2 1 1 1 1 3 4 1 
1 2 1 2 1 2 1 2 1 3 4 
2 1 2 1 2 1 2 1 1 
2 2 1 2 2 1 2 1 2 1 2 1 2 1 1 1 
2 3 4 3 3 4 
3 3 3 4 
3 4 
3 2 1 2 1 2 1 3 2 1 3 4 1 
1 1 1 3 4 
3 4 3 4 
2 2 1 2 1 2 1 1 2 1 2 1 
3 4 2 2 1 1 1 1 3 4 
3 3 3 4 
1 1 1 3 2 3 4 
3 2 2 1 
3 4 
2 1 2 1 2 1 2 1 
2 3 2 1 2 1 3 4 3 4 3 4 1 3 
2 2 1 2 1 1 2 1 1 3 4 1 1 
1 2 2 1 2 1 1 2 3 4 
1 1 1 1 
2 1 2 1 
3 3 1 2 1 2 1 3 4 
3 4 2 1 2 1 1 1 
2 1 
2 1 1 2 3 4 
1 1 1 3 
3 1 3 
1 2 1 1 2 1 1 1 2 1 
2 3 2 3 3 4 2 3 2 3 4 1 
2 1 3 4 
3 4 2 1 2 1 1 1 2 1 3 2 1 4 1 
3 4 2 1 1 1 3 
3 2 1 3 2 1 4 2 1 3 2 1 1 3 
2 1 3 4 
2 3 3 4 
2 1 3 1 3 1 
2 2 1 2 1 
3 3 2 3 2 3 3 3 4 1 
2 1 3 4 1 2 1 2 1 1 2 3 4 3 4 
2 1 1 1 3 4 2 1 1 1 
2 1 3 4 
2 1 1 
3 4 1 1 2 3 4 3 4 
3 4 
2 1 2 1 1 1 2 1 1 
3 2 3 4 3 4 3 4 3 4 
2 3 2 2 1 3 
2 1 1 1 1 2 1 1 1 1 3 4 
3 1 3 4 2 1 2 1 3 
1 1 2 1 2 1 2 1 1 3 4 
3 1 1 1 
3 2 3 2 
2 3 4 1 3 2 1 4 
2 3 4 3 
3 1 2 1 2 1 2 1 2 1 2 1 2 2 
2 1 3 3 2 1 3 3 4 
3 3 2 3 2 1 
2 1 2 3 3 3 3 2 3 4 
2 2 1 2 2 1 3 2 2 1 
1 3 2 3 
2 1 2 1 
3 2 1 3 2 2 2 1 4 
3 4 3 4 2 1 3 4 
3 2 1 2 3 4 
3 2 1 
3 2 3 2 1 3 
2 1 2 1 2 1 1 1 1 1 3 4 3 4 
1 3 2 3 2 1 2 1 1 1 2 1 3 
3 4 3 3 1 2 1 
2 1 1 1 2 1 1 3 
3 3 4 1 
2 2 3 4 3 
3 4 2 2 2 1 3 
2 2 3 4 
2 1 3 4 3 
3 2 1 1 
3 2 3 4 2 3 4 3 2 1 4 3 
2 2 2 1 1 
2 1 2 1 2 1 
3 4 3 4 3 4 
2 1 3 3 4 3 4 3 4 3 
3 4 3 2 3 2 1 4 1 
2 2 1 3 4 1 
2 3 3 4 
3 2 1 3 2 1 
2 1 3 3 4 3 4 2 2 1 2 3 4 1 
2 1 2 1 1 1 
1 2 1 3 
2 3 4 
2 1 3 2 3 1 1 1 
3 2 1 2 1 
2 1 2 1 
1 1 2 1 1 1 2 1 1 1 
3 1 2 3 2 3 4 2 1 
2 3 1 3 1 2 1 3 4 3 4 
2 1 2 1 2 1 3 2 3 4 
1 1 2 1 3 4 
2 1 1 3 4 2 1 2 1 3 3 4 
2 1 2 1 2 1 1 
3 4 3 4 
2 1 1 1 2 1 3 2 1 4 3 4 
1 1 1 1 1 1 1 1 1 1 1 1 
2 1 3 2 1 4 
3 4 1 1 2 1 3 4 2 1 1 3 
2 3 1 2 1 2 1 1 
3 2 1 2 1 3 4 3 
1 3 4 2 2 1 3 4 1 3 4 1 1 
2 1 3 4 
2 3 2 1 2 3 3 4 4 1 1 
3 3 4 2 1 3 4 1 
1 3 4 1 
1 3 3 2 1 4 3 1 1 1 2 3 4 3 4 
3 4 3 4 1 1 
2 3 4 2 1 1 
3 1 2 1 1 
3 3 4 1 3 4 3 
2 1 1 2 1 1 2 1 1 
1 1 1 2 1 3 4 3 4 1 
2 1 2 3 2 3 2 3 2 3 1 1 
2 1 1 
3 1 3 4 2 1 3 4 3 4 3 4 
2 3 2 1 3 3 4 
2 1 3 4 3 
2 1 1 
2 1 2 1 2 1 2 1 2 1 2 1 
1 1 2 1 
1 3 4 1 1 
2 1 2 1 2 1 2 1 2 1 2 1 2 1 2 1 2 1 2 1 2 1 2 1 2 1 2 1 2 1 2 1 
3 2 3 4 3 2 1 2 1 
2 2 1 1 3 4 1 
1 2 3 2 
1 2 1 
2 2 3 4 
3 3 3 1 3 4 2 1 3 4 3 4 3 
2 1 
2 1 1 1 
3 2 1 4 3 2 1 2 1 4 
3 3 2 3 2 1 2 1 2 1 
2 3 4 1 2 3 3 
3 2 1 3 4 3 4 3 4 2 1 1 
1 2 1 3 4 2 1 1 
2 2 1 1 1 3 4 3 4 1 
3 4 
1 3 3 2 3 4 3 4 1 1 2 3 4 3 4 
2 1 2 1 2 1 1 3 4 
2 3 3 2 1 3 1 1 
3 3 2 1 
3 4 3 4 
2 1 2 1 1 1 2 1 1 1 
2 3 2 1 2 1 
3 4 1 
2 1 2 2 2 1 2 1 2 1 3 
2 3 4 3 3 3 
3 2 2 1 3 2 1 2 1 2 1 4 3 4 3 4 1 2 1 2 1 2 1 2 1 2 1 1 1 
2 1 3 
2 1 2 1 2 1 
3 4 3 3 
2 2 1 1 
2 1 2 1 2 1 2 1 2 3 4 2 1 1 
3 4 2 1 2 1 3 4 3 
2 1 2 2 1 
3 3 2 3 2 1 2 3 2 1 
2 1 3 2 1 4 
2 2 2 1 3 2 1 3 
3 2 3 1 3 3 4 1 2 1 1 1 
1 2 1 3 4 
1 1 2 1 1 1 1 1 
2 1 2 1 2 1 1 1 
3 3 2 3 2 3 3 
3 4 1 1 
3 4 2 1 1 2 3 3 4 2 3 3 4 
2 1 2 1 2 1 3 1 1 1 2 1 
2 1 2 1 3 4 1 1 
2 3 2 3 4 2 1 1 1 1 2 1 
3 2 3 4 2 1 2 1 2 2 3 4 
1 3 4 3 4 2 1 3 4 1 
2 3 3 2 3 1 
3 2 3 2 3 3 1 3 4 3 
1 3 3 4 3 4 1 1 
2 3 3 2 1 
1 2 1 1 1 1 1 1 1 1 1 1 
1 2 1 3 4 3 4 
2 1 2 1 2 1 1 1 2 1 
1 2 2 2 2 1 1 1 
2 1 3 2 
2 1 2 1 2 1 1 1 
2 1 2 1 1 1 2 1 3 4 1 
2 1 2 3 
2 1 2 1 3 4 3 4 
2 1 1 1 
3 1 2 1 3 1 3 1 2 1 2 1 2 1 2 1 2 2 
2 1 3 2 1 2 1 4 
2 1 2 1 2 1 2 1 2 1 1 
3 4 3 4 
2 1 3 4 3 4 3 3 4 
3 3 4 1 
1 2 1 2 1 
3 4 3 4 
2 1 2 1 1 1 1 1 2 1 1 1 
2 1 2 1 2 1 2 1 
2 1 2 1 2 1 
2 1 2 1 2 1 1 
2 2 2 1 2 1 2 1 2 1 3 4 
2 1 3 2 1 3 4 4 
2 3 4 2 1 1 1 1 1 3 4 2 2 
2 1 3 4 2 3 4 1 
3 2 1 2 3 
3 1 
2 3 2 1 1 
2 3 2 2 1 1 
2 3 4 3 2 3 4 
2 1 
3 4 3 4 3 4 1 1 
1 2 3 4 2 1 1 
2 1 2 2 1 2 1 1 2 1 1 3 
1 2 1 1 3 
2 1 2 1 2 1 1 1 1 1 
2 1 2 1 1 1 1 
2 1 3 2 
1 1 1 1 1 1 3 4 
3 4 2 3 2 3 1 2 2 3 
2 3 2 3 2 1 3 2 3 4 3 4 
2 1 2 1 2 1 2 1 
2 1 2 1 
1 2 1 1 3 4 3 4 1 1 3 4 3 
2 1 2 2 1 2 1 2 1 1 3 4 
2 1 1 2 1 2 1 2 1 2 1 2 1 
2 2 1 1 1 
3 2 1 3 2 1 2 1 2 1 
1 1 2 1 3 4 2 1 
1 1 1 1 2 2 2 3 4 1 1 
2 1 1 2 1 2 1 3 4 
2 3 2 1 
3 3 4 3 4 3 2 1 2 3 2 3 
1 1 2 1 1 1 1 1 2 2 2 1 2 1 1 1 1 2 1 2 1 2 1 2 2 1 1 1 
2 1 2 1 
2 1 2 1 2 1 2 1 1 2 1 
2 3 4 1 1 2 1 2 
3 2 2 2 3 4 2 1 1 1 
3 3 3 4 3 4 
3 2 1 1 1 
2 1 1 3 4 1 3 2 1 4 
1 2 1 3 4 2 1 
2 2 1 3 4 2 1 2 1 
3 3 4 1 1 1 
2 1 3 4 
2 3 2 3 
2 1 2 1 
3 2 1 4 2 1 3 4 
1 2 2 1 1 1 1 1 
3 2 1 2 1 2 1 2 1 4 1 1 
3 2 2 1 1 
2 1 2 1 
2 1 1 1 1 1 3 3 3 4 3 
3 1 1 1 1 1 
3 2 1 3 4 
2 1 1 1 1 1 1 2 1 1 1 2 1 1 
3 4 1 1 1 1 1 2 1 1 2 1 1 
2 1 2 2 1 2 1 2 1 
3 2 1 4 
2 3 4 1 1 1 2 1 
3 2 2 1 3 3 4 4 2 1 3 4 1 
1 2 1 1 1 2 1 1 1 1 3 4 
2 3 2 2 2 3 1 2 3 4 
3 4 3 4 
3 1 2 1 2 1 2 1 
2 3 2 1 3 1 2 2 3 4 
3 4 2 1 1 1 
3 2 2 2 1 2 1 3 4 2 1 2 1 1 1 1 1 1 2 3 4 1 
2 1 3 4 1 
3 4 3 4 2 1 3 2 1 2 1 1 
3 1 2 1 2 1 2 1 2 1 2 1 2 1 2 1 2 2 1 1 2 1 3 4 
2 3 2 1 
3 3 1 3 1 2 1 1 
3 2 1 1 1 2 1 2 1 
2 3 2 2 1 2 2 1 1 2 1 2 1 3 4 1 
3 4 3 4 1 3 4 
2 3 2 1 2 1 3 4 
3 3 4 2 1 
3 4 1 2 1 1 1 
2 1 1 2 1 1 1 
2 3 2 3 2 3 2 1 2 1 
3 2 1 2 1 3 4 2 1 2 1 1 1 
3 1 3 4 2 3 1 3 3 4 
2 3 2 2 3 3 
1 3 3 4 
3 3 4 3 1 1 
3 4 3 4 3 2 3 2 1 
2 1 2 1 
1 2 3 4 2 3 
2 1 1 3 1 1 
3 3 2 3 4 1 
3 2 1 1 2 2 1 1 1 
2 1 3 3 4 1 
3 4 2 3 
3 4 3 4 
2 1 3 1 2 1 2 2 1 4 3 4 
2 3 2 3 4 1 3 4 
3 2 2 1 2 1 3 4 
3 2 1 4 3 4 1 3 
2 1 2 1 2 2 1 2 3 4 3 4 
3 2 3 3 3 4 1 
2 1 2 1 
2 1 2 3 4 2 1 1 1 
2 1 3 4 2 1 1 
1 3 1 1 
2 1 1 1 1 1 2 
2 2 2 1 
2 1 2 1 2 1 1 1 1 1 1 1 
1 2 1 2 1 
2 3 4 1 3 2 3 4 1 1 
2 1 2 1 3 4 3 4 
2 1 2 1 3 
1 3 2 3 4 
1 1 1 1 3 4 
2 1 3 4 2 1 1 1 2 1 2 1 1 1 1 1 
2 1 3 1 2 1 2 1 3 1 3 4 
3 4 1 1 2 1 1 1 2 1 1 1 
2 3 3 4 3 3 
2 1 2 1 3 4 3 
2 1 1 1 1 1 2 1 1 1 
3 2 1 3 2 1 4 
1 1 1 1 1 1 1 1 1 
2 2 1 1 1 1 1 1 
3 2 3 4 2 1 2 1 2 2 3 4 
2 1 2 2 1 
3 4 2 1 
2 1 3 3 4 
3 4 3 2 1 1 1 4 
2 1 1 1 
2 1 2 1 2 1 
3 3 2 3 1 1 2 1 2 3 4 3 
1 2 1 2 1 1 1 2 2 1 2 1 1 2 1 2 1 3 4 
3 2 3 4 3 2 1 4 
2 1 2 1 
2 3 4 1 
1 1 1 1 1 1 
2 1 1 1 2 1 3 4 
2 3 4 3 2 3 
1 3 4 1 2 3 4 1 3 4 
2 1 2 1 
3 2 1 2 1 2 1 
1 1 1 1 1 1 3 4 1 1 
2 1 2 1 2 1 3 4 1 2 3 4 1 1 
3 2 1 3 4 2 2 3 4 1 3 
2 1 2 1 2 1 2 1 2 1 1 3 
2 1 3 2 1 
1 1 1 1 
3 4 3 4 
2 1 3 1 1 3 2 1 3 1 
3 1 2 3 2 1 3 4 
1 2 1 1 1 1 1 2 
1 1 1 1 
2 1 2 1 2 1 2 1 
2 2 1 1 3 4 1 2 1 3 4 3 
2 3 2 1 3 4 3 3 2 3 3 4 
1 1 3 1 3 2 3 
3 2 1 2 1 1 2 3 4 
2 1 3 2 1 2 1 1 1 3 4 
2 3 2 3 
3 4 1 3 4 1 
2 1 3 4 3 
1 3 2 1 1 1 1 2 1 2 
3 2 3 4 3 4 2 1 1 
3 4 1 1 
2 2 2 3 3 4 
3 4 2 1 
2 1 3 4 3 3 3 3 3 4 
1 1 1 1 
2 3 4 1 
2 1 2 1 2 1 1 1 1 2 1 1 1 1 1 
2 1 2 1 1 2 1 2 1 1 
2 3 2 1 2 1 2 1 2 1 1 1 
2 1 3 4 3 4 3 4 
1 3 4 2 1 3 4 1 
3 2 2 3 4 3 2 2 3 3 1 1 
3 2 3 2 1 2 1 1 2 1 3 1 
3 4 2 1 
3 1 1 1 2 1 
2 1 3 3 1 3 
3 2 1 3 4 2 1 4 
2 3 4 2 1 3 4 2 1 
2 3 4 2 1 2 1 3 3 4 3 4 4 1 
3 3 2 3 2 1 2 3 2 3 
2 3 4 3 3 2 3 1 4 1 1 
3 3 4 3 2 1 1 3 4 2 1 
2 2 2 1 3 4 3 4 2 1 2 1 3 2 1 
1 1 2 1 3 4 3 4 1 1 3 1 1 2 3 4 
2 1 3 1 3 3 3 
1 2 1 1 1 3 4 1 
2 1 2 1 2 1 2 1 2 1 2 1 2 2 1 1 2 1 
2 3 2 1 2 1 2 1 1 
2 1 3 4 2 1 3 4 1 
3 4 1 2 3 3 4 1 1 1 2 1 1 
3 2 3 2 2 3 2 1 2 1 2 1 
3 3 3 4 3 4 1 
1 2 2 1 1 2 
2 2 1 2 1 
2 1 1 3 4 
2 1 1 1 1 1 1 1 3 4 
1 1 2 1 1 1 2 1 1 
1 2 1 1 2 3 
3 2 3 4 4 
2 1 2 1 2 1 
1 1 3 3 3 4 
3 4 3 2 1 2 2 1 1 3 4 4 
2 1 1 1 
3 4 2 1 1 2 3 3 4 2 3 3 4 
2 2 2 1 2 3 4 
2 3 3 4 2 1 2 1 3 4 3 4 3 
2 1 3 1 
2 1 2 1 3 4 3 4 1 
2 2 2 1 3 4 
3 2 3 2 3 2 1 2 3 4 1 
2 1 2 1 2 1 2 3 2 3 
2 1 2 2 2 1 1 3 2 3 4 
2 3 2 1 4 2 1 
2 3 4 
1 1 1 1 3 4 3 4 1 1 
3 2 1 4 1 
3 2 1 2 1 2 3 2 1 4 1 1 
2 1 3 4 3 4 1 
2 3 3 4 
3 4 2 1 3 2 1 4 3 
2 1 
1 1 
2 1 2 1 
3 4 3 4 3 
2 1 1 1 1 2 
2 2 2 3 2 3 3 4 
2 1 2 1 2 1 1 1 2 1 1 1 
2 1 2 1 3 2 1 2 1 4 
1 3 3 4 2 1 2 1 1 1 1 2 1 3 
1 1 1 3 
2 1 2 
3 4 2 1 1 
2 1 3 3 3 4 1 
3 2 1 3 4 2 
1 1 2 2 
2 3 1 2 1 1 1 2 
2 2 1 
2 1 3 4 
2 1 3 2 1 3 4 4 
2 3 4 3 4 3 3 1 
2 1 
3 3 4 3 4 
2 1 1 1 
2 1 1 2 1 3 2 2 2 1 1 3 4 1 
2 1 2 1 
3 4 2 3 
1 2 1 3 2 1 1 
2 2 1 1 1 
3 4 2 3 3 1 2 3 4 
2 3 3 2 3 2 3 2 1 2 1 2 3 4 
2 1 1 1 1 1 1 2 3 4 1 1 
3 2 3 1 1 2 3 1 3 1 1 4 
1 1 1 1 1 3 4 3 4 
2 1 1 2 3 4 1 
1 2 1 1 1 2 1 1 
1 2 1 2 1 
1 3 4 1 2 1 2 1 
2 1 1 1 1 1 1 1 2 1 
2 1 3 3 3 4 
3 2 1 4 1 1 1 3 1 3 
1 3 4 1 1 1 1 1 1 1 1 2 1 1 1 1 2 1 
3 2 1 3 2 1 2 1 1 
3 2 1 2 2 1 2 2 1 3 2 1 1 1 
2 1 3 4 3 2 1 3 4 1 
1 3 2 3 4 3 2 3 3 4 2 3 2 3 2 3 2 3 2 3 2 3 2 3 
1 1 2 1 1 1 
2 1 3 4 
3 3 3 4 
2 2 1 3 2 1 
1 3 2 2 1 2 1 2 
2 1 2 1 2 1 2 1 1 1 2 1 1 1 
1 2 1 2 1 2 1 2 3 4 
2 3 4 1 1 
2 1 2 1 2 1 2 1 1 1 3 4 
2 1 1 1 1 2 1 
3 4 2 1 2 1 1 1 
3 4 3 4 
3 2 1 1 3 3 2 1 2 1 2 1 1 
2 3 4 1 3 3 4 2 1 1 
2 3 4 3 4 3 3 
2 1 2 1 2 1 2 1 2 1 
1 3 4 1 2 1 2 1 1 2 1 3 4 3 4 3 4 2 1 
3 4 3 4 1 
2 1 2 1 1 1 1 2 1 2 3 4 
1 1 
2 1 3 2 1 4 2 1 2 1 1 
3 4 3 2 1 2 1 1 3 4 1 1 1 1 
2 1 2 1 2 1 2 1 2 1 
3 2 3 4 
2 1 3 4 
3 2 2 1 2 1 2 1 2 1 1 1 
2 1 2 1 1 1 1 1 
3 4 3 4 1 2 1 
2 1 1 
2 2 1 1 
2 1 2 1 
3 2 3 2 3 4 3 4 1 1 1 3 4 1 3 4 2 1 3 4 
2 1 1 
2 2 1 1 1 2 1 2 1 2 1 1 3 3 4 
3 2 3 4 3 4 3 2 3 4 
2 1 3 4 1 2 3 4 3 4 3 4 2 1 
3 4 2 3 3 2 3 1 2 1 2 1 2 1 2 1 
2 2 1 3 4 
2 1 3 4 3 3 
2 3 2 3 3 4 1 
2 1 2 1 
1 3 4 3 3 2 1 
2 3 4 
2 1 3 4 3 
3 4 2 1 2 1 2 1 2 1 
2 2 1 2 1 
2 1 3 2 3 2 1 2 1 3 
3 3 4 1 
3 3 2 2 3 2 3 4 
3 4 3 2 
3 2 3 2 1 2 1 3 4 3 
1 3 1 2 1 2 3 4 3 4 1 1 
3 3 2 1 2 1 2 1 2 1 1 
2 1 2 1 2 1 2 1 2 1 2 1 3 2 3 
3 2 1 3 4 3 2 1 1 3 2 1 
2 1 3 2 1 
2 1 2 1 2 1 2 1 2 2 1 1 3 4 1 
2 3 2 2 3 4 2 1 3 
2 2 1 3 1 
2 1 1 2 1 3 2 1 2 2 1 3 4 
3 2 1 1 1 2 1 2 1 3 4 1 
2 1 1 1 1 2 1 1 2 1 1 
2 3 3 1 3 4 2 1 
2 1 3 2 1 2 2 1 3 4 1 1 
3 2 3 3 
2 1 2 1 
1 1 1 1 
2 3 4 3 4 1 2 1 1 
1 2 1 2 1 3 2 3 3 4 
2 1 1 3 
1 1 1 2 1 1 1 2 2 1 1 
2 3 1 2 3 
2 3 4 2 1 
2 1 3 4 1 
2 2 3 4 1 
2 3 2 3 2 3 4 
3 4 3 4 
2 1 2 1 2 1 1 3 4 3 4 3 4 1 3 4 3 4 1 
2 1 2 1 2 1 2 1 2 1 2 1 2 1 2 1 1 2 1 1 
1 3 3 3 4 2 1 3 4 3 4 1 
3 2 1 2 1 2 1 1 2 1 
2 1 3 4 
3 3 2 1 
3 4 3 4 1 
2 3 4 1 1 1 2 3 4 1 
2 3 2 1 
2 1 2 1 2 1 
1 2 1 1 1 1 
3 4 2 1 3 3 
2 1 2 3 2 2 3 4 
2 3 2 1 1 1 
3 2 1 3 3 4 4 1 2 1 
2 2 1 2 
1 2 1 2 1 3 3 3 
3 4 3 4 
3 4 3 4 
2 1 2 1 
3 2 2 1 2 1 1 1 2 1 3 4 
2 1 2 1 2 1 2 1 2 1 2 1 
2 1 2 1 2 1 2 1 2 1 1 1 
2 2 2 2 1 3 4 1 
3 4 3 2 1 1 2 2 2 1 3 1 1 1 
3 4 2 1 1 1 
2 3 3 2 1 3 4 2 1 1 2 1 1 1 
3 4 1 2 1 1 3 2 1 
2 1 2 1 1 3 4 1 
2 1 2 1 
2 3 4 3 4 2 1 3 4 2 1 2 1 1 
2 2 1 1 2 2 1 1 
2 1 2 1 2 1 2 1 1 1 
3 2 3 4 3 3 3 4 
1 1 3 4 2 1 3 4 1 
3 4 
3 4 3 4 
3 4 2 1 
2 1 2 2 3 4 
2 1 1 1 
1 1 2 3 3 4 3 4 
3 4 2 1 2 1 
2 1 3 2 1 1 3 4 2 1 1 
2 1 2 1 
2 1 1 1 1 1 1 3 2 1 3 4 1 3 4 1 
2 1 3 1 2 1 2 1 
2 2 2 1 2 3 1 2 1 1 2 1 
2 1 2 1 
1 1 
1 1 1 
3 4 2 1 3 2 1 1 
2 1 3 4 2 2 1 1 
1 2 1 2 1 2 1 3 2 3 4 1 
2 1 2 1 3 4 
2 3 4 1 3 
3 3 3 1 3 4 3 
2 2 2 3 
2 1 2 1 3 4 
1 1 
2 3 2 3 
3 2 1 3 2 1 3 3 
2 2 3 4 3 4 1 
3 2 1 4 3 
2 1 2 1 
3 4 2 1 2 1 3 4 2 1 1 3 2 3 4 2 1 2 2 1 2 1 
3 1 2 1 
2 1 2 1 
2 1 2 1 2 1 3 3 4 
1 3 4 3 4 3 4 1 3 3 4 1 
2 1 3 2 1 2 3 
2 2 1 2 1 1 1 1 1 3 1 1 
2 3 2 3 4 
2 1 2 1 
2 3 4 1 
3 4 1 3 2 1 
2 1 2 1 2 1 1 
2 1 2 1 1 1 
1 3 4 1 1 3 4 2 1 2 1 3 3 4 3 4 
2 1 2 1 1 1 1 1 1 
3 4 3 1 
3 4 2 1 2 1 2 1 1 3 4 1 
2 2 1 3 2 1 
3 4 3 4 3 
3 4 3 4 2 1 2 1 3 4 2 1 2 1 
3 3 4 4 3 4 
3 1 3 4 3 4 1 
2 2 3 4 1 1 1 1 3 2 1 2 1 1 
1 2 2 2 1 1 
3 3 4 3 1 3 4 3 4 1 
3 3 3 1 2 1 2 
3 2 1 3 
1 3 2 1 2 1 2 1 1 1 1 1 
2 3 2 1 1 1 
2 1 2 1 2 1 2 1 2 1 2 1 1 
2 3 4 2 1 
2 1 1 2 1 1 1 1 2 1 1 2 2 1 
3 4 3 4 1 
1 1 1 1 
2 1 3 2 1 
3 2 1 3 
2 2 3 2 1 4 
1 1 2 1 1 1 1 2 1 1 2 1 1 
3 3 4 4 
2 1 2 2 1 1 2 1 1 1 1 1 
3 4 1 
1 2 1 1 
1 3 3 3 4 1 1 2 3 4 
2 2 2 1 1 
3 4 4 
2 1 3 4 3 4 
1 3 3 1 2 1 2 1 1 1 
2 1 2 1 3 4 2 1 1 
2 1 3 2 3 4 2 1 
2 1 2 1 3 4 3 2 1 4 2 3 4 
3 4 2 1 3 4 2 1 
2 1 2 1 2 1 2 1 2 1 
2 1 3 4 3 
3 4 2 1 2 1 2 1 3 4 
2 3 2 3 4 
1 2 1 2 1 
2 1 3 4 
2 2 1 3 4 
1 3 2 3 3 3 
1 1 3 4 1 
3 2 3 2 3 3 4 2 3 2 3 3 
2 1 2 1 1 1 
3 4 3 
2 1 3 4 
2 1 2 3 4 
2 3 2 3 4 1 
3 4 3 2 1 3 4 
2 1 2 1 1 1 
2 1 1 3 2 1 1 1 
2 1 2 1 1 1 2 1 2 1 1 
3 4 1 2 1 
3 2 1 1 1 1 1 1 2 1 
2 1 3 3 3 4 
1 3 4 1 
1 1 2 3 1 2 1 1 1 1 2 2 1 1 
3 2 2 1 3 2 3 
2 1 2 1 2 1 3 1 
2 3 2 1 2 1 4 2 1 1 3 2 1 2 1 3 4 
3 2 1 2 2 3 3 4 2 3 3 4 
3 4 1 1 3 4 2 1 1 1 
2 3 1 2 1 
2 2 3 2 1 2 1 2 1 1 
2 1 1 1 2 3 4 
1 3 
2 3 2 1 1 2 1 2 1 3 4 1 
2 1 3 2 1 
2 1 2 1 3 4 2 1 1 1 2 1 
1 1 2 1 2 1 2 1 2 1 
1 1 1 
2 1 
3 4 2 1 2 1 1 2 1 1 
1 1 1 
2 1 2 1 1 3 4 
2 3 3 4 3 4 2 1 3 4 1 2 1 3 
3 3 
3 3 2 3 1 
3 2 1 4 2 1 
1 2 1 1 1 2 1 
3 3 3 3 4 4 3 4 
2 3 4 1 3 4 3 4 
2 1 1 1 
3 2 3 2 3 4 1 1 
2 1 3 4 3 
3 3 4 1 2 2 1 3 4 
1 1 3 4 3 4 1 
1 1 3 4 3 4 
2 1 
2 1 2 1 
2 1 3 4 1 1 
1 1 1 3 3 4 1 1 1 1 2 1 3 3 4 1 1 
3 2 3 4 3 4 1 
2 1 2 3 4 
2 1 1 3 2 3 1 
2 1 2 1 2 1 1 
2 3 4 1 3 
2 1 2 3 4 1 2 1 3 4 
3 3 4 2 1 
2 1 2 3 
2 3 1 2 1 1 
2 1 2 1 2 1 
2 3 4 3 4 2 3 4 
1 1 1 3 
3 2 2 1 1 1 3 4 
2 1 2 3 4 1 
2 3 1 3 4 
2 1 2 3 
1 2 1 3 2 3 4 3 4 3 4 3 4 1 
2 3 2 1 1 1 3 4 
1 2 1 3 4 3 4 3 1 
3 2 1 4 1 1 3 2 1 4 
1 1 2 1 1 1 1 1 2 2 1 1 
2 1 1 2 3 1 3 1 3 2 1 
1 1 1 1 
2 1 
1 3 4 1 1 1 
1 2 1 2 1 2 1 2 1 1 2 1 
3 2 1 3 2 1 4 
2 1 2 1 2 1 2 1 1 1 1 
1 3 4 3 2 3 2 1 1 1 
2 1 2 1 3 4 2 
2 3 4 1 1 1 2 3 4 1 
3 3 3 4 3 
1 2 1 1 1 3 4 1 2 1 1 1 2 1 2 1 
1 3 4 3 4 2 1 2 1 1 1 2 1 2 1 2 1 1 1 1 1 
2 1 1 1 1 1 2 1 1 2 1 
1 2 1 2 1 2 1 2 2 1 1 1 
3 3 4 1 2 1 2 3 2 3 2 1 2 1 3 4 
3 4 3 1 2 1 3 1 1 1 
1 2 1 2 1 2 1 1 1 
2 2 1 2 1 1 2 1 3 4 
2 1 1 1 1 1 1 1 
2 3 2 1 4 2 1 
3 4 3 
2 1 2 1 
3 2 3 2 1 1 3 4 1 1 
3 2 1 3 3 4 
2 1 3 3 1 4 
2 1 2 1 3 4 2 1 
2 2 1 1 2 1 2 1 1 
2 3 1 1 
3 4 2 2 1 2 1 3 4 
2 1 2 1 
2 3 4 2 1 1 3 4 1 2 1 1 
1 3 
2 1 3 4 3 4 2 2 1 1 1 
3 4 1 3 
2 2 3 3 4 
3 4 2 1 2 1 2 1 3 4 
2 2 1 3 4 3 3 2 1 2 1 
3 2 1 2 1 3 4 1 1 
2 2 1 1 
2 1 2 1 3 4 2 2 1 2 1 2 1 3 4 
1 1 1 1 1 3 4 1 
3 4 3 4 3 3 4 
3 3 3 4 2 1 2 1 
3 4 3 3 4 3 4 3 3 3 
1 2 1 1 2 3 3 3 
1 1 3 4 
2 3 2 1 2 2 
2 1 2 1 3 4 3 4 
1 3 4 2 1 2 1 2 1 2 1 1 1 
1 1 2 1 1 
2 3 2 3 2 1 3 4 2 1 
1 2 3 4 2 3 3 3 4 2 1 2 1 2 3 4 
1 1 2 1 1 1 2 2 1 2 1 2 1 2 1 
2 3 3 1 3 3 1 1 3 1 2 1 3 4 1 
2 1 2 1 
3 3 4 3 2 3 
3 2 1 3 3 4 3 4 3 2 1 1 
2 1 2 1 3 4 
2 1 3 4 3 
3 4 1 3 1 2 1 2 2 1 1 3 2 1 1 1 3 4 3 4 3 3 4 1 
2 1 2 1 
2 2 3 4 
2 1 2 1 1 3 4 
3 4 2 1 2 1 1 1 
2 1 2 1 1 1 2 3 4 3 4 1 
3 4 2 3 
2 1 2 1 2 1 
1 1 2 1 1 1 
3 2 3 2 3 3 1 3 1 3 
2 2 1 2 1 2 1 
3 2 3 2 3 
2 1 2 3 2 3 2 3 1 1 2 1 
3 4 1 1 1 1 1 
3 4 1 3 
3 4 1 2 
2 3 4 1 3 2 2 1 3 2 1 2 1 2 1 1 1 2 1 1 2 1 1 1 1 1 3 4 3 
2 1 2 2 1 3 2 2 1 1 
2 3 1 2 1 2 1 1 
2 2 1 2 1 3 2 1 2 2 1 3 4 
2 1 2 3 2 1 1 
2 1 2 1 2 1 2 1 2 1 3 4 
1 3 4 3 4 1 
2 2 1 2 2 1 1 1 2 1 1 1 
2 1 2 1 
1 1 3 4 3 2 3 4 3 4 1 1 
2 1 2 2 1 1 
1 2 1 1 1 1 1 1 1 1 1 1 
2 1 3 4 
2 3 1 1 1 1 3 4 
3 3 3 4 
3 4 3 2 1 1 3 4 
2 1 2 1 1 1 
3 2 1 2 1 2 1 1 1 
3 3 2 1 2 1 3 4 
2 1 2 1 2 1 1 1 
2 3 2 1 2 1 2 1 1 2 2 1 2 1 2 1 3 4 1 1 
3 2 1 2 1 2 3 2 3 4 
1 1 3 3 4 
1 1 1 1 1 1 3 1 
2 1 2 1 2 1 2 1 3 4 
1 2 1 3 3 1 
3 4 3 4 
3 2 1 2 1 1 1 3 4 
2 3 2 1 
1 2 3 4 1 4 3 4 
3 4 
2 1 3 2 1 1 2 3 
2 2 3 2 2 1 3 3 4 
2 3 2 1 2 1 2 1 2 1 1 1 
1 1 
2 1 2 1 2 1 2 1 1 1 1 1 
3 4 1 3 4 
2 1 2 2 1 3 4 
2 1 2 3 2 1 4 
2 3 4 2 1 3 4 
2 1 2 1 2 1 3 4 1 1 1 1 
2 1 3 4 
2 1 2 1 1 1 1 2 2 1 2 1 2 1 2 1 1 1 1 1 
2 3 4 1 2 1 2 1 3 4 2 1 2 1 
2 3 4 2 1 1 3 4 
2 3 2 1 3 4 3 2 3 4 
1 2 3 4 2 3 4 1 
3 4 3 4 3 3 3 4 2 1 1 3 4 
3 3 4 3 4 
2 2 1 3 2 2 3 4 3 4 1 1 1 1 3 
2 2 3 4 2 1 2 1 2 1 1 1 1 1 
2 1 2 2 2 1 2 1 
3 4 3 4 2 3 2 1 3 4 1 3 4 3 
2 2 3 3 
2 3 2 3 2 1 3 4 3 4 
2 3 1 2 3 4 
2 1 2 1 1 
1 1 1 2 1 1 1 1 
1 2 2 1 1 3 
2 3 4 1 1 
1 2 2 3 2 1 
3 4 
2 2 2 1 
2 2 1 3 4 1 2 2 2 1 3 
3 2 1 3 4 3 4 3 4 2 1 1 
2 1 1 1 
1 2 1 2 1 1 1 
2 1 2 1 
3 1 3 4 
3 2 1 4 
3 3 4 2 1 
2 1 2 1 3 4 2 1 2 1 1 1 
2 1 2 1 2 1 2 1 2 1 2 1 2 1 2 1 2 1 2 1 2 1 2 1 
2 2 1 1 1 1 3 2 3 4 2 1 1 3 4 
2 3 1 1 
1 1 1 2 1 1 3 4 2 1 
3 4 3 2 2 1 3 
3 3 4 3 
1 1 3 2 1 2 3 4 
3 4 2 1 1 2 1 1 1 1 1 1 
2 3 4 2 3 3 2 1 2 1 1 
1 2 1 1 2 1 3 
3 4 1 1 3 2 3 4 1 1 
1 3 4 3 4 3 4 1 1 1 1 
3 1 1 1 2 1 2 1 1 3 
2 1 2 1 2 1 2 1 2 1 1 1 
3 2 1 3 1 1 4 1 2 1 
1 2 3 4 1 2 2 2 2 2 1 1 1 2 1 3 4 2 1 2 1 2 1 2 1 1 1 2 2 2 1 3 4 1 1 
1 1 
3 3 3 4 3 2 3 
3 4 3 1 1 3 2 1 3 3 4 1 1 
3 3 4 2 1 
2 1 2 3 4 3 4 3 3 4 4 1 
2 2 1 1 1 2 1 
3 2 1 3 1 1 3 4 1 1 
1 1 1 1 
2 3 2 1 2 1 3 4 1 
3 2 3 4 2 3 3 4 
2 1 2 1 
1 2 3 4 
2 3 1 2 1 1 1 1 
3 3 4 3 4 
2 1 3 1 3 3 4 2 3 4 2 1 4 3 3 4 1 1 
2 1 1 2 1 
3 2 1 2 1 
2 1 2 1 1 1 1 
3 4 1 1 1 2 1 1 1 1 1 1 
3 4 1 2 1 4 2 1 
1 3 1 2 1 2 1 2 1 
2 3 2 3 
1 1 1 1 1 3 4 2 2 1 1 1 
2 1 2 3 4 2 1 3 2 3 4 1 
2 1 1 1 
2 2 1 1 1 2 1 1 1 1 3 1 1 1 1 1 1 
1 2 
3 4 3 3 4 
3 2 3 3 3 3 4 4 
2 1 1 1 1 3 
2 1 1 1 1 
2 3 2 1 4 
2 3 4 3 4 3 4 3 
2 1 1 1 
3 2 1 1 1 
2 1 2 1 1 1 1 1 
3 3 4 2 1 1 
2 1 2 1 1 
3 2 1 2 2 2 1 1 1 1 1 3 4 2 3 2 3 3 4 1 1 1 
3 4 1 
1 3 3 4 
3 2 3 4 3 4 
2 1 2 1 2 1 2 1 
3 4 3 3 
3 2 3 3 4 
3 2 2 1 3 2 1 2 1 2 1 2 1 1 3 2 3 4 
2 3 2 3 2 1 3 4 3 4 
3 4 
2 2 3 2 3 
3 2 3 2 1 3 2 3 2 3 2 3 
3 4 3 4 
2 1 3 2 1 3 4 4 
2 1 2 1 2 1 2 1 1 1 1 
2 3 4 2 3 3 
3 2 3 2 2 3 4 2 3 4 3 4 
2 1 2 1 3 4 2 1 3 
3 3 3 4 2 1 2 1 3 
2 1 2 1 
1 3 4 2 1 1 
2 1 3 4 2 1 3 2 1 2 1 4 3 4 
2 1 2 1 2 1 2 1 2 1 1 1 
2 3 4 1 2 1 2 1 
3 4 3 4 
1 1 1 3 4 3 4 3 
1 1 2 2 1 1 1 
2 1 1 1 
3 2 1 3 
2 2 1 1 1 
1 1 1 1 
2 1 3 4 
3 4 
2 3 4 1 
2 1 2 1 1 2 3 4 3 4 3 4 3 4 3 4 2 1 
2 1 3 4 
2 3 3 4 2 1 1 3 4 1 3 3 4 1 1 
2 3 2 1 2 1 1 1 4 3 4 3 4 1 3 4 3 4 1 
1 1 2 1 1 1 1 1 1 2 2 1 2 1 
2 1 2 1 2 3 4 1 
2 1 
1 1 1 1 
3 4 2 1 
2 1 1 2 1 1 1 1 2 1 2 1 
2 2 1 3 4 3 
2 1 3 4 
3 4 2 1 3 4 1 
2 1 1 1 2 1 1 1 
3 4 2 1 2 1 2 1 
2 1 2 1 2 1 2 1 1 1 
2 1 2 2 1 
1 2 2 2 1 2 1 2 1 2 1 1 
3 4 1 
3 2 1 4 3 4 
2 1 2 1 1 1 1 1 1 1 3 4 
1 3 1 2 1 
1 1 1 3 4 3 4 3 3 3 4 1 
2 2 2 1 1 2 1 2 1 2 1 
2 1 2 1 
2 1 3 2 1 1 2 1 
2 2 3 2 3 
3 4 2 1 1 1 1 
1 1 2 3 4 
3 3 2 1 3 2 3 4 
2 1 2 2 3 4 3 4 3 4 1 
2 1 1 
3 4 2 1 2 1 2 1 2 1 
3 4 2 1 3 2 1 1 3 4 1 1 
1 3 2 3 2 3 
1 1 1 1 3 3 
3 3 4 2 1 3 2 3 4 
3 2 1 4 1 
3 4 
2 2 2 1 2 3 4 2 1 1 
2 2 2 2 1 1 1 1 2 1 1 3 
2 3 2 3 4 2 1 2 1 1 2 1 
3 4 2 3 
2 1 3 2 3 
3 2 1 4 
1 2 1 3 4 1 1 1 2 1 
1 2 1 2 1 1 
3 1 1 1 2 1 1 
2 1 2 1 2 1 2 1 2 1 2 1 2 1 2 1 2 1 1 
3 4 2 1 3 
2 1 3 4 1 1 3 4 
2 2 2 1 1 3 4 1 
2 1 3 2 1 2 1 2 1 3 4 
2 1 2 1 2 1 2 1 1 1 1 1 
3 4 
2 2 2 3 4 1 
3 4 3 3 4 
1 3 2 3 2 3 
1 1 2 1 2 1 3 1 1 
2 1 1 1 
3 2 3 2 3 3 4 2 3 2 1 3 
2 1 2 1 2 1 2 1 1 1 3 4 
3 4 2 1 2 1 2 1 3 4 
1 2 1 3 4 2 2 1 2 1 3 4 1 
2 3 4 3 4 3 
2 2 3 4 2 3 4 3 4 
3 2 3 2 3 4 3 3 4 2 1 2 3 
3 2 1 3 1 2 1 3 
3 3 4 4 
3 4 1 1 2 1 2 1 
2 1 2 1 2 2 1 1 1 1 1 3 3 4 
3 4 1 1 
2 1 3 2 1 
3 2 1 2 1 1 3 4 3 4 1 1 
2 3 2 1 4 
2 1 1 3 4 2 
3 2 2 1 3 4 
2 2 1 1 1 2 1 
2 1 2 1 1 3 2 3 2 1 4 1 
3 4 1 2 1 1 
3 4 2 1 3 4 3 4 
2 1 1 1 2 1 3 4 3 
2 1 3 4 2 1 1 1 
2 2 2 2 1 1 1 2 1 1 1 1 
2 3 2 3 4 2 1 2 1 3 3 
3 2 3 2 1 1 2 1 2 1 1 1 2 1 
1 1 1 3 4 
3 2 3 4 1 
2 1 1 2 1 1 1 
2 1 2 1 2 1 1 3 2 3 2 1 4 1 
2 1 3 1 3 2 3 2 3 2 1 2 1 1 
3 4 
2 1 2 3 3 4 
1 1 1 1 1 1 1 1 1 1 1 1 
2 3 4 1 
2 2 1 3 2 1 3 3 4 2 1 1 
2 3 4 1 1 
2 1 2 1 1 
1 1 1 2 1 2 1 
1 1 1 1 3 4 3 4 1 1 1 
2 3 2 2 1 3 3 4 3 4 
1 2 1 3 4 
3 4 1 
3 4 3 4 1 3 
2 1 2 1 2 1 2 1 2 1 
2 2 1 1 2 1 2 3 2 1 
3 4 3 4 2 1 1 1 
2 1 2 1 2 1 2 1 2 1 
1 2 1 1 1 1 1 1 1 3 4 
2 3 1 1 1 2 3 4 1 1 
3 4 
3 4 2 1 2 1 3 3 4 3 2 1 2 1 3 4 2 
1 1 1 1 1 1 1 1 1 1 1 1 
3 4 2 1 1 3 3 4 
3 2 3 2 3 2 3 4 3 4 
3 2 2 1 1 1 1 
3 4 2 1 1 
2 1 3 4 1 
2 1 3 4 3 4 1 1 1 
3 4 2 3 2 1 2 1 
2 1 3 3 3 3 4 
1 3 4 1 1 1 1 3 4 
1 3 4 1 1 2 1 
2 1 1 
3 4 2 1 
2 3 2 1 2 1 2 2 2 1 1 1 
1 1 3 3 1 2 3 1 2 
3 4 1 1 
2 1 2 3 2 3 2 1 2 3 2 1 
1 2 1 1 1 3 
2 3 4 3 2 1 2 1 2 1 
2 1 2 3 4 3 4 
1 3 3 4 2 2 1 1 1 1 
2 3 3 4 2 1 2 1 1 3 4 
2 3 2 1 1 2 1 2 1 1 
3 2 3 4 2 1 1 2 1 1 1 1 3 4 
3 2 1 1 1 1 
1 1 3 4 1 
1 1 2 1 2 1 2 2 2 1 1 3 
2 3 2 3 2 3 2 3 2 1 
2 3 2 1 3 4 3 4 3 4 1 
2 3 2 3 2 1 3 4 
2 1 2 1 2 1 2 1 2 1 
3 2 1 2 1 2 1 3 4 1 
1 1 1 1 
2 1 2 1 
1 2 1 3 4 3 4 
2 3 2 1 2 1 4 2 3 4 3 4 
2 1 3 2 3 
1 2 2 1 2 3 2 1 2 1 3 
1 1 
2 3 1 2 3 3 2 3 3 4 
2 3 2 3 
2 1 2 1 2 1 1 
3 3 2 1 4 1 3 3 4 4 
1 1 
2 1 2 3 2 3 2 3 2 3 2 1 
2 2 2 1 2 1 3 4 
3 3 4 3 4 1 1 
2 3 4 2 1 2 1 2 1 3 
1 1 2 1 2 1 1 1 
2 2 1 3 4 3 2 3 2 1 2 1 1 
1 2 3 4 2 1 2 1 2 1 
2 3 2 1 2 1 4 2 1 
1 1 2 2 2 1 1 1 3 4 2 1 2 1 2 1 3 3 4 1 
2 1 2 2 2 3 4 3 4 1 3 4 1 1 
2 2 1 2 1 1 
2 3 2 1 2 1 2 1 3 2 3 4 
2 1 2 1 2 1 2 1 3 2 3 1 3 1 3 4 2 1 2 1 3 4 
3 4 3 2 2 1 1 2 
1 2 1 2 1 1 2 1 1 2 1 1 
1 2 1 3 4 3 
2 1 2 1 2 1 3 4 
1 1 1 1 1 
2 1 2 1 
2 2 2 1 2 1 1 1 
1 1 1 
2 3 4 1 3 4 3 
2 1 2 1 2 1 3 4 2 1 
2 3 4 3 4 
3 3 3 2 3 4 3 3 4 3 
2 2 1 3 4 2 1 1 2 1 2 1 
2 1 2 2 1 2 1 1 2 3 4 3 2 3 4 1 2 1 1 3 4 
2 3 
1 1 1 1 2 1 1 
3 4 1 3 
1 1 2 1 2 1 3 1 3 4 
1 2 1 3 4 3 4 
2 1 3 2 1 1 1 2 1 1 
2 1 2 1 2 1 2 1 
1 1 3 4 
3 4 1 1 2 1 2 1 
2 1 1 
2 3 4 2 1 1 
2 2 1 3 2 1 4 1 
3 2 1 2 1 3 2 2 
3 4 3 4 
3 2 2 1 3 4 
2 3 2 3 2 1 2 1 1 3 4 3 4 1 2 
2 1 3 1 2 1 2 1 2 1 3 4 
1 3 3 4 
3 2 1 2 1 
2 1 2 2 3 4 3 4 
1 1 1 1 1 1 
2 1 1 1 1 1 1 2 1 
2 1 1 2 1 3 
3 4 1 1 
3 2 1 2 1 3 3 1 3 3 2 1 
2 3 2 1 1 3 2 1 1 1 
3 4 2 1 2 1 3 4 3 4 2 1 3 4 3 4 
2 3 3 4 
1 1 2 
2 3 3 4 4 2 2 2 1 1 
2 3 2 3 4 
2 3 2 1 
2 1 2 3 3 2 3 4 1 
3 4 3 4 
3 3 2 3 4 3 4 
3 4 3 2 3 2 3 3 4 
2 1 1 2 1 2 1 2 1 3 2 1 
2 1 2 1 2 1 2 1 2 1 1 2 1 2 1 2 1 
3 2 1 3 4 1 1 2 1 
3 2 1 3 4 3 4 1 
3 4 2 2 1 2 1 3 3 4 1 
1 2 1 2 1 2 1 2 1 2 1 2 1 2 1 2 1 2 1 3 
2 1 2 1 2 1 2 1 3 1 2 1 
2 1 2 1 1 1 3 
3 4 3 4 
2 1 2 1 
3 4 1 1 2 3 4 3 4 
2 1 1 1 2 1 2 1 
1 1 2 2 2 3 2 3 4 
3 1 3 4 3 
3 2 3 4 
3 2 1 3 4 1 2 3 4 
2 1 2 1 2 1 2 2 3 4 
3 4 2 1 3 4 
1 2 1 3 4 2 1 3 2 3 4 1 
2 1 1 1 
3 4 2 1 2 1 1 1 
2 1 2 1 
3 4 1 1 
2 3 2 1 2 1 1 2 3 4 3 4 1 2 3 
3 1 2 1 2 1 2 1 2 1 2 1 3 4 
2 1 2 1 2 1 1 
3 2 2 3 4 
2 1 2 1 1 1 2 3 4 1 3 4 
3 4 3 4 3 
2 1 2 1 3 4 2 
1 2 1 3 4 1 2 1 3 4 
2 1 2 1 1 3 4 2 1 1 3 4 1 1 1 1 
2 1 1 2 1 1 1 3 4 2 1 3 4 1 
2 1 3 4 1 1 2 1 
2 1 2 3 2 3 2 1 2 1 
3 3 4 4 3 4 2 1 3 4 
1 1 2 3 
2 1 3 1 
1 1 
1 3 1 2 1 2 1 
3 2 3 4 
3 3 3 4 3 2 1 2 1 
2 1 1 2 1 2 1 2 1 2 1 2 1 
2 3 3 4 1 2 2 2 1 1 
1 2 1 3 4 3 4 1 
3 1 2 1 2 1 2 1 3 4 3 4 1 
2 3 3 4 1 2 1 1 1 
2 1 2 1 2 1 1 1 1 1 2 1 
3 2 1 1 1 1 
3 2 1 2 1 2 1 2 1 3 
3 4 3 4 2 1 
2 1 
1 1 3 4 3 4 3 4 3 4 
2 1 2 1 3 4 2 1 2 1 2 3 
3 4 2 1 2 1 
2 3 1 2 3 4 
3 2 1 4 
2 1 1 3 4 1 1 3 
1 2 1 2 1 2 1 2 1 3 
2 1 3 4 2 1 3 4 3 4 3 
1 3 3 4 1 
3 4 3 2 2 1 3 2 3 4 1 1 
2 1 2 1 1 1 1 1 2 1 1 1 1 
3 4 3 4 3 4 3 4 1 
3 4 2 1 3 2 1 
3 4 3 4 3 4 3 3 4 4 3 4 
3 4 2 1 2 1 
2 1 2 1 1 3 1 1 3 2 1 1 2 1 
3 4 3 4 1 1 
3 3 2 1 3 4 2 3 3 4 
2 1 2 1 2 1 1 
2 2 2 3 4 2 1 2 1 2 1 1 3 2 3 4 1 1 1 1 
2 3 2 1 2 1 2 1 
2 1 2 1 2 1 2 1 3 4 2 1 2 1 
3 2 3 2 1 2 1 1 1 1 
3 3 4 3 4 2 1 1 3 4 3 4 2 1 2 1 2 1 2 1 1 
3 4 3 4 1 1 2 1 3 4 
3 3 4 3 
3 4 2 1 1 
3 1 2 3 2 3 2 1 4 3 
1 1 2 3 2 3 4 2 1 
2 1 2 1 2 1 1 1 2 1 1 1 3 1 2 1 3 
2 3 4 1 
2 2 1 1 
2 1 3 4 3 4 3 4 
2 1 1 1 2 1 2 
2 2 1 3 2 1 1 3 2 1 3 4 2 2 1 1 1 1 
2 1 2 1 1 3 4 1 1 1 2 1 
2 1 3 4 1 
3 4 2 2 1 3 4 1 
3 4 3 4 1 
2 1 3 4 1 
2 3 2 1 3 2 1 4 3 
2 3 2 1 3 4 
3 1 2 1 1 2 3 1 1 1 1 3 
1 2 
2 1 
3 2 3 2 1 2 3 3 3 4 
2 1 2 1 2 1 1 1 
2 3 2 1 2 1 2 1 3 4 3 4 3 2 1 2 1 2 1 2 1 2 1 2 1 2 1 1 3 4 
1 1 1 1 1 1 
2 1 2 1 
2 1 3 4 2 1 
1 1 3 4 
2 3 4 1 2 3 
3 4 
1 2 1 1 1 1 3 4 
3 4 1 1 2 1 3 2 1 2 1 4 
2 3 2 2 1 3 2 3 4 1 
2 2 1 1 3 4 3 2 1 3 4 
1 1 1 2 1 2 1 1 
3 2 3 4 3 1 3 2 1 2 1 3 4 1 
2 2 1 2 1 1 1 1 1 1 1 3 4 1 1 
3 3 3 3 1 3 2 3 4 1 
2 2 1 1 1 2 1 1 1 1 
3 3 2 3 4 1 2 1 2 3 4 1 
2 3 3 3 2 1 3 4 
2 1 1 2 
3 4 3 4 2 1 3 3 3 4 
3 4 2 3 4 3 3 4 
2 3 3 4 1 2 3 4 2 1 3 
2 3 4 1 2 1 1 2 2 1 3 
3 2 1 2 2 1 1 3 4 3 4 3 4 1 
2 3 2 3 
3 2 1 2 1 2 1 3 2 3 4 1 
2 1 2 1 2 1 2 1 2 1 1 1 
2 1 1 3 4 1 2 1 2 1 1 
2 1 3 4 3 4 
1 2 3 4 2 1 2 1 3 3 4 1 1 1 1 
2 3 3 2 2 1 3 3 4 3 4 1 1 
1 1 1 3 4 1 1 1 3 
2 1 3 1 3 2 3 
1 1 1 
2 1 2 1 1 
2 1 1 1 3 4 3 
2 1 2 1 
1 1 1 1 3 4 1 
3 4 3 4 
1 2 2 3 
2 2 1 2 1 1 
2 1 2 1 2 1 2 1 1 1 
2 1 3 3 4 
3 4 3 2 3 
2 2 1 2 1 3 2 2 2 1 1 
2 2 3 1 3 4 3 4 3 4 3 
3 3 2 3 2 3 
1 2 3 1 1 1 3 2 1 1 3 4 
2 3 2 1 3 4 
3 2 2 4 
1 1 2 1 1 
3 2 1 2 2 1 1 2 2 1 3 
2 1 2 1 
2 2 3 3 
2 1 2 1 
2 1 1 1 1 2 2 1 1 
2 3 3 3 4 3 3 1 2 3 4 1 
3 4 
3 2 3 4 3 4 
3 4 3 3 
2 3 2 1 3 4 1 
4 2 1 2 1 1 
2 3 4 2 1 
1 1 1 2 1 3 4 
1 3 4 3 3 4 
3 4 2 1 1 
2 2 1 3 4 
2 1 3 3 3 2 1 
2 1 3 2 2 1 1 1 
3 4 2 1 2 1 2 1 
2 1 3 4 1 
2 1 2 1 2 1 2 1 2 1 2 1 2 1 2 1 
3 3 4 
1 1 1 3 4 3 4 3 
2 1 3 1 
2 2 3 4 1 
2 3 4 3 4 3 4 3 4 
1 2 2 1 2 1 1 1 1 
1 1 1 1 
2 2 3 4 2 3 4 1 3 4 2 1 
2 1 2 1 2 1 2 3 
2 1 2 1 2 1 
2 2 2 1 2 1 
2 1 2 1 3 2 1 3 4 2 1 2 1 
3 4 
2 3 4 1 3 3 
1 1 1 1 1 1 1 3 4 
3 2 1 4 
2 1 1 1 1 1 1 1 3 4 
3 2 2 1 
2 1 3 3 4 4 
3 4 2 1 3 3 
3 2 2 1 
3 4 2 1 2 1 2 1 2 1 3 4 1 1 
1 2 1 2 1 
2 3 3 4 2 1 2 1 1 1 
2 1 3 4 3 4 3 4 2 
2 3 4 1 
3 1 2 1 
3 3 2 3 3 3 4 1 3 
2 1 1 3 4 
2 2 1 1 1 2 1 2 1 1 1 1 
2 2 1 2 1 2 1 2 1 2 1 1 
2 1 2 1 2 1 2 1 2 1 2 1 
2 3 2 1 3 4 
1 2 2 1 2 1 1 3 4 
2 1 1 3 3 2 3 4 
3 2 2 3 3 4 2 1 3 4 
2 1 2 1 
3 2 3 2 1 2 1 1 1 3 
2 3 4 3 
2 1 2 1 3 2 1 3 4 3 4 
3 4 3 4 2 1 
3 4 1 1 
1 2 1 3 4 1 
1 2 1 1 1 1 1 3 4 1 1 2 1 2 1 
2 1 1 
2 1 2 1 2 1 1 1 1 1 3 4 
2 2 3 2 2 2 1 1 1 1 2 3 1 3 2 1 
2 1 1 1 
1 1 
2 1 
3 3 4 3 4 1 1 1 1 
2 3 2 1 2 1 2 1 3 4 4 
3 2 1 1 
2 1 2 1 
2 1 2 1 2 1 
1 3 3 4 3 2 1 4 
2 1 1 
2 3 2 3 4 2 1 2 1 3 
3 2 2 2 1 4 
2 1 2 1 3 2 1 2 1 1 3 
2 1 2 1 
2 1 1 3 1 2 1 2 1 3 
2 2 3 4 
2 2 1 3 4 3 4 
3 2 3 4 2 1 1 2 1 2 3 3 
3 2 1 1 1 1 1 1 1 2 1 1 1 
3 2 1 2 1 2 3 3 
2 1 2 1 2 1 3 4 1 3 2 1 
2 1 3 2 1 3 2 1 2 1 2 1 1 
2 3 3 4 2 3 2 1 2 1 
1 1 
2 1 2 1 2 1 1 3 
3 2 3 4 
3 4 2 1 2 1 1 1 2 1 3 4 
3 2 1 4 
3 4 1 1 3 4 1 1 1 1 3 4 
2 3 4 1 1 1 3 4 
2 2 1 1 1 1 1 2 1 1 1 1 1 
2 1 2 1 2 1 2 1 
3 4 2 1 
2 1 3 4 1 1 
1 1 1 3 
1 1 2 1 2 1 3 2 3 4 1 
2 2 2 1 1 1 1 
2 3 2 3 4 3 2 1 3 4 3 4 3 2 1 1 1 
2 3 2 1 2 1 3 4 3 4 3 4 3 4 1 
1 3 4 2 3 3 4 
2 1 3 2 3 3 1 3 4 1 3 4 
3 2 1 2 1 1 2 1 
2 1 2 1 1 1 
2 1 2 1 2 1 2 1 2 1 1 1 
3 2 1 4 
1 2 2 3 4 1 
2 2 3 4 1 
2 1 2 3 2 2 3 
3 2 1 1 
1 2 1 2 1 2 1 1 3 4 2 1 
2 3 2 3 2 3 2 3 2 3 4 1 
3 4 
2 2 2 1 1 3 4 3 4 
3 3 4 2 3 4 
2 3 2 3 4 3 3 4 3 
3 4 
3 4 3 4 3 2 1 3 4 2 1 
3 4 3 4 3 
2 1 2 1 3 1 1 1 2 1 3 4 
2 1 2 1 
2 1 2 1 2 1 
2 1 2 1 
1 1 1 3 2 2 1 3 3 
3 3 3 1 2 1 3 4 3 3 2 1 1 1 2 3 4 1 1 1 
3 3 3 4 
2 3 4 2 2 1 1 2 1 1 1 
3 3 1 3 3 3 3 1 4 2 3 3 4 3 1 1 
3 2 1 2 1 1 1 2 1 1 3 4 
1 2 1 1 1 1 
1 1 3 4 
2 1 2 2 1 2 1 2 3 4 3 1 3 4 
2 1 2 2 1 2 1 2 1 3 2 1 
3 2 1 1 
3 4 2 1 1 3 4 3 4 1 2 1 
3 4 1 1 2 1 2 1 2 1 3 
2 1 2 1 2 3 2 1 1 2 3 4 3 4 
3 4 
1 2 1 2 1 2 1 2 1 2 
2 3 1 3 
3 3 2 1 2 1 2 1 2 1 2 1 1 2 1 
2 1 2 1 3 4 3 4 3 
1 1 1 3 3 3 
3 2 1 3 
2 3 3 3 2 1 3 4 
3 2 3 2 1 1 3 
1 1 
2 1 1 1 1 2 1 2 1 1 
3 1 3 4 
3 4 3 2 3 2 1 1 2 1 3 2 1 
2 3 2 2 1 2 1 2 1 1 
2 2 2 2 2 1 3 4 1 2 1 1 1 1 
2 1 3 4 3 4 2 2 3 4 
3 3 1 3 3 1 1 1 
3 4 2 3 4 
1 3 4 3 4 1 3 
2 1 2 1 
2 3 4 2 3 2 1 4 3 
2 2 1 2 1 2 1 2 1 3 4 3 
2 1 2 1 1 
1 2 1 2 1 1 1 1 
1 2 1 3 4 
3 4 1 1 1 
1 1 2 1 1 1 
2 1 2 1 
2 1 2 1 1 2 1 2 1 1 1 
2 1 2 1 1 1 
2 2 1 2 1 1 2 3 4 1 1 1 
3 2 1 
2 1 1 2 1 2 1 1 1 
3 1 1 1 3 4 3 3 4 
3 2 1 1 2 1 
3 1 2 1 2 1 2 1 3 2 3 4 
2 1 3 4 1 1 
2 1 2 3 4 1 
3 4 2 1 2 1 2 1 1 1 
3 3 4 2 1 3 4 
1 1 1 3 4 2 3 4 1 
2 1 2 1 3 4 3 4 
1 1 2 1 1 
3 4 2 1 2 1 2 1 2 1 2 1 1 
3 4 1 1 3 4 1 
1 2 1 1 2 1 2 1 
2 1 1 1 1 2 1 1 1 2 1 2 1 2 1 1 1 2 1 1 3 4 1 1 1 1 1 1 1 
2 3 4 2 3 4 3 4 
3 2 1 2 1 3 4 
2 1 2 1 2 1 2 1 
3 2 1 3 4 3 4 3 4 
3 2 2 1 2 1 3 4 
2 2 2 1 1 2 1 2 1 3 4 
2 2 1 1 1 2 1 1 
2 1 3 4 1 
3 2 1 1 1 3 4 2 3 4 3 4 3 2 1 3 4 2 1 3 4 
3 1 1 2 1 2 1 3 4 3 
2 1 2 1 
3 1 2 1 1 3 4 1 
3 2 1 1 3 4 
1 2 1 3 4 3 4 
2 3 4 3 4 2 1 3 4 3 
2 3 4 2 3 2 3 4 
2 2 1 1 2 1 
2 2 3 4 3 
2 1 1 1 2 1 2 1 
2 1 3 
2 1 2 1 
2 3 3 4 3 2 1 2 1 2 1 2 1 3 
2 1 2 1 
2 1 2 1 
2 1 1 3 4 1 
2 1 2 1 1 1 1 1 
2 3 2 1 2 1 3 4 3 4 
2 1 2 1 2 1 1 1 1 1 2 1 3 4 
2 2 1 1 1 1 3 4 
3 3 4 4 1 2 3 
1 1 3 4 1 
2 1 2 1 1 1 3 2 3 4 1 1 1 1 
1 2 1 1 1 1 1 2 1 1 3 4 1 
1 2 1 3 4 3 
2 1 2 2 2 1 
2 1 2 1 
3 2 1 2 1 
1 2 1 1 1 2 1 3 4 3 4 1 
1 1 2 1 2 1 2 1 3 4 
2 1 2 1 2 2 1 1 2 1 2 1 1 
1 1 2 1 
1 2 1 1 2 2 3 4 3 4 1 1 
2 1 1 1 1 1 
2 3 2 1 1 2 3 2 1 1 
2 1 2 1 3 4 2 1 3 3 4 1 
2 1 2 1 2 1 3 4 2 1 
2 1 2 1 1 
3 4 3 4 
1 2 1 2 1 2 1 2 1 3 
3 4 
3 2 1 3 4 2 1 3 4 3 4 3 
2 3 2 1 1 2 1 1 1 
1 3 2 1 2 1 2 1 2 1 
2 2 1 2 1 1 
3 3 3 3 2 1 2 1 2 1 1 3 3 1 2 1 3 4 3 4 
2 1 2 1 1 1 1 1 1 1 3 4 
2 3 4 2 1 3 
3 2 3 1 
2 3 2 1 2 1 3 4 2 1 3 4 3 4 2 1 
2 1 2 1 2 1 2 1 3 4 
3 2 2 1 2 1 2 1 3 2 3 4 
3 2 1 2 1 3 2 1 4 
3 4 1 2 1 2 1 2 1 1 1 
2 1 1 1 1 1 2 1 1 1 3 4 
3 2 3 4 2 1 1 1 
2 3 2 3 3 4 
2 1 3 4 2 1 
3 4 1 1 2 2 1 
3 2 2 1 2 1 3 4 1 1 3 4 3 2 1 2 3 4 
3 2 1 2 3 4 
2 1 2 3 2 3 2 1 2 1 
2 1 2 1 1 1 2 1 2 1 1 
2 1 
2 1 2 1 
2 3 4 2 1 1 
3 4 3 3 
3 2 1 4 
1 1 1 1 
3 4 3 4 1 
3 1 1 1 3 4 3 4 
3 3 
2 1 2 1 
3 1 3 4 1 1 
2 2 2 1 1 2 1 1 1 2 3 3 4 1 1 1 1 
2 2 2 1 1 
2 3 2 1 2 1 1 3 4 1 
3 4 1 2 3 4 1 2 3 4 3 4 1 
2 2 3 4 3 2 3 
2 1 2 1 1 1 2 2 3 
3 2 3 4 3 4 2 1 3 
2 1 2 1 2 1 2 1 1 3 3 4 
3 4 3 4 2 
1 2 1 2 1 1 1 3 4 2 1 1 1 1 1 1 3 
3 4 3 4 1 1 
2 3 4 1 3 4 3 4 
3 4 2 1 1 
2 3 3 2 2 1 3 4 2 2 1 1 
3 2 2 2 1 2 1 3 2 1 2 1 2 1 
1 1 1 2 1 2 1 1 2 1 1 1 1 1 1 2 1 2 2 1 1 1 1 3 4 2 
1 2 1 1 2 3 
1 2 1 3 
3 4 3 1 1 3 
1 2 3 4 1 2 1 2 1 
2 1 1 1 
2 1 3 4 3 3 
3 2 1 2 1 3 4 3 4 3 
2 1 2 2 1 2 2 1 1 1 1 1 1 1 
2 3 2 1 2 1 2 1 2 1 3 4 
3 2 3 4 
1 1 1 2 1 
2 1 2 1 2 1 1 1 1 1 1 1 2 1 2 1 
1 1 2 1 2 1 3 4 
1 3 2 3 4 
1 1 3 4 
1 1 1 1 1 1 
2 1 1 2 1 2 2 1 2 1 
3 4 2 1 1 
2 1 2 1 2 1 2 1 2 1 2 1 
2 3 2 1 3 2 3 3 4 3 4 4 
2 1 2 1 2 1 2 1 2 1 2 1 2 1 2 1 2 3 
1 2 1 1 
3 1 3 1 3 4 2 1 
2 3 4 3 4 
3 2 2 1 1 1 
2 1 1 1 3 4 
2 1 1 3 4 3 4 3 4 
3 4 2 1 1 1 
1 1 3 3 1 
3 4 2 1 2 1 3 4 2 1 3 4 
2 2 2 1 
1 2 3 4 2 1 2 1 1 1 1 
3 2 3 3 4 1 3 3 1 
2 2 1 1 2 3 4 1 
2 1 3 4 3 4 2 1 2 1 3 4 
3 2 
1 1 2 1 3 4 3 4 3 4 2 1 3 4 1 
1 2 1 2 1 3 4 3 4 
1 2 1 2 1 1 
2 1 2 1 3 4 2 1 3 3 4 
2 2 1 3 2 3 4 3 4 1 
2 3 1 2 1 2 1 
3 4 3 2 1 2 1 2 1 1 3 3 
2 3 2 1 3 4 3 4 4 3 4 1 3 4 1 
1 1 1 3 3 4 
2 1 2 1 
2 3 3 4 2 1 2 1 3 3 
3 2 1 
1 1 2 3 
2 1 1 2 1 1 1 1 1 1 
3 2 1 1 2 1 2 1 2 1 1 
2 3 3 2 3 4 3 
1 1 2 1 1 1 2 1 2 2 3 3 
3 4 1 3 
1 2 2 1 1 2 1 3 
3 3 4 3 
3 2 1 4 3 2 1 2 2 1 1 1 
3 4 3 4 
2 2 3 3 
1 2 3 3 4 
1 1 3 4 2 3 3 
3 3 4 1 
1 2 1 2 1 1 
3 4 
3 2 3 4 1 
3 2 3 3 1 2 3 3 
2 2 3 4 
2 1 3 4 1 
2 1 3 2 1 3 2 3 4 4 
2 3 3 1 2 3 2 1 2 1 2 1 3 2 1 1 2 1 
3 4 2 1 2 1 3 1 
1 1 2 2 3 4 1 1 
3 4 1 1 
3 2 1 2 1 2 1 3 
2 3 3 2 3 
2 3 2 1 1 1 2 1 2 1 1 3 
2 1 2 1 2 1 2 1 
1 2 1 2 2 1 1 1 
2 2 3 3 
2 3 4 2 1 1 
2 1 2 1 2 1 2 1 2 1 3 4 
3 4 1 1 1 1 3 
3 1 3 2 3 3 4 3 
3 2 3 3 
3 3 2 2 2 2 1 1 2 1 
3 4 1 1 3 
1 2 2 3 2 1 4 1 1 
1 2 1 2 3 4 1 1 1 
2 1 2 2 1 
3 2 1 1 1 2 1 3 
2 2 3 4 
3 3 4 1 
2 1 3 4 1 2 3 
2 1 2 1 
3 1 2 1 2 1 
2 3 3 3 4 1 
2 3 4 2 1 1 1 1 
2 2 2 1 2 2 2 2 2 2 1 1 1 2 1 
2 2 2 1 1 2 3 2 1 4 
2 1 2 1 1 3 4 
2 3 4 2 1 2 1 1 1 
1 3 2 2 1 2 1 2 
3 2 3 2 1 4 2 1 3 4 3 
2 3 2 3 1 1 
3 3 3 2 1 2 
3 3 2 1 2 1 4 
2 1 2 1 1 2 2 1 1 1 1 1 3 2 1 1 1 
1 1 1 1 
1 2 1 1 
1 2 1 2 1 2 1 
2 1 2 1 2 1 2 1 1 3 4 1 
1 1 3 4 
2 1 2 1 
3 1 1 1 
3 4 2 1 2 1 2 1 1 1 2 1 2 1 
3 2 1 2 1 3 4 2 1 3 
3 2 3 1 1 
3 2 3 1 3 4 1 1 1 1 3 4 
3 3 4 2 1 3 2 1 4 2 3 3 4 3 4 1 
1 1 2 3 4 1 1 
3 4 3 2 3 4 3 4 3 4 1 1 
2 1 2 1 1 1 2 1 1 1 1 1 
1 1 3 
3 4 2 2 1 
1 3 4 1 3 3 2 1 1 1 1 1 1 1 
2 1 3 4 1 
2 1 2 1 1 1 3 2 3 4 1 
2 2 1 2 3 4 2 1 3 4 1 1 
2 1 2 1 
2 2 1 2 1 2 1 1 
2 1 3 4 3 4 
2 1 2 3 3 2 1 2 1 3 4 2 1 1 3 4 1 2 1 3 
2 1 3 1 2 1 2 1 2 1 2 1 2 2 1 2 1 1 
3 4 3 4 1 
2 1 2 1 1 1 2 1 
3 4 3 2 1 4 1 
2 1 2 1 3 2 1 3 1 1 
3 3 2 1 4 2 1 2 1 2 1 2 1 2 1 2 1 3 
1 1 2 1 1 1 1 2 1 2 1 1 
3 4 3 2 1 
1 1 1 1 1 1 2 1 2 1 1 1 3 4 3 4 
1 1 2 1 3 4 3 4 3 4 
2 2 1 1 2 1 3 4 
1 3 2 1 2 1 3 4 1 3 2 1 2 1 2 1 1 
3 4 3 3 4 3 4 
3 4 1 1 3 
1 3 4 3 4 3 3 4 3 4 
2 3 2 2 3 3 3 1 4 
2 1 3 4 
3 4 3 2 1 1 2 1 
3 4 3 2 
2 1 2 1 1 1 1 2 2 
3 2 1 2 1 2 1 1 1 
2 1 3 4 
2 1 2 1 1 
2 2 1 3 3 3 2 3 2 3 2 1 
1 2 1 2 1 1 1 3 
2 2 3 4 1 
3 4 1 
3 2 1 2 1 3 4 3 3 4 
2 1 2 2 1 3 4 3 4 3 4 1 
3 4 
2 1 2 1 2 1 2 1 1 
2 1 2 1 2 3 4 2 1 2 3 4 
1 2 1 2 1 2 1 
1 3 3 4 
2 1 2 1 1 2 1 3 4 2 1 1 
3 2 3 1 1 2 3 2 3 2 3 4 2 1 2 1 
1 2 1 2 3 4 1 2 1 3 4 
3 3 1 3 2 3 2 3 3 4 
3 3 4 3 
2 2 1 2 1 2 1 1 2 1 1 
3 4 2 1 2 1 2 1 3 4 2 1 2 1 
3 4 1 1 1 
1 2 3 1 3 3 3 2 3 
2 1 2 1 
2 1 2 1 2 1 3 4 
2 1 1 1 2 1 1 2 1 2 1 1 
3 4 3 4 1 2 1 3 4 1 1 
2 1 2 1 2 1 1 1 
2 1 2 1 3 4 2 1 2 1 1 
2 3 2 1 2 3 4 2 1 1 2 1 
3 4 3 4 
3 1 2 1 
3 2 1 2 1 2 1 3 2 1 3 3 4 
2 1 1 1 
2 3 1 1 3 2 1 2 1 3 4 2 1 3 4 
2 1 1 1 2 1 3 4 
3 4 3 2 1 4 
1 1 2 1 2 1 2 1 
3 2 3 4 3 3 4 1 
2 1 2 1 2 1 1 
1 1 1 2 1 2 1 3 4 1 3 4 
2 3 2 1 3 2 1 2 1 3 4 
2 2 1 3 4 1 1 
2 3 3 4 
1 2 1 3 2 3 4 3 2 3 4 3 2 1 2 3 4 
2 1 2 1 3 1 1 1 1 1 1 1 
2 2 2 1 1 2 1 2 3 4 1 1 
3 4 
1 2 1 1 
2 3 2 1 2 1 2 1 1 3 
3 2 3 3 4 3 4 2 1 1 
3 3 2 2 3 2 1 4 3 4 3 3 4 
2 2 1 2 3 2 1 1 1 1 
3 4 1 2 1 2 1 3 4 2 1 3 
2 3 4 3 4 2 1 2 1 1 
2 1 2 1 2 1 2 1 2 1 2 1 1 
2 2 3 4 3 2 1 2 1 2 1 2 1 4 
3 4 2 1 3 
1 3 2 1 3 3 
3 4 1 2 1 2 1 1 1 3 4 
1 3 4 1 1 1 
1 1 1 1 1 
1 3 4 2 1 3 4 1 
2 3 2 3 4 1 3 4 
2 2 1 1 
1 1 1 1 
1 2 1 2 1 3 4 1 1 1 3 2 1 4 
3 4 3 4 3 4 1 
1 1 
1 2 2 1 2 1 1 1 1 
1 1 1 1 1 2 1 3 4 3 4 3 
2 2 1 2 1 2 1 1 
1 3 2 1 4 
3 2 1 2 1 2 1 2 1 
3 4 2 1 2 1 2 1 3 4 2 
2 1 2 1 2 1 2 1 1 1 1 1 
3 2 1 2 1 
2 1 2 2 1 2 1 1 2 1 2 1 1 3 4 1 1 3 4 
1 1 2 1 1 1 2 1 1 1 
2 2 1 1 1 2 1 1 3 4 
1 2 1 2 1 2 1 3 3 4 2 1 
2 3 2 1 2 1 3 4 1 1 
2 2 3 4 2 1 
2 1 2 3 4 
3 4 3 4 
3 2 1 3 2 1 4 
2 2 2 2 1 
2 3 2 1 4 3 4 
3 3 4 1 
3 2 1 2 1 
2 1 3 3 4 4 
1 3 2 3 
3 2 
3 4 2 1 2 1 2 1 1 
2 1 2 3 4 
2 1 2 1 3 4 
3 4 3 2 1 1 3 2 1 1 1 1 
2 1 2 1 1 1 2 1 
1 3 3 3 4 2 3 3 4 1 1 
2 1 2 1 3 4 1 3 2 1 
2 2 1 3 1 2 1 3 4 3 1 3 
1 1 1 1 
2 1 1 2 
2 1 1 3 4 3 3 4 
2 1 2 1 2 1 
2 2 3 3 3 2 3 2 3 4 
2 3 2 1 
2 1 3 4 1 
2 1 2 1 2 1 2 1 2 1 1 1 
2 1 2 1 1 
1 2 1 2 1 2 1 
3 4 2 1 2 1 3 4 1 3 
2 1 2 1 
2 2 1 2 1 
1 2 1 2 1 3 4 1 
2 2 2 2 2 1 1 1 2 1 1 
3 1 2 1 1 1 1 
1 2 2 1 1 3 4 1 
3 4 2 1 3 2 1 4 2 1 3 2 1 4 
2 3 4 1 1 1 2 3 4 1 
3 3 3 4 2 3 2 3 2 1 
2 1 2 1 2 1 2 1 3 1 3 4 
2 1 2 1 2 1 
2 2 3 3 
3 4 1 
3 3 2 1 2 1 4 
3 2 1 2 3 4 1 
2 3 4 2 1 
2 2 2 3 4 
3 4 1 1 
1 2 1 1 1 2 1 2 1 2 1 3 
2 3 4 
2 1 2 1 
2 1 2 1 1 1 
2 1 2 1 1 2 3 2 1 1 
2 2 1 3 4 2 1 2 1 2 1 2 1 2 1 2 1 1 1 
1 1 1 1 1 3 4 3 3 4 
1 2 1 3 4 3 
3 4 3 2 1 1 3 2 3 
1 3 1 2 1 
2 3 4 3 2 3 2 3 1 
2 1 2 1 2 1 2 1 2 1 
3 4 
1 3 2 3 2 3 2 3 1 3 
3 4 3 4 1 
2 1 2 1 
2 2 3 3 1 
2 1 2 1 
2 2 1 3 
2 2 2 3 2 3 4 
2 3 2 2 1 3 3 4 1 1 
2 3 4 
1 2 1 2 1 1 1 1 
1 2 1 1 
1 1 2 1 2 1 2 1 2 1 2 1 2 1 
3 2 2 1 2 2 1 1 2 1 1 1 2 1 2 1 1 1 1 1 
2 3 4 1 
3 2 1 3 4 3 4 3 4 3 
2 1 2 1 2 1 
2 1 
2 2 3 2 1 2 1 2 1 2 1 2 1 3 4 
3 2 3 4 2 3 4 
2 3 1 3 4 3 4 3 4 3 4 
3 4 2 1 2 1 1 1 2 1 
3 2 3 4 3 4 1 1 3 4 
2 1 2 1 2 1 
1 3 4 3 2 3 4 3 4 1 
3 4 2 1 2 2 1 1 3 4 
2 1 2 1 
1 1 1 
2 3 2 2 3 2 1 2 1 3 
3 1 2 1 2 1 1 1 3 
2 1 1 1 1 1 1 1 
1 1 2 1 2 1 3 
2 2 2 3 4 2 1 2 3 4 
3 2 1 2 1 1 2 3 
2 1 1 2 1 1 1 2 1 1 1 1 1 
2 3 3 1 2 3 4 
2 3 4 1 1 1 2 3 4 
2 1 1 
3 4 
1 2 1 2 
1 2 1 2 1 1 
2 1 2 1 3 
2 3 2 1 2 3 1 3 
2 1 1 1 1 1 2 1 1 
1 2 1 3 2 1 2 1 1 3 4 
2 2 1 1 3 4 2 1 3 4 1 1 
2 3 1 1 
2 1 
1 2 3 4 2 1 2 1 
1 2 2 3 2 3 
3 4 1 1 3 
2 1 1 2 1 2 1 1 1 
1 2 1 2 1 3 4 2 1 1 1 1 
3 3 3 2 1 
1 2 2 1 2 1 1 
2 1 2 1 2 1 2 1 3 1 2 1 3 4 
2 1 2 1 3 1 3 
3 4 2 1 2 1 
2 1 1 1 
2 1 3 4 2 1 2 1 
2 1 1 1 
2 1 2 2 1 1 1 2 1 2 1 2 2 1 
3 2 1 4 
3 4 2 1 3 2 1 2 1 2 1 1 2 1 1 
2 2 2 1 1 2 1 1 3 4 3 1 1 
2 1 2 1 1 2 1 1 
1 1 2 3 2 3 4 1 1 3 4 1 
3 2 3 4 
2 3 2 1 2 1 2 1 2 1 1 1 
3 2 1 4 3 3 4 
2 3 3 4 3 4 2 1 3 2 1 1 3 4 1 
3 3 2 3 4 1 1 1 1 
3 4 2 1 2 1 2 1 2 1 3 
2 1 2 1 1 
3 4 3 4 
2 3 2 1 3 4 1 2 1 
2 1 2 1 
2 1 3 2 1 3 4 4 
3 2 3 4 3 4 1 3 
1 1 1 1 
2 2 3 3 4 
2 1 1 3 2 1 3 4 2 1 1 
2 1 3 4 2 1 
2 2 1 1 2 2 1 3 4 3 4 
1 1 1 
3 1 1 1 1 1 
3 4 3 4 
1 2 1 1 2 3 
2 3 2 1 3 4 2 3 4 
2 1 2 3 4 2 1 3 4 2 1 2 3 4 
3 4 3 3 4 3 4 
3 4 2 1 3 4 2 1 2 3 2 1 
3 2 1 1 3 4 3 4 3 4 
2 1 3 3 4 
2 3 2 1 1 2 3 4 1 1 
2 1 2 1 2 1 2 1 
2 1 2 2 3 4 3 4 
2 2 1 1 2 2 1 1 
2 1 2 1 1 3 
1 1 1 1 1 1 1 2 1 2 1 2 1 3 4 1 
2 3 2 2 3 4 
3 3 4 3 2 1 
2 3 2 1 2 1 1 2 1 1 
2 1 1 1 2 2 
1 1 1 1 
3 2 3 2 3 2 3 2 3 4 1 
2 3 2 1 2 1 2 1 3 2 1 1 1 
1 2 1 3 4 3 4 3 1 3 
3 4 3 2 1 3 4 1 1 
3 2 1 2 1 2 1 2 1 3 3 3 
1 2 1 3 3 4 2 1 2 1 2 1 
2 3 2 1 3 3 
2 3 2 1 2 1 1 2 1 3 4 2 1 2 1 3 4 
2 1 2 1 2 1 
3 4 1 2 3 
2 3 2 1 1 2 1 2 1 3 4 3 
2 1 2 1 2 1 3 4 2 1 
3 2 1 2 1 4 1 3 4 1 2 1 
2 1 2 1 2 1 2 1 3 4 3 4 
2 1 2 1 2 1 1 1 2 1 1 1 
2 3 2 1 
2 3 2 1 2 1 2 1 2 1 
3 2 1 1 3 4 
2 3 2 1 
2 1 2 3 2 3 2 3 4 1 2 1 
1 2 1 1 2 1 
3 3 4 1 3 4 3 4 
2 3 2 1 1 2 1 1 
2 2 1 2 1 2 1 2 1 3 
2 1 2 1 
2 1 2 1 1 2 1 1 1 2 1 1 
2 1 3 4 
3 3 4 1 
2 2 2 1 2 1 2 1 2 1 3 
3 2 3 3 
2 3 3 4 3 3 1 3 1 1 
1 1 2 1 2 2 2 1 1 1 2 1 1 1 2 1 2 2 3 4 1 1 1 3 
2 3 2 1 2 1 4 3 4 3 4 
3 2 3 3 4 3 4 3 4 1 
2 1 2 1 2 2 1 1 
1 1 1 
3 1 2 1 
2 2 1 1 
2 2 1 2 1 1 1 
2 1 2 1 2 1 
2 1 1 1 2 1 
2 2 1 3 2 1 3 4 1 1 
2 1 2 2 2 1 2 2 1 1 1 3 
3 2 2 1 
1 2 1 2 1 2 2 1 1 3 4 1 
1 1 3 4 3 1 3 4 2 1 3 4 
1 1 2 1 2 1 
2 3 4 3 2 1 3 2 1 2 1 1 
3 2 2 1 2 1 2 1 2 1 2 1 
3 2 1 3 4 3 3 4 
3 4 
3 4 2 1 3 4 
2 1 1 1 2 1 1 1 1 3 4 
2 1 3 4 1 2 1 1 
2 2 3 2 3 
3 3 2 3 2 3 2 1 2 3 2 3 
3 3 4 3 
2 2 2 3 1 3 3 4 
3 2 1 3 4 3 4 1 
1 1 1 1 1 1 1 1 1 1 1 1 
2 1 2 1 1 1 2 1 1 1 2 1 3 4 3 
1 1 2 1 
3 2 1 1 
2 1 2 1 2 1 
2 1 2 1 2 1 2 1 2 1 2 1 2 1 
3 4 2 1 2 1 1 1 
2 1 3 4 2 1 2 1 1 1 
2 1 2 1 
2 3 2 1 1 1 
1 3 4 2 
2 1 2 2 1 2 2 1 1 2 1 1 
2 1 
3 2 3 4 
2 1 2 1 2 1 
2 1 2 1 2 1 2 1 3 1 
1 1 3 3 2 3 
1 1 1 2 2 1 2 1 
3 3 3 4 1 
2 3 2 3 
1 3 3 3 1 1 
3 4 1 
2 1 2 3 2 1 3 4 
2 1 2 1 3 4 3 4 2 1 2 1 3 4 
2 1 2 3 
2 2 1 2 1 2 1 3 4 3 
2 3 4 
1 2 1 1 2 1 1 1 1 3 
3 1 3 2 3 2 3 4 1 
3 2 1 2 1 2 1 2 1 4 
3 2 1 2 1 1 3 
2 2 2 1 2 3 
1 1 1 1 
2 3 2 3 2 1 2 3 2 3 4 1 
3 3 3 4 
2 1 2 1 2 1 2 1 2 1 1 1 
2 1 3 4 2 1 2 1 2 1 3 4 2 1 1 2 1 1 
3 4 2 3 
3 3 4 1 
3 4 3 1 1 1 
3 4 2 1 2 1 
3 4 1 3 4 3 4 1 
2 1 2 1 1 1 1 
1 2 1 2 2 1 
2 1 2 1 2 1 3 2 3 3 4 3 4 1 
3 2 1 3 2 3 3 2 
2 1 2 2 3 2 3 
1 2 1 1 1 1 
1 1 1 3 3 4 1 1 1 2 3 4 
2 3 4 3 4 2 1 3 4 3 
3 2 1 2 1 3 1 1 
3 2 1 2 1 
2 1 1 2 1 2 1 1 1 2 1 2 1 3 
3 3 3 
2 3 2 1 2 2 1 
1 1 3 2 1 
2 3 3 2 3 3 4 
2 2 3 4 
1 1 3 2 3 4 
2 1 2 1 2 1 3 2 2 1 2 1 
3 4 3 2 1 3 3 
3 4 2 1 3 4 1 1 
2 1 2 1 2 3 2 1 2 1 
2 1 1 3 4 
2 1 2 1 3 4 2 1 1 
2 1 
1 3 4 2 1 1 1 1 2 2 1 1 1 
3 4 3 4 3 4 
2 3 4 3 3 2 1 2 1 1 1 3 3 3 4 
3 2 1 3 4 
2 3 4 2 1 2 1 2 1 2 1 2 1 2 1 1 
3 1 2 1 2 1 3 
1 2 1 3 2 1 2 1 4 
3 4 3 4 2 1 3 
2 3 2 3 2 3 2 2 2 3 1 3 2 1 
3 2 1 3 4 
3 2 2 1 1 3 3 4 2 2 1 3 
3 4 2 1 3 
3 2 1 3 
1 3 2 1 
1 2 3 2 2 1 3 
1 2 1 1 2 3 4 
2 1 2 1 2 1 1 1 1 
2 2 1 3 2 1 4 1 
2 1 2 1 1 1 
2 3 4 3 3 4 3 4 
2 3 1 3 2 2 1 2 1 1 1 
2 2 1 3 3 
3 2 1 1 1 2 1 1 
3 2 2 3 3 4 1 2 1 
2 2 3 2 1 2 2 1 
1 1 1 1 2 2 1 3 4 3 4 
1 2 1 2 1 1 
2 2 1 2 1 2 1 2 1 3 
2 1 2 1 2 1 2 1 2 1 2 1 2 1 1 1 
2 1 2 1 3 4 2 1 2 1 1 1 
3 1 1 3 2 3 3 4 
2 2 1 2 1 1 1 1 2 1 1 1 
2 1 3 2 3 2 1 2 1 
3 4 3 4 2 1 3 4 
2 3 3 2 1 3 4 3 4 1 
3 3 3 4 
3 2 3 2 3 3 4 3 4 3 
2 1 2 1 2 1 2 1 1 1 1 
3 3 2 3 4 
1 1 1 1 1 1 
1 1 
2 1 3 4 2 1 3 2 3 3 4 1 
3 4 1 1 
2 1 1 2 1 
1 1 1 1 1 
2 1 2 1 1 1 
2 1 2 1 3 2 3 2 1 
3 4 1 
2 1 2 1 2 1 3 4 
2 2 3 3 4 
2 2 3 2 3 2 3 4 
2 1 1 1 3 
1 2 2 1 3 4 1 
2 1 3 4 3 4 3 4 
2 1 1 
2 1 2 1 2 1 2 1 2 1 3 1 
1 1 2 1 3 4 1 
1 2 3 4 2 3 2 3 2 3 2 3 4 3 4 3 
2 3 2 1 2 1 2 1 2 1 4 
2 1 2 1 1 2 1 1 1 1 1 1 
1 1 1 
3 2 3 2 2 2 1 1 1 3 
3 1 3 
2 1 2 1 3 4 3 4 3 
1 2 1 2 1 3 4 2 1 1 2 1 
3 2 2 1 3 4 3 4 1 1 3 4 
2 1 1 
1 2 1 1 1 1 1 
1 1 2 1 1 
1 3 4 1 1 1 
2 1 2 1 3 
3 3 4 4 
1 1 1 3 4 2 1 1 3 4 1 1 
1 2 3 4 2 1 3 
2 1 2 1 2 1 2 1 
1 1 1 3 4 3 4 
2 3 3 4 1 3 2 2 1 2 1 1 
3 2 1 4 1 3 
3 1 2 1 2 1 2 1 2 1 2 1 1 
3 2 3 4 2 1 1 
2 2 1 1 
1 1 1 1 
2 1 1 3 4 
2 1 2 1 1 
2 1 1 
3 2 2 1 2 1 2 1 2 1 2 1 2 1 1 
3 4 3 1 3 3 3 1 
3 2 3 4 1 
2 1 3 1 
2 3 4 1 1 1 2 1 3 3 4 2 1 
1 3 2 1 2 1 3 4 3 4 3 4 
2 2 3 4 
2 1 2 1 1 2 1 2 1 2 1 1 1 1 
3 1 2 1 2 1 
3 4 3 4 2 1 
2 3 2 3 2 1 3 3 2 1 2 1 
1 3 4 2 1 1 2 1 2 1 1 
3 4 3 4 3 4 
2 1 2 1 1 1 2 2 1 1 
1 3 4 3 3 4 3 4 
2 2 2 1 3 
2 1 2 1 2 1 2 1 2 1 
2 3 4 2 1 3 2 1 1 
2 1 1 1 1 1 2 1 1 1 
3 2 2 2 3 4 2 1 1 1 
1 1 1 1 
2 1 2 1 
1 1 3 4 1 
2 2 2 1 3 4 3 2 1 2 3 2 1 2 1 2 2 1 
3 3 4 3 4 2 1 2 1 1 1 1 
3 2 1 2 1 3 2 2 1 1 2 1 3 1 2 2 1 3 2 1 3 4 
2 3 2 1 2 3 4 
2 2 3 4 
2 2 1 1 2 1 2 1 3 4 3 
3 4 2 1 2 1 3 4 
3 2 2 1 3 4 
1 2 1 3 2 1 
1 1 1 1 1 1 1 1 1 1 1 1 
1 3 1 2 1 2 1 2 1 1 2 3 
3 4 2 1 1 
3 2 1 3 4 3 2 2 1 2 1 1 1 
1 3 1 2 1 1 
2 3 3 3 4 2 1 
1 1 3 3 3 
2 1 2 1 
2 1 3 3 4 3 3 
1 3 3 3 4 
3 2 2 3 
2 2 1 3 3 3 
2 1 2 1 3 4 
2 1 2 1 2 1 2 2 2 1 3 4 
1 2 1 1 1 1 1 
3 3 4 
3 2 1 3 2 1 1 1 3 4 
2 1 2 3 2 2 1 2 1 2 1 1 
3 4 3 4 1 
3 2 3 1 2 1 2 3 1 1 
3 3 4 3 4 4 
2 1 1 1 
3 4 2 1 3 4 3 4 2 1 1 1 
3 3 2 3 4 3 2 3 2 3 
2 2 2 1 3 4 
3 4 3 4 2 1 3 4 2 1 
3 4 3 2 1 3 4 
2 1 
3 3 3 4 2 3 3 4 1 
2 3 2 1 
3 4 2 1 2 2 1 3 4 
1 1 2 1 2 1 2 1 2 1 
1 3 2 1 1 1 2 1 1 1 3 4 
2 3 4 3 4 1 1 
3 3 4 2 1 3 4 3 4 
2 1 1 1 2 1 1 1 2 1 2 1 1 1 
2 3 3 2 1 
1 3 2 1 2 1 1 1 3 4 2 3 4 1 1 
2 1 2 3 4 3 4 1 3 4 
2 1 3 4 
3 4 1 1 
2 2 1 2 1 2 1 2 3 2 1 3 3 3 1 2 1 4 1 1 
3 1 2 1 
2 1 1 1 3 3 4 2 1 2 1 3 
3 4 2 3 
3 1 3 1 2 1 
2 1 3 2 1 2 3 
3 2 1 2 3 4 2 1 
2 1 2 1 2 1 2 1 2 1 2 1 2 1 2 1 
3 3 4 1 
3 4 1 1 
3 2 3 3 4 2 3 1 2 1 1 2 3 
2 3 4 2 1 2 1 1 
1 1 2 3 
2 1 2 1 2 1 2 1 2 1 2 1 2 1 2 1 2 1 
3 1 3 4 1 
2 1 3 
1 1 1 2 1 
3 3 2 3 4 
3 4 1 1 2 2 1 1 1 1 3 
2 1 1 2 1 1 
1 2 2 2 2 3 3 
3 4 3 4 
1 3 2 1 
3 3 2 3 4 
3 4 1 1 3 3 4 1 
2 1 2 1 2 1 1 
2 3 1 3 2 1 2 3 2 3 2 1 
3 4 1 3 4 1 
2 2 1 1 1 1 
2 1 2 1 
2 1 3 3 3 4 3 4 3 2 1 3 4 
3 2 1 4 
3 3 1 2 1 2 1 
2 2 1 3 4 
2 1 1 1 1 3 
3 2 1 1 1 1 1 2 3 4 
3 4 3 2 3 4 2 1 3 4 3 4 
2 1 2 2 2 1 2 2 1 1 
2 1 
3 4 
1 2 2 3 3 2 1 3 4 
1 1 2 1 3 4 3 4 3 4 2 1 1 2 3 4 
1 2 1 2 1 2 1 
3 4 3 4 1 1 
3 1 1 3 3 1 3 4 
1 1 2 1 1 
2 1 2 1 
2 2 1 2 1 1 2 
2 1 1 1 3 1 3 4 
2 1 3 3 2 3 4 
3 4 2 1 1 
1 1 1 3 2 3 2 1 2 1 
1 2 1 1 1 1 
1 1 1 1 1 1 1 1 1 1 1 1 
3 2 1 3 4 3 4 3 4 3 2 1 
2 1 2 1 1 3 4 1 1 2 1 1 1 
1 3 2 1 4 
3 3 4 3 4 3 4 1 
3 4 3 4 
2 2 2 3 1 3 3 3 2 1 
2 3 1 2 1 2 2 1 
2 3 3 1 1 
3 2 1 4 1 
2 1 2 1 3 4 3 4 3 3 
3 2 2 2 1 1 
2 1 1 1 
1 2 3 4 3 4 1 
2 2 3 4 
3 1 1 3 4 
2 1 
2 1 1 1 
3 2 3 4 3 4 1 2 1 2 1 2 1 1 2 2 
1 1 1 1 
2 3 3 4 2 1 2 1 2 1 
1 2 1 3 2 1 4 
2 1 2 1 1 2 1 2 1 3 4 3 
2 1 2 3 2 3 4 
3 4 3 2 1 
3 4 3 1 3 4 3 4 3 4 2 1 3 4 4 
2 1 2 2 3 4 
2 1 
3 4 1 1 
3 4 2 1 1 1 
2 1 2 1 3 4 
3 4 3 4 1 
2 1 2 1 1 
2 3 3 3 2 3 4 1 
2 2 1 3 4 2 1 1 1 1 1 1 2 2 1 2 1 2 2 1 2 1 1 1 1 1 
3 4 2 1 2 2 1 
2 2 2 3 1 3 2 1 
1 2 1 2 1 2 1 1 
2 1 3 4 
2 1 2 1 2 1 2 1 
2 1 2 1 
3 2 1 2 2 3 2 3 3 4 1 1 
1 2 1 3 
2 3 2 1 2 3 3 
2 2 2 3 4 2 1 3 2 1 
2 3 2 3 1 3 
3 3 3 1 2 1 1 1 3 4 
2 2 1 2 1 2 1 1 1 
2 2 3 2 2 1 2 1 2 1 1 1 
3 4 3 3 3 2 1 3 4 
2 3 3 4 1 2 1 2 3 4 
3 3 4 1 1 2 1 2 1 
3 2 1 4 
3 3 4 3 4 1 
3 3 3 4 1 1 3 4 
2 1 3 4 3 1 3 2 3 2 3 
2 1 3 1 
1 3 4 2 1 2 1 1 3 4 
2 3 
3 2 3 3 
2 1 3 4 1 
2 2 1 1 1 2 1 1 
1 1 3 2 1 
1 3 4 1 
3 4 
3 2 1 2 1 4 2 1 2 1 3 
3 4 3 4 3 4 3 3 3 
3 3 2 1 2 1 2 1 2 1 
1 2 1 3 4 1 1 1 2 1 2 1 
2 1 1 3 
2 3 2 1 1 2 1 
2 1 1 1 1 3 4 2 3 3 4 2 1 3 2 3 
2 3 4 3 4 2 1 3 4 
2 1 2 1 2 1 1 3 
3 2 1 2 1 3 3 4 3 3 4 3 
2 3 1 1 2 1 3 4 
1 2 1 2 1 2 1 2 1 1 2 1 
2 3 4 2 2 2 1 3 
2 1 2 1 2 1 2 1 2 1 1 2 3 2 1 1 
2 1 2 3 2 3 2 3 4 1 2 1 
2 3 2 2 3 4 
1 2 3 2 3 4 3 
1 1 1 1 1 1 
2 1 3 4 3 4 1 
3 4 1 1 
2 1 2 1 
1 3 4 1 1 1 1 1 3 4 
3 1 2 1 2 1 2 1 2 1 2 1 2 1 
3 4 1 3 
2 2 1 3 
1 1 1 2 1 1 1 
3 4 3 4 
2 3 2 2 1 3 
2 1 2 1 2 1 2 3 4 2 1 3 4 
2 3 4 1 1 1 
3 4 3 2 
3 1 2 1 1 1 1 2 1 
1 1 1 3 4 
2 2 1 1 2 1 1 
3 4 2 2 1 2 1 
1 2 1 2 1 3 3 3 
3 2 1 3 4 3 4 3 4 3 4 3 
2 3 2 3 
2 3 2 1 3 2 1 2 2 3 2 1 
2 1 3 4 3 4 3 4 1 
1 1 2 1 
3 2 3 1 2 2 3 4 
3 4 2 3 2 1 4 3 2 1 
2 2 3 2 1 2 1 
3 4 1 2 
2 1 2 2 3 4 
2 1 2 1 
2 2 3 4 3 3 
3 2 1 4 3 4 2 1 1 
2 2 2 3 4 2 1 2 1 2 3 4 
3 4 3 4 1 2 1 1 2 1 1 1 
3 2 3 3 4 3 4 2 1 1 
1 3 4 1 
2 1 2 1 1 
2 1 2 3 2 1 3 2 1 2 1 4 
3 2 3 2 3 2 3 4 1 3 4 
3 3 1 3 4 1 
3 2 1 1 1 1 3 3 4 3 
3 4 3 3 4 3 4 
2 1 2 2 1 
2 1 2 1 3 4 3 3 
3 4 1 1 2 1 1 1 
2 3 1 3 2 3 
2 2 1 1 1 2 2 1 
3 3 2 3 4 
2 3 2 1 2 2 2 2 1 1 
2 1 2 1 2 1 2 1 2 1 
2 1 2 1 2 1 3 4 2 2 1 
2 1 1 2 1 1 2 1 1 3 4 
1 1 1 1 
1 3 2 1 1 2 1 2 2 1 2 1 3 
2 3 4 3 3 4 2 1 4 
3 4 
2 1 2 1 1 1 2 3 4 3 4 1 
2 1 3 2 2 1 2 2 1 1 3 
2 1 1 1 3 4 
1 1 1 2 1 
2 1 1 1 1 2 1 1 1 2 3 3 
2 1 1 2 1 2 3 4 
3 2 1 2 3 
2 3 4 2 1 2 1 2 2 1 2 1 
3 2 1 1 1 2 
2 1 2 1 3 
2 1 3 4 3 
2 2 3 4 3 
3 2 3 3 4 2 3 4 2 1 1 2 3 
2 2 1 2 1 2 1 1 1 1 
2 2 1 1 1 1 2 1 1 1 1 
2 2 2 1 1 1 1 2 1 
2 1 2 2 1 1 1 
2 1 2 1 2 3 
3 4 2 1 1 
3 4 3 3 4 1 3 4 
2 3 4 1 
2 1 2 2 1 1 1 1 3 4 
1 3 4 3 4 3 4 3 4 1 
3 4 1 1 1 3 3 4 4 
3 2 1 3 
2 1 2 1 2 1 2 1 2 1 2 1 
1 2 1 2 3 4 1 
2 2 1 2 1 2 1 3 4 
3 4 
3 4 2 1 
3 2 1 2 1 3 4 1 2 1 
3 3 3 4 
1 2 1 3 2 1 1 3 4 3 2 1 
2 1 2 1 3 4 1 2 1 2 1 
1 3 4 3 
2 1 2 1 2 1 2 1 2 1 
1 1 1 1 1 3 
3 4 3 4 3 4 3 4 3 4 3 
3 2 1 4 2 1 2 1 1 1 
1 1 3 4 
1 3 3 4 2 1 2 1 3 4 1 1 
2 2 2 1 
2 1 3 2 1 4 3 4 3 2 1 4 
3 4 2 1 
3 2 1 4 
3 2 1 3 4 3 4 1 
1 1 2 1 2 1 2 1 2 1 
2 1 2 1 1 
3 2 1 3 2 2 1 3 3 3 
2 1 2 1 2 1 2 2 1 3 4 
2 1 3 3 4 3 2 3 4 3 3 4 
2 2 3 2 1 1 1 3 4 4 
3 3 4 4 1 
2 1 2 1 2 1 1 1 3 4 
2 1 2 3 4 
3 4 2 1 
3 4 1 2 1 2 3 
3 3 1 3 4 3 4 1 1 4 
1 1 2 1 1 1 
3 2 1 4 1 
1 3 3 4 
2 1 3 4 3 
2 1 2 1 
2 1 2 3 4 3 4 3 4 
2 2 2 1 3 4 2 1 2 1 3 4 
2 1 2 1 3 4 1 
2 1 2 1 
1 1 1 3 4 3 4 3 4 3 
3 2 1 3 4 1 2 3 4 1 3 3 4 1 3 4 3 
2 1 2 1 2 1 2 1 1 1 1 1 3 4 1 
3 3 2 3 4 
1 2 1 3 1 2 1 2 1 1 1 1 3 4 
2 1 3 4 2 1 3 4 3 2 1 4 
2 1 1 1 2 2 1 1 1 1 1 1 
3 2 1 1 2 1 3 2 3 4 1 1 
2 1 2 1 2 1 
2 1 2 1 2 1 1 1 2 3 2 1 2 1 3 4 
3 4 2 2 1 
3 4 1 1 1 
3 4 1 2 1 1 3 4 3 3 4 
2 1 2 1 2 1 2 1 1 3 
3 2 1 4 
2 1 2 1 
1 1 1 2 1 3 2 2 1 3 
3 3 4 2 3 4 
1 1 3 3 3 4 
1 3 1 1 
3 2 
3 4 2 1 1 
3 4 3 4 3 4 3 4 3 4 3 4 
1 1 2 2 1 1 1 2 1 2 1 3 4 3 2 1 3 4 2 2 1 1 1 
2 1 3 2 1 3 3 3 
1 3 3 4 2 
2 3 4 1 1 3 2 1 1 2 1 1 
1 2 1 2 1 1 
2 1 3 4 2 1 2 1 
2 1 2 1 2 1 2 1 
2 2 2 1 2 
2 1 2 1 
2 2 1 1 1 
3 2 1 4 1 3 4 1 1 1 
2 2 1 1 1 
1 2 1 2 1 
3 4 2 1 1 3 2 1 3 1 1 1 1 
2 1 2 1 2 1 2 1 
1 1 1 1 1 1 1 1 1 1 1 1 
2 3 3 2 1 
3 4 1 2 2 1 1 1 1 1 1 2 1 1 3 1 1 
2 3 4 3 4 3 4 
2 3 3 1 4 2 1 3 4 3 4 1 
1 1 1 2 1 1 1 1 
1 3 2 3 4 
2 3 2 1 2 1 2 1 3 4 1 
1 3 2 1 1 1 2 1 2 3 4 
3 2 3 4 3 4 1 2 3 4 
2 3 2 1 3 4 3 4 
3 4 2 1 1 2 3 4 1 
2 2 1 1 2 1 
2 3 4 
1 1 3 4 3 4 
3 2 1 2 1 1 
1 2 1 1 1 2 1 1 1 1 1 1 
2 3 3 3 4 
1 1 2 1 1 1 1 1 
2 1 2 1 1 1 2 1 3 4 
3 4 2 1 2 1 2 1 2 1 2 1 1 
2 1 2 1 2 1 3 2 
3 4 2 1 2 1 3 4 
1 3 2 3 2 1 3 
3 4 3 4 
3 2 1 1 2 1 3 4 2 1 1 1 
1 2 3 4 2 1 2 1 2 1 1 1 
2 1 2 1 2 1 
1 1 1 1 3 1 3 3 3 4 
3 2 1 2 1 2 1 2 1 4 
4 3 1 2 1 1 1 1 3 4 3 4 
1 1 1 2 1 1 
1 2 1 2 
2 2 3 4 3 4 1 
2 3 2 2 1 1 1 2 3 3 
3 4 1 1 1 3 4 
3 4 2 1 1 2 3 4 1 3 4 1 
2 3 4 2 3 2 1 3 
3 2 1 2 2 1 2 1 2 2 1 2 1 2 1 2 1 
3 4 1 2 1 1 1 2 1 1 1 1 1 
2 1 2 1 3 4 
1 3 4 2 1 1 1 3 
2 1 1 1 1 2 1 1 1 1 
2 3 4 2 2 1 1 
2 1 2 1 
3 2 1 2 1 2 1 2 1 3 
2 3 3 3 4 
1 2 1 1 1 1 
3 4 2 1 1 1 3 4 3 
2 1 3 4 2 1 1 1 
3 4 3 4 2 3 2 1 
1 1 2 1 1 1 2 1 3 1 
2 1 3 3 2 1 3 4 1 
3 4 1 2 1 1 1 
1 1 2 1 2 1 3 3 2 1 4 3 2 1 4 3 2 1 2 1 2 1 1 1 1 1 
3 4 3 4 2 1 2 1 2 3 3 4 
2 2 1 3 4 
2 3 2 1 2 3 2 3 1 
2 1 2 1 1 2 1 2 1 3 4 
3 2 3 4 2 1 
3 4 1 1 1 
2 1 1 1 2 1 
2 3 4 
3 2 1 2 1 4 
3 4 1 
2 3 2 3 3 2 1 1 1 
2 1 1 3 4 1 
1 1 
3 2 3 2 3 4 1 1 3 1 1 
2 1 2 1 3 3 4 2 2 3 3 4 
3 2 3 4 1 
3 2 1 3 
2 2 2 1 2 1 
1 2 1 1 3 2 3 2 1 1 
3 3 4 3 4 2 1 2 1 1 1 1 
1 2 3 4 3 4 1 
2 1 3 4 1 1 3 4 
3 3 1 4 3 4 3 4 3 4 3 4 3 4 
2 1 2 1 1 1 3 4 3 4 2 1 1 
2 2 1 3 4 1 3 4 
3 3 1 3 4 3 4 1 1 1 
3 4 2 1 
2 1 2 3 
3 2 1 3 2 
2 2 1 2 1 2 2 1 2 1 1 1 
2 1 
1 1 3 4 2 2 3 4 
3 4 3 4 
1 2 1 
1 1 2 3 4 1 1 
1 2 1 2 1 1 1 
1 1 
1 1 1 1 
2 2 1 1 1 3 4 3 4 3 4 4 
1 2 1 1 1 
2 3 2 1 2 3 3 3 4 
2 2 2 1 2 1 2 1 2 1 1 
2 1 1 3 4 3 
2 1 2 1 1 
2 1 2 1 1 1 1 1 1 
2 1 2 1 
2 2 1 1 
3 2 1 2 1 
2 1 2 1 1 1 2 1 3 4 
1 1 2 1 
1 2 3 4 3 4 1 1 
2 1 3 4 1 
3 4 2 3 2 2 1 2 1 2 1 
2 1 2 2 1 2 1 1 
3 3 4 4 
3 2 3 4 
2 1 2 1 3 4 3 4 3 4 
2 1 1 2 1 
2 3 1 2 1 2 1 3 4 1 
1 1 1 3 4 
2 3 2 1 1 3 3 4 
1 1 3 4 2 1 3 4 
3 4 3 1 2 1 
2 1 3 2 1 2 3 
2 1 1 1 
1 3 1 2 1 2 1 2 1 
2 1 2 1 
2 3 3 1 
1 1 2 1 3 3 4 3 2 3 4 2 1 3 4 3 4 3 4 
3 4 1 3 
2 1 3 4 1 1 
3 2 1 3 4 3 4 
2 1 1 1 2 1 2 1 3 4 
1 1 1 2 1 2 3 4 3 4 1 1 
1 3 1 1 
3 2 1 3 3 3 4 2 1 2 1 3 
2 1 2 1 2 1 2 1 2 1 2 1 2 1 1 
2 1 3 2 1 2 1 2 1 
2 1 2 1 1 1 2 1 3 4 
1 2 1 1 2 1 1 1 1 1 3 3 
1 2 3 2 3 3 4 1 
3 4 1 2 2 
1 1 2 1 2 1 
2 1 2 1 3 4 
1 2 1 2 3 2 1 3 4 2 1 2 1 
2 1 2 1 2 1 2 1 
2 3 2 1 3 4 3 2 1 
3 2 1 2 1 2 1 2 1 3 
2 1 2 1 
2 3 2 1 2 3 4 1 3 4 3 4 
2 2 1 2 2 1 1 3 4 3 2 
2 2 2 1 
3 2 1 1 2 3 4 
2 3 2 1 2 1 2 1 3 4 
3 4 1 1 2 1 2 1 2 1 
2 3 2 3 
2 1 2 1 
2 3 4 3 
2 1 1 1 2 1 2 1 3 4 
3 4 2 1 2 1 2 1 3 1 3 4 
3 1 1 1 2 1 1 1 3 1 1 1 2 3 2 1 2 1 1 1 2 
2 1 3 3 4 
2 1 2 1 2 1 1 2 1 2 1 1 
2 1 1 3 1 2 1 3 3 
2 3 2 3 3 4 2 3 4 3 3 
1 1 3 4 2 1 1 1 
1 2 1 1 1 2 1 1 3 
2 2 1 
2 1 2 1 2 1 2 1 1 3 4 
2 2 1 2 1 2 1 3 2 3 4 1 
3 4 2 1 2 
3 4 2 1 
3 4 
2 2 1 2 1 3 4 
2 2 1 2 1 1 2 1 2 1 2 1 
2 2 1 1 
2 1 1 2 1 
2 1 2 1 
3 4 2 2 1 2 1 1 
1 2 3 4 3 4 1 1 
2 1 2 1 1 
1 2 3 2 
3 3 2 1 3 1 2 1 2 1 3 4 
1 1 3 4 3 2 1 1 
2 3 2 3 2 1 3 4 
2 1 2 1 1 1 
1 2 1 1 2 1 1 2 1 1 1 1 2 1 3 4 
2 3 4 3 4 1 2 2 1 1 3 4 1 
1 2 3 4 2 1 2 1 2 1 1 1 
3 3 2 1 2 1 2 1 3 3 4 
2 1 1 1 1 1 2 1 
3 2 1 2 1 2 1 1 2 1 2 
3 2 1 2 1 1 1 2 1 1 
2 1 2 1 2 1 3 4 2 1 
3 4 3 3 2 3 4 2 3 3 4 3 2 1 1 1 2 1 2 3 4 
2 3 4 3 4 
1 1 1 1 
2 1 3 4 3 2 1 4 
1 3 2 1 2 1 2 1 4 
1 2 3 3 4 3 4 1 
2 2 3 1 2 1 2 1 2 1 
3 4 
2 3 2 1 3 2 1 4 1 
1 3 2 1 4 
1 1 1 2 1 1 1 
1 2 1 3 4 1 2 1 3 4 
2 3 2 1 2 1 2 1 1 1 
1 2 1 2 3 4 1 1 3 
2 1 3 4 
1 1 
2 1 2 1 
1 1 1 1 2 1 2 1 2 1 
2 1 2 1 3 4 3 2 1 2 1 4 1 1 1 1 
2 1 2 1 
1 2 3 4 3 4 1 1 
2 2 3 4 
2 1 2 1 2 1 1 1 2 1 2 1 1 
2 1 1 1 
1 2 1 
1 1 2 1 1 1 2 1 1 
2 1 2 1 2 1 1 1 3 4 1 1 1 1 1 1 
3 1 
1 2 1 1 
3 4 3 4 
2 2 1 3 2 1 2 1 2 1 2 1 
2 1 1 1 
1 2 1 1 1 3 2 3 3 4 1 
1 3 2 1 2 1 3 4 2 1 4 3 4 
1 2 1 3 4 1 2 3 2 1 2 1 
2 1 2 1 1 1 2 2 2 1 2 1 2 1 2 1 
2 2 1 1 1 3 4 
3 2 3 2 2 2 1 4 
1 2 1 2 1 1 1 2 1 1 1 1 
3 3 4 3 4 1 2 1 2 1 2 1 
1 2 1 2 1 2 1 3 4 1 2 1 
2 3 4 3 4 1 2 1 3 4 2 1 
2 1 2 1 3 4 3 4 
1 2 1 1 1 2 1 1 1 1 
1 1 3 4 3 
1 1 3 4 2 3 2 3 4 2 1 1 
3 4 3 2 3 4 
3 4 2 1 3 4 1 
1 3 4 3 4 2 2 3 2 3 3 4 2 1 
3 4 1 
3 2 1 2 1 2 1 4 
2 1 1 2 1 1 1 2 1 1 1 1 
2 2 2 1 1 1 1 1 1 1 3 4 1 
3 3 4 4 
2 1 2 1 3 4 1 1 2 1 
2 2 2 1 3 4 2 1 2 1 3 4 
1 2 1 2 1 2 1 1 1 1 2 1 
1 3 4 
2 2 3 2 1 
2 1 3 4 
3 3 3 2 3 4 3 3 4 3 
3 2 1 3 4 3 4 3 4 2 1 1 
1 3 2 1 3 4 3 4 4 
1 2 1 2 1 2 1 2 1 3 
3 4 1 2 1 1 1 2 1 2 3 2 1 1 
3 2 3 4 3 4 1 1 
3 2 3 4 
2 1 1 1 2 1 2 1 1 1 1 1 
2 1 2 1 2 1 
1 2 1 
1 1 3 4 2 3 4 1 3 4 1 1 
2 1 3 4 2 1 2 1 2 1 2 1 1 1 
2 1 2 2 1 1 1 
3 4 2 1 1 3 
3 4 2 1 2 1 2 1 1 
2 1 2 1 3 2 2 1 3 4 3 4 1 2 3 
2 1 1 1 1 1 2 1 
2 1 1 1 2 1 1 1 3 
2 1 
2 1 3 4 1 1 
2 3 2 1 2 1 3 2 2 1 2 1 
2 1 1 1 
2 1 2 1 2 1 
2 1 1 1 1 
3 3 3 2 3 4 3 3 4 3 
2 2 2 1 1 2 1 2 1 1 1 1 
2 1 2 1 2 3 
3 4 2 1 1 1 
3 1 3 4 
1 1 2 1 1 3 4 1 
1 1 3 4 3 4 
2 2 1 
2 1 2 1 2 1 3 2 1 4 
2 3 2 1 2 1 3 4 2 1 2 1 2 1 3 2 2 1 3 
2 1 2 3 4 3 4 3 
2 1 3 4 2 1 3 2 3 3 4 1 
2 1 2 1 2 1 
2 1 3 4 2 1 1 
3 2 1 1 1 
3 4 3 
3 3 3 2 
3 4 
1 3 2 1 1 2 3 
3 4 3 
1 3 1 3 1 3 1 1 3 4 1 1 3 1 1 1 
2 3 2 1 2 2 3 4 
2 2 1 1 2 2 1 3 
2 1 3 4 3 4 1 1 1 1 3 4 2 1 
3 4 3 4 
1 2 2 1 2 2 1 2 1 2 1 2 2 1 1 
1 3 4 3 2 1 
3 2 1 
3 4 3 4 1 2 1 1 1 
2 1 1 1 
2 1 1 3 
2 1 
1 2 3 3 4 3 4 1 
2 1 3 4 2 1 
2 1 2 1 2 1 2 1 2 1 
2 1 2 1 2 1 2 1 2 1 2 3 4 1 2 1 
2 2 1 2 3 1 
1 1 2 1 3 4 3 4 3 4 2 1 
2 3 1 1 1 
2 1 1 1 2 1 1 1 1 1 
1 1 1 3 2 1 1 1 2 1 1 1 
3 4 
1 2 1 1 
2 1 2 1 3 1 
1 3 4 2 1 
3 4 3 3 4 
2 1 3 2 1 4 
3 2 1 4 
2 1 2 1 2 1 3 
2 1 2 1 1 3 4 1 2 1 1 1 1 
2 1 2 1 2 1 2 2 1 2 1 1 1 1 
1 2 1 2 1 2 1 2 1 1 
2 1 1 2 1 1 1 1 3 4 1 
2 1 1 1 2 1 2 1 
2 1 2 1 3 4 1 1 
3 2 1 2 1 2 1 2 1 
3 2 1 2 3 4 
1 1 3 4 
2 1 3 1 2 1 2 1 3 2 1 1 
3 2 2 1 2 1 3 4 
2 2 2 2 2 2 1 2 2 2 2 1 1 1 1 
1 3 3 4 
2 1 2 1 3 2 1 2 3 4 2 1 3 4 3 4 1 
2 2 2 1 
3 3 4 3 4 4 
3 1 2 3 1 3 1 1 1 
2 1 2 1 2 1 
2 1 2 1 2 1 3 2 1 2 3 
2 1 2 1 
2 1 3 4 
3 2 1 2 1 2 1 3 4 1 
2 1 1 1 1 1 1 3 
3 2 3 3 4 
2 1 3 4 2 1 1 
3 3 4 4 
2 1 2 1 2 1 3 4 
2 2 2 3 1 2 1 2 2 2 1 1 
1 2 1 2 3 4 
1 1 3 1 3 1 3 1 2 1 2 1 
2 1 3 4 2 1 2 2 1 
2 2 1 2 1 1 3 4 1 1 
3 4 1 2 1 2 1 1 2 1 3 4 3 4 2 1 1 1 
2 2 2 1 2 2 
1 3 4 2 1 
1 1 1 1 
2 3 2 3 3 4 3 4 2 3 4 1 
3 2 1 2 2 1 1 3 
3 3 3 3 3 3 3 3 4 
2 3 3 4 2 3 4 1 1 
1 1 2 1 1 
3 4 1 2 3 4 1 2 3 4 3 4 1 
2 1 3 4 
2 1 1 1 
2 1 3 4 
3 3 4 3 4 3 3 4 3 
1 2 1 1 1 3 4 3 4 3 4 1 
2 1 3 4 3 4 2 3 2 1 4 1 
1 2 1 1 
3 2 2 1 3 4 
1 1 1 1 
3 4 1 1 3 4 3 
1 1 1 1 1 1 1 1 2 1 2 1 3 4 3 4 
1 2 2 1 2 1 1 1 1 
1 3 4 3 3 4 
3 2 2 1 3 
3 3 1 2 1 3 4 2 3 4 
2 1 2 1 2 1 1 1 1 1 1 1 
2 1 3 4 2 1 3 4 2 3 4 1 2 1 
2 2 1 2 3 2 1 
3 3 4 3 2 3 
3 2 1 1 2 1 2 3 2 1 1 1 
1 2 1 1 1 1 2 3 2 3 1 3 
3 4 1 1 1 1 1 
3 1 2 1 2 1 2 1 2 1 
3 3 2 1 3 1 3 4 3 4 
2 1 2 3 4 3 4 2 1 2 1 3 4 2 1 3 4 1 1 2 1 1 1 
2 2 1 2 3 4 
2 1 2 2 1 
2 3 3 4 3 3 3 3 3 
3 3 4 2 2 1 3 4 3 4 
3 4 3 4 2 1 
2 1 1 1 1 1 
2 1 2 2 1 2 1 2 1 2 1 3 
2 1 
3 2 3 4 1 3 4 1 1 
3 4 2 1 2 
1 3 1 3 4 
3 2 2 1 2 1 2 1 2 1 
2 2 1 3 2 3 2 3 2 3 2 1 
3 3 3 4 2 1 3 4 
2 1 3 4 2 
1 1 1 1 3 3 4 2 3 3 
2 3 3 3 
3 2 2 3 4 
1 1 3 4 3 2 2 1 2 1 2 3 4 2 1 3 4 
1 1 2 1 2 1 3 1 1 1 3 4 2 1 2 1 2 1 1 1 3 
2 2 2 1 2 1 2 1 2 1 1 1 
2 1 2 1 2 1 
3 4 3 4 
3 4 3 4 
1 3 4 1 2 1 2 1 
1 1 1 1 1 1 1 
2 2 2 1 2 1 3 
2 2 1 3 4 2 1 3 4 1 1 
1 1 3 4 1 1 3 1 
2 1 2 1 
1 2 1 1 
3 4 2 3 4 1 
3 4 1 1 
3 2 3 1 1 1 2 1 2 1 3 4 
2 3 3 2 3 
2 3 4 3 2 1 
3 4 3 
2 3 2 1 2 1 2 1 
3 4 1 1 
3 2 1 4 
3 3 4 3 
2 1 2 1 1 3 4 1 
1 1 1 1 
3 4 3 2 1 1 
2 1 2 1 2 1 1 
2 1 2 1 1 1 1 1 
2 2 3 2 
3 3 1 3 4 1 
2 1 2 2 1 2 1 
3 2 1 2 1 1 3 4 3 4 1 
2 2 1 1 2 1 2 1 2 1 3 4 
1 1 3 4 
2 1 2 1 2 1 2 1 1 1 1 1 
2 2 1 1 
3 4 2 1 1 
3 2 1 4 3 4 3 4 
2 1 2 1 
3 4 1 1 1 
3 4 
3 4 3 2 1 
3 4 3 4 3 4 
3 4 3 4 
1 3 2 3 
1 3 4 1 1 1 1 1 
2 1 
2 1 2 1 2 1 
3 3 2 1 3 4 2 1 2 1 1 
1 2 1 1 
2 3 1 2 3 4 
2 2 1 1 3 4 2 3 4 3 3 1 
3 4 2 
3 4 3 4 1 
3 3 3 3 3 2 3 
1 1 2 2 3 4 
1 2 3 4 
3 4 2 1 2 1 2 1 1 1 2 1 2 1 
2 3 3 4 2 1 2 2 1 2 2 1 
2 1 2 1 2 1 2 1 1 3 
2 1 3 3 3 4 
2 1 1 2 1 2 1 2 1 2 1 2 1 2 1 
1 1 3 4 2 1 
1 2 3 4 1 3 2 1 2 1 4 4 
1 2 1 3 4 1 1 1 2 1 1 1 
3 4 3 2 1 1 3 3 
1 1 3 2 1 2 1 4 3 4 
1 3 4 3 4 1 
2 1 2 1 2 1 2 1 
1 1 1 1 1 1 2 1 1 1 3 
2 1 2 1 
2 1 
1 2 
1 2 1 
2 3 3 2 2 3 1 3 
2 3 2 1 
2 1 2 1 2 1 1 1 2 1 2 1 2 1 3 4 
2 3 2 1 2 3 4 
1 2 1 3 4 1 1 
3 4 
2 1 1 1 2 1 1 1 1 3 4 2 1 
3 4 2 1 3 2 1 2 3 2 1 2 3 3 3 
2 3 4 3 4 
3 4 
2 2 1 2 1 1 1 2 1 1 3 4 1 1 
3 2 1 1 2 1 2 3 2 1 
2 1 2 1 1 
3 2 1 2 1 3 4 
3 3 3 3 
3 3 1 2 4 1 
3 4 2 3 1 
2 1 2 1 2 1 2 1 2 1 1 1 
1 2 2 1 1 2 1 2 1 
2 1 2 1 2 1 2 1 2 3 
2 1 2 1 2 1 
2 3 4 1 
2 1 2 1 2 1 2 1 3 
2 2 1 2 1 1 3 
3 4 2 2 2 3 4 3 4 1 
2 1 1 1 
1 1 2 1 2 1 1 3 
3 3 4 4 3 2 3 4 1 1 
1 2 1 1 3 2 1 
3 2 1 4 3 
3 2 2 1 
1 2 1 3 4 3 4 2 1 3 
2 1 1 1 
2 3 4 3 
3 1 3 3 4 
3 3 3 2 1 2 1 3 4 3 
1 1 1 
2 1 1 
1 2 1 2 1 2 1 2 1 2 1 
3 4 3 2 1 
2 1 1 1 3 4 
2 1 2 1 1 
3 2 1 2 1 1 1 1 
2 1 2 1 2 1 2 1 2 1 2 1 
3 4 2 1 2 1 1 1 
3 2 1 1 3 3 3 3 4 
2 1 1 2 1 1 1 2 1 2 1 1 
2 1 1 3 3 4 
2 1 1 1 3 4 2 1 
1 1 2 1 2 1 2 1 2 1 1 2 1 
2 1 1 2 1 1 1 1 
3 2 3 4 3 3 
1 1 2 2 1 2 1 1 
3 4 1 1 1 3 4 
2 1 1 2 1 1 1 
2 1 
3 3 2 1 1 3 4 3 4 
2 1 1 1 3 2 1 4 
1 1 3 3 4 3 4 
3 2 1 1 3 2 3 
3 2 3 3 1 3 3 
2 1 2 1 2 1 
2 2 1 2 
1 3 4 1 
1 1 1 1 1 1 1 1 3 4 1 1 
2 1 2 1 1 2 1 2 2 1 2 1 2 1 2 1 3 4 3 4 
2 1 3 4 3 4 2 3 3 4 4 1 
2 2 3 4 3 2 
2 2 1 3 2 1 2 1 2 1 2 1 
3 4 2 1 1 3 4 2 1 1 1 2 1 3 
3 4 2 1 1 2 1 3 
2 2 1 2 1 2 1 2 1 3 
3 2 1 4 2 1 1 1 2 1 2 1 1 
3 3 3 2 3 4 3 3 4 3 
1 2 1 1 1 3 4 
3 2 2 1 2 1 2 1 1 1 1 1 1 2 1 
2 3 1 3 4 1 1 
2 1 1 1 1 1 3 4 1 
3 3 3 4 
3 4 1 2 3 4 
2 3 2 3 2 3 2 1 2 3 3 4 1 1 
3 3 3 4 3 4 
3 4 1 3 4 1 
3 2 1 2 1 2 2 3 4 
2 2 1 2 1 2 1 2 1 2 1 1 
1 1 
2 3 4 2 1 3 2 1 2 1 2 1 3 
3 4 2 1 2 1 3 2 3 4 
2 1 2 1 
3 2 1 2 1 1 
2 2 3 3 3 4 
3 4 1 2 3 2 3 4 1 
3 4 1 3 3 4 1 
3 4 2 1 1 3 4 3 3 4 
3 4 
3 3 4 3 4 1 1 2 1 1 
1 2 3 4 2 1 2 1 3 2 1 4 1 1 
2 1 2 1 3 4 3 4 1 1 1 1 1 1 1 
1 1 2 1 1 2 1 1 3 4 1 1 
1 2 3 4 
1 3 2 1 
2 1 2 1 2 1 2 1 1 2 1 1 
2 1 3 2 1 4 
2 3 2 1 2 1 3 2 3 1 3 4 1 1 3 
2 1 2 1 3 3 3 1 2 1 2 1 
3 4 
3 4 1 3 4 
1 2 2 1 2 3 4 1 3 
2 1 2 1 2 1 2 1 2 1 
3 3 4 2 3 4 
1 2 1 2 1 1 
3 2 1 1 2 1 1 1 
3 4 2 1 2 1 3 4 
3 3 4 
2 3 2 1 
2 2 1 1 
2 1 2 1 
2 3 4 1 3 1 3 3 3 4 1 
2 1 2 1 2 1 2 1 3 3 4 
2 1 1 1 2 3 4 
1 1 3 4 3 4 2 1 1 1 1 3 4 1 1 
2 2 1 1 
2 1 2 1 
2 3 4 3 1 1 1 1 1 
2 1 2 1 2 1 2 1 1 
3 4 1 3 4 
1 1 2 2 3 3 2 1 2 1 1 1 
2 3 2 2 1 3 2 1 3 4 3 2 2 1 3 2 3 
2 2 1 1 1 2 1 1 1 2 1 1 
1 2 1 2 1 3 4 2 1 1 1 1 1 1 
2 1 1 1 2 1 1 2 2 1 1 1 2 1 2 1 
2 3 
3 2 1 2 1 3 2 1 4 
3 2 3 1 
1 2 3 4 3 4 1 
2 1 3 1 2 1 
1 1 2 1 1 
2 1 2 1 1 1 1 2 1 1 
2 1 
3 4 3 2 2 1 2 1 4 3 4 1 
3 3 2 1 1 2 1 2 1 3 4 
2 1 1 3 
3 1 3 1 3 1 3 3 4 
1 2 1 3 4 
3 4 2 1 3 4 
2 1 2 1 2 1 3 
3 2 1 1 3 4 2 1 1 
1 2 3 4 2 1 2 1 2 1 1 1 
2 1 3 4 
2 1 2 1 
3 3 3 
3 4 1 1 1 1 1 1 
2 1 1 1 2 1 2 2 1 3 4 1 1 
3 3 4 3 2 3 1 1 
2 2 1 3 4 3 4 1 2 1 1 3 
2 1 2 1 2 1 
2 2 1 1 1 1 1 2 1 2 1 1 
3 4 2 1 
1 2 2 2 3 2 2 3 3 4 1 
2 1 2 1 
2 3 2 1 2 1 2 1 2 1 3 4 
2 2 1 2 1 1 
2 2 1 2 1 3 2 3 2 2 1 3 
2 2 1 2 1 2 2 1 1 1 2 1 
2 1 3 1 
1 1 3 3 1 2 1 3 1 3 
3 2 2 1 2 1 2 1 
1 3 4 
1 2 1 2 1 
1 1 1 1 
3 2 1 1 1 
2 1 1 1 2 1 2 1 2 1 
2 1 1 1 2 1 3 4 3 4 3 4 3 
1 2 2 1 3 2 1 2 3 2 1 2 1 2 1 2 1 3 4 3 4 
2 1 2 1 1 2 1 1 2 1 2 1 
2 2 3 2 1 4 2 1 2 
2 1 2 1 2 1 3 4 1 
2 1 3 2 1 1 
2 3 2 1 2 1 1 3 2 1 2 1 4 
2 3 2 1 4 
2 1 2 1 1 1 1 3 4 2 3 4 
2 1 3 2 1 1 3 4 1 
2 2 3 1 3 4 
2 1 2 1 1 3 2 1 4 1 2 1 
3 4 1 3 4 3 
3 4 2 1 2 1 3 4 1 
3 2 1 3 2 1 3 2 1 3 2 1 1 1 
3 4 3 4 1 1 
1 2 1 2 1 2 1 2 1 2 1 2 1 1 1 
3 4 2 1 2 1 1 1 2 1 
1 2 1 1 1 3 4 3 
2 1 1 1 
2 2 3 4 
4 3 3 4 
3 1 2 2 1 1 3 3 4 1 1 
3 4 1 3 
2 1 2 1 2 1 1 1 1 
1 2 2 1 1 1 1 1 1 1 1 2 1 2 1 1 1 
1 2 1 3 4 1 2 3 2 1 
2 1 1 2 1 1 1 1 2 1 1 3 
1 1 3 4 1 1 3 
1 3 4 3 3 4 3 4 1 
3 4 2 1 
3 4 
2 1 2 1 2 1 2 2 1 
3 3 2 3 2 1 2 1 1 1 
1 1 2 2 1 1 2 1 1 
3 2 1 3 2 1 3 4 3 2 3 4 
2 1 2 1 2 1 1 
1 2 1 1 
2 1 1 1 2 1 2 1 2 1 1 1 
2 1 2 1 2 1 1 1 
2 1 2 1 1 1 3 3 1 
2 1 1 2 1 
2 1 2 3 2 1 2 1 2 1 
1 2 1 2 1 2 1 
3 4 3 4 3 2 1 3 4 2 1 
1 1 2 1 1 2 2 1 1 1 1 1 
1 2 3 3 4 2 1 2 1 1 2 1 3 4 
2 3 4 3 
2 1 1 1 
2 3 2 1 
2 1 1 1 
2 1 2 1 2 1 3 4 
3 3 3 2 3 3 3 4 
2 2 3 2 1 4 3 4 1 2 3 4 
3 4 
1 2 2 1 3 4 3 3 4 3 4 3 2 1 4 
1 2 1 2 1 1 
1 1 3 4 3 2 3 2 3 4 3 4 
2 3 2 1 2 1 4 
2 2 1 3 
2 1 3 4 3 4 
2 3 4 2 1 
1 2 1 2 1 2 1 1 2 1 1 1 
2 1 2 1 2 1 2 1 2 1 2 1 
3 4 2 1 2 2 1 3 4 
1 2 1 2 1 3 4 3 
2 1 2 1 2 1 
1 2 3 2 
3 4 3 4 
2 1 2 1 3 
2 3 1 1 2 1 3 2 3 
3 2 1 3 3 3 2 1 
1 2 1 3 2 1 2 1 1 1 1 1 
1 3 1 1 3 3 4 3 1 
3 4 2 1 1 
3 3 4 
2 3 2 1 4 
2 1 2 1 2 1 2 1 2 1 1 1 3 4 3 
2 1 2 1 2 1 2 1 1 1 
1 2 3 4 2 1 2 1 2 1 1 1 
2 1 2 1 2 1 1 2 2 1 1 1 
2 3 3 3 2 1 3 4 
1 3 4 2 1 1 
3 3 1 1 1 1 
1 3 4 3 2 1 2 1 1 3 4 3 
2 3 3 2 1 1 1 2 1 
2 1 1 1 2 1 2 1 2 1 1 3 4 3 4 1 
2 1 1 3 2 1 4 
1 3 2 1 2 1 2 1 1 1 3 4 
2 3 2 1 4 
3 2 1 2 1 1 2 1 2 
2 1 2 1 1 1 2 1 
3 4 2 1 1 2 1 1 
3 3 3 4 2 1 2 1 
2 3 3 2 1 3 4 3 4 
1 1 2 1 
3 2 3 4 3 4 2 3 4 1 
3 2 1 4 2 3 
1 1 1 1 
1 2 1 2 1 2 1 
3 4 3 2 1 2 1 2 1 
3 4 1 1 
2 2 1 2 2 1 
1 1 2 1 2 1 2 1 2 1 2 1 2 1 2 1 2 1 2 1 1 3 
3 1 3 4 2 1 2 1 1 1 3 1 2 1 2 2 1 2 3 1 1 1 
2 1 2 1 2 1 2 3 4 
2 1 2 1 3 4 
2 1 1 1 
2 1 1 1 3 4 1 3 4 1 1 
2 2 2 1 1 2 1 2 1 2 1 1 
3 4 1 1 3 
3 2 3 3 4 1 1 
1 3 2 1 2 1 2 1 1 3 
1 1 
3 4 2 1 
2 2 3 4 3 4 3 2 3 
3 2 1 2 1 2 3 1 1 1 1 2 
3 3 4 2 1 
2 1 1 2 1 1 3 
3 4 3 4 1 1 1 3 4 3 4 3 3 3 
3 4 3 2 1 2 3 4 
2 1 1 1 1 1 1 1 1 1 2 1 
3 2 3 4 3 4 3 3 4 2 2 2 1 
2 1 2 1 2 1 2 1 2 1 
2 1 2 1 
3 2 1 2 1 2 3 1 1 
2 3 4 2 
2 1 2 1 3 4 3 
1 1 2 1 2 1 1 2 1 
1 1 1 
2 1 2 1 2 1 2 1 2 1 
2 1 2 1 1 1 2 1 2 1 2 1 
3 3 2 3 4 
1 1 2 1 1 3 3 4 1 1 1 3 
3 3 3 4 3 4 
3 4 3 4 
1 2 1 1 
3 2 1 
2 1 3 4 1 2 1 2 1 2 1 1 
1 2 3 2 3 4 3 4 1 
3 4 3 3 
2 1 2 3 4 3 3 4 
3 2 1 1 2 1 2 1 
2 2 2 3 4 3 2 3 4 1 
2 3 2 3 4 
1 1 2 1 2 1 3 2 1 1 1 
2 3 3 4 
2 1 2 1 2 1 2 2 
2 1 1 1 2 1 1 2 1 2 1 1 
2 1 1 2 1 1 1 1 3 4 1 
3 2 3 3 1 2 1 2 3 2 
2 1 2 1 1 
2 3 2 1 2 1 2 1 4 1 3 2 2 1 
1 3 4 2 1 2 1 
3 3 2 3 2 3 
2 1 3 4 
3 4 3 4 2 1 3 1 3 2 3 4 
2 3 2 3 3 1 2 1 3 1 1 1 1 1 1 
3 4 3 4 3 2 3 4 
3 1 2 1 2 1 2 1 3 2 3 4 
3 4 3 4 3 4 1 1 1 3 2 1 
3 2 3 2 2 
2 2 1 3 1 3 1 3 1 3 4 1 
2 1 3 4 
2 1 2 1 
3 2 2 1 2 1 3 2 1 4 3 2 1 
3 4 1 3 4 
1 1 1 
1 2 3 4 1 2 1 
2 3 2 1 1 2 1 3 
2 1 
3 4 2 3 3 4 1 1 
2 2 1 1 1 
2 3 2 1 3 3 3 2 1 2 1 4 3 4 3 2 1 
3 2 3 3 2 1 4 2 1 1 3 4 3 4 
2 1 2 1 2 1 2 1 
2 1 1 3 1 2 2 1 1 
3 4 3 3 2 3 1 1 3 4 1 
1 1 3 4 2 1 1 
2 3 2 1 3 
2 2 2 1 2 1 1 
2 1 2 1 2 2 3 2 1 2 1 2 1 4 3 
1 1 1 3 2 1 1 1 2 1 1 1 
3 1 2 1 
2 2 1 2 1 2 1 2 1 1 1 1 
3 4 2 1 1 1 
2 1 2 3 4 
2 3 2 1 1 2 1 2 1 2 1 3 
2 1 2 1 2 1 3 3 3 4 3 4 
2 1 1 1 1 1 1 1 1 
3 2 1 4 1 
3 4 2 1 2 1 2 1 1 1 
3 2 1 2 1 4 1 
3 4 1 1 
1 1 
2 1 2 1 2 1 2 1 2 1 
1 2 1 2 1 1 2 1 1 3 4 3 
2 1 2 1 2 2 1 1 1 1 2 1 
2 1 2 1 3 4 3 4 3 4 
3 3 4 1 
1 2 1 1 2 3 
3 3 4 4 
1 2 1 3 
2 1 1 1 
2 2 2 3 
3 4 2 1 1 
2 1 2 1 2 1 2 1 1 1 
2 3 2 2 1 3 3 4 
3 2 2 1 1 1 3 4 
2 1 3 4 3 4 
1 2 1 2 1 3 4 
2 3 2 1 3 2 2 1 1 1 
3 4 1 1 3 
2 2 2 1 2 1 
2 2 1 2 1 2 1 2 1 3 
2 1 2 1 2 1 
3 1 3 
1 2 2 1 2 1 1 1 2 1 1 1 2 1 1 1 
1 2 2 1 1 2 1 1 3 
3 2 2 1 2 1 1 
3 2 1 2 2 1 1 
2 1 2 1 2 3 4 1 
2 2 1 1 1 2 1 3 4 1 1 
2 2 1 2 1 2 1 1 1 2 1 1 
1 1 2 3 4 2 1 3 4 1 
2 3 2 1 3 2 4 3 
3 2 1 1 1 1 2 3 2 3 4 1 
1 3 2 1 
1 1 2 1 1 3 4 
3 3 3 3 4 
2 1 2 1 1 
1 1 1 1 1 1 
1 3 2 3 4 1 2 3 2 3 4 
2 1 2 1 2 3 2 1 2 3 
2 1 2 1 
3 2 1 2 1 1 1 
2 1 2 2 3 4 2 1 3 4 3 2 1 4 3 4 2 1 1 
3 4 2 1 1 
2 1 2 1 
1 1 1 1 1 2 1 1 1 1 1 1 1 
3 3 2 1 2 1 1 
2 1 2 1 2 1 2 1 
2 1 2 1 2 1 2 1 2 1 2 1 
1 1 2 2 1 1 3 2 1 3 
3 2 1 1 2 1 2 1 2 1 
2 1 2 1 1 
2 1 2 1 2 1 2 1 1 
2 1 3 1 1 2 3 2 3 3 4 1 
3 3 4 3 4 3 4 1 1 1 2 3 4 1 1 1 
3 2 3 4 3 2 1 3 
3 2 1 3 3 4 1 
3 2 1 2 3 2 1 4 
2 1 3 4 
3 4 2 3 3 2 2 1 2 1 2 1 2 1 2 1 2 1 2 1 
2 3 2 1 4 1 
1 3 4 3 4 2 2 1 3 4 
1 2 2 2 1 2 1 2 1 2 1 2 1 2 1 1 
1 1 2 2 1 1 1 2 1 2 1 1 1 1 1 1 3 
3 2 1 3 4 3 4 
2 3 4 3 1 2 1 1 1 1 2 3 4 2 1 2 2 1 1 
2 1 3 3 4 3 4 3 2 1 
2 2 1 2 1 3 4 1 3 2 1 4 3 4 
2 1 2 1 2 1 1 1 3 1 1 1 
2 3 3 3 4 2 1 2 1 2 1 3 4 1 1 3 4 
2 1 2 1 1 1 2 1 2 1 1 1 
1 1 3 
3 2 3 2 1 4 3 3 4 2 1 2 1 1 
2 1 3 4 2 1 2 1 2 1 
3 2 1 2 1 2 1 4 
2 3 3 2 3 2 1 2 1 2 3 4 1 
2 2 1 2 2 1 2 1 2 1 1 1 
3 4 1 1 
1 3 2 1 4 3 
1 3 4 3 4 3 2 4 3 1 2 1 3 4 
3 4 2 3 4 1 3 4 3 4 1 1 3 4 
2 3 2 3 2 2 3 
2 1 3 4 1 
1 1 2 1 
1 2 1 1 1 2 1 
2 1 2 1 3 4 
2 1 2 1 1 1 2 3 1 1 
2 1 2 1 2 1 2 1 1 3 3 4 
2 3 2 1 3 2 1 2 1 3 4 
2 1 1 2 2 3 4 3 4 2 2 3 4 
2 3 4 1 1 
1 1 2 3 4 1 1 2 1 1 2 1 1 
2 1 2 1 1 3 4 1 
2 1 1 2 1 1 1 3 4 1 1 1 
3 3 3 4 
1 1 1 1 1 1 2 3 4 
2 3 4 
1 1 1 2 
2 3 2 1 4 3 4 1 2 3 4 
1 1 1 
2 1 3 4 
3 1 1 2 1 1 
1 2 1 2 1 
3 2 2 1 2 1 
2 1 2 1 2 1 2 1 2 1 2 1 1 1 1 1 
1 3 3 3 4 
3 2 1 1 3 2 3 3 
2 3 4 3 
3 4 2 1 2 1 2 1 3 4 
2 2 
2 3 2 3 2 1 1 1 2 1 1 1 
3 4 1 2 1 2 3 4 
2 1 2 1 2 1 1 1 
1 1 2 1 3 4 2 1 2 1 1 1 
2 1 2 1 
2 1 3 4 2 1 1 
2 3 4 3 4 2 1 
3 4 
2 1 2 1 3 4 2 1 3 3 4 
3 2 3 3 
1 1 1 1 2 1 2 2 1 1 1 
1 1 1 
1 3 4 2 1 2 2 3 4 
1 2 2 1 2 1 1 1 1 3 2 3 4 3 
1 2 1 1 3 3 4 2 1 3 4 1 
2 1 2 1 
2 2 1 2 1 2 1 2 1 2 1 1 
2 1 2 3 2 3 2 3 2 3 1 1 
1 1 3 4 
1 2 1 2 1 2 1 2 1 1 
2 1 2 3 4 
1 3 4 1 2 1 1 1 1 3 4 
2 1 2 1 1 
2 3 3 4 3 4 3 4 3 4 
3 2 1 3 4 
3 2 
2 1 1 2 1 1 3 
2 1 2 1 1 1 
2 1 1 3 4 
2 1 1 
2 1 2 1 1 1 3 
3 2 3 3 
1 3 3 4 
2 3 2 3 2 1 2 3 2 3 
3 2 2 1 1 
2 1 2 1 3 4 3 4 2 1 1 
2 1 3 4 3 4 
2 1 2 1 1 2 3 2 3 1 3 1 1 3 4 
2 1 2 1 2 1 1 1 2 1 2 1 
2 1 2 1 3 2 3 4 
2 1 
2 3 2 2 1 2 1 3 2 1 2 2 3 4 
3 3 1 3 2 3 2 3 2 3 
2 3 2 1 4 
3 4 3 
2 1 2 1 2 1 2 1 2 1 
1 3 2 1 
1 1 3 4 
3 4 2 2 2 1 
2 1 2 1 2 1 2 1 2 1 2 1 1 
2 1 2 1 2 1 1 1 1 1 1 
2 1 2 1 2 1 2 1 
2 3 4 1 1 2 1 1 
2 3 4 3 4 3 4 
2 3 2 1 2 3 1 3 4 
2 3 3 4 3 2 3 
2 3 2 1 2 1 2 1 2 1 
2 2 2 1 3 3 4 
2 1 2 1 3 4 
1 1 1 2 1 2 3 3 
1 2 2 1 3 4 3 3 4 3 4 3 2 1 1 
2 1 3 1 2 1 2 1 
3 4 3 4 2 3 4 2 3 
2 1 3 2 
2 3 4 2 1 1 
2 1 1 1 1 
1 1 1 1 2 2 1 1 1 2 1 
3 2 1 1 1 1 2 1 2 1 
1 1 1 2 1 2 1 1 1 
2 1 2 2 1 2 1 
3 1 2 1 
2 2 1 1 3 4 
2 1 2 1 2 1 2 1 1 1 2 1 
2 1 2 3 3 2 1 
3 3 3 4 3 4 3 4 3 
2 1 2 1 2 1 
2 1 2 2 1 2 1 2 1 1 
2 3 2 2 2 2 1 2 1 2 2 2 2 1 2 1 3 4 
3 2 1 4 3 3 4 
2 2 1 1 3 4 2 1 3 4 3 4 
2 1 3 4 
2 1 1 1 1 2 1 
2 1 3 3 4 2 1 1 3 
2 1 2 1 1 3 2 1 
3 3 1 3 4 2 1 1 1 3 4 4 
3 2 3 2 3 3 4 3 4 3 
2 1 2 1 2 3 
2 2 1 2 
3 3 2 3 2 3 2 3 1 3 
2 3 2 1 3 3 
1 2 1 2 1 1 1 3 4 4 
2 1 
2 1 2 1 2 1 1 1 
2 2 1 1 
3 1 2 1 2 1 
2 3 2 3 
2 2 3 4 
2 1 3 4 
1 1 2 1 2 2 2 1 3 4 1 1 
2 1 1 3 4 3 4 3 4 1 
1 1 1 1 1 
3 2 1 3 3 1 3 4 3 3 
2 3 2 1 2 2 1 1 3 4 
2 2 1 1 
2 1 2 1 1 3 4 
2 1 2 1 2 1 2 1 1 1 1 1 
2 2 3 2 1 
2 1 1 2 1 2 1 
3 3 4 1 2 1 2 1 3 4 1 1 
2 1 1 1 
1 1 1 1 2 1 1 1 1 1 
2 3 2 3 4 3 
2 1 2 1 2 1 
2 1 2 3 2 3 2 3 2 1 2 1 
2 3 1 3 
2 1 3 4 2 1 1 1 3 4 
3 3 4 3 
2 2 1 1 3 2 1 3 4 1 
2 1 2 1 2 1 2 1 2 1 1 
3 4 2 1 1 2 1 3 4 3 4 
2 1 2 2 1 3 4 3 4 3 
1 2 1 2 1 2 1 1 
2 1 3 3 
1 1 3 2 3 2 1 3 
1 1 1 3 4 3 
2 1 2 3 4 
2 1 2 1 
2 1 2 2 1 2 1 
2 1 2 1 2 1 2 1 3 4 1 1 
1 1 1 2 3 4 1 1 3 4 2 1 3 4 
1 1 2 2 1 
1 1 1 2 1 1 2 3 3 
2 1 3 3 4 1 1 2 1 1 
3 4 1 2 1 2 
1 1 1 1 1 1 1 
2 3 4 3 
3 3 3 1 3 4 2 1 3 4 3 4 3 
2 1 1 2 1 1 1 2 1 2 1 
3 3 3 2 3 4 
2 2 2 1 3 
2 3 2 3 4 
2 1 2 1 2 1 2 3 4 
2 1 2 1 3 4 2 1 3 4 
1 2 1 2 1 1 1 1 
2 1 3 4 2 1 2 3 
3 2 1 2 1 3 4 1 1 1 
1 2 
2 1 3 4 2 1 3 4 3 4 
2 1 2 1 1 1 2 1 2 1 
1 2 1 2 2 3 4 3 4 2 1 3 2 2 2 2 3 4 1 1 
2 1 1 1 2 1 2 1 1 1 1 
2 1 3 2 1 3 4 1 
1 1 
3 2 1 3 4 2 2 3 2 3 1 3 
2 1 1 1 1 1 
2 2 3 4 
1 2 1 2 1 3 4 2 1 1 
1 1 1 1 
2 2 3 3 
1 2 1 2 1 1 2 
2 1 
1 2 3 4 2 1 2 1 1 1 2 1 1 1 
2 1 2 1 1 1 
3 4 2 1 2 1 2 1 2 1 2 1 2 1 
1 2 1 3 2 1 2 1 1 
2 1 2 1 3 3 4 
3 4 2 2 1 1 
2 3 3 2 1 2 1 1 
2 1 
2 1 1 1 3 1 
2 2 2 1 3 2 1 3 4 
3 2 2 1 
2 3 2 3 2 3 4 
2 3 2 1 3 4 
2 1 1 1 1 1 2 1 
3 2 3 4 2 1 1 1 
2 1 3 1 2 1 2 1 3 4 
2 1 3 4 
2 1 
2 1 2 1 
1 3 4 2 1 2 3 1 2 1 3 1 
1 2 1 1 2 1 2 1 2 1 
1 2 1 2 1 2 1 
3 4 1 
2 2 3 4 3 4 1 1 1 
3 3 4 3 4 
1 1 3 4 2 1 3 4 3 2 3 4 
3 4 3 2 1 2 1 4 
3 3 2 1 
3 3 4 
2 1 1 2 1 
2 3 3 2 3 2 3 2 1 2 1 1 
2 1 2 1 2 1 2 1 
2 1 1 1 
2 1 3 1 2 1 2 1 
2 3 3 4 2 1 3 3 
2 1 1 1 1 1 2 1 1 1 
2 1 2 1 
2 1 3 1 2 1 2 1 2 1 2 1 
2 1 3 2 1 2 2 1 3 4 1 1 
2 1 2 1 
2 1 1 1 2 1 1 1 2 1 1 
3 3 4 3 2 1 1 3 
2 3 3 2 3 3 4 
1 1 2 1 2 1 3 4 3 
3 4 3 4 3 4 
1 2 2 1 2 1 1 1 2 1 1 1 
3 4 2 1 
3 3 4 3 4 3 4 3 2 1 2 1 
1 1 1 3 4 1 1 2 1 2 2 1 
2 2 1 1 3 4 3 3 4 4 
2 1 2 1 1 1 1 1 
1 2 3 2 3 4 3 4 
1 2 3 3 4 4 1 1 
3 4 2 3 4 3 4 3 3 3 4 
3 4 3 3 
2 1 2 1 
1 3 4 1 
1 2 1 2 1 3 4 
1 3 4 3 4 1 1 
1 3 4 3 4 1 
2 1 2 1 1 1 1 
2 1 2 1 1 
3 2 1 1 3 4 1 
3 4 3 4 2 3 1 1 1 1 1 3 3 3 
1 2 1 2 1 3 4 2 1 2 1 1 
2 3 2 1 2 1 1 2 2 1 1 
3 2 1 4 
3 4 1 1 
2 1 3 4 
2 3 2 1 1 1 2 1 1 1 3 3 
2 3 4 3 4 1 
3 4 3 2 1 4 3 
1 1 3 4 
2 1 2 2 1 2 1 3 3 4 1 
3 4 2 1 2 3 2 3 4 4 3 4 3 4 3 4 1 1 3 
1 3 4 
1 3 4 2 1 1 1 1 2 1 1 1 
1 2 1 1 1 2 1 1 1 1 3 4 
3 2 2 1 3 4 1 
2 1 
3 4 3 4 1 1 1 2 1 2 
2 1 1 3 4 
2 3 2 1 2 1 2 1 
1 2 1 1 1 
2 1 2 1 2 1 2 1 1 
2 2 1 3 4 3 4 2 1 3 
2 1 2 1 2 3 
2 1 2 1 
2 1 2 1 3 1 1 1 3 4 
1 1 1 1 1 1 
1 2 1 3 1 3 
2 1 2 1 3 4 3 4 
2 1 2 1 3 4 2 2 3 4 3 4 
3 4 3 3 1 1 2 1 1 
3 2 3 4 3 
1 2 1 1 2 1 3 4 
2 2 3 3 
3 4 3 4 3 4 3 3 4 1 1 1 3 4 
2 1 2 1 2 1 
1 2 1 1 
1 2 1 1 1 2 1 2 1 1 3 4 
2 1 3 4 2 1 1 3 4 
3 2 3 2 2 1 3 3 4 2 2 2 2 1 1 3 4 
1 1 1 2 1 1 1 
2 1 2 1 1 1 1 1 1 
2 1 1 1 1 
2 2 3 4 1 
3 4 
3 2 3 3 4 2 1 3 4 
3 4 2 1 3 4 1 1 1 
3 4 3 4 
2 3 3 4 
2 2 1 2 1 1 2 2 1 2 2 1 
3 4 2 1 
2 1 3 3 1 1 2 1 3 4 
1 3 4 1 2 1 3 
3 2 3 3 1 1 1 2 1 3 4 
1 1 3 1 2 1 
2 1 3 2 1 1 
2 1 2 2 1 2 1 2 1 2 2 1 2 1 2 1 1 1 
2 3 2 1 1 2 1 2 1 2 1 1 1 2 1 2 1 1 1 1 
3 3 4 1 
1 2 1 3 3 4 1 
2 3 2 2 2 2 1 1 2 2 1 2 1 2 3 1 1 
2 2 1 3 
3 4 1 1 
2 3 4 1 2 1 1 
3 4 3 2 3 4 1 3 4 
3 4 3 4 2 1 2 1 1 
1 2 2 1 
3 4 1 2 
2 1 2 1 1 1 2 3 4 3 4 1 
3 4 1 1 3 4 3 4 1 
2 3 4 1 2 2 1 3 4 3 3 4 1 1 
3 4 2 1 2 1 1 1 
2 1 3 1 3 2 1 4 
2 3 1 3 
3 2 1 1 1 
2 3 2 1 
3 4 3 3 4 3 4 3 3 3 4 
2 3 2 3 1 3 2 2 1 2 1 1 
2 1 2 3 4 3 
2 3 3 4 1 2 2 2 1 1 
2 1 2 1 2 1 
2 3 4 3 4 3 2 2 1 1 3 4 1 
2 3 4 2 1 2 3 3 3 4 3 
2 1 2 1 1 1 2 1 
1 1 
3 3 3 4 2 3 4 1 3 
2 1 3 4 3 2 1 2 1 2 1 4 
1 2 1 1 
2 2 1 3 2 1 
2 3 4 3 4 3 4 1 
2 1 2 2 1 1 
2 1 3 
3 4 1 3 4 2 1 2 1 1 
3 4 3 
2 1 3 2 1 3 4 4 
3 2 1 2 1 3 3 3 2 3 1 1 
2 1 2 1 2 1 1 2 1 2 2 1 2 1 3 4 2 1 2 1 3 
3 4 3 4 
2 1 2 1 
3 2 1 
1 1 1 1 3 2 3 4 
3 1 2 1 3 1 3 1 2 1 
3 4 3 4 
1 2 3 4 1 4 1 4 2 1 2 2 3 
2 2 2 2 1 3 2 3 2 3 4 3 2 1 1 1 
2 1 2 1 1 1 
1 2 1 1 1 
3 1 1 2 1 2 1 2 1 3 4 3 3 3 3 3 4 2 3 4 
3 4 1 1 2 1 2 1 1 1 
2 1 1 1 
2 1 2 1 1 2 1 2 1 1 3 2 1 1 3 
3 2 1 3 4 
3 4 2 1 
2 3 4 2 1 1 3 
3 3 3 4 2 1 1 
1 2 1 2 1 1 3 4 
2 2 1 3 4 2 1 1 
1 1 2 1 3 2 3 4 3 
3 4 1 3 
3 2 1 2 1 2 1 3 2 1 2 1 
3 2 2 1 2 1 1 
2 3 1 3 4 
2 3 2 1 
2 1 2 1 3 2 3 2 3 4 
1 1 1 1 
3 3 4 
2 3 4 2 1 
2 3 4 2 1 
1 2 1 2 3 2 2 4 
1 3 4 1 3 3 
3 4 1 1 
1 3 4 2 1 3 2 1 2 3 4 4 
2 2 1 3 4 3 2 1 3 4 
3 2 1 3 4 
2 1 2 1 2 1 2 2 1 2 1 1 1 1 
1 1 1 1 3 3 4 2 3 4 
3 4 1 1 3 
3 2 2 3 4 1 
1 2 2 1 
2 1 2 1 
3 2 3 3 4 
2 1 2 1 3 4 
1 1 1 2 1 2 1 1 1 
2 3 3 2 3 4 
3 2 3 4 
3 2 1 4 1 1 1 1 1 
3 2 1 2 1 1 1 
1 2 1 
2 1 1 1 3 4 1 1 3 4 
2 1 1 2 1 3 3 2 1 4 2 3 4 
2 1 2 1 
1 2 1 2 1 2 1 3 1 
2 1 2 1 2 1 2 1 2 1 2 1 
2 1 2 1 2 1 
2 3 4 2 3 
3 1 3 1 2 1 2 1 2 1 1 
2 1 3 4 3 3 2 1 4 2 1 1 1 
2 1 2 1 2 1 2 1 2 1 
2 2 1 2 2 1 1 2 2 3 4 2 1 1 1 
3 4 3 4 3 4 
1 1 2 1 2 1 2 1 2 1 2 1 2 1 2 1 2 1 1 1 3 
2 3 2 1 3 4 
2 1 1 1 1 3 2 1 
3 2 1 1 1 1 3 4 2 1 1 1 
2 1 1 1 1 2 1 1 1 
1 1 3 4 3 1 3 3 4 3 4 1 1 
1 1 
2 3 3 4 2 3 4 3 4 1 
1 3 
3 4 1 1 
3 4 3 4 
2 1 3 1 2 1 1 
2 2 1 2 1 2 1 1 1 
2 1 2 1 
2 2 2 1 1 1 3 3 4 3 4 
3 4 3 
2 2 3 4 2 1 2 1 1 1 
1 1 1 3 1 3 1 1 3 4 
3 4 1 2 2 1 2 3 2 1 1 
3 4 2 1 3 2 1 2 1 3 4 
3 2 3 3 2 1 4 3 4 
1 3 
2 2 1 1 2 1 1 1 
3 2 1 4 1 1 
1 2 1 3 3 3 3 3 4 1 1 2 1 2 1 
2 2 3 4 
2 3 3 4 3 4 3 
2 1 1 1 2 1 1 
1 1 1 1 
3 3 3 4 
2 1 1 3 4 3 4 
3 2 1 2 1 2 1 4 2 3 3 4 
3 1 1 2 1 1 
2 3 4 3 2 1 3 4 
3 4 2 1 
1 1 1 1 
2 1 2 1 
3 4 2 2 1 3 2 2 1 3 2 3 1 1 1 
3 1 2 1 2 1 2 1 2 1 3 4 
1 2 1 2 1 2 3 
2 1 2 1 1 1 
1 2 1 3 4 2 1 1 1 2 2 2 1 3 3 4 1 
1 1 2 3 3 3 1 2 1 2 3 
2 1 2 1 2 1 
3 4 3 2 1 1 
3 3 4 1 
3 4 3 2 1 1 3 2 1 1 1 1 
2 3 4 3 3 4 1 1 2 2 1 3 4 3 4 
3 4 2 1 
2 1 2 1 2 1 2 1 2 1 2 1 2 1 2 1 1 
2 1 1 1 2 1 3 4 3 4 3 4 
1 2 1 1 1 2 1 1 1 
2 2 1 3 2 1 1 1 
3 4 1 1 3 
2 3 4 1 1 1 
2 1 3 4 
2 1 3 2 1 2 1 2 1 2 2 3 
2 1 2 1 3 2 1 
3 4 2 1 1 1 3 2 1 4 
3 4 
2 1 2 1 2 1 3 4 3 2 1 1 1 
2 3 2 1 3 4 
2 3 2 3 3 4 2 1 2 1 
3 2 2 3 4 2 1 2 1 2 1 2 1 4 1 2 1 1 1 1 
1 3 3 3 4 3 4 
1 1 3 2 2 1 2 1 3 
1 1 3 4 
1 3 1 3 4 3 2 3 4 
2 2 1 1 1 1 2 3 2 2 1 1 3 4 1 2 
3 2 3 4 3 2 3 4 
2 1 2 1 2 1 2 1 
3 2 1 2 1 1 1 3 
2 1 2 1 
2 2 3 4 
1 1 1 1 3 4 3 4 
1 2 2 3 2 1 2 3 4 1 1 
2 1 3 4 2 1 3 4 
3 2 1 2 1 2 3 1 1 
1 1 1 2 1 1 1 
1 2 1 2 3 
2 1 3 4 3 4 2 1 2 2 3 4 3 
1 1 1 1 2 2 1 
3 2 1 2 2 1 1 1 
2 2 1 2 1 
1 1 1 2 1 
2 1 3 4 2 2 1 2 1 2 1 1 
2 1 2 1 1 2 1 1 2 1 1 
2 3 2 3 2 1 1 1 
3 3 1 2 1 2 3 3 3 4 
2 1 2 1 2 1 
1 3 4 
3 4 1 3 
3 2 2 2 1 2 1 1 
1 3 4 1 3 4 2 1 3 2 2 1 
2 2 1 1 2 1 3 2 1 4 3 4 
1 1 3 3 2 3 
1 1 1 3 4 2 1 1 2 1 1 1 
2 2 3 2 1 4 
1 2 3 4 
2 1 2 1 2 1 
2 3 2 1 2 1 3 2 3 4 
3 3 1 1 
2 2 1 1 3 
3 4 3 2 1 2 1 
2 1 3 3 3 1 3 
2 2 3 2 1 4 
1 2 1 1 1 2 1 3 3 4 
1 3 3 3 
3 4 2 1 1 1 3 2 1 1 
3 4 2 1 3 4 
3 4 3 4 
3 3 3 3 3 4 
2 1 2 1 2 1 
2 2 2 1 2 2 1 1 2 1 2 1 1 
2 2 2 2 3 2 3 2 1 4 
2 2 1 1 
3 4 2 1 2 1 2 1 1 1 1 1 
1 1 1 1 1 1 1 
2 1 
2 2 3 4 1 
3 2 1 4 3 
1 1 2 1 1 1 1 1 3 4 
2 1 2 1 2 1 1 1 2 1 
2 1 1 3 
2 1 1 1 1 1 1 1 1 1 
1 1 3 4 
2 1 2 1 2 1 2 1 2 1 3 4 
3 3 3 3 1 2 1 2 1 3 
2 1 2 2 1 1 1 
1 3 2 1 
2 3 3 4 3 4 3 4 1 
1 1 1 3 2 1 2 1 1 1 1 1 
2 2 1 2 1 2 1 1 
3 2 1 2 1 2 1 2 1 2 2 1 1 
2 1 2 1 2 1 2 1 2 1 2 1 
2 1 
2 1 3 4 1 
1 1 1 1 1 1 1 3 4 1 1 3 
2 3 3 2 2 1 1 1 
2 1 2 1 
3 4 3 4 2 1 3 4 3 4 
2 1 2 3 2 1 2 1 1 1 
2 1 2 1 2 1 2 1 
1 2 3 4 1 4 1 4 2 4 2 2 3 
2 1 2 2 1 2 3 4 3 4 
2 1 2 1 2 1 2 1 2 2 1 2 3 2 1 1 
3 4 3 4 3 3 4 3 4 3 4 3 3 4 
1 2 2 1 2 1 3 4 3 
3 2 1 2 3 4 3 
3 2 1 2 1 2 1 4 
3 4 2 2 3 
2 3 4 
2 3 1 3 4 3 2 3 2 3 1 1 
3 2 3 4 1 1 
1 2 1 2 1 2 1 3 2 1 4 1 
3 2 3 2 1 3 4 2 1 1 2 1 
2 1 2 1 
1 2 3 4 
1 2 3 2 2 3 4 1 
2 1 3 4 1 1 
2 2 3 4 
2 1 1 1 2 1 
1 2 3 4 2 1 2 1 1 1 2 1 1 1 1 1 
2 2 1 2 1 1 3 2 3 2 1 
1 1 1 2 3 2 1 2 2 3 4 3 
1 1 1 3 4 3 4 4 1 1 
1 1 1 1 3 4 1 3 2 3 4 3 2 3 4 
3 4 2 1 2 1 2 1 2 1 2 1 2 1 
3 2 1 2 1 2 2 1 
2 1 1 2 1 1 1 2 1 1 
2 2 3 4 
1 1 2 2 1 2 1 2 1 3 
2 1 1 1 1 1 
2 1 2 1 1 1 
2 1 1 1 3 3 1 1 
2 1 2 1 2 1 
3 4 2 1 2 1 3 4 
3 4 3 3 
3 4 3 3 
2 1 1 1 1 
1 2 1 3 4 2 3 1 2 3 4 1 
2 2 2 1 2 1 
2 1 2 1 3 4 3 3 4 3 4 2 1 1 3 4 
2 3 4 2 1 2 1 
3 2 3 4 
2 2 3 4 2 1 
2 1 2 1 3 4 
2 1 2 1 2 2 1 3 4 3 
2 1 2 2 1 2 1 1 
2 2 3 3 4 2 1 2 1 2 1 2 1 3 2 1 1 
1 1 1 3 2 1 2 1 1 1 1 1 
3 4 1 1 1 1 1 2 1 1 1 1 
2 3 2 1 3 2 1 
2 3 2 3 3 4 2 3 4 3 3 
2 3 2 3 3 4 2 1 1 1 
2 3 2 1 
1 2 1 2 1 3 4 2 1 1 1 1 
2 1 2 1 2 1 
1 2 1 3 4 3 
3 2 1 2 1 
3 4 1 
3 2 1 2 1 2 1 3 4 3 
2 2 1 1 1 2 1 2 1 2 1 2 1 2 2 
2 3 2 1 4 2 1 3 4 2 1 3 4 3 
1 3 4 2 1 2 1 2 1 3 2 1 1 1 1 1 
2 3 4 1 3 2 1 4 
3 2 1 4 2 1 3 4 2 1 2 1 2 1 2 1 2 1 1 1 
1 1 3 3 3 4 3 2 3 
2 3 4 3 4 1 1 3 4 1 
3 2 3 4 
2 3 4 3 2 1 2 1 2 1 
1 3 
2 2 2 2 2 1 1 1 3 4 
2 3 2 1 3 3 4 2 1 3 4 1 
2 1 2 1 2 1 3 2 1 2 1 4 2 1 
2 1 2 1 2 1 2 1 2 1 
2 1 2 1 2 1 2 1 
3 3 3 4 2 1 3 2 1 2 1 1 
2 3 2 3 2 3 4 1 
2 3 4 1 1 3 4 3 
2 1 2 1 2 1 1 
3 4 1 3 4 
1 1 1 1 2 1 2 1 3 4 3 4 
1 3 3 3 2 3 2 3 2 3 1 
3 2 2 1 3 2 1 
2 1 2 2 1 
2 2 3 3 4 
2 1 2 1 2 1 2 1 3 
3 4 2 3 3 4 
1 1 
2 3 4 3 2 3 4 3 2 1 
2 3 2 1 2 3 4 1 3 4 4 1 
2 1 2 1 2 1 3 1 1 
2 1 3 2 1 1 1 
2 1 2 1 1 2 1 3 4 
3 2 1 3 1 3 1 3 4 3 
3 4 1 1 2 3 4 
2 2 2 1 
3 2 2 3 4 1 2 1 
3 4 2 2 1 1 1 1 1 
1 2 1 3 
3 2 1 2 1 1 1 1 1 1 1 1 
2 1 2 1 1 3 4 
3 4 3 4 
2 1 2 1 
1 3 3 4 1 1 
2 1 1 1 3 2 1 1 2 2 1 1 2 3 2 2 1 1 3 4 3 2 1 
3 3 4 3 2 3 
1 1 2 3 4 3 2 1 3 2 1 1 1 
2 1 1 3 4 
2 1 3 4 
1 2 1 2 3 3 3 3 3 4 
2 1 1 1 
2 3 4 3 3 4 3 4 1 3 4 1 
2 1 2 1 1 
2 1 1 1 1 2 1 1 1 
1 2 3 4 3 3 4 1 2 3 4 3 3 4 
1 2 3 4 
3 2 1 2 1 1 2 1 4 
2 1 2 1 
3 2 1 1 1 
3 2 2 1 
2 1 1 1 1 1 1 1 1 1 1 2 1 2 3 4 
2 1 2 1 2 1 2 1 2 1 
3 2 1 2 1 3 1 2 1 2 1 2 1 2 1 2 1 2 2 1 2 3 4 
3 4 1 1 2 1 1 2 1 
2 1 3 2 1 3 4 
2 1 2 1 2 1 2 1 
3 4 1 1 3 3 2 4 3 4 
3 3 4 
2 1 2 1 
3 4 3 4 3 
1 2 1 2 1 
2 1 2 1 1 3 4 1 2 3 4 3 4 1 1 1 
3 4 3 3 4 
3 4 1 1 1 3 2 3 4 3 4 
3 2 1 1 
4 1 1 
3 3 4 4 2 1 2 1 2 1 
2 1 2 1 2 1 2 1 
2 1 2 1 
2 1 2 3 4 2 1 1 2 1 3 4 
2 1 3 
2 1 1 3 4 2 1 
3 4 2 1 1 1 
2 1 1 1 3 4 
2 1 1 1 1 2 1 1 
3 4 2 1 1 1 2 1 1 2 3 2 3 2 1 2 1 3 4 1 1 
1 3 1 3 4 2 2 3 
2 3 2 2 3 4 3 
2 1 2 1 
3 4 2 1 2 1 2 1 2 1 
1 1 1 1 2 1 2 1 2 1 2 3 4 
1 2 2 1 2 1 3 4 4 
3 4 2 1 3 4 
2 2 3 4 1 2 3 
1 1 2 1 2 1 1 1 1 
3 4 1 1 
3 4 2 1 1 1 
3 2 1 1 1 3 4 1 
2 2 1 1 2 2 1 1 
1 1 3 4 3 4 
3 2 2 1 2 3 2 3 
2 1 2 1 
2 3 1 1 3 
2 1 3 4 1 2 1 3 4 1 1 1 
3 2 3 3 4 3 4 3 4 1 
1 3 4 2 1 1 
3 4 3 4 3 4 3 4 
2 1 2 2 1 1 2 2 
2 1 1 1 2 1 1 1 3 4 1 1 
3 2 3 4 3 4 1 3 
3 4 2 2 3 4 3 4 
3 4 2 1 2 1 1 1 3 4 1 
2 1 1 1 3 4 2 1 2 1 1 1 3 4 3 
1 3 4 2 1 2 
2 1 3 4 1 3 3 4 2 1 3 4 1 3 4 2 1 1 1 
2 1 1 3 4 1 1 1 
2 1 3 4 3 4 3 4 
2 1 3 3 4 3 3 4 
2 3 3 1 
2 1 2 1 1 
3 3 4 3 4 3 4 
1 1 2 1 2 2 2 1 1 1 2 1 1 
2 3 4 2 1 2 1 
3 3 4 2 1 1 2 1 2 1 1 
1 2 1 3 2 1 4 
3 4 2 1 2 1 1 1 2 1 1 1 
2 1 3 4 1 
3 4 3 4 3 4 3 4 1 
3 2 1 2 1 3 4 
2 1 1 1 1 
2 2 1 1 3 4 2 1 2 1 1 2 1 1 1 
2 2 1 1 1 
3 3 2 3 2 3 2 1 2 3 2 3 
1 1 1 1 1 1 1 3 4 3 4 3 
2 1 2 1 2 1 3 4 
3 2 2 1 2 2 3 
1 2 1 2 1 2 1 1 1 
3 2 1 2 3 4 3 4 
2 1 2 1 3 
1 2 1 1 1 1 3 4 
2 1 2 1 1 
2 3 2 1 3 4 
1 3 2 3 4 1 2 1 2 3 3 4 
3 2 2 1 3 4 3 4 1 1 3 
2 1 2 1 
2 1 2 1 2 1 3 4 1 3 4 
1 2 1 2 2 2 1 1 
1 2 1 
2 1 1 1 1 2 1 2 1 1 
3 4 
2 1 2 1 3 4 1 
1 1 1 3 3 4 3 4 
1 2 1 2 1 1 
2 1 2 1 2 1 
1 1 
3 4 3 4 2 1 3 4 3 4 3 4 
2 3 2 3 4 2 1 2 1 3 
3 2 3 2 1 3 3 4 
3 4 3 4 
2 1 2 1 2 1 1 1 
2 2 1 2 1 1 3 4 
2 2 1 1 2 2 1 3 
3 4 3 4 2 1 2 2 1 2 1 1 
3 2 1 2 1 3 2 1 
1 3 4 2 2 
1 1 2 1 1 1 2 1 1 
3 3 4 
3 2 3 3 1 4 3 4 3 4 
2 1 2 2 1 
3 2 3 1 1 2 3 1 2 1 1 4 
2 2 1 1 
3 2 1 3 3 4 4 3 3 4 
2 1 2 1 2 2 1 1 
2 1 1 1 2 1 3 4 3 4 
2 3 2 3 3 4 
3 4 2 1 1 1 1 1 1 1 
2 2 1 1 3 4 
1 1 2 1 1 1 1 1 1 1 2 
1 2 1 2 1 2 1 3 
2 1 1 2 1 1 3 
1 3 4 1 2 3 
1 3 
1 3 2 1 1 3 
3 4 2 1 1 
2 1 2 1 
3 4 3 3 3 4 
2 1 2 1 1 2 1 
1 1 3 4 
2 1 2 1 3 4 
3 3 3 1 3 4 
2 1 2 1 2 1 2 1 
3 1 1 3 2 3 4 
3 3 2 1 2 2 1 3 2 1 4 2 3 4 1 1 1 
2 3 3 2 2 3 4 
2 2 1 2 3 4 1 
3 2 1 2 1 
2 1 1 3 4 
2 1 1 1 1 1 
2 3 3 4 2 1 3 4 2 1 2 1 2 1 
1 1 3 2 3 4 3 4 1 
1 3 1 3 4 3 3 4 1 
2 1 1 2 1 1 1 
3 4 2 1 1 
2 1 1 3 
1 1 
3 4 1 1 3 4 
2 1 3 4 2 1 2 1 2 1 2 1 3 3 4 
2 1 1 1 2 2 1 1 1 1 1 1 
2 1 2 1 
2 2 1 1 3 4 
3 4 1 2 3 4 
3 2 3 2 3 2 3 4 1 3 4 
3 2 1 3 1 2 1 2 1 1 
2 1 2 1 1 3 3 4 3 4 
1 1 
1 1 1 2 1 1 1 
2 1 3 1 1 
1 1 2 1 2 1 1 
2 2 3 3 2 2 1 3 
2 3 
1 1 1 
2 2 1 1 3 
2 3 4 3 1 1 1 
3 1 1 1 2 1 2 1 1 1 
1 1 
2 2 1 1 2 1 3 4 
2 1 2 3 3 4 1 1 
1 2 2 2 1 2 1 2 1 2 1 2 1 2 3 2 1 3 
2 1 2 2 2 1 2 1 2 1 2 1 1 1 2 2 3 
2 1 1 1 
3 2 1 2 2 1 3 4 2 1 1 1 
2 1 3 1 
3 4 3 2 1 3 4 1 
1 3 2 1 2 1 
2 2 3 1 3 2 1 2 1 3 4 1 3 3 
2 3 2 1 4 3 
2 2 1 3 3 4 2 1 3 
3 2 1 2 3 2 3 3 3 
3 3 2 1 2 3 4 3 3 3 2 3 4 
3 2 3 4 3 4 
3 4 3 4 3 4 
2 1 2 1 
3 4 3 
1 1 1 2 1 3 3 4 
3 2 3 4 2 1 3 2 3 4 3 4 2 1 3 4 
2 1 2 1 2 1 3 2 2 1 1 2 2 1 
2 2 1 1 
2 2 1 3 4 3 3 1 3 4 
3 2 1 3 4 3 4 3 4 
2 3 4 2 3 4 
3 4 2 1 
2 1 2 1 2 1 2 1 2 1 1 1 
3 4 2 1 2 1 2 1 
2 3 2 1 2 1 4 1 
2 3 2 3 
2 1 2 1 1 3 4 
2 1 1 1 2 3 3 4 2 1 
2 1 1 1 
2 1 2 1 
3 2 1 1 3 2 3 3 
1 1 2 1 
3 3 4 3 4 2 1 2 1 1 1 1 
1 1 2 1 3 4 
3 4 2 1 2 1 1 1 1 1 1 1 
2 3 2 1 3 1 2 1 2 1 3 4 
1 1 3 4 
1 1 2 1 2 1 1 2 1 2 1 2 2 1 
2 1 2 1 2 3 
3 2 3 4 1 1 1 1 1 
2 1 2 1 2 1 2 1 1 3 
2 1 2 1 2 1 1 1 2 1 2 1 2 1 
2 3 2 3 
1 2 3 3 4 3 4 
3 4 1 
3 4 3 4 2 3 4 1 3 3 4 3 
2 2 2 1 
2 1 
3 4 1 2 3 4 2 1 
2 3 2 1 
2 3 2 1 2 3 4 3 2 2 1 2 1 2 1 2 1 
2 1 2 1 
1 2 3 3 
2 1 2 1 
2 1 2 1 2 1 2 1 2 1 
2 1 1 2 1 1 1 1 2 3 
3 3 3 4 3 
1 2 1 3 4 3 
3 4 3 2 3 4 2 1 3 4 1 
2 1 3 2 3 1 3 
3 4 3 4 
2 1 3 3 4 
2 2 1 2 1 3 4 
2 1 2 1 
1 2 1 1 3 2 1 1 3 4 1 
2 1 3 3 3 4 3 2 2 1 3 
1 1 1 2 1 
3 4 3 4 
2 2 2 2 1 1 2 1 1 1 1 1 
1 2 1 1 2 1 2 1 2 1 1 1 
1 1 1 2 1 1 1 
3 2 3 2 2 2 1 2 1 2 3 
2 1 2 1 2 1 1 1 1 1 1 
1 2 1 2 1 2 1 2 1 3 
2 1 2 1 2 1 1 1 2 1 2 1 1 1 
2 3 4 1 
1 2 1 1 
3 3 2 1 2 1 1 1 
3 1 2 1 2 1 2 1 
2 3 2 2 1 2 1 2 1 1 1 2 1 2 1 
2 1 1 2 3 
3 2 1 2 1 2 1 3 4 2 2 1 
1 1 2 1 2 1 1 3 4 
2 1 2 3 2 1 4 1 
3 3 4 3 
2 1 2 1 2 1 1 1 2 1 1 1 1 
2 3 2 3 3 2 1 
1 2 1 1 2 1 1 
2 1 2 1 2 1 2 1 1 1 
1 2 1 2 3 2 3 2 1 3 
3 2 1 2 1 2 1 2 1 2 1 2 1 2 1 2 1 2 1 1 
3 4 
2 1 3 4 
2 4 3 2 3 4 3 1 1 
3 2 1 4 
1 3 2 1 2 1 1 2 3 4 
3 3 4 3 
3 3 4 4 1 
3 2 2 1 1 1 3 4 1 1 3 
3 4 3 4 
2 3 2 2 1 2 1 1 1 3 
2 3 2 3 3 4 4 3 4 
2 3 3 2 
2 1 1 3 3 
3 3 3 3 
2 2 1 3 4 3 4 3 4 3 4 
2 1 2 1 1 
3 4 2 1 3 3 4 1 3 4 3 4 
2 3 3 4 3 4 
3 2 1 2 1 1 2 1 3 4 1 
1 1 3 4 2 3 4 1 3 4 1 1 
2 3 2 2 1 2 1 1 2 1 1 3 3 4 1 1 
3 4 1 
3 4 1 1 1 1 1 3 4 1 
1 1 2 1 3 4 2 1 2 1 
1 3 1 2 1 1 3 4 3 4 1 1 
1 1 2 1 1 2 2 1 1 1 1 1 
2 1 2 1 1 1 
1 1 3 3 2 3 
2 1 3 1 2 1 2 1 2 1 2 1 
2 1 2 1 2 1 2 1 2 1 1 
3 4 1 1 3 
3 4 3 4 1 1 2 1 3 4 
2 2 3 2 3 
2 1 1 2 1 1 1 2 1 1 1 2 1 1 1 
2 3 2 1 2 1 2 1 4 
2 1 2 1 2 1 2 1 3 4 
3 4 2 1 3 
3 2 1 4 2 1 2 1 2 1 
2 1 2 1 2 1 1 1 1 1 
3 4 2 1 3 4 
2 3 2 1 2 2 3 
2 1 2 3 4 
2 2 2 1 4 2 1 2 3 4 
2 1 2 1 1 
3 2 1 2 1 4 
3 3 2 3 2 1 3 3 2 3 2 1 
2 1 1 1 
3 2 3 2 3 2 3 4 
3 4 3 1 
3 4 3 4 1 3 4 
2 3 3 3 
2 2 3 3 
1 1 
2 1 2 1 2 3 4 
1 1 1 1 2 1 1 1 
3 4 1 
2 1 2 1 2 1 
2 3 2 3 2 1 2 2 4 1 
2 1 2 1 2 1 
2 1 
3 3 4 3 3 2 1 2 1 1 1 1 
2 1 3 4 3 4 
2 1 1 1 
1 1 2 1 
2 3 2 1 2 1 3 4 2 1 1 2 1 2 1 1 1 1 2 2 1 2 1 1 
2 3 2 1 1 1 1 
2 1 2 1 2 1 1 1 3 2 3 4 1 
1 1 1 1 3 2 1 4 1 3 4 1 
3 4 3 2 1 
2 2 1 3 4 2 1 1 2 1 3 4 
3 3 3 3 4 
2 1 2 1 2 1 2 1 
3 3 1 3 4 2 2 3 4 3 4 3 3 4 1 2 3 4 1 
3 4 1 1 2 1 2 1 3 4 
1 3 2 1 1 1 
3 4 2 3 4 
1 1 3 1 1 1 2 3 2 1 3 4 1 1 
3 2 1 3 2 1 2 1 2 1 4 1 1 1 1 2 1 3 4 1 1 2 1 1 1 
2 3 4 3 3 4 
1 1 3 3 4 
2 1 1 3 4 
2 3 3 4 1 1 2 1 3 2 3 4 
3 2 1 1 1 1 2 1 1 2 
1 1 1 2 1 1 
3 4 3 4 3 2 3 3 2 3 3 3 
2 1 1 2 1 1 
1 1 3 2 1 2 1 4 3 4 
3 4 3 4 
3 4 1 2 2 2 1 2 1 2 
2 3 2 2 1 2 2 1 1 2 1 2 1 3 4 1 
2 1 1 1 2 1 1 
2 3 2 1 2 3 4 1 
1 2 1 1 1 1 1 1 1 1 
3 4 3 4 
2 1 1 2 3 4 3 4 
1 3 4 1 1 3 4 
2 1 1 1 2 1 
3 4 2 1 2 1 2 1 2 1 
3 2 3 4 
1 2 3 2 1 2 1 3 4 2 1 4 
3 4 2 1 2 1 2 1 2 1 3 4 1 1 
3 4 2 3 
3 2 1 2 1 2 1 3 3 4 2 1 
3 4 3 3 
2 1 2 1 1 
2 3 2 1 3 2 4 1 
2 1 1 1 
2 1 1 
3 2 1 1 1 1 
2 1 2 1 2 1 1 2 1 2 2 1 
3 4 3 4 2 1 3 4 3 
2 3 4 3 4 2 1 3 2 1 2 1 
2 1 2 1 3 
3 4 
3 2 3 4 3 4 2 1 
2 1 
3 2 1 4 3 4 
3 4 3 4 
3 4 2 1 2 1 3 4 3 4 
2 3 2 1 4 2 1 1 1 2 1 2 2 1 2 1 2 1 1 1 
2 1 2 1 1 2 1 3 2 
3 2 1 2 2 1 2 1 1 1 1 1 
2 1 1 1 3 4 
1 3 1 2 1 1 3 1 1 2 1 2 1 
3 2 1 1 
2 3 4 1 3 2 1 4 
3 1 2 3 3 3 2 3 4 1 
3 2 2 3 4 2 1 2 1 3 
3 2 1 3 4 3 3 3 4 
3 3 4 2 1 3 4 3 
3 1 2 1 1 1 
1 2 1 3 3 2 1 3 2 1 4 
2 1 2 1 1 2 1 2 1 1 1 2 1 1 
2 1 3 2 1 2 1 2 1 3 4 3 
3 2 1 2 3 2 3 3 3 4 
1 2 1 2 1 1 1 1 2 2 1 3 4 
3 2 1 4 1 3 4 2 1 2 1 3 4 3 4 
2 2 2 3 4 
2 1 2 1 2 1 2 1 3 2 1 1 1 
2 3 1 1 2 3 3 4 1 
1 1 1 2 1 2 1 2 1 1 
2 2 2 1 2 1 2 2 1 2 1 1 1 3 4 
3 2 
2 1 2 1 1 1 1 1 
1 2 2 2 2 1 
3 1 1 1 2 2 1 3 4 1 1 2 1 1 1 
3 4 2 1 3 
3 2 1 2 1 3 
2 3 1 1 2 1 
3 2 1 2 1 
1 1 3 4 
2 1 2 1 2 1 2 1 2 1 2 
3 2 1 2 1 2 1 2 1 4 
1 3 3 
3 3 2 3 4 
2 3 2 1 4 1 3 4 
1 1 
1 1 1 1 1 1 1 
2 1 2 1 3 4 3 4 
2 1 1 2 1 3 
2 1 2 1 3 4 3 4 
2 1 2 1 1 
1 2 1 2 1 2 1 2 1 1 1 1 
1 2 1 
2 3 3 2 1 1 3 4 
2 3 2 3 3 3 4 3 4 3 1 3 2 3 4 
2 2 3 4 
2 1 3 2 3 4 1 2 
3 3 4 4 3 4 3 4 1 1 
2 2 1 2 1 1 1 1 2 3 4 1 
2 1 2 1 1 1 1 1 2 1 
3 3 4 1 
2 3 2 2 3 4 3 4 
3 4 2 1 1 
2 2 1 3 2 1 2 1 2 1 
2 3 2 1 2 3 3 4 2 1 
2 1 2 1 3 3 
1 1 3 2 3 2 1 3 2 3 2 2 1 2 3 4 1 1 
3 4 3 4 3 4 3 
1 3 4 
3 3 3 4 1 2 1 3 
3 4 3 3 3 4 
2 2 1 1 2 2 1 1 2 1 1 1 
3 2 1 1 2 1 2 1 2 1 
3 3 2 1 4 3 4 1 
1 1 
2 1 2 1 2 1 2 1 
1 3 4 3 1 3 1 3 2 3 3 3 4 
2 3 3 3 3 1 2 3 4 1 
2 1 1 1 3 
3 4 2 1 2 1 2 1 2 1 
2 3 3 2 1 
1 3 4 1 
2 1 2 1 2 1 2 2 1 2 1 3 4 1 
2 1 3 1 2 1 3 4 3 4 3 4 3 4 3 4 
3 2 3 2 3 4 
2 3 2 1 2 2 1 1 1 
2 1 2 1 
2 2 1 1 1 3 2 3 2 2 3 4 3 4 3 2 
1 1 2 1 3 4 2 1 1 1 
2 3 2 1 1 
2 1 2 1 3 4 2 1 3 2 3 4 2 1 3 4 
1 1 1 1 1 1 1 1 1 
1 1 2 1 1 2 1 1 1 1 1 1 
1 2 1 3 
2 1 2 3 4 1 
2 1 3 4 
3 2 1 2 1 1 1 1 3 4 2 3 4 
2 2 2 3 2 3 
2 2 1 1 3 4 1 
2 1 2 1 2 1 3 2 3 4 3 4 
3 4 1 2 3 4 3 4 3 4 
2 1 1 1 1 
1 2 1 
1 1 1 1 1 1 1 
1 2 1 3 
3 3 4 
2 2 2 2 1 2 1 2 1 2 1 2 1 3 4 
3 4 
1 2 1 2 2 1 2 
3 2 3 3 3 1 3 3 3 3 3 
2 3 2 1 2 1 1 1 1 1 1 1 1 1 1 1 1 1 3 4 3 4 3 
1 1 2 1 3 4 
2 1 3 4 2 2 1 1 3 4 
2 1 2 3 3 4 
1 3 2 1 3 4 3 4 
2 1 2 1 2 1 3 4 1 1 
2 1 2 1 1 2 1 3 4 2 1 1 
2 1 2 1 2 1 1 1 
1 2 2 3 
3 4 
1 3 4 3 4 3 4 3 4 
2 3 4 2 3 2 3 
2 3 2 1 2 1 3 4 2 1 4 
2 1 2 1 1 1 3 
1 1 1 1 2 1 1 2 1 2 
2 1 2 1 2 1 2 1 3 4 
2 3 2 1 1 1 2 1 1 1 2 1 2 
2 1 2 1 2 1 2 1 2 1 3 
1 1 2 1 2 1 2 3 4 1 1 
3 1 2 1 
2 1 
3 2 1 2 1 2 1 3 4 2 2 1 
3 4 3 3 3 2 1 
2 1 1 1 1 1 2 3 4 1 1 1 
2 3 2 1 2 1 3 4 2 1 1 1 1 
3 2 1 1 1 3 4 3 2 1 
2 1 2 1 1 1 1 2 1 1 
2 1 3 4 2 1 2 1 3 4 
2 2 1 3 4 1 
3 1 2 1 1 1 
2 1 2 1 3 4 2 1 3 4 1 
2 2 1 2 1 2 1 1 
2 1 
2 1 2 1 1 1 
2 3 2 1 2 1 2 1 2 1 2 1 1 
2 3 2 3 
3 2 1 1 1 4 3 4 1 
3 4 3 4 
2 1 2 1 3 4 1 3 2 1 
2 1 2 1 2 1 1 1 1 2 3 2 3 4 
3 4 3 4 2 1 
3 2 2 2 1 4 
2 3 2 1 2 1 2 2 1 3 4 
2 3 1 3 
2 2 3 2 1 2 1 4 
2 1 2 1 3 4 1 1 1 1 
3 2 1 2 1 1 
2 3 1 1 3 4 2 1 3 4 3 4 
2 1 1 2 1 2 1 1 
2 2 2 1 
2 2 1 2 1 3 2 1 
3 4 3 4 
2 1 2 1 1 1 
1 1 1 2 3 2 1 3 4 1 1 1 2 3 4 
1 2 1 1 2 1 2 1 2 1 1 1 
1 1 1 3 4 1 1 
3 4 2 1 3 4 1 2 1 
2 1 2 1 1 2 2 1 2 1 1 1 
2 2 1 2 1 2 1 2 1 2 1 1 
3 1 1 1 3 4 
2 1 2 1 1 1 3 
2 3 1 1 1 
3 1 3 2 3 4 1 1 1 
3 2 1 2 1 1 1 
3 2 1 2 1 2 1 2 1 4 
2 1 2 1 2 1 2 1 2 1 2 1 
3 2 1 3 3 3 4 3 2 1 
1 1 3 4 3 4 3 4 
2 1 2 2 1 3 2 1 2 1 2 3 2 1 3 4 1 2 
1 2 1 3 2 2 1 2 1 
2 1 2 1 2 1 2 1 3 1 2 1 3 4 
3 2 1 3 4 3 4 3 4 2 2 1 
1 1 1 1 1 1 1 1 1 1 1 1 
1 2 1 3 
1 2 1 1 
1 1 3 3 4 1 1 
3 2 1 2 1 3 4 3 4 3 4 
2 1 2 1 3 4 1 
1 1 3 4 3 3 3 3 2 1 2 1 
3 2 1 2 1 2 3 3 4 
2 2 1 3 3 4 
2 3 1 3 4 1 
2 1 2 1 
3 4 2 1 1 1 3 4 3 4 3 4 
2 3 4 3 4 1 3 4 2 1 1 
2 3 2 1 1 3 4 1 1 1 1 
1 1 3 3 4 3 
3 4 
3 1 1 3 3 3 4 1 2 1 
3 3 4 3 4 3 4 3 2 1 1 3 
2 2 1 2 1 3 
2 1 2 1 2 1 
3 3 2 1 2 3 2 3 2 1 
1 2 1 
3 3 4 
2 1 1 3 3 3 4 2 3 1 
2 3 2 1 2 2 1 3 4 
2 3 2 1 1 2 1 1 2 3 
1 2 3 1 
3 4 3 2 1 1 1 1 1 1 1 2 
1 1 1 1 
2 1 2 2 1 1 1 1 
1 2 1 3 4 2 1 1 1 1 3 4 
3 2 2 1 2 1 
2 3 3 2 1 3 4 
3 2 1 4 
2 2 1 2 1 1 1 2 1 2 1 1 
2 1 2 1 1 
2 1 2 1 1 3 2 1 
1 1 2 1 2 1 2 1 2 1 2 1 2 2 1 2 1 2 2 1 3 4 1 
1 1 1 1 1 
2 1 2 1 1 
3 3 2 3 1 3 4 
3 3 4 3 2 1 3 2 1 3 2 1 1 1 
2 1 2 1 
2 3 2 1 2 1 2 1 2 1 3 4 
3 4 2 1 2 1 2 1 
2 1 2 1 3 2 3 3 4 
1 1 
3 2 2 1 2 1 2 1 3 2 3 4 
1 2 2 3 3 2 1 
1 2 1 1 
3 2 2 1 2 1 2 1 2 1 2 1 2 1 1 
1 1 1 1 1 1 1 2 3 4 
3 2 2 2 1 
2 1 2 1 
1 2 1 2 1 1 2 1 
3 4 3 3 3 4 
2 2 1 2 1 2 1 3 4 3 
2 1 1 2 1 
3 1 3 4 
2 1 2 1 1 2 1 2 1 3 4 1 
2 2 3 4 
1 1 1 
3 2 1 2 2 2 3 3 
3 3 4 3 
2 3 4 3 2 2 3 4 
1 3 4 2 1 2 1 2 1 
3 2 1 2 3 3 4 
3 2 1 2 1 3 1 2 1 2 1 2 1 3 1 2 1 
3 1 2 1 2 1 3 
2 3 4 2 3 4 1 
2 1 2 3 2 1 2 1 2 1 4 1 
3 2 2 
3 1 1 1 3 
2 1 3 4 
2 2 1 3 2 1 1 
3 4 3 3 
1 3 4 1 
2 2 1 1 
1 1 1 2 1 2 1 2 1 2 2 1 
2 1 2 1 2 1 2 1 2 1 3 4 
3 2 3 2 3 4 3 3 4 2 2 2 2 1 1 3 4 
1 2 1 1 2 2 
2 1 3 4 1 
1 2 1 3 4 1 
2 1 2 1 2 1 2 1 2 1 
2 3 4 2 1 1 
2 3 1 1 2 1 
2 1 2 1 2 1 2 1 2 1 
2 3 3 2 3 4 3 2 3 
3 4 
2 3 4 1 1 
3 4 2 1 3 4 1 3 4 
2 1 2 1 2 1 2 1 2 1 
2 2 3 2 1 3 4 2 1 3 3 4 
2 3 4 1 
2 2 1 2 1 2 2 1 1 1 2 1 
1 1 1 1 1 1 2 1 3 4 3 4 
3 4 3 4 
2 1 2 1 2 1 1 1 2 1 2 1 1 
3 1 3 2 3 3 3 4 
3 2 1 4 
3 2 1 2 1 3 3 
2 1 2 1 
2 1 1 1 2 1 1 1 1 2 1 
3 3 2 3 
2 1 3 2 1 2 2 1 3 4 1 1 
3 2 3 4 2 1 2 1 3 4 1 1 
1 2 1 2 1 1 3 4 
2 1 2 1 1 1 
2 1 2 1 
1 3 4 
1 1 
1 2 1 2 1 2 1 2 1 1 
3 4 1 3 4 
2 1 2 1 1 1 1 
1 3 4 
3 4 1 1 1 3 4 1 1 1 
2 2 2 2 3 2 1 2 1 2 3 3 
2 3 2 3 
3 4 1 1 
2 1 2 1 
2 2 1 2 1 2 1 2 1 2 1 1 
2 3 2 3 
3 2 1 1 3 4 1 2 3 3 3 4 3 2 
3 2 1 2 1 4 3 4 3 4 3 4 
3 4 3 4 2 1 2 
1 2 1 2 1 2 1 3 4 2 1 1 
3 4 3 4 3 2 1 2 3 4 
3 4 1 3 2 3 4 
2 2 1 1 3 2 1 3 3 4 2 1 
3 2 1 3 4 3 4 3 4 2 2 1 
3 3 2 1 1 
3 4 3 4 3 4 1 
3 4 2 1 1 1 3 2 1 1 
1 1 2 1 3 2 1 2 1 2 1 1 1 2 1 3 4 1 
1 1 1 1 3 4 
3 2 2 1 2 1 4 1 2 1 1 1 
2 1 2 1 1 1 1 3 2 1 1 1 
3 2 1 1 
2 1 2 1 2 1 2 1 2 1 2 1 2 2 1 3 2 1 
1 1 2 1 2 1 
2 3 3 4 
1 3 2 1 2 1 3 4 
2 1 2 1 1 
2 1 2 1 2 1 3 4 2 1 1 1 
2 3 4 2 1 2 1 
3 1 2 1 1 1 
2 2 1 1 2 2 1 1 1 3 4 
1 2 1 1 2 1 2 1 2 1 1 1 
3 4 2 1 2 1 1 3 4 1 1 1 
3 2 1 3 4 
2 2 3 4 2 2 3 4 2 1 
3 4 2 1 2 1 2 1 3 
1 1 
2 1 1 1 
3 3 3 4 
3 2 1 1 3 4 3 4 
2 3 1 2 1 2 3 2 3 
2 1 2 1 2 1 1 
3 4 1 3 2 3 4 3 4 
3 4 2 1 1 1 2 1 1 1 3 4 
3 1 2 3 3 3 3 4 1 
1 3 4 3 2 1 2 1 2 1 
3 4 1 3 2 1 1 
2 1 2 1 2 1 2 3 1 1 1 1 1 1 
2 1 2 1 3 2 1 2 1 1 3 
1 2 2 1 3 4 3 4 
3 2 1 1 1 3 4 
2 1 1 2 3 4 2 1 1 1 2 1 
1 2 1 3 
3 4 3 4 
2 1 1 1 1 1 1 
2 1 1 1 
3 2 1 3 4 3 4 3 4 3 
1 1 1 1 1 1 
3 1 1 1 
3 2 1 1 
3 4 1 2 1 1 4 2 1 1 3 2 1 1 2 1 1 
2 1 2 1 
1 1 2 1 3 4 2 1 
2 3 4 3 4 1 
1 1 2 1 2 1 2 1 3 
2 1 2 1 3 4 
1 2 2 1 3 4 3 4 
3 4 1 
3 2 1 2 1 2 3 4 
1 1 3 3 2 3 
2 1 3 4 
2 1 2 2 1 1 2 1 1 1 1 1 1 3 
1 2 2 1 1 1 3 2 1 
1 3 3 3 
3 4 2 1 1 
3 3 4 2 3 3 4 3 
2 1 2 1 1 2 2 1 3 4 
1 1 3 3 2 3 3 4 
3 2 1 4 3 4 1 
3 4 2 1 2 1 1 1 
3 2 1 3 4 1 3 2 3 4 3 2 1 3 2 1 3 4 
2 3 2 1 4 1 
3 4 
1 2 1 2 1 1 
3 1 2 1 2 1 
2 1 1 1 1 2 1 1 1 
3 2 1 3 4 3 4 1 1 1 
2 1 3 4 3 4 1 
1 1 1 3 2 1 
3 4 2 1 2 1 
3 4 3 4 
2 1 2 2 1 1 2 1 
2 1 2 1 2 1 3 
2 3 4 3 4 2 1 3 4 3 
2 3 3 4 
3 2 2 1 1 1 1 1 1 1 1 2 2 3 
2 1 3 2 3 4 2 1 
1 2 1 3 
2 3 1 2 1 1 
3 4 1 1 
3 4 3 2 2 1 3 2 3 4 1 1 
2 3 2 3 2 1 3 2 2 3 4 1 1 
2 3 3 4 3 4 1 3 4 1 
1 1 3 4 
2 3 2 1 4 2 3 4 1 
3 2 1 3 4 4 
3 2 2 2 2 1 3 2 3 3 4 4 
1 2 1 2 2 3 
3 2 1 2 1 1 2 1 
3 4 3 4 2 1 3 4 2 1 1 1 3 4 3 4 
3 4 3 4 
3 1 1 
3 1 3 4 
2 1 2 1 3 2 2 1 1 1 
2 1 3 2 1 2 2 1 2 1 1 2 1 1 1 
1 1 2 3 2 1 2 1 2 1 3 3 3 4 
1 1 1 1 1 1 
2 1 3 4 3 4 1 2 1 3 4 
3 4 1 1 1 
2 3 2 1 
2 1 1 1 1 1 1 1 
3 2 2 3 4 
2 2 1 1 1 2 1 2 1 1 3 4 
2 1 2 1 1 2 3 3 4 1 
2 1 2 1 2 1 1 
2 3 4 3 3 4 2 1 2 1 
3 1 2 1 2 1 
2 3 2 1 3 4 4 
1 2 1 1 1 3 4 3 
1 1 2 1 1 1 2 1 1 1 
2 1 1 3 4 
2 1 2 1 2 1 2 1 3 2 1 2 1 4 
2 1 2 1 2 1 1 1 
2 2 1 1 1 2 1 2 1 1 1 1 
3 2 1 2 3 3 4 
2 2 1 2 1 1 3 4 2 1 3 3 4 3 4 1 
2 3 4 2 1 2 1 3 4 
2 2 1 2 1 
2 1 
2 1 1 1 2 1 1 1 
2 1 3 2 3 2 1 3 1 
2 1 2 1 2 1 1 1 1 1 
3 4 2 2 1 3 3 4 2 1 1 
3 4 2 2 2 3 4 1 3 4 
2 1 1 1 2 3 4 3 3 4 1 3 
3 4 3 4 1 2 1 
3 4 
3 4 3 4 1 2 1 1 1 1 1 1 
3 2 3 4 
2 1 
2 2 3 1 3 4 
3 4 3 4 
2 2 1 2 1 3 4 1 1 
2 1 3 4 3 4 1 1 
3 4 1 1 2 1 1 2 1 1 
2 1 1 2 1 2 1 2 1 1 2 1 
2 2 1 2 1 
1 1 1 
2 1 2 1 2 1 2 1 2 1 2 1 1 3 1 3 
2 3 4 3 4 
2 3 4 
2 3 2 2 1 3 2 1 
2 1 2 1 
3 2 3 2 1 3 3 4 2 1 2 1 2 1 3 3 3 4 1 
2 1 2 1 2 1 2 2 
3 4 2 1 2 1 1 2 1 
3 3 2 3 2 3 2 3 2 3 2 3 
2 2 1 2 2 1 2 1 2 2 1 3 4 3 4 3 
3 4 3 4 3 2 1 
1 1 1 1 1 1 
2 2 1 
3 4 3 2 1 3 4 1 
2 2 1 3 4 2 1 2 1 2 1 
1 3 4 1 1 3 4 3 2 1 
1 1 1 1 3 
1 1 1 3 
2 1 2 1 3 3 4 
3 1 2 1 1 1 1 
3 4 2 1 2 1 1 
3 3 4 1 2 1 1 2 1 
2 1 3 4 1 3 4 3 4 3 4 3 
3 2 1 4 2 1 1 
1 3 2 1 2 2 
2 1 2 1 
2 3 4 3 
3 4 2 1 
2 2 1 1 1 2 1 1 1 1 
3 3 4 3 4 3 4 3 3 4 4 3 
2 1 1 1 2 2 1 1 1 3 3 4 
2 2 1 3 4 1 1 1 
3 4 2 1 3 4 3 
2 3 2 3 2 3 2 3 2 1 
2 1 2 1 3 4 
2 2 1 2 1 2 1 2 1 1 2 1 
2 3 2 1 2 3 4 1 3 4 1 1 
2 3 3 4 
3 4 1 1 
3 4 1 
3 2 3 4 2 1 2 1 2 2 3 4 
3 1 2 1 1 2 3 1 1 1 1 
2 1 1 1 3 4 3 
3 2 1 1 1 1 2 1 2 1 
2 1 2 1 2 1 2 1 3 4 
2 1 2 1 2 1 2 1 2 1 
2 3 3 2 3 4 1 
2 3 2 2 1 2 1 1 3 
2 3 2 3 2 3 4 3 3 
3 4 2 1 1 1 
3 4 1 1 
1 2 1 1 
2 2 1 3 4 3 3 2 1 2 1 
3 4 2 1 3 3 3 2 1 4 
1 3 1 2 1 2 1 3 4 3 
3 3 1 2 1 1 1 1 2 3 
2 3 2 1 4 1 2 1 2 1 1 1 
1 3 4 3 3 4 2 1 1 
3 4 3 4 3 3 4 3 4 3 4 1 
3 4 2 1 2 3 
2 1 1 2 1 2 1 2 1 1 1 2 3 2 1 4 
2 1 2 3 2 1 2 1 2 1 
2 1 2 1 2 1 2 1 1 3 2 1 
2 1 2 2 2 1 1 2 2 2 1 2 2 3 4 1 
3 4 2 1 3 4 1 2 1 1 3 4 
2 1 2 1 1 1 2 1 1 1 3 4 
2 1 2 3 
2 1 2 1 
3 2 1 2 1 4 1 
1 1 1 1 1 1 1 1 1 
2 3 1 1 
2 3 4 3 2 3 2 1 3 4 3 3 4 4 3 4 3 4 
2 1 1 1 
2 1 2 3 1 2 1 1 3 2 2 3 
1 1 
1 1 2 2 
2 1 1 3 3 2 3 4 
1 2 2 3 4 2 1 3 3 4 3 
2 1 3 4 
3 1 2 1 2 1 2 1 3 3 4 
2 2 1 2 1 2 1 2 1 2 1 2 1 1 
2 1 2 1 2 1 2 1 
1 2 2 1 3 4 3 4 1 1 
1 2 1 2 1 1 1 2 1 1 3 4 
1 2 1 2 1 1 2 1 1 2 1 1 
3 3 3 4 3 4 
3 1 2 3 2 3 2 3 2 3 
3 2 1 2 1 1 
2 1 2 1 1 1 2 1 1 
1 1 2 1 1 1 3 2 3 4 3 4 1 
3 4 3 4 3 
2 1 2 1 2 1 2 1 
3 4 
3 4 2 1 
3 4 2 1 
2 1 1 1 1 1 
2 2 1 1 2 1 2 1 1 1 1 1 
3 2 1 2 3 4 3 2 3 
2 2 1 2 1 2 1 2 1 2 1 1 1 
3 2 3 2 3 4 1 1 1 
3 2 1 4 3 2 2 1 1 
3 2 1 4 1 1 1 1 1 
2 1 1 3 4 
2 3 4 
2 2 3 2 1 2 1 2 
3 4 
2 3 2 1 2 1 3 
3 2 1 4 1 
3 4 3 4 2 1 2 1 
3 3 1 3 4 1 
2 1 2 2 1 2 1 1 2 3 2 3 
1 2 1 2 1 2 1 3 4 
2 1 2 1 
3 4 2 1 1 2 1 1 1 2 1 1 1 
2 1 2 1 2 1 1 1 1 1 1 1 
3 1 2 1 2 1 
2 2 1 2 3 4 3 4 2 2 1 1 3 2 1 4 1 
3 4 2 1 3 4 3 2 1 3 
2 3 3 4 3 4 3 4 
3 4 3 4 1 2 1 1 3 4 1 2 3 4 2 
3 4 1 3 4 1 1 
3 4 2 1 2 1 
2 1 2 1 2 1 
3 4 2 2 1 1 
2 3 4 3 3 4 
3 3 4 1 2 1 2 1 3 2 1 1 3 4 3 4 2 3 3 4 1 3 3 4 
2 1 
3 2 2 1 2 1 2 1 3 4 
3 4 2 1 2 1 3 4 1 
3 4 2 1 2 1 2 1 1 1 2 1 2 1 
2 3 2 1 2 1 3 4 
1 3 2 2 2 1 2 1 2 1 3 3 
1 1 1 1 1 1 1 1 
3 4 3 4 
2 1 2 1 2 1 1 1 
2 3 2 1 1 2 1 3 4 3 
3 3 2 1 2 1 
2 2 1 2 1 3 
2 1 2 1 1 2 2 1 1 1 
2 1 2 1 2 1 2 1 2 1 2 1 
3 2 1 2 1 2 2 1 2 1 1 
2 1 2 1 2 1 1 2 1 2 1 1 
2 2 2 1 2 1 2 1 2 1 2 1 2 1 2 1 2 1 3 4 
1 1 1 1 2 3 4 2 1 
3 4 3 4 
3 4 3 2 1 1 
2 1 1 1 1 
2 1 3 3 4 1 1 1 2 3 1 3 4 
2 1 2 1 1 1 
2 3 2 3 2 3 4 2 3 4 3 4 
3 3 3 4 
2 3 2 2 1 1 4 
2 3 3 4 4 2 1 
3 2 1 2 1 
1 2 1 3 4 
3 4 3 4 1 1 1 
2 3 1 2 1 1 1 1 
1 3 
2 1 2 1 2 1 3 4 2 1 1 
2 1 1 1 3 4 
2 1 3 4 2 1 1 2 1 3 4 3 4 1 1 1 
1 3 4 2 1 3 2 1 2 3 4 1 
1 2 2 1 3 4 2 1 1 3 4 1 1 1 
2 2 1 2 1 
1 1 1 2 1 3 4 1 
2 2 2 2 2 3 4 1 
2 1 3 3 1 2 1 2 1 3 1 3 1 3 1 2 1 
2 2 1 3 4 
3 3 1 3 3 2 2 1 1 2 3 3 4 3 1 1 
2 3 2 1 2 1 2 1 2 1 1 
2 2 1 2 1 
3 2 3 2 3 2 3 4 
3 2 1 3 2 1 1 1 2 1 3 4 
1 3 2 3 4 3 
1 2 2 1 2 1 
3 2 1 3 4 2 1 1 
2 3 1 1 1 2 1 2 1 2 1 1 
2 3 2 3 4 2 1 3 
2 1 2 1 
3 4 
2 3 3 1 3 4 2 1 3 4 3 4 
2 1 2 1 2 3 
3 2 1 2 1 1 3 4 
2 3 2 3 3 1 3 4 
2 1 2 2 1 2 1 2 1 3 4 1 
2 1 1 1 1 1 1 1 1 
2 2 1 3 4 1 3 4 
2 1 2 1 2 1 1 
3 4 2 1 3 3 
2 1 2 1 2 1 3 
2 1 2 1 2 1 2 1 2 1 2 1 2 1 3 2 1 
3 2 1 2 1 3 4 2 1 3 
3 3 4 3 4 2 1 3 2 1 4 
2 3 2 1 
3 2 1 2 1 1 3 3 
3 4 2 3 
2 1 3 4 3 4 
3 2 3 4 
1 2 3 4 
3 2 3 2 1 2 1 1 3 4 2 1 2 1 
2 1 
2 2 2 2 1 3 
1 1 1 1 
2 3 2 3 4 2 2 1 3 4 3 2 3 4 1 
1 3 4 2 1 2 3 1 3 4 3 4 1 
3 2 1 1 1 2 3 2 3 4 3 4 
3 2 2 1 2 1 2 1 2 1 3 
3 3 2 1 1 
2 1 1 1 
2 1 1 1 2 1 
1 1 1 2 3 4 1 3 4 
3 4 3 4 3 4 2 3 4 
2 1 3 3 
1 1 1 1 1 1 1 1 1 1 1 1 1 1 1 1 1 1 1 1 1 1 1 1 
1 2 1 3 4 
3 4 3 4 1 3 4 1 
2 2 1 3 4 1 
3 2 1 3 2 1 2 1 2 1 1 1 
3 2 3 3 3 4 3 4 3 4 
2 3 3 1 2 3 4 1 3 2 3 2 1 1 3 4 1 
1 2 1 2 1 1 1 
2 1 2 1 
2 1 2 1 2 1 3 2 1 
3 4 2 1 
3 4 2 1 2 1 2 1 2 1 2 1 2 1 
3 4 2 1 
1 2 1 2 1 2 1 2 1 2 1 
2 1 2 1 2 1 2 1 2 1 1 1 
2 1 2 1 2 1 2 1 1 
2 3 2 1 4 
2 1 2 1 
2 1 2 1 
3 2 1 1 
2 1 3 4 
2 1 2 1 2 1 2 1 3 4 
2 1 1 
2 1 2 1 2 1 2 1 3 4 
2 1 1 1 1 1 
1 2 1 2 1 2 1 3 3 4 
2 3 4 3 2 1 4 
1 2 1 1 3 3 3 2 1 
1 1 2 1 2 1 2 1 3 
2 2 1 2 1 2 3 2 1 2 1 1 3 
2 1 2 1 2 1 2 3 2 1 
1 1 1 1 1 1 1 1 1 1 1 1 
2 1 2 1 2 1 2 1 
2 1 1 1 3 3 4 2 1 1 
3 1 3 4 1 3 3 4 3 4 3 4 3 4 3 4 
1 2 2 1 1 1 1 3 
1 1 1 1 1 1 1 1 1 1 3 4 
2 2 1 2 1 3 
2 3 3 4 2 3 2 3 2 3 2 1 
1 1 2 1 
2 1 2 1 2 3 4 
2 1 2 1 2 1 
2 3 3 4 
3 3 4 3 4 3 2 3 2 3 
2 1 2 1 1 
2 1 1 1 1 1 1 2 2 1 3 4 3 
3 4 2 1 2 1 2 1 3 4 2 1 
2 1 2 1 2 1 1 3 4 
2 3 1 2 1 2 1 3 3 2 1 3 1 
3 2 3 4 3 2 1 
2 1 3 4 
1 1 3 4 
2 3 4 3 2 1 3 2 1 3 4 1 
1 3 4 3 4 3 2 1 1 
2 3 4 2 3 4 3 4 
2 3 2 3 2 3 2 1 
3 4 3 2 3 
2 1 2 1 3 2 1 
3 2 1 3 3 3 3 4 
2 3 2 1 2 1 2 3 2 3 4 
2 1 2 1 1 2 3 1 1 1 1 3 
1 3 4 1 
2 1 2 1 
2 3 3 4 2 1 3 4 
3 4 3 3 4 
2 3 4 2 1 3 2 2 3 4 2 1 2 1 2 1 3 
1 1 1 1 1 1 1 1 1 
1 2 1 1 
3 4 2 1 2 1 3 4 
2 1 3 3 2 3 2 1 3 1 2 1 1 
1 1 3 4 2 1 3 4 1 
2 2 3 4 
2 3 2 1 2 2 2 1 3 4 1 
2 1 1 1 
2 2 2 1 2 1 3 4 
1 3 4 2 1 2 3 3 1 2 3 4 3 4 
2 1 2 2 1 3 4 
2 1 2 1 
2 1 2 1 2 1 2 1 2 1 
2 1 2 1 3 4 
1 1 1 3 4 3 2 1 
1 1 1 3 4 
3 3 4 2 1 
2 3 1 3 4 2 1 3 
2 1 2 1 3 4 
1 1 3 4 
3 3 4 1 1 1 
2 3 4 2 1 2 1 2 1 1 1 2 1 1 1 
2 2 1 1 3 
2 3 3 4 
3 2 1 1 1 3 4 2 3 1 3 4 3 2 2 3 4 2 3 3 4 
1 1 2 1 2 1 1 1 
3 2 3 4 1 1 1 1 
2 1 3 4 3 
2 1 2 1 3 
3 2 3 1 
2 3 2 1 3 2 1 
3 2 3 4 
2 1 1 1 1 2 1 2 3 4 3 4 
1 2 1 1 1 2 3 2 1 1 1 
3 4 2 1 2 1 
2 1 2 1 3 3 2 1 3 
2 1 2 1 2 1 3 4 1 1 1 1 
2 2 1 2 1 1 1 1 3 
2 1 1 2 1 1 2 1 3 4 
1 3 4 3 4 3 4 1 
2 3 1 2 1 2 1 2 1 1 
2 1 3 3 3 4 1 
2 1 3 4 
3 4 3 4 2 1 2 
3 4 2 1 
3 4 3 2 1 
2 1 2 1 1 
1 2 1 2 1 1 1 1 
2 3 2 1 3 3 4 
2 2 3 4 
3 2 1 2 1 3 4 3 4 3 
2 1 2 1 2 1 2 1 1 1 
3 2 1 2 3 2 1 2 3 
1 3 2 1 2 1 3 4 3 4 
2 1 1 1 1 2 1 2 1 1 
2 1 2 1 2 1 1 1 
2 2 1 1 2 2 1 1 
3 4 2 1 
2 3 4 3 4 3 4 3 4 
2 2 1 2 1 2 1 2 3 2 1 2 2 1 2 1 3 
3 4 2 1 
2 3 2 1 4 1 2 2 1 3 3 
2 2 3 2 1 4 
2 1 2 3 2 3 2 3 2 3 
2 1 3 2 3 4 1 
2 1 1 1 2 1 1 1 
3 2 3 2 1 3 4 3 4 2 1 2 1 1 
3 3 1 1 1 1 
2 1 2 2 2 1 2 1 1 1 3 4 
2 1 2 1 2 1 3 4 
2 3 2 1 4 2 1 1 
3 3 2 3 2 1 2 1 2 3 4 3 
1 3 1 3 3 4 3 3 1 3 
2 1 2 1 2 1 
1 3 4 1 2 2 
2 3 4 2 1 2 1 2 2 1 1 3 
2 1 2 1 1 1 2 1 4 
2 1 1 3 2 1 2 1 1 
2 1 2 3 
3 2 1 3 3 4 
2 1 2 1 
2 1 2 1 2 1 2 1 2 1 2 1 
2 3 1 3 3 4 
1 1 1 1 2 1 2 1 
3 4 2 1 1 1 
1 1 1 1 2 1 2 1 1 1 1 1 
2 2 1 1 
1 3 2 3 3 4 
3 4 1 2 1 2 1 2 1 
3 4 1 1 1 
2 3 4 
1 2 1 2 1 2 1 1 1 1 1 
2 3 2 1 2 1 2 2 1 3 
3 3 4 1 
3 4 1 1 3 
2 1 2 3 
2 1 2 1 1 1 
2 1 2 1 2 1 3 4 1 1 1 1 
3 3 2 3 2 3 2 3 3 4 
3 4 2 1 2 1 1 1 2 1 
2 1 
3 2 3 4 
1 1 3 3 
1 2 1 2 1 2 1 3 4 2 1 1 
2 1 2 1 2 1 3 1 1 
2 2 1 2 1 1 1 1 2 1 1 3 
1 2 1 2 1 3 
3 1 3 3 2 1 3 3 1 
1 1 2 1 2 1 3 4 2 1 2 1 3 4 2 1 2 1 2 1 2 1 2 1 
3 4 2 1 
2 3 3 3 3 2 1 2 1 4 
3 4 2 1 1 
2 2 1 1 
2 3 4 3 4 2 1 2 1 1 1 
2 3 2 1 2 3 2 1 2 1 3 4 
3 2 1 2 2 1 1 
2 3 4 2 1 3 
2 2 2 2 1 1 1 1 
2 1 1 
3 4 3 1 3 4 1 
1 1 2 1 3 4 1 2 1 3 4 3 3 1 
2 3 2 1 3 
2 3 3 2 3 4 2 3 4 3 2 1 4 1 1 
2 3 
2 2 1 2 1 2 1 2 1 3 3 4 4 
1 1 1 1 1 1 1 1 1 1 1 1 
3 2 1 3 4 3 4 1 1 3 4 1 
2 2 1 1 
2 1 1 1 1 1 
1 3 2 1 3 4 1 2 1 3 
2 3 2 2 1 1 
1 1 1 2 1 
3 1 2 1 2 1 
2 1 1 1 2 3 4 
3 3 2 1 3 4 3 1 3 4 1 
2 1 1 1 
1 2 1 2 1 2 1 2 1 2 1 2 
2 3 2 1 
3 2 1 3 4 3 4 1 1 1 
3 4 1 3 
2 3 2 1 2 3 3 
2 1 2 1 2 1 2 1 2 1 3 
2 1 3 2 2 1 3 4 1 
2 1 2 1 2 1 3 2 1 4 3 4 2 3 2 1 2 2 1 3 4 
2 1 1 1 1 2 1 1 1 
3 3 1 2 1 2 1 2 1 3 4 4 
2 1 2 1 2 1 2 1 2 1 
3 4 3 4 
3 2 1 4 2 1 3 4 2 1 
2 2 3 4 
1 2 2 1 2 1 1 2 1 2 2 1 3 4 
1 2 1 2 1 2 3 2 1 1 3 4 1 2 1 
3 2 2 1 3 2 3 2 3 
2 3 3 4 
2 3 3 1 3 4 2 1 3 4 3 4 
1 2 1 2 1 1 1 3 
2 1 2 1 2 1 2 1 
2 3 4 1 1 
3 2 1 4 2 1 2 1 2 1 1 1 
3 4 2 1 2 1 3 4 2 1 
2 1 1 2 1 1 1 1 2 1 2 1 
3 3 2 3 2 3 2 3 1 3 4 
3 2 1 2 1 3 4 
3 4 1 1 
3 2 3 2 1 3 3 4 
3 4 1 2 3 
2 3 2 1 2 1 2 3 4 3 2 1 2 1 2 1 3 1 2 1 1 
2 1 2 1 2 3 4 2 1 1 3 4 3 4 
2 2 1 2 1 1 2 1 2 1 2 1 
3 4 3 4 
2 1 2 1 
2 1 3 1 
2 3 4 
3 2 1 3 4 3 4 3 4 2 2 1 
2 1 2 1 3 4 3 4 3 4 1 
2 1 2 1 
2 3 4 2 1 3 4 1 1 2 1 3 4 
1 1 1 3 4 2 1 3 4 2 1 3 
1 3 3 4 4 1 1 
2 3 2 2 3 2 1 1 2 2 1 2 1 2 1 1 1 
3 2 1 2 2 1 1 
2 1 2 1 2 3 4 3 4 
2 1 2 1 3 4 1 
2 1 2 1 1 2 3 2 1 1 2 1 
2 1 
2 1 1 
3 4 2 1 2 1 1 
2 2 1 2 1 3 2 1 2 2 1 3 4 
3 2 3 1 
3 2 1 1 
1 1 1 1 1 2 1 2 1 2 1 3 4 
1 3 3 4 2 1 2 1 3 4 3 4 
3 4 2 1 3 4 1 
1 3 3 4 2 3 1 1 3 4 
2 1 3 4 
2 1 2 1 2 1 2 1 2 1 2 1 2 1 
2 1 1 3 2 1 2 1 1 1 
2 2 2 3 2 3 
3 1 2 1 2 1 
2 2 1 2 1 1 1 
2 3 2 3 3 4 2 1 3 4 3 4 
2 3 4 1 2 1 2 1 2 1 1 2 1 2 3 4 
3 4 3 4 
3 4 
1 2 2 1 1 2 1 1 1 1 
2 3 2 3 2 3 1 3 4 1 
1 2 1 3 
2 1 2 1 
2 1 3 4 
2 3 2 3 3 2 1 3 2 3 4 4 
2 1 2 1 1 1 2 1 2 1 2 1 2 1 2 3 
3 4 2 1 3 4 3 2 1 1 
1 1 3 3 4 1 1 1 2 1 2 1 2 1 3 4 
3 2 3 2 1 4 
2 1 2 1 1 2 1 2 1 1 2 1 
2 1 2 1 2 1 2 1 2 1 3 4 
1 2 1 3 3 4 3 4 1 2 1 3 4 
1 2 1 1 2 1 2 1 2 1 
1 1 1 1 1 3 
2 3 2 1 3 4 
2 2 2 1 
2 1 1 
2 2 3 3 3 
1 2 1 1 3 4 2 3 4 
2 2 2 2 1 3 4 2 2 1 
3 2 2 3 2 1 2 1 2 1 4 
1 1 1 1 
3 4 2 3 4 3 
3 2 1 3 4 1 
2 1 3 1 1 
1 2 1 2 1 1 1 1 
1 2 1 1 3 4 2 1 2 1 1 1 
2 3 1 3 4 
1 2 1 2 1 2 3 4 1 1 
3 1 2 3 4 1 3 4 1 1 
2 2 3 4 
2 1 1 2 1 1 1 1 2 1 2 1 1 
1 3 4 3 3 4 
3 4 1 3 2 1 1 1 2 3 4 3 2 
2 1 2 3 2 3 
3 4 1 2 3 4 3 
2 2 1 1 2 2 3 4 
1 1 2 1 1 3 1 3 4 3 4 
2 3 2 1 
2 3 3 4 3 3 4 
1 2 1 
3 2 1 2 1 2 1 2 
1 1 
2 1 3 2 1 1 
2 1 2 1 
3 2 3 2 1 2 1 1 2 1 2 1 1 
1 1 1 1 1 1 1 1 1 1 1 1 
2 1 1 1 2 1 1 1 
2 1 3 2 1 3 4 1 
2 1 1 1 
3 4 2 1 1 1 
2 1 1 3 1 1 2 2 1 2 3 3 4 3 
2 3 3 4 3 2 3 
2 1 2 1 2 1 1 1 1 2 3 2 1 1 
3 2 3 4 3 4 
1 3 3 4 
2 1 1 1 
2 1 2 1 1 1 
1 3 1 1 1 1 1 3 
3 4 2 1 2 1 
3 2 1 2 1 3 2 1 2 1 1 
1 2 1 3 4 
2 1 1 
3 2 3 2 1 2 1 2 1 1 2 1 
2 1 2 1 2 1 2 1 3 4 
3 4 2 1 
2 1 2 1 2 1 2 1 1 
1 1 1 1 3 4 1 
3 1 2 1 2 1 2 1 2 1 2 1 2 1 2 2 
2 1 1 3 4 1 
2 3 2 1 4 3 4 1 2 3 4 
2 1 2 1 2 1 3 4 
2 2 3 4 
1 1 1 1 1 1 1 
1 1 2 2 1 1 1 2 1 1 1 3 4 3 2 1 3 4 2 2 1 1 1 
3 1 2 3 1 2 3 1 
2 1 2 1 2 1 1 1 1 1 
3 2 1 2 1 2 2 2 1 4 1 1 
2 3 2 3 2 
2 2 1 2 1 2 1 2 1 
2 1 2 1 1 2 1 2 1 1 3 4 
2 3 4 2 1 3 4 1 1 
3 2 2 3 4 3 3 4 1 1 1 
1 1 1 1 
2 2 2 1 1 1 3 2 3 2 3 2 1 2 1 2 2 1 
3 2 1 
3 4 2 1 3 3 3 3 4 
2 2 1 
2 3 2 1 1 2 3 
2 1 2 1 1 
1 2 1 1 
1 3 3 4 3 2 1 1 1 3 3 4 1 2 3 4 
2 3 3 
3 2 2 1 2 1 2 1 2 1 2 1 
2 1 2 1 1 
3 4 3 3 4 1 
2 1 2 1 1 1 
1 2 3 4 1 2 1 1 1 1 1 
3 2 2 1 3 
3 1 2 1 1 1 2 3 4 
1 1 2 3 2 
3 2 3 4 
2 2 1 2 1 2 1 2 1 3 4 
2 1 3 4 2 1 1 2 1 1 
1 1 3 4 3 4 
2 1 2 1 2 1 2 1 1 
3 2 1 2 1 2 1 2 1 4 
2 1 2 1 2 1 2 1 
3 4 2 1 3 4 
1 1 3 4 3 4 1 2 1 3 4 2 1 1 
3 2 1 2 1 2 1 2 1 2 1 2 1 3 4 1 
2 2 1 1 
1 1 3 2 1 2 1 1 
2 1 1 2 1 1 2 1 1 1 1 1 
2 1 1 1 1 3 2 3 
2 3 3 1 1 1 3 4 3 
3 1 1 2 1 1 3 4 1 2 3 4 
2 3 3 4 
2 1 3 4 2 1 1 2 1 1 2 1 1 3 4 1 1 
1 2 3 4 1 2 1 3 3 4 
3 2 3 3 3 4 
3 4 2 1 1 1 3 
3 2 1 2 2 1 2 1 
3 2 1 2 1 2 1 3 4 4 
1 3 4 3 4 1 
2 3 4 1 2 2 2 1 3 3 4 
1 1 1 1 
3 2 3 2 3 4 3 4 1 1 1 
2 2 1 2 1 2 1 2 3 2 1 3 3 3 1 2 1 4 1 1 
1 2 1 1 3 4 1 3 4 3 4 1 
3 2 1 
2 1 3 
2 2 1 3 2 2 1 3 4 1 
2 3 4 3 2 2 2 1 3 4 3 4 1 1 
2 1 2 3 2 1 2 1 2 1 4 1 
1 1 3 4 3 4 1 1 
2 2 3 
3 4 2 1 1 
3 2 3 3 3 2 3 4 
2 3 2 1 4 2 2 1 3 4 3 4 3 4 3 4 2 1 
3 3 2 1 1 
2 1 1 
2 1 2 1 
3 4 3 2 1 
3 3 4 3 4 2 1 1 1 1 
3 2 1 3 3 4 4 1 3 4 
1 3 2 1 3 
3 3 4 3 4 
3 2 3 2 1 4 
3 2 1 2 1 3 4 3 4 3 
2 1 3 4 1 
2 2 3 4 3 4 2 1 2 2 2 1 3 3 4 3 3 1 
2 3 4 3 1 3 1 3 4 2 1 1 
2 2 1 1 3 4 
2 1 2 1 1 
2 1 1 2 3 3 4 2 1 2 1 3 
2 3 3 4 2 1 2 1 3 4 2 1 2 1 3 4 2 3 3 4 2 1 2 1 3 4 2 1 2 1 3 4 
2 1 2 1 1 1 2 1 2 1 2 1 2 1 
2 1 2 1 
1 2 1 2 2 1 2 1 2 1 1 3 
3 2 1 3 4 1 2 1 2 1 
3 1 1 1 2 1 2 1 1 1 1 1 
2 1 2 3 4 
2 3 1 3 1 1 
2 1 2 1 3 4 
1 1 1 2 1 1 
2 1 2 1 3 4 1 3 4 
3 2 3 2 3 2 1 2 1 2 1 2 1 2 2 1 2 1 4 
2 1 2 1 
1 1 1 2 3 2 1 4 1 
2 1 2 1 3 4 
2 1 2 1 1 1 1 1 2 1 2 1 2 1 3 4 
2 3 4 3 
3 4 
